# Supplementary material for: Within-host genetic diversity of extended-spectrum beta-lactamase-producing Enterobacterales in long-term colonized patients
Source: Nat Commun. 2023 Dec 21;14:8495. doi: 10.1038/s41467-023-44285-w (PMC10739949; doi:10.1038/s41467-023-44285-w)
Supplement: Supplementary file 4 — Supplementary Data 1 [file 41467_2023_44285_MOESM4_ESM.xlsx]

## Sheet: kleb76_metadata
sample_name	PatientID	CPP	sample_date	Origin	Classification	Kraken2	ST	Complex Type	Profile	cluster
P0497	Pat01	Cl09P01	2017-04-03	Rectum	colonizing	K. pneumoniae	1825	?	2, 1, 1, 1, 12, 27, 1	Cluster_09
P0697	Pat01	Cl09P01	2016-09-30	Rectum	colonizing	K. pneumoniae	1825	?	2, 1, 1, 1, 12, 27, 1	Cluster_09
P0725	Pat01	Cl09P01	2018-03-07	Rectum	colonizing	K. pneumoniae	1825	?	2, 1, 1, 1, 12, 27, 1	Cluster_09
P0002	Pat02	Cl16P01	2013-11-26	Rectum	colonizing	K. quasipneumoniae subsp. similipneumoniae	852	?	18, 22, 18, 22, 139, 69, 179	Cluster_16
P0004	Pat02	Cl16P01	2012-08-23	Rectum	colonizing	K. quasipneumoniae subsp. similipneumoniae	852	?	18, 22, 18, 22, 139, 69, 179	Cluster_16
P0028	Pat02		2015-06-30	Rectum	colonizing	K. pneumoniae	20	?	2, 3, 1, 1, 4, 4, 4	sg1
P0031	Pat02		2015-10-20	Rectum	colonizing	K. pneumoniae	422	?	2, 3, 1, 1, 4, 4, 111	sg2
P0808	Pat02		2018-09-12	Rectum	colonizing	K. variicola subsp. variicola	5520	?	16, 24, 21, 33, 104, 40, 225	sg3
P0501	Pat03	Cl07P01	2017-05-02	Rectum	colonizing	K. pneumoniae	14	3038	1, 6, 1, 1, 1, 1, 1	Cluster_07
P0530	Pat03	Cl07P01	2017-08-25	Rectum	colonizing	K. pneumoniae	14	3038	1, 6, 1, 1, 1, 1, 1	Cluster_07
P0739	Pat03	Cl07P01	2018-04-18	Rectum	colonizing	K. pneumoniae	14	3038	1, 6, 1, 1, 1, 1, 1	Cluster_07
P0783	Pat03	Cl07P01	2018-07-21	Rectum	colonizing	K. pneumoniae	14	3038	1, 6, 1, 1, 1, 1, 1	Cluster_07
P0408	Pat04	Cl08P01	2017-10-19	Rectum	colonizing	K. pneumoniae	1427	1284	2, 1, 10, 1, 9, 1, 21	Cluster_08
P0495	Pat04	Cl08P01	2017-03-20	Rectum	colonizing	K. pneumoniae	1427	1284	2, 1, 10, 1, 9, 1, 21	Cluster_08
P0516	Pat04	Cl08P01	2017-07-09	Superficial swab	colonizing	K. pneumoniae	1427	1284	2, 1, 10, 1, 9, 1, 21	Cluster_08
P0011	Pat05	Cl12P01	2016-12-21	Rectum	colonizing	K. pneumoniae	2982	?	2, 1, 2, 1, 74, 1, 12	Cluster_12
P0014	Pat05	Cl12P01	2017-03-22	Rectum	colonizing	K. pneumoniae	2982	?	2, 1, 2, 1, 74, 1, 12	Cluster_12
P0570	Pat05		2011-04-15	Others	infecting	K. pneumoniae	4342	?	2, 31, 13, 1, 1, 1, 601	sg4
P0675	Pat06	Cl17P01	2015-03-02	Rectum	colonizing	K. pneumoniae	391	1141	10, 5, 1, 4, 6, 4, 4	Cluster_17
P0681	Pat06	Cl17P01	2015-05-14	Rectum	colonizing	K. pneumoniae	391	1141	10, 5, 1, 4, 6, 4, 4	Cluster_17
P0023	Pat07	Cl13P01	2014-10-17	Rectum	colonizing	K. pneumoniae	628	?	2, 60, 11, 1, 4, 8, 24	Cluster_13
P0026	Pat07	Cl13P01	2015-01-10	Rectum	colonizing	K. pneumoniae	628	?	2, 60, 11, 1, 4, 8, ?	Cluster_13
P0001	Pat08	Cl01P01	2013-12-24	Rectum	colonizing	K. pneumoniae	48	?	2, 5, 2, 2, 7, 1, 10	Cluster_01
P0006	Pat08	Cl01P01	2013-02-12	Rectum	colonizing	K. pneumoniae	48	?	2, 5, 2, 2, 7, 1, 10	Cluster_01
P1203	Pat08	Cl01P01	2013-05-09	Upper respiratory tract	colonizing	K. pneumoniae	48	?	2, 5, 2, 2, 7, 1, 10	Cluster_01
P0020	Pat09	Cl05P02	2014-08-16	Rectum	colonizing	K. pneumoniae	394	?	2, 9, 2, 1, 13, 1, 82	Cluster_05
P0024	Pat09	Cl05P02	2014-11-08	Rectum	colonizing	K. pneumoniae	394	?	2, 9, 2, 1, 13, 1, 82	Cluster_05
P1206	Pat09	Cl05P02	2014-06-10	Upper respiratory tract	colonizing	K. pneumoniae	394	?	2, 9, 2, 1, 13, 1, 82	Cluster_05
P1207	Pat09	Cl05P02	2014-10-09	Blood	infecting	K. pneumoniae	394	?	2, 9, 2, 1, 13, 1, 82	Cluster_05
P1208	Pat09	Cl05P02	2014-11-08	Upper respiratory tract	colonizing	K. pneumoniae	394	?	2, 9, 2, 1, 13, 1, 82	Cluster_05
P0010	Pat10	Cl04P02	2016-10-11	Rectum	colonizing	K. pneumoniae	985	2196	10, 3, 2, 2, 6, 4, 4	Cluster_04
P0015	Pat10	Cl04P02	2017-06-02	Rectum	colonizing	K. pneumoniae	985	2196	10, 3, 2, 2, 6, 4, 4	Cluster_04
P0482	Pat10	Cl04P02	2017-01-26	Urine	colonizing	K. pneumoniae	985	2196	10, 3, 2, 2, 6, 4, 4	Cluster_04
P0736	Pat10	Cl04P02	2018-03-29	Rectum	colonizing	K. pneumoniae	985	2196	10, 3, 2, 2, 6, 4, 4	Cluster_04
P1209	Pat10	Cl04P02	2018-12-10	Urine	colonizing	K. pneumoniae	985	2196	10, 3, 2, 2, 6, 4, 4	Cluster_04
P0013	Pat11	Cl03P01	2017-03-03	Rectum	colonizing	K. pneumoniae	307	1282	4, 1, 2, 52, 1, 1, 7	Cluster_03
P0016	Pat11	Cl03P01	2017-07-17	Rectum	colonizing	K. pneumoniae	307	1282	4, 1, 2, 52, 1, 1, 7	Cluster_03
P0033	Pat11	Cl03P01	2016-02-20	Rectum	colonizing	K. pneumoniae	307	571	4, 1, 2, 52, 1, 1, 7	Cluster_03
P0034	Pat11	Cl03P01	2016-05-19	Rectum	colonizing	K. pneumoniae	307	606	4, 1, 2, 52, 1, 1, 7	Cluster_03
P0035	Pat11	Cl03P01	2016-06-17	Rectum	colonizing	K. pneumoniae	307	606	4, 1, 2, 52, 1, 1, 7	Cluster_03
P0488	Pat11	Cl03P01	2017-03-03	Upper respiratory tract	colonizing	K. pneumoniae	307	606	4, 1, 2, 52, 1, 1, 7	Cluster_03
P0730	Pat11	Cl03P01	2018-03-09	Rectum	colonizing	K. pneumoniae	307	1282	4, 1, 2, 52, 1, 1, 7	Cluster_03
P1122	Pat11	Cl03P01	2018-03-09	Rectum	colonizing	K. pneumoniae	307	1282	4, 1, 2, 52, 1, 1, 7	Cluster_03
P0642	Pat12	Cl14P01	2013-09-10	Rectum	colonizing	K. pneumoniae	464	1094	2, 5, 2, 1, 26, 1, 2	Cluster_14
P1229	Pat12	Cl14P01	2014-01-08	Rectum	colonizing	K. pneumoniae	464	1094	2, 5, 2, 1, 26, 1, 2	Cluster_14
P0018	Pat13	Cl02P02	2014-03-13	Rectum	colonizing	K. pneumoniae	45	1973	2, 1, 1, 6, 7, 1, 12	Cluster_02
P0027	Pat13	Cl02P02	2015-02-09	Rectum	colonizing	K. pneumoniae	45	1973	2, 1, 1, 6, 7, 1, 12	Cluster_02
P0635	Pat13	Cl02P02	2013-08-11	Superficial swab	infecting	K. pneumoniae	45	1973	2, 1, 1, 6, 7, 1, 12	Cluster_02
P0788	Pat13		2018-08-13	Superficial swab	colonizing	K. pneumoniae	22	?	2, 3, 1, 1, 1, 4, 271	sg5
P1210	Pat13	Cl02P02	2014-09-22	Urine	infecting	K. pneumoniae	45	1973	2, 1, 1, 6, 7, 1, 12	Cluster_02
P1211	Pat13	Cl02P02	2014-04-22	Superficial swab	colonizing	K. pneumoniae	45	1973	2, 1, 1, 6, 7, 1, 12	Cluster_02
P0012	Pat14	Cl02P03	2017-02-16	Rectum	colonizing	K. pneumoniae	45	1973	2, 1, 1, 6, 7, 1, 12	Cluster_02
P0029	Pat14	Cl02P03	2015-09-10	Rectum	colonizing	K. pneumoniae	45	1973	2, 1, 1, 6, 7, 1, 12	Cluster_02
P0032	Pat14	Cl02P03	2016-01-25	Rectum	colonizing	K. pneumoniae	45	1973	2, 1, 1, 6, 7, 1, 12	Cluster_02
P0729	Pat14	Cl02P03	2018-03-09	Rectum	colonizing	K. pneumoniae	45	1973	2, 1, 1, 6, 7, 1, 12	Cluster_02
P0775	Pat14	Cl02P03	2018-07-04	Rectum	colonizing	K. pneumoniae	45	1973	2, 1, 1, 6, 7, 1, 12	Cluster_02
P0005	Pat15	Cl01P02	2012-11-05	Rectum	colonizing	K. pneumoniae	48	?	2, 5, 2, 2, 7, 1, 10	Cluster_01
P0007	Pat15	Cl01P02	2013-02-21	Rectum	colonizing	K. pneumoniae	48	?	2, 5, 2, 2, 7, 1, 10	Cluster_01
P0019	Pat15	Cl01P02	2014-05-14	Rectum	colonizing	K. pneumoniae	48	?	2, 5, 2, 2, 7, 1, 10	Cluster_01
P0021	Pat15	Cl01P02	2014-09-18	Rectum	colonizing	K. pneumoniae	48	?	2, 5, 2, 2, 7, 1, 10	Cluster_01
P0030	Pat15	Cl01P02	2015-10-09	Rectum	colonizing	K. pneumoniae	48	?	2, 5, 2, 2, 7, 1, 10	Cluster_01
P1212	Pat15	Cl01P02	2011-02-08	Urine	colonizing	K. pneumoniae	48	?	2, 5, 2, 2, 7, 1, 10	Cluster_01
P1213	Pat15	Cl01P02	2012-01-31	Superficial swab	colonizing	K. pneumoniae	48	?	2, 5, 2, 2, 7, 1, 10	Cluster_01
P0479	Pat16	Cl15P01	2017-01-09	Rectum	colonizing	K. pneumoniae	17	?	2, 1, 1, 1, 4, 4, 4	Cluster_15
P0712	Pat16	Cl15P01	2018-01-22	Rectum	colonizing	K. pneumoniae	17	?	2, 1, 1, 1, 4, 4, 4	Cluster_15
P0003	Pat17	Cl04P03	2012-07-20	Rectum	colonizing	K. pneumoniae	985	2196	10, 3, 2, 2, 6, 4, 4	Cluster_04
P0008	Pat17	Cl11P01	2013-10-15	Rectum	colonizing	K. pneumoniae	48	?	2, 5, 2, 2, 7, 1, 10	Cluster_11
P0017	Pat17	Cl11P01	2014-01-03	Rectum	colonizing	K. pneumoniae	48	?	2, 5, 2, 2, 7, 1, 10	Cluster_11
P1214	Pat17	Cl04P03	2012-10-11	Superficial swab	colonizing	K. pneumoniae	985	2196	10, 3, 2, 2, 6, 4, 4	Cluster_04
P0022	Pat18	Cl10P01	2014-08-22	Rectum	colonizing	K. quasipneumoniae subsp. quasipneumoniae	2604	?	38, 19, 39, 173, 287, 127, 148	Cluster_10
P0025	Pat18	Cl10P01	2014-12-01	Rectum	colonizing	K. quasipneumoniae subsp. quasipneumoniae	2604	?	38, 19, 39, 173, 287, 127, 148	Cluster_10
P0676	Pat18	Cl10P01	2015-03-18	Rectum	colonizing	K. quasipneumoniae subsp. quasipneumoniae	2604	?	38, 19, 39, 173, 287, 127, 148	Cluster_10
P0717	Pat19	Cl06P01	2018-01-03	Urine	colonizing	K. pneumoniae	2459	1136	2, 1, 5, 1, 9, 4, 13	Cluster_06
P0743	Pat19	Cl06P01	2018-05-06	Urine	colonizing	K. pneumoniae	2459	1136	2, 1, 5, 1, 9, 4, 13	Cluster_06
P0744	Pat19	Cl06P01	2018-05-06	Rectum	colonizing	K. pneumoniae	2459	1136	2, 1, 5, 1, 9, 4, 13	Cluster_06
P0799	Pat19	Cl06P01	2018-08-22	Rectum	colonizing	K. pneumoniae	2459	1136	2, 1, 5, 1, 9, 4, 13	Cluster_06

## Sheet: kleb_multisources90days
sample_name	Patient_ID	CPP	sample_date	delta_time	same_cluster	allelic _differences	Origin	Classification	Kraken2	Cluster_info
P0006	Pat08	Cl01P01	2013-02-12		yes		Rectum	colonizing	K. pneumoniae	Cluster_01
P1203	Pat08	Cl01P01	2013-05-09	86	yes	2	Upper respiratory tract	colonizing	K. pneumoniae	Cluster_01
P1206	Pat09	Cl05P02	2014-06-10		yes		Upper respiratory tract	colonizing	K. pneumoniae	Cluster_05
P0020	Pat09	Cl05P02	2014-08-16	67	yes	0	Rectum	colonizing	K. pneumoniae	Cluster_05
P1207	Pat09	Cl05P02	2014-10-09	54	yes	0	Blood	infecting	K. pneumoniae	Cluster_05
P1208	Pat09	Cl05P02	2014-11-08	30	yes	0	Upper respiratory tract	colonizing	K. pneumoniae	Cluster_05
P0024	Pat09	Cl05P02	2014-11-08	0	yes	2, 2	Rectum	colonizing	K. pneumoniae	Cluster_05
P0003	Pat17	Cl04P03	2012-07-20		yes		Rectum	colonizing	K. pneumoniae	Cluster_04
P1214	Pat17	Cl04P03	2012-10-11	83	yes	0	Superficial swab	colonizing	K. pneumoniae	Cluster_04
	3 patients (2-5 isolates)
	< 90days - all same cluster

## Sheet: ecoli284_metadata
sample_name	PatientID	CPP	Sample_date	Origin	classification	ST Warwick	Complex Type	Profile	Cluster
P0424	Pat27	Cl14P01	2017-11-07	Blood	infecting	131	1837	53, 40, 47, 13, 36, 28, 29	Cluster 14
P0875	Pat27	Cl14P01	2018-03-05	Blood	infecting	131	1837	53, 40, 47, 13, 36, 28, 29	Cluster 14
P1184	Pat63	Cl07P01	2010-12-06	Blood	infecting	10	?	10, 11, 4, 8, 8, 8, 2	Cluster 7
P0251	Pat44	Cl02P01	2017-05-09	Lower respiratory tract	infecting	131	?	53, 40, 47, 13, 36, 28, 29	Cluster 2
P0457	Pat44	Cl02P01	2017-12-12	Lower respiratory tract	infecting	131	?	53, 40, 47, 13, 36, 28, 29	Cluster 2
P0563	Pat44	Cl02P01	2009-09-14	Lower respiratory tract	infecting	131	1193	53, 40, 47, 13, 36, 28, 29	Cluster 2
P1007	Pat44	Cl02P01	2018-09-14	Lower respiratory tract	infecting	131	?	53, 40, 47, 13, 36, 28, 29	Cluster 2
P1160	Pat44	Cl02P01	2010-12-27	Lower respiratory tract	infecting	131	3731	53, 40, 47, 13, 36, 28, 29	Cluster 2
P1163	Pat44	Cl02P01	2012-11-21	Lower respiratory tract	infecting	131	3731	53, 40, 47, 13, 36, 28, 29	Cluster 2
P1164	Pat44	Cl02P01	2013-05-10	Lower respiratory tract	colonizing	131	?	53, 40, 47, 13, 36, 28, 29	Cluster 2
P1166	Pat44	Cl02P01	2013-10-14	Lower respiratory tract	colonizing	131	?	53, 40, 47, 13, 36, 28, 29	Cluster 2
P1167	Pat44	Cl02P01	2014-02-12	Lower respiratory tract	colonizing	131	?	53, 40, 47, 13, 36, 28, 29	Cluster 2
P1168	Pat44	Cl02P01	2014-04-22	Lower respiratory tract	colonizing	131	?	53, 40, 47, 13, 36, 28, 29	Cluster 2
P0337	Pat48	Cl31P01	2017-08-15	Lower respiratory tract	infecting	58	?	6, 4, 4, 16, 24, 8, 14	Cluster 31
P1046	Pat48	Cl12P01	2018-10-18	Lower respiratory tract	infecting	93	?	6, 11, 4, 10, 7, 8, 6	Cluster 12
P0590	Pat67	Cl20P02	2012-02-03	Lower respiratory tract	colonizing	69	8703	21, 35, 27, 6, 5, 5, 4	Cluster 20
P1154	Pat35		2011-11-02	Others	infecting	131	?	53, 40, 47, 13, 36, 28, 29	sg45
P1156	Pat42	Cl39P01	2010-11-10	Others	infecting	354	?	85, 88, 78, 29, 59, 58, 62	Cluster 39
P1181	Pat60	Cl17P01	2011-04-18	Others	infecting	362	?	62, 100, 17, 31, 5, 5, 4	Cluster 17
P0220	Pat01		2017-04-03	Rectum	colonizing	131	?	53, 40, 47, 13, 36, 28, 29	sg27
P0873	Pat01		2018-03-07	Rectum	colonizing	58	?	6, 4, 4, 16, 24, 8, 14	sg37
P0568	Pat02		2010-10-26	Rectum	colonizing	648	?	92, 4, 87, 96, 70, 58, 2	sg30
P1227	Pat02		2013-11-26	Rectum	colonizing	648	?	92, 4, 87, 96, 70, 58, 2	sg51
P0052	Pat05		2017-03-22	Rectum	colonizing	162	?	9, 65, 5, 1, 9, 13, 6	sg5
P0097	Pat05		2011-07-21	Rectum	colonizing	15240	?	698, ?, ?, 320, ?, ?, 221	sg17
P0038	Pat10		2017-06-02	Rectum	colonizing	2599	?	267, 6, 5, 26, 9, 13, 98	sg1
P0156	Pat10		2014-10-02	Rectum	colonizing	617	?	10, 11, 4, 8, 8, 13, 73	sg26
P0994	Pat13		2018-08-13	Rectum	colonizing	3171	?	10, 11, 4, 8, 8, 35, 2	sg40
P1235	Pat13	Cl46P01	2014-04-22	Rectum	colonizing	12	?	13, 13, 9, 13, 16, 10, 9	Cluster 46
P0107	Pat17	Cl37P01	2013-10-15	Rectum	colonizing	2852	?	6, 65, 5, 1, 11, 13, 6	Cluster 37
P0112	Pat17	Cl37P01	2014-01-03	Rectum	colonizing	2852	?	6, 65, 5, 1, 11, 13, 6	Cluster 37
P0125	Pat17	Cl37P01	2013-01-31	Rectum	colonizing	2852	?	6, 65, 5, 1, 11, 13, 6	Cluster 37
P0151	Pat18	Cl50P01	2014-08-22	Rectum	colonizing	10	?	10, 11, 4, 8, 8, 8, 2	Cluster 50
P0164	Pat18	Cl50P01	2014-11-24	Rectum	colonizing	10	?	10, 11, 4, 8, 8, 8, 2	Cluster 50
P0046	Pat20	Cl38P01	2017-02-10	Rectum	colonizing	1722	?	101, 4, 97, 29, 70, 158, 2	Cluster 38
P0160	Pat20	Cl34P01	2013-11-14	Rectum	colonizing	131	24	53, 40, 47, 13, 36, 28, 29	Cluster 34
P0303	Pat21	Cl35P01	2017-07-11	Rectum	colonizing	131	?	53, 40, 47, 13, 36, 28, 29	Cluster 35
P0471	Pat21	Cl35P01	2017-12-31	Rectum	colonizing	131	?	53, 40, 47, 13, 36, 28, 29	Cluster 35
P0103	Pat22	Cl04P01	2012-02-02	Rectum	colonizing	648	?	92, 4, 87, 96, 70, 58, 2	Cluster 4
P0129	Pat22	Cl04P01	2013-04-04	Rectum	colonizing	648	?	92, 4, 87, 96, 70, 58, 2	Cluster 4
P0145	Pat22	Cl04P01	2014-05-09	Rectum	colonizing	648	?	92, 4, 87, 96, 70, 58, 2	Cluster 4
P0080	Pat23	Cl30P01	2012-02-16	Rectum	colonizing	405	?	35, 37, 29, 25, 4, 5, 73	Cluster 30
P0137	Pat23		2013-09-02	Rectum	colonizing	117	?	20, 45, 41, 43, 5, 32, 2	sg21
P0108	Pat24	Cl13P01	2013-12-12	Rectum	colonizing	131	?	53, 40, 47, 13, 36, 28, 29	Cluster 13
P0143	Pat24	Cl13P01	2014-03-31	Rectum	colonizing	131	?	53, 40, 47, 13, 36, 28, 29	Cluster 13
P0147	Pat24	Cl13P01	2014-06-10	Rectum	colonizing	131	?	53, 40, 47, 13, 36, 28, 29	Cluster 13
P0042	Pat25		2017-07-26	Rectum	colonizing	453	?	99, 6, 33, 33, 24, 8, 7	sg2
P0076	Pat25		2011-05-04	Rectum	colonizing	357	?	13, 40, 13, 13, 23, 25, 66	sg11
P0928	Pat26	Cl25P01	2018-04-24	Rectum	colonizing	131	?	53, 40, 47, 13, 36, 28, 29	Cluster 25
P1012	Pat26	Cl25P01	2018-09-25	Rectum	colonizing	131	?	53, 40, 47, 13, 36, 28, 29	Cluster 25
P0036	Pat27	Cl14P01	2017-05-23	Rectum	colonizing	131	1837	53, 40, 47, 13, 36, 28, 29	Cluster 14
P0043	Pat27	Cl28P01	2017-08-07	Rectum	colonizing	1193	?	14, 14, 10, 200, 17, 7, 10	Cluster 28
P0044	Pat27	Cl14P01	2017-08-07	Rectum	colonizing	131	1837	53, 40, 47, 13, 36, 28, 29	Cluster 14
P0055	Pat27	Cl28P01	2017-05-23	Rectum	colonizing	1193	?	14, 14, 10, 200, 17, 7, 10	Cluster 28
P0194	Pat27	Cl28P01	2017-02-28	Rectum	colonizing	1193	?	14, 14, 10, 200, 17, 7, 10	Cluster 28
P1076	Pat27	Cl14P01	2017-02-28	Rectum	colonizing	131	1837	53, 40, 47, 13, 36, 28, 29	Cluster 14
P0045	Pat28		2017-07-28	Rectum	colonizing	131	?	53, 40, 47, 13, 36, 28, 29	sg3
P0051	Pat28	Cl41P01	2017-03-27	Rectum	colonizing	131	?	53, 40, 47, 13, 36, 28, 29	Cluster 41
P0116	Pat28	Cl01P01	2012-11-02	Rectum	colonizing	131	?	53, 40, 47, 13, 36, 28, 29	Cluster 1
P0154	Pat28	Cl01P01	2014-09-26	Rectum	colonizing	131	?	53, 40, 47, 13, 36, 28, 29	Cluster 1
P1116	Pat28	Cl01P01	2014-02-05	Rectum	colonizing	131	?	53, 40, 47, 13, 36, 28, 29	Cluster 1
P1117	Pat28	Cl01P01	2014-02-05	Rectum	colonizing	131	?	53, 40, 47, 13, 36, 28, 29	Cluster 1
P0367	Pat29	Cl27P01	2017-09-15	Rectum	colonizing	131	?	53, 40, 47, 13, 36, 28, 29	Cluster 27
P0886	Pat29	Cl27P01	2018-03-22	Rectum	colonizing	131	?	53, 40, 47, 13, 36, 28, 29	Cluster 27
P0071	Pat30	Cl23P01corr	2011-01-20	Rectum	colonizing	362	?	62, 100, 17, 31, 5, 5, 4	Cluster 23
P0085	Pat30	Cl23P01corr	2012-06-06	Rectum	colonizing	362	?	62, 100, 17, 31, 5, 5, 4	Cluster 23
P0086	Pat30	Cl23P01corr	2012-06-06	Rectum	colonizing	362	?	62, 100, 17, 31, 5, 5, 4	Cluster 23
P0135	Pat30	Cl47P01	2013-07-01	Rectum	colonizing	362	?	62, 100, 17, 31, 5, 5, 4	Cluster 47
P0136	Pat30	Cl47P01	2013-07-01	Rectum	colonizing	362	?	62, 100, 17, 31, 5, 5, 4	Cluster 47
P0109	Pat31	Cl19P01	2013-12-17	Rectum	colonizing	410	?	6, 4, 12, 1, 20, 18, 7	Cluster 19
P0149	Pat31	Cl19P01	2014-07-07	Rectum	colonizing	410	?	6, 4, 12, 1, 20, 18, 7	Cluster 19
P0161	Pat31	Cl19P01	2014-11-11	Rectum	colonizing	410	?	6, 4, 12, 1, 20, 18, 7	Cluster 19
P0843	Pat32	Cl33P01	2018-01-26	Rectum	colonizing	131	?	53, 40, 47, 13, 36, 28, 29	Cluster 33
P1036	Pat32	Cl33P01	2018-10-09	Rectum	colonizing	131	?	53, 40, 47, 13, 36, 28, 29	Cluster 33
P1118	Pat33	Cl20P01	2014-02-25	Rectum	colonizing	69	?	21, 35, 27, 6, 5, 5, 4	Cluster 20
P1119	Pat33	Cl20P01	2014-06-20	Rectum	colonizing	69	?	21, 35, 27, 6, 5, 5, 4	Cluster 20
P0047	Pat34	Cl01P02	2017-02-19	Rectum	colonizing	131	?	53, 40, 47, 13, 36, 28, 29	Cluster 1
P0048	Pat34	Cl01P02	2017-02-19	Rectum	colonizing	131	?	53, 40, 47, 13, 36, 28, 29	Cluster 1
P0049	Pat34		2017-02-19	Rectum	colonizing	131	?	53, 40, 47, 13, 36, 28, 29	sg4
P0113	Pat34	Cl01P02	2013-09-25	Rectum	colonizing	131	?	53, 40, 47, 13, 36, 28, 29	Cluster 1
P0064	Pat35	Cl05P01	2017-11-30	Rectum	colonizing	131	?	53, 40, 47, 13, 36, 28, 29	Cluster 5
P0110	Pat35	Cl05P01	2014-01-06	Rectum	colonizing	131	?	53, 40, 47, 13, 36, 28, 29	Cluster 5
P0825	Pat35	Cl05P01	2018-01-11	Rectum	colonizing	131	?	53, 40, 47, 13, 36, 28, 29	Cluster 5
P0919	Pat36	CL16P01	2018-04-18	Rectum	colonizing	963	?	4, 26, 151, 25, 5, 5, 19	Cluster 16
P0037	Pat37	Cl53P01	2017-05-31	Rectum	colonizing	38	?	4, 26, 2, 25, 5, 5, 19	Cluster 53
P0053	Pat37	Cl53P01	2017-03-21	Rectum	colonizing	38	?	4, 26, 2, 25, 5, 5, 19	Cluster 53
P0059	Pat38		2017-09-14	Rectum	colonizing	1431	?	6, 65, 3, 1, 11, 13, 6	sg9
P0166	Pat38	Cl26P01	2016-09-29	Rectum	colonizing	131	?	53, 40, 47, 13, 36, 28, 29	Cluster 26
P0167	Pat38	Cl26P01	2016-09-29	Rectum	colonizing	131	?	53, 40, 47, 13, 36, 28, 29	Cluster 26
P0288	Pat38	Cl26P01	2017-06-16	Rectum	colonizing	131	?	53, 40, 47, 13, 36, 28, 29	Cluster 26
P0067	Pat39	Cl42P01	2010-01-26	Rectum	colonizing	131	2518	53, 40, 47, 13, 36, 28, 29	Cluster 42
P0068	Pat39	Cl42P01	2010-03-25	Rectum	colonizing	131	5395	53, 40, 47, 13, 36, 28, 29	Cluster 42
P0081	Pat40	Cl01P03	2012-03-12	Rectum	colonizing	131	?	53, 40, 47, 13, 36, 28, 29	Cluster 1
P0087	Pat40	Cl01P03	2012-06-08	Rectum	colonizing	131	?	53, 40, 47, 13, 36, 28, 29	Cluster 1
P0119	Pat40	Cl01P03	2012-12-04	Rectum	colonizing	131	?	53, 40, 47, 13, 36, 28, 29	Cluster 1
P0130	Pat40	Cl01P03	2013-03-26	Rectum	colonizing	131	?	53, 40, 47, 13, 36, 28, 29	Cluster 1
P0398	Pat41	Cl51P01	2017-10-11	Rectum	colonizing	131	?	53, 40, 47, 13, 36, 28, 29	Cluster 51
P0908	Pat41	Cl51P01	2018-04-06	Rectum	colonizing	131	?	53, 40, 47, 13, 36, 28, 29	Cluster 51
P0074	Pat42	Cl39P01	2011-02-28	Rectum	colonizing	354	?	85, 88, 78, 29, 59, 58, 62	Cluster 39
P0082	Pat42	Cl24P01	2012-03-08	Rectum	colonizing	354	?	85, 88, 78, 29, 59, 58, 62	Cluster 24
P0114	Pat42	Cl24P01	2013-09-21	Rectum	colonizing	354	?	85, 88, 78, 29, 59, 58, 62	Cluster 24
P0115	Pat42	Cl24P01	2014-01-14	Rectum	colonizing	354	?	85, 88, 78, 29, 59, 58, 62	Cluster 24
P0090	Pat43	Cl21P01	2012-06-27	Rectum	colonizing	131	?	53, 40, 47, 13, 36, 28, 29	Cluster 21
P0105	Pat43	Cl21P01	2012-01-13	Rectum	colonizing	131	?	53, 40, 47, 13, 36, 28, 29	Cluster 21
P0066	Pat44	Cl02P01	2010-01-12	Rectum	colonizing	131	1193	53, 40, 47, 13, 36, 28, 29	Cluster 2
P0083	Pat44	Cl02P01	2012-05-15	Rectum	colonizing	131	?	53, 40, 47, 13, 36, 28, 29	Cluster 2
P0104	Pat44	Cl02P01	2012-01-13	Rectum	colonizing	131	1701	53, 40, 47, 13, 36, 28, 29	Cluster 2
P0072	Pat45	Cl03P01	2011-01-26	Rectum	colonizing	131	?	53, 40, 47, 13, 36, 28, 29	Cluster 3
P0138	Pat45	Cl03P01	2013-09-16	Rectum	colonizing	131	?	53, 40, 47, 13, 36, 28, 29	Cluster 3
P0139	Pat45	Cl03P01	2013-09-16	Rectum	colonizing	131	?	53, 40, 47, 13, 36, 28, 29	Cluster 3
P0158	Pat45	Cl03P01	2014-10-22	Rectum	colonizing	131	?	53, 40, 47, 13, 36, 28, 29	Cluster 3
P0159	Pat45	Cl03P01	2014-10-22	Rectum	colonizing	131	?	53, 40, 47, 13, 36, 28, 29	Cluster 3
P0165	Pat45	Cl03P01	2014-12-22	Rectum	colonizing	131	?	53, 40, 47, 13, 36, 28, 29	Cluster 3
P0976	Pat45	Cl03P01	2018-08-03	Rectum	colonizing	131	?	53, 40, 47, 13, 36, 28, 29	Cluster 3
P1062	Pat45	Cl03P01	2018-11-06	Rectum	colonizing	131	?	53, 40, 47, 13, 36, 28, 29	Cluster 3
P0106	Pat46	Cl18P01	2013-09-26	Rectum	colonizing	405	?	35, 37, 29, 25, 4, 5, 73	Cluster 18
P0131	Pat46	Cl18P01	2013-04-01	Rectum	colonizing	405	?	35, 37, 29, 25, 4, 5, 73	Cluster 18
P0134	Pat46	Cl18P01	2013-06-28	Rectum	colonizing	405	?	35, 37, 29, 25, 4, 5, 73	Cluster 18
P0039	Pat47	Cl11P01	2017-06-08	Rectum	colonizing	410	?	6, 4, 12, 1, 20, 18, 7	Cluster 11
P0062	Pat47	Cl11P01	2017-11-21	Rectum	colonizing	410	?	6, 4, 12, 1, 20, 18, 7	Cluster 11
P0475	Pat48	Cl31P01	2018-01-08	Rectum	colonizing	58	?	6, 4, 4, 16, 24, 8, 14	Cluster 31
P1085	Pat48	Cl12P01	2018-01-08	Rectum	colonizing	93	?	6, 11, 4, 10, 7, 8, 6	Cluster 12
P1086	Pat48	Cl12P01	2018-01-08	Rectum	colonizing	93	?	6, 11, 4, 10, 7, 8, 6	Cluster 12
P1087	Pat48	Cl12P01	2018-07-23	Rectum	colonizing	93	?	6, 11, 4, 10, 7, 8, 6	Cluster 12
P1088	Pat48	Cl31P01	2018-11-14	Rectum	colonizing	58	?	6, 4, 4, 16, 24, 8, 14	Cluster 31
P1089	Pat48	Cl12P01	2018-11-14	Rectum	colonizing	93	?	6, 11, 4, 10, 7, 8, 6	Cluster 12
P0870	Pat49		2018-03-02	Rectum	colonizing	10	?	10, 11, 4, 8, 8, 8, 2	sg36
P0957	Pat49		2018-05-27	Rectum	colonizing	648	?	92, 4, 87, 96, 70, 58, 2	sg38
P0050	Pat50	Cl45P01	2017-02-02	Rectum	colonizing	2554	?	13, 39, 50, 13, 16, 230, 25	Cluster 45
P0146	Pat50	Cl45P01	2016-06-05	Rectum	colonizing	2554	?	13, 39, 50, 13, 16, 230, 25	Cluster 45
P0079	Pat51	Cl04P02	2012-01-10	Rectum	colonizing	648	?	92, 4, 87, 96, 70, 58, 2	Cluster 4
P0117	Pat51	Cl04P02	2012-11-12	Rectum	colonizing	648	?	92, 4, 87, 96, 70, 58, 2	Cluster 4
P0069	Pat52	Cl36P01	2010-04-13	Rectum	colonizing	405	?	35, 37, 29, 25, 4, 5, 73	Cluster 36
P0070	Pat52	Cl36P01	2010-07-31	Rectum	colonizing	405	?	35, 37, 29, 25, 4, 5, 73	Cluster 36
P0073	Pat53	Cl49P01	2011-01-12	Rectum	colonizing	977	?	6, 188, 15, 9, 63, 18, 7	Cluster 49
P0077	Pat53	Cl49P01	2011-04-15	Rectum	colonizing	977	?	6, 188, 15, 9, 63, 18, 7	Cluster 49
P0126	Pat54		2013-03-05	Rectum	colonizing	38	?	4, 26, 2, 25, 5, 5, 19	sg19
P0150	Pat54		2014-07-21	Rectum	colonizing	38	?	4, 26, 2, 25, 5, 5, 19	sg23
P0836	Pat54		2018-01-23	Rectum	colonizing	131	?	53, 40, 47, 13, 36, 28, 29	sg34
P0040	Pat55	Cl08P01	2017-05-19	Rectum	colonizing	648	?	92, 4, 87, 96, 70, 58, 2	Cluster 8
P0060	Pat55		2017-09-23	Rectum	colonizing	656	?	10, 7, 4, 8, 8, 8, 2	sg10
P0061	Pat55	Cl08P01	2017-09-23	Rectum	colonizing	648	?	92, 4, 87, 96, 70, 58, 2	Cluster 8
P0088	Pat55		2012-05-31	Rectum	colonizing	648	?	92, 4, 87, 96, 70, 58, 2	sg13
P0089	Pat55		2012-05-31	Rectum	colonizing	648	?	92, 4, 87, 96, 70, 58, 2	sg14
P0118	Pat55	Cl08P01	2012-10-23	Rectum	colonizing	648	?	92, 4, 87, 96, 70, 58, 2	Cluster 8
P0132	Pat55	Cl08P01	2013-03-21	Rectum	colonizing	648	?	92, 4, 87, 96, 70, 58, 2	Cluster 8
P0133	Pat55		2013-03-21	Rectum	colonizing	648	?	92, 4, 87, 96, 70, 58, 2	sg20
P0152	Pat55		2014-09-03	Rectum	colonizing	648	?	92, 4, 87, 96, 70, 58, 2	sg24
P0153	Pat55		2014-09-03	Rectum	colonizing	15238	ST648 Cplx	92, 4, 87, ?, 70, 58, 2	sg25
P0091	Pat56	Cl15P01	2012-08-02	Rectum	colonizing	91	?	13, 40, 34, 13, 23, 28, 30	Cluster 15
P0120	Pat56	Cl15P01	2012-12-06	Rectum	colonizing	91	?	13, 40, 34, 13, 23, 28, 30	Cluster 15
P0127	Pat56	Cl15P01	2013-03-07	Rectum	colonizing	91	?	13, 40, 34, 13, 23, 28, 30	Cluster 15
P0078	Pat57		2011-05-04	Rectum	colonizing	38	?	4, 26, 2, 25, 5, 5, 19	sg12
P0092	Pat57		2012-08-02	Rectum	colonizing	2459	?	21, 35, 27, 6, 5, 2, 4	sg15
P0620	Pat58		2013-04-02	Rectum	colonizing	131	8689	53, 40, 47, 13, 36, 28, 29	sg32
P0157	Pat59	Cl34P02	2014-10-10	Rectum	colonizing	131	24	53, 40, 47, 13, 36, 28, 29	Cluster 34
P0162	Pat59	Cl34P02	2014-11-11	Rectum	colonizing	131	24	53, 40, 47, 13, 36, 28, 29	Cluster 34
P0967	Pat59		2018-07-19	Rectum	colonizing	131	?	53, 40, 47, 13, 36, 28, 29	sg39
P0098	Pat60	Cl17P01	2011-08-11	Rectum	colonizing	362	?	62, 100, 17, 31, 5, 5, 4	Cluster 17
P0121	Pat60	Cl17P01	2012-12-04	Rectum	colonizing	362	?	62, 100, 17, 31, 5, 5, 4	Cluster 17
P0084	Pat61	Cl06P01	2012-05-15	Rectum	colonizing	10	?	10, 11, 4, 8, 8, 8, 2	Cluster 6
P0100	Pat61	Cl06P01	2011-11-30	Rectum	colonizing	10	?	10, 11, 4, 8, 8, 8, 2	Cluster 6
P0124	Pat62	Cl44P01	2013-01-29	Rectum	colonizing	131	?	53, 40, 47, 13, 36, 28, 29	Cluster 44
P0142	Pat62	Cl44P01	2014-03-03	Rectum	colonizing	131	?	53, 40, 47, 13, 36, 28, 29	Cluster 44
P0093	Pat63	Cl07P01	2011-03-29	Rectum	colonizing	10	?	10, 11, 4, 8, 8, 8, 2	Cluster 7
P0094	Pat63	Cl07P01	2011-03-29	Rectum	colonizing	10	?	10, 11, 4, 8, 8, 8, 2	Cluster 7
P0095	Pat63		2011-06-29	Rectum	colonizing	14287	ST40 Cplx	6, 29, 14, 18, 11, 7, 14	sg16
P0101	Pat63	Cl07P01	2011-11-17	Rectum	colonizing	10	?	10, 11, 4, 8, 8, 8, 2	Cluster 7
P0128	Pat64	Cl29P01	2013-03-12	Rectum	colonizing	73	?	36, 24, 9, 13, 17, 11, 25	Cluster 29
P0140	Pat64	Cl29P01	2015-01-10	Rectum	colonizing	73	?	36, 24, 9, 13, 17, 11, 25	Cluster 29
P0102	Pat65		2011-12-07	Rectum	colonizing	131	?	53, 40, 47, 13, 36, 28, 29	sg18
P0122	Pat65	Cl40P01	2012-12-03	Rectum	colonizing	1722	?	101, 4, 97, 29, 70, 158, 2	Cluster 40
P0123	Pat65	Cl40P01	2013-01-02	Rectum	colonizing	1722	?	101, 4, 97, 29, 70, 158, 2	Cluster 40
P0075	Pat66	Cl22P01	2011-03-03	Rectum	colonizing	131	?	53, 40, 47, 13, 36, 28, 29	Cluster 22
P0096	Pat66	Cl22P01	2011-06-16	Rectum	colonizing	131	?	53, 40, 47, 13, 36, 28, 29	Cluster 22
P1115	Pat67	Cl20P02	2014-02-01	Rectum	colonizing	69	?	21, 35, 27, 6, 5, 5, 4	Cluster 20
P1121	Pat67	Cl03P02	2015-01-16	Rectum	colonizing	131	?	53, 40, 47, 13, 36, 28, 29	Cluster 3
P0141	Pat68		2015-01-19	Rectum	colonizing	362	?	62, 100, 17, 31, 5, 5, 4	sg22
P0148	Pat68	Cl52P01	2014-06-10	Rectum	colonizing	38	?	4, 26, 2, 25, 5, 5, 19	Cluster 52
P0155	Pat68	Cl52P01	2014-10-01	Rectum	colonizing	38	?	4, 26, 2, 25, 5, 5, 19	Cluster 52
P0111	Pat69	Cl10P01	2014-01-13	Rectum	colonizing	405	?	35, 37, 29, 25, 4, 5, 73	Cluster 10
P0144	Pat69	Cl10P01	2014-04-23	Rectum	colonizing	405	?	35, 37, 29, 25, 4, 5, 73	Cluster 10
P0169	Pat69	Cl10P01	2017-02-01	Rectum	colonizing	405	?	35, 37, 29, 25, 4, 5, 73	Cluster 10
P0845	Pat69	Cl10P01	2018-01-31	Rectum	colonizing	405	?	35, 37, 29, 25, 4, 5, 73	Cluster 10
P1090	Pat69	Cl10P01	2018-01-31	Rectum	colonizing	405	?	35, 37, 29, 25, 4, 5, 73	Cluster 10
P0833	Pat70		2018-01-22	Rectum	colonizing	648	?	92, 4, 87, 96, 70, 58, 2	sg33
P0869	Pat70		2018-02-27	Rectum	colonizing	6567	?	64, 7, 1, 1, 8, 8, 472	sg35
P0041	Pat71	Cl43P01	2017-05-31	Rectum	colonizing	131	?	53, 40, 47, 13, 36, 28, 29	Cluster 43
P0163	Pat71	Cl43P01	2014-11-11	Rectum	colonizing	131	?	53, 40, 47, 13, 36, 28, 29	Cluster 43
P0340	Pat72	Cl32P01	2017-08-15	Rectum	colonizing	69	?	21, 35, 27, 6, 5, 5, 4	Cluster 32
P1120	Pat72	Cl32P01	2014-11-05	Rectum	colonizing	69	?	21, 35, 27, 6, 5, 5, 4	Cluster 32
P0056	Pat73		2017-08-10	Rectum	colonizing	11855	?	10, 11, 23, 8, 1094, 8, 2	sg6
P0057	Pat73		2017-08-10	Rectum	colonizing	15239	?	6, 7, 23, 1, 8, 382, 2	sg7
P0058	Pat73		2017-08-10	Rectum	colonizing	1429	?	6, 4, 109, 1, 8, 8, 6	sg8
P0063	Pat73	Cl09P01	2017-11-23	Rectum	colonizing	636	?	13, 108, 10, 97, 18, 68, 93	Cluster 9
P0065	Pat73	Cl09P01	2017-12-15	Rectum	colonizing	636	?	13, 108, 10, 97, 18, 68, 93	Cluster 9
P0930	Pat73	Cl09P01	2018-04-25	Rectum	colonizing	636	4024	13, 108, 10, 97, 18, 68, 93	Cluster 9
P1091	Pat73	Cl09P01	2018-04-25	Rectum	colonizing	636	?	13, 108, 10, 97, 18, 68, 93	Cluster 9
P1145	Pat22	Cl04P01	2012-05-01	Superficial swab	colonizing	648	?	92, 4, 87, 96, 70, 58, 2	Cluster 4
P1186	Pat23	Cl30P01	2011-09-07	Superficial swab	colonizing	405	?	35, 37, 29, 25, 4, 5, 73	Cluster 30
P1187	Pat24	Cl13P01	2014-11-18	Superficial swab	colonizing	131	?	53, 40, 47, 13, 36, 28, 29	Cluster 13
P0252	Pat35	Cl05P01	2017-05-09	Superficial swab	infecting	131	?	53, 40, 47, 13, 36, 28, 29	Cluster 5
P0450	Pat35	Cl05P01	2017-11-30	Superficial swab	colonizing	131	?	53, 40, 47, 13, 36, 28, 29	Cluster 5
P1188	Pat35	Cl05P01	2014-08-06	Superficial swab	colonizing	131	?	53, 40, 47, 13, 36, 28, 29	Cluster 5
P0917	Pat36	CL16P01	2018-04-18	Superficial swab	colonizing	963	?	4, 26, 151, 25, 5, 5, 19	Cluster 16
P1189	Pat43		2011-03-13	Superficial swab	colonizing	794	?	9, 169, 33, 18, 9, 8, 6	sg47
P1190	Pat43	Cl21P01	2012-06-27	Superficial swab	colonizing	131	?	53, 40, 47, 13, 36, 28, 29	Cluster 21
P1191	Pat43	Cl21P01	2013-02-17	Superficial swab	colonizing	131	?	53, 40, 47, 13, 36, 28, 29	Cluster 21
P1192	Pat43		2013-02-17	Superficial swab	colonizing	69	?	21, 35, 27, 6, 5, 5, 4	sg48
P1169	Pat44	Cl02P01	2014-04-22	Superficial swab	colonizing	131	?	53, 40, 47, 13, 36, 28, 29	Cluster 2
P1171	Pat45	Cl03P01	2011-01-26	Superficial swab	colonizing	131	?	53, 40, 47, 13, 36, 28, 29	Cluster 3
P1173	Pat45	Cl03P01	2012-01-31	Superficial swab	colonizing	131	?	53, 40, 47, 13, 36, 28, 29	Cluster 3
P1194	Pat45	Cl03P01	2012-06-20	Superficial swab	colonizing	131	?	53, 40, 47, 13, 36, 28, 29	Cluster 3
P1195	Pat45	Cl03P01	2013-05-06	Superficial swab	colonizing	131	?	53, 40, 47, 13, 36, 28, 29	Cluster 3
P1196	Pat46		2014-09-06	Superficial swab	colonizing	69	1829	21, 35, 27, 6, 5, 5, 4	sg49
P1197	Pat51	Cl04P02	2012-01-10	Superficial swab	colonizing	648	?	92, 4, 87, 96, 70, 58, 2	Cluster 4
P1180	Pat56	Cl15P01	2013-06-07	Superficial swab	colonizing	91	?	13, 40, 34, 13, 23, 28, 30	Cluster 15
P0616	Pat62		2013-01-29	Superficial swab	colonizing	44	?	10, 11, 4, 8, 8, 8, 7	sg31
P1202	Pat66	Cl22P01	2011-11-10	Superficial swab	colonizing	131	?	53, 40, 47, 13, 36, 28, 29	Cluster 22
P1217	Pat66	Cl22P01	2011-11-10	Superficial swab	colonizing	131	?	53, 40, 47, 13, 36, 28, 29	Cluster 22
P0834	Pat29	Cl27P01	2018-01-22	Upper respiratory tract	colonizing	131	?	53, 40, 47, 13, 36, 28, 29	Cluster 27
P1159	Pat43	Cl01P04	2011-11-16	Upper respiratory tract	colonizing	131	?	53, 40, 47, 13, 36, 28, 29	Cluster 1
P0099	Pat44	Cl02P01	2011-10-18	Upper respiratory tract	colonizing	131	1701	53, 40, 47, 13, 36, 28, 29	Cluster 2
P1161	Pat44	Cl02P01	2011-07-14	Upper respiratory tract	colonizing	131	3731	53, 40, 47, 13, 36, 28, 29	Cluster 2
P1162	Pat44	Cl02P01	2012-09-03	Upper respiratory tract	colonizing	131	3731	53, 40, 47, 13, 36, 28, 29	Cluster 2
P1165	Pat44	Cl02P01	2013-06-19	Upper respiratory tract	colonizing	131	?	53, 40, 47, 13, 36, 28, 29	Cluster 2
P1193	Pat44	Cl02P01	2011-10-18	Upper respiratory tract	colonizing	131	1701	53, 40, 47, 13, 36, 28, 29	Cluster 2
P1198	Pat60	Cl17P01	2012-04-22	Upper respiratory tract	colonizing	362	?	62, 100, 17, 31, 5, 5, 4	Cluster 17
P0596	Pat61	Cl06P01	2012-06-12	Upper respiratory tract	colonizing	10	?	10, 11, 4, 8, 8, 8, 2	Cluster 6
P1182	Pat61	Cl06P01	2012-06-12	Upper respiratory tract	colonizing	10	?	10, 11, 4, 8, 8, 8, 2	Cluster 6
P1183	Pat61	Cl48P01	2012-06-12	Upper respiratory tract	colonizing	10	?	10, 11, 4, 8, 8, 8, 2	Cluster 48
P1199	Pat61	Cl06P01	2012-03-07	Upper respiratory tract	colonizing	10	?	10, 11, 4, 8, 8, 8, 2	Cluster 6
P1200	Pat61	Cl06P01	2012-09-04	Upper respiratory tract	colonizing	10	?	10, 11, 4, 8, 8, 8, 2	Cluster 6
P1201	Pat61	Cl06P01	2012-10-30	Upper respiratory tract	colonizing	10	?	10, 11, 4, 8, 8, 8, 2	Cluster 6
P1254	Pat61	Cl48P01	2012-06-12	Upper respiratory tract	colonizing	10	?	10, 11, 4, 8, 8, 8, 2	Cluster 48
P0595	Pat64	Cl29P01	2012-05-23	Upper respiratory tract	colonizing	73	?	36, 24, 9, 13, 17, 11, 25	Cluster 29
P0649	Pat13	Cl46P01	2014-03-13	Urine	infecting	12	?	13, 13, 9, 13, 16, 10, 9	Cluster 46
P0264	Pat20	Cl38P01	2017-05-30	Urine	infecting	1722	?	101, 4, 97, 29, 70, 158, 2	Cluster 38
P0470	Pat21	Cl35P01	2017-12-31	Urine	colonizing	131	?	53, 40, 47, 13, 36, 28, 29	Cluster 35
P1143	Pat22	Cl04P01	2011-06-07	Urine	infecting	648	?	92, 4, 87, 96, 70, 58, 2	Cluster 4
P1144	Pat22	Cl04P01	2011-10-16	Urine	infecting	648	?	92, 4, 87, 96, 70, 58, 2	Cluster 4
P0575	Pat23	Cl30P01	2011-06-22	Urine	infecting	405	?	35, 37, 29, 25, 4, 5, 73	Cluster 30
P0586	Pat24	Cl13P01	2011-12-02	Urine	infecting	131	?	53, 40, 47, 13, 36, 28, 29	Cluster 13
P1146	Pat25		2008-11-07	Urine	infecting	457	?	101, 88, 97, 108, 26, 79, 2	sg42
P0323	Pat26	Cl25P01	2017-08-07	Urine	colonizing	131	?	53, 40, 47, 13, 36, 28, 29	Cluster 25
P0317	Pat28	Cl41P01	2017-07-28	Urine	colonizing	131	?	53, 40, 47, 13, 36, 28, 29	Cluster 41
P1147	Pat28	Cl01P01	2011-05-08	Urine	infecting	131	?	53, 40, 47, 13, 36, 28, 29	Cluster 1
P1148	Pat28	Cl01P01	2012-11-02	Urine	colonizing	131	?	53, 40, 47, 13, 36, 28, 29	Cluster 1
P1149	Pat30	Cl23P01corr	2011-11-21	Urine	colonizing	362	?	62, 100, 17, 31, 5, 5, 4	Cluster 23
P1150	Pat30		2012-06-06	Urine	colonizing	362	?	62, 100, 17, 31, 5, 5, 4	sg43
P1151	Pat30		2013-10-09	Urine	infecting	362	?	62, 100, 17, 31, 5, 5, 4	sg44
P1215	Pat30		2012-06-06	Urine	colonizing	362	?	62, 100, 17, 31, 5, 5, 4	sg50
P0652	Pat31	Cl19P01	2014-05-19	Urine	infecting	410	?	6, 4, 12, 1, 20, 18, 7	Cluster 19
P0844	Pat32	Cl33P01	2018-01-26	Urine	colonizing	131	?	53, 40, 47, 13, 36, 28, 29	Cluster 33
P0399	Pat34		2017-10-12	Urine	colonizing	131	?	53, 40, 47, 13, 36, 28, 29	sg29
P1152	Pat34	Cl01P02	2013-01-11	Urine	infecting	131	?	53, 40, 47, 13, 36, 28, 29	Cluster 1
P1153	Pat34	Cl01P02	2014-06-17	Urine	colonizing	131	?	53, 40, 47, 13, 36, 28, 29	Cluster 1
P0387	Pat35	Cl05P01	2017-10-04	Urine	infecting	131	?	53, 40, 47, 13, 36, 28, 29	Cluster 5
P0826	Pat35	Cl05P01	2018-01-11	Urine	infecting	131	?	53, 40, 47, 13, 36, 28, 29	Cluster 5
P0256	Pat36	CL16P01	2017-05-11	Urine	colonizing	963	?	4, 26, 151, 25, 5, 5, 19	Cluster 16
P0918	Pat36	CL16P01	2018-04-18	Urine	colonizing	963	?	4, 26, 151, 25, 5, 5, 19	Cluster 16
P1155	Pat40	Cl01P03	2012-01-10	Urine	colonizing	131	?	53, 40, 47, 13, 36, 28, 29	Cluster 1
P0290	Pat43	Cl01P04	2017-06-15	Urine	colonizing	131	?	53, 40, 47, 13, 36, 28, 29	Cluster 1
P0385	Pat43	Cl01P04	2017-09-19	Urine	infecting	131	?	53, 40, 47, 13, 36, 28, 29	Cluster 1
P1157	Pat43	Cl01P04	2008-06-11	Urine	infecting	131	?	53, 40, 47, 13, 36, 28, 29	Cluster 1
P1158	Pat43	Cl01P04	2008-06-11	Urine	infecting	131	?	53, 40, 47, 13, 36, 28, 29	Cluster 1
P1170	Pat45	Cl03P01	2010-08-31	Urine	colonizing	131	?	53, 40, 47, 13, 36, 28, 29	Cluster 3
P1172	Pat45	Cl03P01	2011-03-27	Urine	infecting	131	?	53, 40, 47, 13, 36, 28, 29	Cluster 3
P1174	Pat45	Cl03P01	2012-04-16	Urine	infecting	131	?	53, 40, 47, 13, 36, 28, 29	Cluster 3
P0609	Pat46	Cl18P01	2012-11-06	Urine	infecting	405	?	35, 37, 29, 25, 4, 5, 73	Cluster 18
P0254	Pat47	Cl11P01	2017-05-11	Urine	colonizing	410	?	6, 4, 12, 1, 20, 18, 7	Cluster 11
P0273	Pat47	Cl11P01	2017-06-08	Urine	infecting	410	?	6, 4, 12, 1, 20, 18, 7	Cluster 11
P1175	Pat47	Cl11P01	2017-06-08	Urine	colonizing	410	?	6, 4, 12, 1, 20, 18, 7	Cluster 11
P1176	Pat50		2013-09-21	Urine	infecting	69	?	21, 35, 27, 6, 5, 5, 4	sg46
P0593	Pat51	Cl04P02	2012-02-27	Urine	infecting	648	?	92, 4, 87, 96, 70, 58, 2	Cluster 4
P1177	Pat52	Cl36P01	2010-02-02	Urine	infecting	405	?	35, 37, 29, 25, 4, 5, 73	Cluster 36
P1178	Pat55	Cl08P01	2011-09-18	Urine	colonizing	648	?	92, 4, 87, 96, 70, 58, 2	Cluster 8
P1179	Pat56	Cl15P01	2010-06-14	Urine	colonizing	91	?	13, 40, 34, 13, 23, 28, 30	Cluster 15
P1042	Pat58		2018-10-15	Urine	infecting	131	?	53, 40, 47, 13, 36, 28, 29	sg41
P1185	Pat63	Cl07P01	2010-12-06	Urine	infecting	10	?	10, 11, 4, 8, 8, 8, 2	Cluster 7
P1216	Pat63	Cl07P01	2010-12-06	Urine	infecting	10	?	10, 11, 4, 8, 8, 8, 2	Cluster 7
P0339	Pat72	Cl32P01	2017-08-15	Urine	colonizing	69	?	21, 35, 27, 6, 5, 5, 4	Cluster 32
P0333	Pat73		2017-08-10	Urine	colonizing	1431	?	6, 65, 3, 1, 11, 13, 6	sg28
P0440	Pat73	Cl09P01	2017-11-23	Urine	colonizing	636	?	13, 108, 10, 97, 18, 68, 93	Cluster 9

## Sheet: ecoli_multisources90days
sample_name	Patient_ID	CPP	Sample_date	delta_time	same_cluster	allelic differences	Origin	classification	cluster_copy
P0103	Pat22	Cl04P01	2012-02-02		yes		Rectum	colonizing	Cluster 4
P1145	Pat22	Cl04P01	2012-05-01	89	yes	0	Superficial swab	colonizing	Cluster 4
P0575	Pat23	Cl30P01	2011-06-22		yes		Urine	infecting	Cluster 30
P1186	Pat23	Cl30P01	2011-09-07	77	yes	3	Superficial swab	colonizing	Cluster 30
P0045	Pat28		2017-07-28		No		Rectum	colonizing	sg3
P0317	Pat28	Cl41P01	2017-07-28	0	No		Urine	colonizing	Cluster 41
P1150	Pat30		2012-06-06		No		Urine	colonizing	sg43
P1215	Pat30		2012-06-06	0	No		Urine	colonizing	sg50
P0086	Pat30	Cl23P01	2012-06-06	0	No		Rectum	colonizing	Cluster 23
P0843	Pat32	Cl33P01	2018-01-26		yes		Rectum	colonizing	Cluster 33
P0844	Pat32	Cl33P01	2018-01-26	0	yes	0	Urine	colonizing	Cluster 33
P0387	Pat35	Cl05P01	2017-10-04		yes		Urine	infecting	Cluster 5
P0064	Pat35	Cl05P01	2017-11-30	57	yes	12	Rectum	colonizing	Cluster 5
P0450	Pat35	Cl05P01	2017-11-30	0	yes	0, 12	Superficial swab	colonizing	Cluster 5
P0825	Pat35	Cl05P01	2018-01-11	42	yes	14	Rectum	colonizing	Cluster 5
P0826	Pat35	Cl05P01	2018-01-11	0	yes	0, 14	Urine	infecting	Cluster 5
P0919	Pat36	CL16P01	2018-04-18		yes		Rectum	colonizing	Cluster 16
P0918	Pat36	CL16P01	2018-04-18	0	yes	14	Urine	colonizing	Cluster 16
P1155	Pat40	Cl01P03	2012-01-10		yes		Urine	colonizing	Cluster 1
P0081	Pat40	Cl01P03	2012-03-12	62	yes	0	Rectum	colonizing	Cluster 1
P0099	Pat44	Cl02P01	2011-10-18		yes		Upper respiratory tract	colonizing	Cluster 2
P1193	Pat44	Cl02P01	2011-10-18		yes		Upper respiratory tract	colonizing	Cluster 2
P0104	Pat44	Cl02P01	2012-01-13	87	yes	2, 2	Rectum	colonizing	Cluster 2
P1164	Pat44	Cl02P01	2013-05-10		yes		Lower respiratory tract	colonizing	Cluster 2
P1165	Pat44	Cl02P01	2013-06-19	40	yes	0	Upper respiratory tract	colonizing	Cluster 2
P1167	Pat44	Cl02P01	2014-02-12		yes		Lower respiratory tract	colonizing	Cluster 2
P1169	Pat44	Cl02P01	2014-04-22	69	yes	4	Superficial swab	colonizing	Cluster 2
P1168	Pat44	Cl02P01	2014-04-22	0	yes	0	Lower respiratory tract	colonizing	Cluster 2
P0072	Pat45	Cl03P01	2011-01-26		yes		Rectum	colonizing	Cluster 3
P1172	Pat45	Cl03P01	2011-03-27	60	yes	1	Urine	infecting	Cluster 3
P1174	Pat45	Cl03P01	2012-04-16		yes		Urine	infecting	Cluster 3
P1194	Pat45	Cl03P01	2012-06-20	65	yes	6	Superficial swab	colonizing	Cluster 3
P0254	Pat47	Cl11P01	2017-05-11		yes		Urine	colonizing	Cluster 11
P0039	Pat47	Cl11P01	2017-06-08	28	yes	1	Rectum	colonizing	Cluster 11
P1175	Pat47	Cl11P01	2017-06-08	0	yes	1	Urine	colonizing	Cluster 11
P0273	Pat47	Cl11P01	2017-06-08	0 vs P0039, 28 vs P0254	yes	2, 1	Urine	infecting	Cluster 11
P1046	Pat48	Cl12P01	2018-10-18		Yes/No		Lower respiratory tract	infecting	Cluster 12
P1089	Pat48	Cl12P01	2018-11-14	27	Yes/No	2	Rectum	colonizing	Cluster 12
P1088	Pat48	Cl31P01	2018-11-14	27 vs P0146	No		Rectum	colonizing	Cluster 31
P0079	Pat51	Cl04P02	2012-01-10		Yes		Rectum	colonizing	Cluster 4
P1197	Pat51	Cl04P02	2012-01-10	0	yes	1	Superficial swab	colonizing	Cluster 4
P0593	Pat51	Cl04P02	2012-02-27	48	yes	2, 1	Urine	infecting	Cluster 4
P1177	Pat52	Cl36P01	2010-02-02		yes		Urine	infecting	Cluster 36
P0069	Pat52	Cl36P01	2010-04-13	70	yes	1	Rectum	colonizing	Cluster 36
P0649	Pat13	Cl46P01	2014-03-13		yes		Urine	infecting	Cluster 46
P1235	Pat13	Cl46P01	2014-04-22	40	yes	4	Rectum	colonizing	Cluster 46
P0084	Pat61	Cl06P01	2012-05-15		Yes/No		Rectum	colonizing	Cluster 6
P0596	Pat61	Cl06P01	2012-06-12	28	Yes/No	0	Upper respiratory tract	colonizing	Cluster 6
P1182	Pat61	Cl06P01	2012-06-12	28 vs P0084	Yes/No	2	Upper respiratory tract	colonizing	Cluster 6
P1183	Pat61	Cl48P01	2012-06-12	28 vs P0084	Yes/No		Upper respiratory tract	colonizing	Cluster 48
P1254	Pat61	Cl48P01	2012-06-12	28 vs P0084	Yes/No		Upper respiratory tract	colonizing	Cluster 48
P0616	Pat62		2013-01-29		No		Superficial swab	colonizing	sg31
P0124	Pat62	Cl44P01	2013-01-29	0	No		Rectum	colonizing	Cluster 44
P1216	Pat63	Cl07P01	2010-12-06		yes		Urine	infecting	Cluster 7
P1184	Pat63	Cl07P01	2010-12-06	0	yes	0	blood culture	infecting	Cluster 7
P1185	Pat63	Cl07P01	2010-12-06	0	yes	0	Urine	infecting	Cluster 7
P0058	Pat73		2017-08-10		No		Rectum	colonizing	sg8
P0333	Pat73		2017-08-10	0	No		Urine	colonizing	sg28
P0056	Pat73		2017-08-10	0	No		Rectum	colonizing	sg6
P0057	Pat73		2017-08-10	0 vs P0333	No		Rectum	colonizing	sg7
	< 90 days in 6 pats at least a second strain
	<90 days 15 showed the same strain		13 same strain; 2 Yes/No
	19 patients (2-8 isolates)
	Yes/No means at least 2 of the same cluster/strains, and others from other cluster

## Sheet: SRA_Biosample
library_ID	bioproject_accession	biosample_accession	SRA accession - Illumina	SRA accession - Pacbio	title
P0001	PRJNA910977	SAMN32155757	SRR22684478		WGS of K. pneumoniae
P0002	PRJNA910977	SAMN32155758	SRR22684477	SRR26413140	WGS of K. quasipneumoniae
P0003	PRJNA910977	SAMN32155759	SRR22684438	SRR26413139	WGS of K. pneumoniae
P0004	PRJNA910977	SAMN32155760	SRR22684399	SRR26413128	WGS of K. quasipneumoniae
P0005	PRJNA910977	SAMN32155761	SRR22684293		WGS of K. pneumoniae
P0006	PRJNA910977	SAMN32155762	SRR22684282		WGS of K. pneumoniae
P0007	PRJNA910977	SAMN32155763	SRR22684271	SRR26413117	WGS of K. pneumoniae
P0008	PRJNA910977	SAMN32155764	SRR22684188		WGS of K. pneumoniae
P0010	PRJNA910977	SAMN32155765	SRR22684177	SRR23648087	WGS of K. pneumoniae
P0011	PRJNA910977	SAMN32155766	SRR22684166		WGS of K. pneumoniae
P0012	PRJNA910977	SAMN32155767	SRR22684476		WGS of K. pneumoniae
P0013	PRJNA910977	SAMN32155768	SRR22684465		WGS of K. pneumoniae
P0014	PRJNA910977	SAMN32155769	SRR22684454		WGS of K. pneumoniae
P0015	PRJNA910977	SAMN32155770	SRR22684443		WGS of K. pneumoniae
P0016	PRJNA910977	SAMN32155771	SRR22684360		WGS of K. pneumoniae
P0017	PRJNA910977	SAMN32155772	SRR22684349	SRR26413106	WGS of K. pneumoniae
P0018	PRJNA910977	SAMN32155773	SRR22684338		WGS of K. pneumoniae
P0019	PRJNA910977	SAMN32155774	SRR22684255		WGS of K. pneumoniae
P0020	PRJNA910977	SAMN32155775	SRR22684244		WGS of K. pneumoniae
P0021	PRJNA910977	SAMN32155776	SRR22684233		WGS of K. pneumoniae
P0022	PRJNA910977	SAMN32155777	SRR22684437		WGS of K. quasipneumoniae
P0023	PRJNA910977	SAMN32155778	SRR22684426		WGS of K. pneumoniae
P0024	PRJNA910977	SAMN32155779	SRR22684415	SRR26413077	WGS of K. pneumoniae
P0025	PRJNA910977	SAMN32155780	SRR22684332		WGS of K. quasipneumoniae
P0026	PRJNA910977	SAMN32155781	SRR22684321		WGS of K. pneumoniae
P0027	PRJNA910977	SAMN32155782	SRR22684310	SRR26413066	WGS of K. pneumoniae
P0028	PRJNA910977	SAMN32155783	SRR22684299		WGS of K. pneumoniae
P0029	PRJNA910977	SAMN32155784	SRR22684216	SRR23648068	WGS of K. pneumoniae
P0030	PRJNA910977	SAMN32155785	SRR22684205		WGS of K. pneumoniae
P0031	PRJNA910977	SAMN32155786	SRR22684194	SRR26413055	WGS of K. pneumoniae
P0032	PRJNA910977	SAMN32155787	SRR22684398		WGS of K. pneumoniae
P0033	PRJNA910977	SAMN32155788	SRR22684387		WGS of K. pneumoniae
P0034	PRJNA910977	SAMN32155789	SRR22684376	SRR23648086	WGS of K. pneumoniae
P0035	PRJNA910977	SAMN32155790	SRR22684150		WGS of K. pneumoniae
P0036	PRJNA910977	SAMN32155833	SRR22684182	SRR26413098	WGS of E. coli
P0037	PRJNA910977	SAMN32155834	SRR22684181		WGS of E. coli
P0038	PRJNA910977	SAMN32155835	SRR22684180		WGS of E. coli
P0039	PRJNA910977	SAMN32155836	SRR22684179		WGS of E. coli
P0040	PRJNA910977	SAMN32155837	SRR22684178		WGS of E. coli
P0041	PRJNA910977	SAMN32155838	SRR22684176	SRR26413087	WGS of E. coli
P0042	PRJNA910977	SAMN32155839	SRR22684175	SRR26413138	WGS of E. coli
P0043	PRJNA910977	SAMN32155840	SRR22684174		WGS of E. coli
P0044	PRJNA910977	SAMN32155841	SRR22684173		WGS of E. coli
P0045	PRJNA910977	SAMN32155842	SRR22684172	SRR26413137	WGS of E. coli
P0046	PRJNA910977	SAMN32155843	SRR22684171		WGS of E. coli
P0047	PRJNA910977	SAMN32155844	SRR22684170		WGS of E. coli
P0048	PRJNA910977	SAMN32155845	SRR22684169		WGS of E. coli
P0049	PRJNA910977	SAMN32155846	SRR22684168	SRR26413136	WGS of E. coli
P0050	PRJNA910977	SAMN32155847	SRR22684167	SRR26413135	WGS of E. coli
P0051	PRJNA910977	SAMN32155848	SRR22684165		WGS of E. coli
P0052	PRJNA910977	SAMN32155849	SRR22684164		WGS of E. coli
P0053	PRJNA910977	SAMN32155850	SRR22684163		WGS of E. coli
P0055	PRJNA910977	SAMN32155851	SRR22684162		WGS of E. coli
P0056	PRJNA910977	SAMN32155852	SRR22684161	SRR26413134	WGS of E. coli
P0057	PRJNA910977	SAMN32155853	SRR22684160		WGS of E. coli
P0058	PRJNA910977	SAMN32155854	SRR22684159	SRR26413133	WGS of E. coli
P0059	PRJNA910977	SAMN32155855	SRR22684158		WGS of E. coli
P0060	PRJNA910977	SAMN32155856	SRR22684157		WGS of E. coli
P0061	PRJNA910977	SAMN32155857	SRR22684156	SRR26413132	WGS of E. coli
P0062	PRJNA910977	SAMN32155858	SRR22684475	SRR26413131	WGS of E. coli
P0063	PRJNA910977	SAMN32155859	SRR22684474	SRR23648075	WGS of E. coli
P0064	PRJNA910977	SAMN32155860	SRR22684473		WGS of E. coli
P0065	PRJNA910977	SAMN32155861	SRR22684472		WGS of E. coli
P0066	PRJNA910977	SAMN32155862	SRR22684471		WGS of E. coli
P0067	PRJNA910977	SAMN32155863	SRR22684470		WGS of E. coli
P0068	PRJNA910977	SAMN32155864	SRR22684469		WGS of E. coli
P0069	PRJNA910977	SAMN32155865	SRR22684468		WGS of E. coli
P0070	PRJNA910977	SAMN32155866	SRR22684467		WGS of E. coli
P0071	PRJNA910977	SAMN32155867	SRR22684466	SRR26413130	WGS of E. coli
P0072	PRJNA910977	SAMN32155868	SRR22684464		WGS of E. coli
P0073	PRJNA910977	SAMN32155869	SRR22684463		WGS of E. coli
P0074	PRJNA910977	SAMN32155870	SRR22684462	SRR23648067	WGS of E. coli
P0075	PRJNA910977	SAMN32155871	SRR22684461		WGS of E. coli
P0076	PRJNA910977	SAMN32155872	SRR22684460		WGS of E. coli
P0077	PRJNA910977	SAMN32155873	SRR22684459		WGS of E. coli
P0078	PRJNA910977	SAMN32155874	SRR22684458		WGS of E. coli
P0079	PRJNA910977	SAMN32155875	SRR22684457		WGS of E. coli
P0080	PRJNA910977	SAMN32155876	SRR22684456		WGS of E. coli
P0081	PRJNA910977	SAMN32155877	SRR22684455		WGS of E. coli
P0082	PRJNA910977	SAMN32155878	SRR22684453	SRR26413129	WGS of E. coli
P0083	PRJNA910977	SAMN32155879	SRR22684452		WGS of E. coli
P0084	PRJNA910977	SAMN32155880	SRR22684451		WGS of E. coli
P0085	PRJNA910977	SAMN32155881	SRR22684450	SRR26413127	WGS of E. coli
P0086	PRJNA910977	SAMN32155882	SRR22684449		WGS of E. coli
P0087	PRJNA910977	SAMN32155883	SRR22684448		WGS of E. coli
P0088	PRJNA910977	SAMN32155884	SRR22684447	SRR26413126	WGS of E. coli
P0089	PRJNA910977	SAMN32155885	SRR22684446	SRR26413125	WGS of E. coli
P0090	PRJNA910977	SAMN32155886	SRR22684445		WGS of E. coli
P0091	PRJNA910977	SAMN32155887	SRR22684444		WGS of E. coli
P0092	PRJNA910977	SAMN32155888	SRR22684370		WGS of E. coli
P0093	PRJNA910977	SAMN32155889	SRR22684369		WGS of E. coli
P0094	PRJNA910977	SAMN32155890	SRR22684368		WGS of E. coli
P0095	PRJNA910977	SAMN32155891	SRR22684367	SRR26413124	WGS of E. coli
P0096	PRJNA910977	SAMN32155892	SRR22684366		WGS of E. coli
P0097	PRJNA910977	SAMN32155893	SRR22684365		WGS of E. coli
P0098	PRJNA910977	SAMN32155894	SRR22684364		WGS of E. coli
P0099	PRJNA910977	SAMN32155895	SRR22684363		WGS of E. coli
P0100	PRJNA910977	SAMN32155896	SRR22684362	SRR23648066	WGS of E. coli
P0101	PRJNA910977	SAMN32155897	SRR22684361	SRR26413123	WGS of E. coli
P0102	PRJNA910977	SAMN32155898	SRR22684359		WGS of E. coli
P0103	PRJNA910977	SAMN32155899	SRR22684358		WGS of E. coli
P0104	PRJNA910977	SAMN32155900	SRR22684357		WGS of E. coli
P0105	PRJNA910977	SAMN32155901	SRR22684356	SRR26413122	WGS of E. coli
P0106	PRJNA910977	SAMN32155902	SRR22684355	SRR26413121	WGS of E. coli
P0107	PRJNA910977	SAMN32155903	SRR22684354		WGS of E. coli
P0108	PRJNA910977	SAMN32155904	SRR22684353		WGS of E. coli
P0109	PRJNA910977	SAMN32155905	SRR22684352	SRR23648065	WGS of E. coli
P0110	PRJNA910977	SAMN32155906	SRR22684351	SRR23648064	WGS of E. coli
P0111	PRJNA910977	SAMN32155907	SRR22684350	SRR23648063	WGS of E. coli
P0112	PRJNA910977	SAMN32155908	SRR22684348	SRR26413120	WGS of E. coli
P0113	PRJNA910977	SAMN32155909	SRR22684347		WGS of E. coli
P0114	PRJNA910977	SAMN32155910	SRR22684346		WGS of E. coli
P0115	PRJNA910977	SAMN32155911	SRR22684345	SRR26413119	WGS of E. coli
P0116	PRJNA910977	SAMN32155912	SRR22684344		WGS of E. coli
P0117	PRJNA910977	SAMN32155913	SRR22684343	SRR26413118	WGS of E. coli
P0118	PRJNA910977	SAMN32155914	SRR22684342		WGS of E. coli
P0119	PRJNA910977	SAMN32155915	SRR22684341		WGS of E. coli
P0120	PRJNA910977	SAMN32155916	SRR22684340		WGS of E. coli
P0121	PRJNA910977	SAMN32155917	SRR22684339	SRR26413116	WGS of E. coli
P0122	PRJNA910977	SAMN32155918	SRR22684337		WGS of E. coli
P0123	PRJNA910977	SAMN32155919	SRR22684336		WGS of E. coli
P0124	PRJNA910977	SAMN32155920	SRR22684335	SRR26413115	WGS of E. coli
P0125	PRJNA910977	SAMN32155921	SRR22684262	SRR26413114	WGS of E. coli
P0126	PRJNA910977	SAMN32155922	SRR22684261	SRR26413113	WGS of E. coli
P0127	PRJNA910977	SAMN32155923	SRR22684260		WGS of E. coli
P0128	PRJNA910977	SAMN32155924	SRR22684259		WGS of E. coli
P0129	PRJNA910977	SAMN32155925	SRR22684258	SRR26413112	WGS of E. coli
P0130	PRJNA910977	SAMN32155926	SRR22684257		WGS of E. coli
P0131	PRJNA910977	SAMN32155927	SRR22684256		WGS of E. coli
P0132	PRJNA910977	SAMN32155928	SRR22684254		WGS of E. coli
P0133	PRJNA910977	SAMN32155929	SRR22684253	SRR26413111	WGS of E. coli
P0134	PRJNA910977	SAMN32155930	SRR22684252		WGS of E. coli
P0135	PRJNA910977	SAMN32155931	SRR22684251		WGS of E. coli
P0136	PRJNA910977	SAMN32155932	SRR22684250		WGS of E. coli
P0137	PRJNA910977	SAMN32155933	SRR22684249	SRR26413110	WGS of E. coli
P0138	PRJNA910977	SAMN32155934	SRR22684248		WGS of E. coli
P0139	PRJNA910977	SAMN32155935	SRR22684247		WGS of E. coli
P0140	PRJNA910977	SAMN32155936	SRR22684246	SRR26413109	WGS of E. coli
P0141	PRJNA910977	SAMN32155937	SRR22684245		WGS of E. coli
P0142	PRJNA910977	SAMN32155938	SRR22684243	SRR26413108	WGS of E. coli
P0143	PRJNA910977	SAMN32155939	SRR22684242		WGS of E. coli
P0144	PRJNA910977	SAMN32155940	SRR22684241		WGS of E. coli
P0145	PRJNA910977	SAMN32155941	SRR22684240		WGS of E. coli
P0146	PRJNA910977	SAMN32155942	SRR22684239		WGS of E. coli
P0147	PRJNA910977	SAMN32155943	SRR22684238		WGS of E. coli
P0148	PRJNA910977	SAMN32155944	SRR22684237		WGS of E. coli
P0149	PRJNA910977	SAMN32155945	SRR22684236		WGS of E. coli
P0150	PRJNA910977	SAMN32155946	SRR22684235	SRR26413107	WGS of E. coli
P0151	PRJNA910977	SAMN32155947	SRR22684234		WGS of E. coli
P0152	PRJNA910977	SAMN32155948	SRR22684232	SRR26413105	WGS of E. coli
P0153	PRJNA910977	SAMN32155949	SRR22684231	SRR26413104	WGS of E. coli
P0154	PRJNA910977	SAMN32155950	SRR22684230		WGS of E. coli
P0155	PRJNA910977	SAMN32155951	SRR22684229		WGS of E. coli
P0156	PRJNA910977	SAMN32155952	SRR22684228		WGS of E. coli
P0157	PRJNA910977	SAMN32155953	SRR22684227		WGS of E. coli
P0158	PRJNA910977	SAMN32155954	SRR22684442		WGS of E. coli
P0159	PRJNA910977	SAMN32155955	SRR22684441		WGS of E. coli
P0160	PRJNA910977	SAMN32155956	SRR22684440		WGS of E. coli
P0161	PRJNA910977	SAMN32155957	SRR22684439	SRR26413103	WGS of E. coli
P0162	PRJNA910977	SAMN32155958	SRR22684436		WGS of E. coli
P0163	PRJNA910977	SAMN32155959	SRR22684435	SRR26413102	WGS of E. coli
P0164	PRJNA910977	SAMN32155960	SRR22684434		WGS of E. coli
P0165	PRJNA910977	SAMN32155961	SRR22684433		WGS of E. coli
P0166	PRJNA910977	SAMN32155962	SRR22684432		WGS of E. coli
P0167	PRJNA910977	SAMN32155963	SRR22684431		WGS of E. coli
P0169	PRJNA910977	SAMN32155964	SRR22684430		WGS of E. coli
P0194	PRJNA910977	SAMN32155965	SRR22684429	SRR26413101	WGS of E. coli
P0220	PRJNA910977	SAMN32155966	SRR22684428		WGS of E. coli
P0251	PRJNA910977	SAMN32155967	SRR22684427		WGS of E. coli
P0252	PRJNA910977	SAMN32155968	SRR22684425		WGS of E. coli
P0254	PRJNA910977	SAMN32155969	SRR22684424	SRR23648062	WGS of E. coli
P0256	PRJNA910977	SAMN32155970	SRR22684423	SRR26413083	WGS of E. coli
P0264	PRJNA910977	SAMN32155971	SRR22684422		WGS of E. coli
P0273	PRJNA910977	SAMN32155972	SRR22684421		WGS of E. coli
P0288	PRJNA910977	SAMN32155973	SRR22684420		WGS of E. coli
P0290	PRJNA910977	SAMN32155974	SRR22684419		WGS of E. coli
P0303	PRJNA910977	SAMN32155975	SRR22684418		WGS of E. coli
P0317	PRJNA910977	SAMN32155976	SRR22684417	SRR26413081	WGS of E. coli
P0323	PRJNA910977	SAMN32155977	SRR22684416		WGS of E. coli
P0333	PRJNA910977	SAMN32155978	SRR22684414		WGS of E. coli
P0337	PRJNA910977	SAMN32155979	SRR22684413	SRR26413080	WGS of E. coli
P0339	PRJNA910977	SAMN32155980	SRR22684412		WGS of E. coli
P0340	PRJNA910977	SAMN32155981	SRR22684411	SRR26413080	WGS of E. coli
P0367	PRJNA910977	SAMN32155982	SRR22684410		WGS of E. coli
P0385	PRJNA910977	SAMN32155983	SRR22684409		WGS of E. coli
P0387	PRJNA910977	SAMN32155984	SRR22684408		WGS of E. coli
P0398	PRJNA910977	SAMN32155985	SRR22684407		WGS of E. coli
P0399	PRJNA910977	SAMN32155986	SRR22684334	SRR26413078	WGS of E. coli
P0408	PRJNA910977	SAMN32155791	SRR22684139		WGS of K. pneumoniae
P0424	PRJNA910977	SAMN32155987	SRR22684333		WGS of E. coli
P0440	PRJNA910977	SAMN32155988	SRR22684331		WGS of E. coli
P0450	PRJNA910977	SAMN32155989	SRR22684330		WGS of E. coli
P0457	PRJNA910977	SAMN32155990	SRR22684329		WGS of E. coli
P0470	PRJNA910977	SAMN32155991	SRR22684328		WGS of E. coli
P0471	PRJNA910977	SAMN32155992	SRR22684327		WGS of E. coli
P0475	PRJNA910977	SAMN32155993	SRR22684326		WGS of E. coli
P0479	PRJNA910977	SAMN32155792	SRR22684128	SRR26413076	WGS of K. pneumoniae
P0482	PRJNA910977	SAMN32155793	SRR22684297	SRR26413075	WGS of K. pneumoniae
P0488	PRJNA910977	SAMN32155794	SRR22684296		WGS of K. pneumoniae
P0495	PRJNA910977	SAMN32155795	SRR22684295		WGS of K. pneumoniae
P0497	PRJNA910977	SAMN32155796	SRR22684294		WGS of K. pneumoniae
P0501	PRJNA910977	SAMN32155797	SRR22684292	SRR23648061	WGS of K. pneumoniae
P0516	PRJNA910977	SAMN32155798	SRR22684291		WGS of K. pneumoniae
P0530	PRJNA910977	SAMN32155799	SRR22685142		WGS of K. pneumoniae
P0563	PRJNA910977	SAMN32155994	SRR22684325	SRR23648060	WGS of E. coli
P0568	PRJNA910977	SAMN32155995	SRR22684324		WGS of E. coli
P0570	PRJNA910977	SAMN32155800	SRR22684290		WGS of K. pneumoniae
P0575	PRJNA910977	SAMN32155996	SRR22684323	SRR26413074	WGS of E. coli
P0586	PRJNA910977	SAMN32155997	SRR22684322	SRR23648085	WGS of E. coli
P0590	PRJNA910977	SAMN32155998	SRR22684320	SRR26413073	WGS of E. coli
P0593	PRJNA910977	SAMN32155999	SRR22684319		WGS of E. coli
P0595	PRJNA910977	SAMN32156000	SRR22684318	SRR26413072	WGS of E. coli
P0596	PRJNA910977	SAMN32156001	SRR22684317		WGS of E. coli
P0609	PRJNA910977	SAMN32156002	SRR22684316	SRR23648084	WGS of E. coli
P0616	PRJNA910977	SAMN32156003	SRR22684315	SRR26413071	WGS of E. coli
P0620	PRJNA910977	SAMN32156004	SRR22684314	SRR26413070	WGS of E. coli
P0635	PRJNA910977	SAMN32155801	SRR22684289	SRR23648083	WGS of K. pneumoniae
P0642	PRJNA910977	SAMN32155802	SRR22684288		WGS of K. pneumoniae
P0649	PRJNA910977	SAMN32156005	SRR22684313		WGS of E. coli
P0652	PRJNA910977	SAMN32156006	SRR22684312		WGS of E. coli
P0675	PRJNA910977	SAMN32155803	SRR22684287		WGS of K. pneumoniae
P0676	PRJNA910977	SAMN32155804	SRR22684286		WGS of K. quasipneumoniae
P0681	PRJNA910977	SAMN32155805	SRR22684285		WGS of K. pneumoniae
P0697	PRJNA910977	SAMN32155806	SRR22684284	SRR26413069	WGS of K. pneumoniae
P0712	PRJNA910977	SAMN32155807	SRR22684283	SRR26413068	WGS of K. pneumoniae
P0717	PRJNA910977	SAMN32155808	SRR22684281	SRR23648082	WGS of K. pneumoniae
P0725	PRJNA910977	SAMN32155809	SRR22684280	SRR26413067	WGS of K. pneumoniae
P0729	PRJNA910977	SAMN32155810	SRR22684279		WGS of K. pneumoniae
P0730	PRJNA910977	SAMN32155811	SRR22684278		WGS of K. pneumoniae
P0736	PRJNA910977	SAMN32155812	SRR22684277		WGS of K. pneumoniae
P0739	PRJNA910977	SAMN32155813	SRR22684276		WGS of K. pneumoniae
P0743	PRJNA910977	SAMN32155814	SRR22684275		WGS of K. pneumoniae
P0744	PRJNA910977	SAMN32155815	SRR22684274		WGS of K. pneumoniae
P0775	PRJNA910977	SAMN32155816	SRR22684273	SRR26413065	WGS of K. pneumoniae
P0783	PRJNA910977	SAMN32155817	SRR22684272	SRR26413064	WGS of K. pneumoniae
P0788	PRJNA910977	SAMN32155818	SRR22684270	SRR26413063	WGS of K. pneumoniae
P0799	PRJNA910977	SAMN32155819	SRR22684269	SRR26413062	WGS of K. pneumoniae
P0808	PRJNA910977	SAMN32155820	SRR22684268	SRR26413061	WGS of K. variicola
P0825	PRJNA910977	SAMN32156007	SRR22684311	SRR26413060	WGS of E. coli
P0826	PRJNA910977	SAMN32156008	SRR22684309		WGS of E. coli
P0833	PRJNA910977	SAMN32156009	SRR22684308	SRR26413059	WGS of E. coli
P0834	PRJNA910977	SAMN32156010	SRR22684307		WGS of E. coli
P0836	PRJNA910977	SAMN32156011	SRR22684306		WGS of E. coli
P0843	PRJNA910977	SAMN32156012	SRR22684305		WGS of E. coli
P0844	PRJNA910977	SAMN32156013	SRR22684304		WGS of E. coli
P0845	PRJNA910977	SAMN32156014	SRR22684303		WGS of E. coli
P0869	PRJNA910977	SAMN32156015	SRR22684302	SRR26413058	WGS of E. coli
P0870	PRJNA910977	SAMN32156016	SRR22684301		WGS of E. coli
P0873	PRJNA910977	SAMN32156017	SRR22684300	SRR26413057	WGS of E. coli
P0875	PRJNA910977	SAMN32156018	SRR22684226	SRR26413056	WGS of E. coli
P0886	PRJNA910977	SAMN32156019	SRR22684225		WGS of E. coli
P0908	PRJNA910977	SAMN32156020	SRR22684224		WGS of E. coli
P0917	PRJNA910977	SAMN32156021	SRR22684223	SRR26413054	WGS of E. coli
P0918	PRJNA910977	SAMN32156022	SRR22684222		WGS of E. coli
P0919	PRJNA910977	SAMN32156023	SRR22684221		WGS of E. coli
P0928	PRJNA910977	SAMN32156024	SRR22684220		WGS of E. coli
P0930	PRJNA910977	SAMN32156025	SRR22684219		WGS of E. coli
P0957	PRJNA910977	SAMN32156026	SRR22684218		WGS of E. coli
P0967	PRJNA910977	SAMN32156027	SRR22684217		WGS of E. coli
P0976	PRJNA910977	SAMN32156028	SRR22684215		WGS of E. coli
P0994	PRJNA910977	SAMN32156029	SRR22684214		WGS of E. coli
P1007	PRJNA910977	SAMN32156030	SRR22684213	SRR26413053	WGS of E. coli
P1012	PRJNA910977	SAMN32156031	SRR22684212		WGS of E. coli
P1036	PRJNA910977	SAMN32156032	SRR22684211		WGS of E. coli
P1042	PRJNA910977	SAMN32156033	SRR22684210	SRR26413052	WGS of E. coli
P1046	PRJNA910977	SAMN32156034	SRR22684209		WGS of E. coli
P1062	PRJNA910977	SAMN32156035	SRR22684208		WGS of E. coli
P1076	PRJNA910977	SAMN32156036	SRR22684207	SRR23648081	WGS of E. coli
P1085	PRJNA910977	SAMN32156037	SRR22684206	SRR23648080	WGS of E. coli
P1086	PRJNA910977	SAMN32156038	SRR22684204		WGS of E. coli
P1087	PRJNA910977	SAMN32156039	SRR22684203		WGS of E. coli
P1088	PRJNA910977	SAMN32156040	SRR22684202	SRR26413051	WGS of E. coli
P1089	PRJNA910977	SAMN32156041	SRR22684201	SRR26413050	WGS of E. coli
P1090	PRJNA910977	SAMN32156042	SRR22684200	SRR26413049	WGS of E. coli
P1091	PRJNA910977	SAMN32156043	SRR22684199		WGS of E. coli
P1115	PRJNA910977	SAMN32156044	SRR22684198	SRR26413048	WGS of E. coli
P1116	PRJNA910977	SAMN32156045	SRR22684197		WGS of E. coli
P1117	PRJNA910977	SAMN32156046	SRR22684196		WGS of E. coli
P1118	PRJNA910977	SAMN32156047	SRR22684195		WGS of E. coli
P1119	PRJNA910977	SAMN32156048	SRR22684193		WGS of E. coli
P1120	PRJNA910977	SAMN32156049	SRR22684192	SRR26413047	WGS of E. coli
P1121	PRJNA910977	SAMN32156050	SRR22684191		WGS of E. coli
P1122	PRJNA910977	SAMN32155821	SRR22684267	SRR26413100	WGS of K. pneumoniae
P1143	PRJNA910977	SAMN32156051	SRR22684406	SRR23648079	WGS of E. coli
P1144	PRJNA910977	SAMN32156052	SRR22684405		WGS of E. coli
P1145	PRJNA910977	SAMN32156053	SRR22684404		WGS of E. coli
P1146	PRJNA910977	SAMN32156054	SRR22684403		WGS of E. coli
P1147	PRJNA910977	SAMN32156055	SRR22684402	SRR23648078	WGS of E. coli
P1148	PRJNA910977	SAMN32156056	SRR22684401		WGS of E. coli
P1149	PRJNA910977	SAMN32156057	SRR22684400		WGS of E. coli
P1150	PRJNA910977	SAMN32156058	SRR22684397	SRR26413099	WGS of E. coli
P1151	PRJNA910977	SAMN32156059	SRR22684396	SRR26413097	WGS of E. coli
P1152	PRJNA910977	SAMN32156060	SRR22684395	SRR23648077	WGS of E. coli
P1153	PRJNA910977	SAMN32156061	SRR22684394		WGS of E. coli
P1154	PRJNA910977	SAMN32156062	SRR22684393	SRR26413096	WGS of E. coli
P1155	PRJNA910977	SAMN32156063	SRR22684392	SRR23648076	WGS of E. coli
P1156	PRJNA910977	SAMN32156064	SRR22684391	SRR26413095	WGS of E. coli
P1157	PRJNA910977	SAMN32156065	SRR22684390	SRR23648074	WGS of E. coli
P1158	PRJNA910977	SAMN32156066	SRR22684389		WGS of E. coli
P1159	PRJNA910977	SAMN32156067	SRR22684388	SRR26413094	WGS of E. coli
P1160	PRJNA910977	SAMN32156068	SRR22684386		WGS of E. coli
P1161	PRJNA910977	SAMN32156069	SRR22684385		WGS of E. coli
P1162	PRJNA910977	SAMN32156070	SRR22684384		WGS of E. coli
P1163	PRJNA910977	SAMN32156071	SRR22684383		WGS of E. coli
P1164	PRJNA910977	SAMN32156072	SRR22684382		WGS of E. coli
P1165	PRJNA910977	SAMN32156073	SRR22684381		WGS of E. coli
P1166	PRJNA910977	SAMN32156074	SRR22684380		WGS of E. coli
P1167	PRJNA910977	SAMN32156075	SRR22684379		WGS of E. coli
P1168	PRJNA910977	SAMN32156076	SRR22684378		WGS of E. coli
P1169	PRJNA910977	SAMN32156077	SRR22684377		WGS of E. coli
P1170	PRJNA910977	SAMN32156078	SRR22684375	SRR23648073	WGS of E. coli
P1171	PRJNA910977	SAMN32156079	SRR22684374		WGS of E. coli
P1172	PRJNA910977	SAMN32156080	SRR22684373		WGS of E. coli
P1173	PRJNA910977	SAMN32156081	SRR22684372		WGS of E. coli
P1174	PRJNA910977	SAMN32156082	SRR22684371		WGS of E. coli
P1175	PRJNA910977	SAMN32156083	SRR22684155		WGS of E. coli
P1176	PRJNA910977	SAMN32156084	SRR22684154	SRR26413093	WGS of E. coli
P1177	PRJNA910977	SAMN32156085	SRR22684153		WGS of E. coli
P1178	PRJNA910977	SAMN32156086	SRR22684152	SRR23648072	WGS of E. coli
P1179	PRJNA910977	SAMN32156087	SRR22684151	SRR23648071	WGS of E. coli
P1180	PRJNA910977	SAMN32156088	SRR22684149	SRR26413092	WGS of E. coli
P1181	PRJNA910977	SAMN32156089	SRR22684148		WGS of E. coli
P1182	PRJNA910977	SAMN32156090	SRR22684147		WGS of E. coli
P1183	PRJNA910977	SAMN32156091	SRR22684146	SRR26413091	WGS of E. coli
P1184	PRJNA910977	SAMN32156092	SRR22684145		WGS of E. coli
P1185	PRJNA910977	SAMN32156093	SRR22684144		WGS of E. coli
P1186	PRJNA910977	SAMN32156094	SRR22684143		WGS of E. coli
P1187	PRJNA910977	SAMN32156095	SRR22684142	SRR26413090	WGS of E. coli
P1188	PRJNA910977	SAMN32156096	SRR22684141		WGS of E. coli
P1189	PRJNA910977	SAMN32156097	SRR22684140	SRR26413089	WGS of E. coli
P1190	PRJNA910977	SAMN32156098	SRR22684138		WGS of E. coli
P1191	PRJNA910977	SAMN32156099	SRR22684137	SRR26413088	WGS of E. coli
P1192	PRJNA910977	SAMN32156100	SRR22684136	SRR26413086	WGS of E. coli
P1193	PRJNA910977	SAMN32156101	SRR22684135		WGS of E. coli
P1194	PRJNA910977	SAMN32156102	SRR22684134		WGS of E. coli
P1195	PRJNA910977	SAMN32156103	SRR22684133		WGS of E. coli
P1196	PRJNA910977	SAMN32156104	SRR22684132		WGS of E. coli
P1197	PRJNA910977	SAMN32156105	SRR22684131		WGS of E. coli
P1198	PRJNA910977	SAMN32156106	SRR22684130		WGS of E. coli
P1199	PRJNA910977	SAMN32156107	SRR22684129		WGS of E. coli
P1200	PRJNA910977	SAMN32156108	SRR22684127		WGS of E. coli
P1201	PRJNA910977	SAMN32156109	SRR22684126	SRR26413085	WGS of E. coli
P1202	PRJNA910977	SAMN32156110	SRR22684125		WGS of E. coli
P1203	PRJNA910977	SAMN32155822	SRR22684266		WGS of K. pneumoniae
P1206	PRJNA910977	SAMN32155823	SRR22684265	SRR23648070	WGS of K. pneumoniae
P1207	PRJNA910977	SAMN32155824	SRR22684264		WGS of K. pneumoniae
P1208	PRJNA910977	SAMN32155825	SRR22684263		WGS of K. pneumoniae
P1209	PRJNA910977	SAMN32155826	SRR22684190		WGS of K. pneumoniae
P1210	PRJNA910977	SAMN32155827	SRR22684189		WGS of K. pneumoniae
P1211	PRJNA910977	SAMN32155828	SRR22684187		WGS of K. pneumoniae
P1212	PRJNA910977	SAMN32155829	SRR22684186	SRR23648069	WGS of K. pneumoniae
P1213	PRJNA910977	SAMN32155830	SRR22684185		WGS of K. pneumoniae
P1214	PRJNA910977	SAMN32155831	SRR22684184		WGS of K. pneumoniae
P1215	PRJNA910977	SAMN32156111	SRR22684124	SRR26413084	WGS of E. coli
P1216	PRJNA910977	SAMN32156112	SRR22684123		WGS of E. coli
P1217	PRJNA910977	SAMN32156113	SRR22684122		WGS of E. coli
P1227	PRJNA910977	SAMN32156114	SRR22684121		WGS of E. coli
P1229	PRJNA910977	SAMN32155832	SRR22684183		WGS of K. pneumoniae
P1235	PRJNA910977	SAMN32156115	SRR22684120	SRR26413082	WGS of E. coli
P1254	PRJNA910977	SAMN32156116	SRR22684298		WGS of E. coli
