# Supplementary material for: Within-host genetic diversity of extended-spectrum beta-lactamase-producing Enterobacterales in long-term colonized patients
Source: Nat Commun. 2023 Dec 21;14:8495. doi: 10.1038/s41467-023-44285-w (PMC10739949; doi:10.1038/s41467-023-44285-w)
Supplement: Supplementary file 5 — Supplementary Data 2 [file 41467_2023_44285_MOESM5_ESM.xlsx]

## Sheet: kleb_ID80COV80_unique
ISOLATE	GENE	CLASS	heatmap_classification	GROUP	COVERAGE	PERCENT_COVERAGE	PERCENT_IDENTITY	DATABASE	ACCESSION	PRODUCT	RESISTANCE	SPECIES
P0001	oqxA_1	Amphenicol, Quinolone, Quaternary Ammonium Compounds, Folate pathway antagonist	Other AMR genes		1-1176/1176	100	99.49	resfinder	EU370913	oqxA	Nalidixic_acid;Ciprofloxacin	K. pneumoniae
P0001	oqxB_1	Amphenicol, Quinolone, Quaternary Ammonium Compounds, Folate pathway antagonist	Other AMR genes		1-3153/3153	100	99.3	resfinder	EU370913	oqxB	Nalidixic_acid;Ciprofloxacin	K. pneumoniae
P0001	Col440I_1	Col	Other rep.		1-114/114	100	100	plasmidfinder	CP023920.1	Col440I_1__CP023920.1		K. pneumoniae
P0001	blaCTX-M-15_1	ESBL	ESBL	blaCTX-M-1 group	1-876/876	100	100	resfinder	AY044436	blaCTX-M-15	Amoxicillin;Ampicillin;Aztreonam;Cefepime;Cefotaxime;Ceftazidime;Ceftriaxone;Piperacillin;Ticarcillin	K. pneumoniae
P0001	dfrA14_5	Folate pathway antagonist	Other AMR genes		1-483/483	100	99.59	resfinder	DQ388123	dfrA14	Trimethoprim	K. pneumoniae
P0001	fosA_6	Fosfomycin	Other AMR genes		1-420/420	100	96.91	resfinder	ACZD01000244	fosA	Fosfomycin	K. pneumoniae
P0001	IncFIB(K)_1_Kpn3	Inc	Incompatibility groups	IncF	1-560/560	100	92.32	plasmidfinder	JN233704	IncFIB(K)_1_Kpn3_JN233704		K. pneumoniae
P0001	blaSHV-172_1	Other Beta-lactam	Other betalactamases		1-861/861	100	99.88	resfinder	KF513177	blaSHV-172		K. pneumoniae
P0002	aac(3)-IId_1	Aminoglycoside	Other AMR genes		1-861/861	100	99.88	resfinder	EU022314	aac(3)-IId	Gentamicin;Tobramycin	K. pneumoniae
P0002	aadA16_1	Aminoglycoside	Other AMR genes		1-846/846	100	99.64	resfinder	EU675686	aadA16	Streptomycin	K. pneumoniae
P0002	aph(3'')-Ib_5	Aminoglycoside	Other AMR genes		1-804/804	100	100	resfinder	AF321551	aph(3'')-Ib	Streptomycin	K. pneumoniae
P0002	aph(6)-Id_1	Aminoglycoside	Other AMR genes		1-837/837	100	100	resfinder	M28829	aph(6)-Id	Streptomycin	K. pneumoniae
P0002	aac(6')-Ib-cr_1	Aminoglycoside, Quinolone	Other AMR genes		1-600/600	100	100	resfinder	DQ303918	aac(6')-Ib-cr	Ciprofloxacin	K. pneumoniae
P0002	catA2_1	Amphenicol	Other AMR genes		1-642/642	100	96.11	resfinder	X53796	catA2	Chloramphenicol	K. pneumoniae
P0002	oqxA_1	Amphenicol, Quinolone, Quaternary Ammonium Compounds, Folate pathway antagonist	Other AMR genes		1-1176/1176	100	99.23	resfinder	EU370913	oqxA	Nalidixic_acid;Ciprofloxacin	K. pneumoniae
P0002	oqxB_1	Amphenicol, Quinolone, Quaternary Ammonium Compounds, Folate pathway antagonist	Other AMR genes		1-3153/3153	100	95.59	resfinder	EU370913	oqxB	Nalidixic_acid;Ciprofloxacin	K. pneumoniae
P0002	blaCTX-M-15_1	ESBL	ESBL	blaCTX-M-1 group	1-876/876	100	100	resfinder	AY044436	blaCTX-M-15	Amoxicillin;Ampicillin;Aztreonam;Cefepime;Cefotaxime;Ceftazidime;Ceftriaxone;Piperacillin;Ticarcillin	K. pneumoniae
P0002	dfrA27_1	Folate pathway antagonist	Other AMR genes		1-474/474	100	100	resfinder	FJ459817	dfrA27	Trimethoprim	K. pneumoniae
P0002	sul1_5	Folate pathway antagonist	Other AMR genes		1-867/867	100	99.89	resfinder	EU780013	sul1	Sulfamethoxazole	K. pneumoniae
P0002	sul2_3	Folate pathway antagonist	Other AMR genes		1-816/816	100	100	resfinder	HQ840942	sul2	Sulfamethoxazole	K. pneumoniae
P0002	fosA_6	Fosfomycin	Other AMR genes		1-420/420	100	94.05	resfinder	ACZD01000244	fosA	Fosfomycin	K. pneumoniae
P0002	IncFIB(K)_1_Kpn3	Inc	Incompatibility groups	IncF	1-560/560	100	91.07	plasmidfinder	JN233704	IncFIB(K)_1_Kpn3_JN233704		K. pneumoniae
P0002	IncFIB(Mar)_1_pNDM-Mar	Inc	Incompatibility groups	IncF	1-439/439	100	95.22	plasmidfinder	JN420336	IncFIB(Mar)_1_pNDM-Mar_JN420336		K. pneumoniae
P0002	IncFII_1_pKP91	Inc	Incompatibility groups	IncF	1-230/230	100	88.28	plasmidfinder	CP000966	IncFII_1_pKP91_CP000966		K. pneumoniae
P0002	mph(A)_2	Macrolide	Other AMR genes		1-921/921	100	99.67	resfinder	U36578	mph(A)	Erythromycin;Azithromycin;Spiramycin;Telithromycin	K. pneumoniae
P0002	blaOKP-B-2_1	Other Beta-lactam	Other betalactamases		1-861/861	100	100	resfinder	AM051151	blaOKP-B-2		K. pneumoniae
P0002	blaTEM-1C_1	Other Beta-lactam	Other betalactamases		1-861/861	100	100	resfinder	FJ560503	blaTEM-1C	Amoxicillin;Ampicillin;Cephalothin;Piperacillin;Ticarcillin	K. pneumoniae
P0002	qnrB6_2	Quinolone	Other AMR genes		1-645/645	100	100	resfinder	EF523819	qnrB6	Ciprofloxacin	K. pneumoniae
P0002	ARR-3_4	Rifamycin	Other AMR genes		51-543/543	90.79	99.19	resfinder	FM207631	ARR-3		K. pneumoniae
P0002	tet(A)_6	Tetracycline	Other AMR genes		1-1247/1275	97.8	99.92	resfinder	AF534183	tet(A)	Doxycycline;Tetracycline	K. pneumoniae
P0003	aph(3'')-Ib_5	Aminoglycoside	Other AMR genes		1-804/804	100	100	resfinder	AF321551	aph(3'')-Ib	Streptomycin	K. pneumoniae
P0003	aph(6)-Id_1	Aminoglycoside	Other AMR genes		1-837/837	100	100	resfinder	M28829	aph(6)-Id	Streptomycin	K. pneumoniae
P0003	aac(6')-Ib-cr_1	Aminoglycoside, Quinolone	Other AMR genes		1-600/600	100	100	resfinder	DQ303918	aac(6')-Ib-cr	Ciprofloxacin	K. pneumoniae
P0003	oqxA_1	Amphenicol, Quinolone, Quaternary Ammonium Compounds, Folate pathway antagonist	Other AMR genes		1-1176/1176	100	99.06	resfinder	EU370913	oqxA	Nalidixic_acid;Ciprofloxacin	K. pneumoniae
P0003	oqxB_1	Amphenicol, Quinolone, Quaternary Ammonium Compounds, Folate pathway antagonist	Other AMR genes		1-3153/3153	100	98.98	resfinder	EU370913	oqxB	Nalidixic_acid;Ciprofloxacin	K. pneumoniae
P0003	blaCTX-M-15_1	ESBL	ESBL	blaCTX-M-1 group	1-876/876	100	100	resfinder	AY044436	blaCTX-M-15	Amoxicillin;Ampicillin;Aztreonam;Cefepime;Cefotaxime;Ceftazidime;Ceftriaxone;Piperacillin;Ticarcillin	K. pneumoniae
P0003	blaSHV-187_1	ESBL	ESBL	blaSHV group	1-867/867	100	100	resfinder	LN515533	blaSHV-187		K. pneumoniae
P0003	dfrA14_5	Folate pathway antagonist	Other AMR genes		1-483/483	100	99.59	resfinder	DQ388123	dfrA14	Trimethoprim	K. pneumoniae
P0003	sul2_2	Folate pathway antagonist	Other AMR genes		1-816/816	100	100	resfinder	AY034138	sul2	Sulfamethoxazole	K. pneumoniae
P0003	fosA6_1	Fosfomycin	Other AMR genes		1-420/433	97	99.29	resfinder	KU254579	fosA6	Fosfomycin	K. pneumoniae
P0003	IncFIB(K)_1_Kpn3	Inc	Incompatibility groups	IncF	1-560/560	100	98.75	plasmidfinder	JN233704	IncFIB(K)_1_Kpn3_JN233704		K. pneumoniae
P0003	IncFII_1_pKP91	Inc	Incompatibility groups	IncF	1-230/230	100	86.97	plasmidfinder	CP000966	IncFII_1_pKP91_CP000966		K. pneumoniae
P0003	blaOXA-1_1	Other Beta-lactam	Other betalactamases		1-831/831	100	100	resfinder	HQ170510	blaOXA-1	Amoxicillin;Amoxicillin+Clavulanic_acid;Ampicillin;Ampicillin+Clavulanic_acid;Cefepime;Piperacillin;Piperacillin+Tazobactam	K. pneumoniae
P0003	blaTEM-1B_1	Other Beta-lactam	Other betalactamases		1-861/861	100	99.88	resfinder	AY458016	blaTEM-1B	Amoxicillin;Ampicillin;Cephalothin;Piperacillin;Ticarcillin	K. pneumoniae
P0003	qnrB1_1	Quinolone	Other AMR genes		1-645/645	100	100	resfinder	DQ351241	qnrB1	Ciprofloxacin	K. pneumoniae
P0003	tet(A)_6	Tetracycline	Other AMR genes		1-1247/1275	97.8	100	resfinder	AF534183	tet(A)	Doxycycline;Tetracycline	K. pneumoniae
P0004	aac(3)-IId_1	Aminoglycoside	Other AMR genes		1-861/861	100	99.88	resfinder	EU022314	aac(3)-IId	Gentamicin;Tobramycin	K. pneumoniae
P0004	aadA16_1	Aminoglycoside	Other AMR genes		1-846/846	100	99.64	resfinder	EU675686	aadA16	Streptomycin	K. pneumoniae
P0004	aph(3'')-Ib_5	Aminoglycoside	Other AMR genes		1-804/804	100	100	resfinder	AF321551	aph(3'')-Ib	Streptomycin	K. pneumoniae
P0004	aph(6)-Id_1	Aminoglycoside	Other AMR genes		1-837/837	100	100	resfinder	M28829	aph(6)-Id	Streptomycin	K. pneumoniae
P0004	aac(6')-Ib-cr_1	Aminoglycoside, Quinolone	Other AMR genes		1-600/600	100	100	resfinder	DQ303918	aac(6')-Ib-cr	Ciprofloxacin	K. pneumoniae
P0004	catA2_1	Amphenicol	Other AMR genes		1-642/642	100	96.11	resfinder	X53796	catA2	Chloramphenicol	K. pneumoniae
P0004	oqxA_1	Amphenicol, Quinolone, Quaternary Ammonium Compounds, Folate pathway antagonist	Other AMR genes		1-1176/1176	100	99.23	resfinder	EU370913	oqxA	Nalidixic_acid;Ciprofloxacin	K. pneumoniae
P0004	oqxB_1	Amphenicol, Quinolone, Quaternary Ammonium Compounds, Folate pathway antagonist	Other AMR genes		1-3153/3153	100	95.59	resfinder	EU370913	oqxB	Nalidixic_acid;Ciprofloxacin	K. pneumoniae
P0004	blaCTX-M-15_1	ESBL	ESBL	blaCTX-M-1 group	1-876/876	100	100	resfinder	AY044436	blaCTX-M-15	Amoxicillin;Ampicillin;Aztreonam;Cefepime;Cefotaxime;Ceftazidime;Ceftriaxone;Piperacillin;Ticarcillin	K. pneumoniae
P0004	dfrA27_1	Folate pathway antagonist	Other AMR genes		1-474/474	100	100	resfinder	FJ459817	dfrA27	Trimethoprim	K. pneumoniae
P0004	sul1_5	Folate pathway antagonist	Other AMR genes		1-867/867	100	99.89	resfinder	EU780013	sul1	Sulfamethoxazole	K. pneumoniae
P0004	sul2_3	Folate pathway antagonist	Other AMR genes		1-816/816	100	100	resfinder	HQ840942	sul2	Sulfamethoxazole	K. pneumoniae
P0004	fosA_6	Fosfomycin	Other AMR genes		1-420/420	100	94.05	resfinder	ACZD01000244	fosA	Fosfomycin	K. pneumoniae
P0004	IncFIB(K)_1_Kpn3	Inc	Incompatibility groups	IncF	1-560/560	100	91.07	plasmidfinder	JN233704	IncFIB(K)_1_Kpn3_JN233704		K. pneumoniae
P0004	IncFII_1_pKP91	Inc	Incompatibility groups	IncF	1-230/230	100	88.28	plasmidfinder	CP000966	IncFII_1_pKP91_CP000966		K. pneumoniae
P0004	mph(A)_2	Macrolide	Other AMR genes		1-921/921	100	99.67	resfinder	U36578	mph(A)	Erythromycin;Azithromycin;Spiramycin;Telithromycin	K. pneumoniae
P0004	blaOKP-B-2_1	Other Beta-lactam	Other betalactamases		1-861/861	100	100	resfinder	AM051151	blaOKP-B-2		K. pneumoniae
P0004	blaTEM-1C_1	Other Beta-lactam	Other betalactamases		1-861/861	100	100	resfinder	FJ560503	blaTEM-1C	Amoxicillin;Ampicillin;Cephalothin;Piperacillin;Ticarcillin	K. pneumoniae
P0004	qnrB6_2	Quinolone	Other AMR genes		1-645/645	100	100	resfinder	EF523819	qnrB6	Ciprofloxacin	K. pneumoniae
P0004	ARR-3_4	Rifamycin	Other AMR genes		51-543/543	90.79	99.19	resfinder	FM207631	ARR-3		K. pneumoniae
P0004	tet(A)_6	Tetracycline	Other AMR genes		1-1247/1275	97.8	99.92	resfinder	AF534183	tet(A)	Doxycycline;Tetracycline	K. pneumoniae
P0005	aph(3'')-Ib_5	Aminoglycoside	Other AMR genes		1-733/804	91.17	100	resfinder	AF321551	aph(3'')-Ib	Streptomycin	K. pneumoniae
P0005	aph(6)-Id_1	Aminoglycoside	Other AMR genes		1-837/837	100	99.88	resfinder	M28829	aph(6)-Id	Streptomycin	K. pneumoniae
P0005	aac(6')-Ib-cr_1	Aminoglycoside, Quinolone	Other AMR genes		1-600/600	100	100	resfinder	DQ303918	aac(6')-Ib-cr	Ciprofloxacin	K. pneumoniae
P0005	oqxA_1	Amphenicol, Quinolone, Quaternary Ammonium Compounds, Folate pathway antagonist	Other AMR genes		1-1176/1176	100	99.49	resfinder	EU370913	oqxA	Nalidixic_acid;Ciprofloxacin	K. pneumoniae
P0005	oqxB_1	Amphenicol, Quinolone, Quaternary Ammonium Compounds, Folate pathway antagonist	Other AMR genes		1-3153/3153	100	99.3	resfinder	EU370913	oqxB	Nalidixic_acid;Ciprofloxacin	K. pneumoniae
P0005	Col440I_1	Col	Other rep.		1-114/114	100	100	plasmidfinder	CP023920.1	Col440I_1__CP023920.1		K. pneumoniae
P0005	blaCTX-M-15_1	ESBL	ESBL	blaCTX-M-1 group	1-876/876	100	100	resfinder	AY044436	blaCTX-M-15	Amoxicillin;Ampicillin;Aztreonam;Cefepime;Cefotaxime;Ceftazidime;Ceftriaxone;Piperacillin;Ticarcillin	K. pneumoniae
P0005	dfrA14_5	Folate pathway antagonist	Other AMR genes		1-483/483	100	99.59	resfinder	DQ388123	dfrA14	Trimethoprim	K. pneumoniae
P0005	sul2_2	Folate pathway antagonist	Other AMR genes		1-816/816	100	100	resfinder	AY034138	sul2	Sulfamethoxazole	K. pneumoniae
P0005	fosA_6	Fosfomycin	Other AMR genes		1-420/420	100	96.91	resfinder	ACZD01000244	fosA	Fosfomycin	K. pneumoniae
P0005	IncFIA(HI1)_1_HI1	Inc	Incompatibility groups	IncF	2-388/388	99.74	98.45	plasmidfinder	AF250878	IncFIA(HI1)_1_HI1_AF250878		K. pneumoniae
P0005	IncFIB(K)_1_Kpn3	Inc	Incompatibility groups	IncF	1-560/560	100	92.32	plasmidfinder	JN233704	IncFIB(K)_1_Kpn3_JN233704		K. pneumoniae
P0005	blaSHV-172_1	Other Beta-lactam	Other betalactamases		1-861/861	100	99.88	resfinder	KF513177	blaSHV-172		K. pneumoniae
P0005	blaTEM-1B_1	Other Beta-lactam	Other betalactamases		1-861/861	100	100	resfinder	AY458016	blaTEM-1B	Amoxicillin;Ampicillin;Cephalothin;Piperacillin;Ticarcillin	K. pneumoniae
P0005	qnrB1_1	Quinolone	Other AMR genes		1-645/645	100	100	resfinder	DQ351241	qnrB1	Ciprofloxacin	K. pneumoniae
P0005	tet(A)_6	Tetracycline	Other AMR genes		1-1247/1275	97.8	100	resfinder	AF534183	tet(A)	Doxycycline;Tetracycline	K. pneumoniae
P0006	aph(6)-Id_1	Aminoglycoside	Other AMR genes		1-837/837	100	99.88	resfinder	M28829	aph(6)-Id	Streptomycin	K. pneumoniae
P0006	oqxA_1	Amphenicol, Quinolone, Quaternary Ammonium Compounds, Folate pathway antagonist	Other AMR genes		1-1176/1176	100	99.49	resfinder	EU370913	oqxA	Nalidixic_acid;Ciprofloxacin	K. pneumoniae
P0006	oqxB_1	Amphenicol, Quinolone, Quaternary Ammonium Compounds, Folate pathway antagonist	Other AMR genes		1-3153/3153	100	99.3	resfinder	EU370913	oqxB	Nalidixic_acid;Ciprofloxacin	K. pneumoniae
P0006	Col440I_1	Col	Other rep.		1-114/114	100	100	plasmidfinder	CP023920.1	Col440I_1__CP023920.1		K. pneumoniae
P0006	blaCTX-M-15_1	ESBL	ESBL	blaCTX-M-1 group	1-876/876	100	100	resfinder	AY044436	blaCTX-M-15	Amoxicillin;Ampicillin;Aztreonam;Cefepime;Cefotaxime;Ceftazidime;Ceftriaxone;Piperacillin;Ticarcillin	K. pneumoniae
P0006	dfrA14_5	Folate pathway antagonist	Other AMR genes		1-483/483	100	99.59	resfinder	DQ388123	dfrA14	Trimethoprim	K. pneumoniae
P0006	fosA_6	Fosfomycin	Other AMR genes		1-420/420	100	96.91	resfinder	ACZD01000244	fosA	Fosfomycin	K. pneumoniae
P0006	IncFIA(HI1)_1_HI1	Inc	Incompatibility groups	IncF	2-388/388	99.74	98.45	plasmidfinder	AF250878	IncFIA(HI1)_1_HI1_AF250878		K. pneumoniae
P0006	IncFIB(K)_1_Kpn3	Inc	Incompatibility groups	IncF	1-560/560	100	92.32	plasmidfinder	JN233704	IncFIB(K)_1_Kpn3_JN233704		K. pneumoniae
P0006	blaSHV-172_1	Other Beta-lactam	Other betalactamases		1-861/861	100	99.88	resfinder	KF513177	blaSHV-172		K. pneumoniae
P0006	blaTEM-1B_1	Other Beta-lactam	Other betalactamases		1-861/861	100	100	resfinder	AY458016	blaTEM-1B	Amoxicillin;Ampicillin;Cephalothin;Piperacillin;Ticarcillin	K. pneumoniae
P0007	aph(3'')-Ib_5	Aminoglycoside	Other AMR genes		1-733/804	91.17	100	resfinder	AF321551	aph(3'')-Ib	Streptomycin	K. pneumoniae
P0007	aph(6)-Id_1	Aminoglycoside	Other AMR genes		1-837/837	100	99.88	resfinder	M28829	aph(6)-Id	Streptomycin	K. pneumoniae
P0007	aac(6')-Ib-cr_1	Aminoglycoside, Quinolone	Other AMR genes		1-600/600	100	100	resfinder	DQ303918	aac(6')-Ib-cr	Ciprofloxacin	K. pneumoniae
P0007	oqxA_1	Amphenicol, Quinolone, Quaternary Ammonium Compounds, Folate pathway antagonist	Other AMR genes		1-1176/1176	100	99.49	resfinder	EU370913	oqxA	Nalidixic_acid;Ciprofloxacin	K. pneumoniae
P0007	oqxB_1	Amphenicol, Quinolone, Quaternary Ammonium Compounds, Folate pathway antagonist	Other AMR genes		1-3153/3153	100	99.3	resfinder	EU370913	oqxB	Nalidixic_acid;Ciprofloxacin	K. pneumoniae
P0007	Col440I_1	Col	Other rep.		1-114/114	100	100	plasmidfinder	CP023920.1	Col440I_1__CP023920.1		K. pneumoniae
P0007	blaCTX-M-15_1	ESBL	ESBL	blaCTX-M-1 group	1-876/876	100	100	resfinder	AY044436	blaCTX-M-15	Amoxicillin;Ampicillin;Aztreonam;Cefepime;Cefotaxime;Ceftazidime;Ceftriaxone;Piperacillin;Ticarcillin	K. pneumoniae
P0007	dfrA14_5	Folate pathway antagonist	Other AMR genes		1-483/483	100	99.59	resfinder	DQ388123	dfrA14	Trimethoprim	K. pneumoniae
P0007	sul2_2	Folate pathway antagonist	Other AMR genes		1-816/816	100	100	resfinder	AY034138	sul2	Sulfamethoxazole	K. pneumoniae
P0007	fosA_6	Fosfomycin	Other AMR genes		1-420/420	100	96.91	resfinder	ACZD01000244	fosA	Fosfomycin	K. pneumoniae
P0007	IncFIA(HI1)_1_HI1	Inc	Incompatibility groups	IncF	2-388/388	99.74	98.45	plasmidfinder	AF250878	IncFIA(HI1)_1_HI1_AF250878		K. pneumoniae
P0007	IncFIB(K)_1_Kpn3	Inc	Incompatibility groups	IncF	1-560/560	100	92.32	plasmidfinder	JN233704	IncFIB(K)_1_Kpn3_JN233704		K. pneumoniae
P0007	blaSHV-172_1	Other Beta-lactam	Other betalactamases		1-861/861	100	99.88	resfinder	KF513177	blaSHV-172		K. pneumoniae
P0007	blaTEM-1B_1	Other Beta-lactam	Other betalactamases		1-861/861	100	100	resfinder	AY458016	blaTEM-1B	Amoxicillin;Ampicillin;Cephalothin;Piperacillin;Ticarcillin	K. pneumoniae
P0007	qnrB1_1	Quinolone	Other AMR genes		1-645/645	100	100	resfinder	DQ351241	qnrB1	Ciprofloxacin	K. pneumoniae
P0007	tet(A)_6	Tetracycline	Other AMR genes		1-1247/1275	97.8	100	resfinder	AF534183	tet(A)	Doxycycline;Tetracycline	K. pneumoniae
P0008	aph(3'')-Ib_5	Aminoglycoside	Other AMR genes		1-804/804	100	100	resfinder	AF321551	aph(3'')-Ib	Streptomycin	K. pneumoniae
P0008	aph(6)-Id_1	Aminoglycoside	Other AMR genes		1-837/837	100	100	resfinder	M28829	aph(6)-Id	Streptomycin	K. pneumoniae
P0008	oqxA_1	Amphenicol, Quinolone, Quaternary Ammonium Compounds, Folate pathway antagonist	Other AMR genes		1-1176/1176	100	99.49	resfinder	EU370913	oqxA	Nalidixic_acid;Ciprofloxacin	K. pneumoniae
P0008	oqxB_1	Amphenicol, Quinolone, Quaternary Ammonium Compounds, Folate pathway antagonist	Other AMR genes		1-3153/3153	100	99.3	resfinder	EU370913	oqxB	Nalidixic_acid;Ciprofloxacin	K. pneumoniae
P0008	blaCTX-M-15_1	ESBL	ESBL	blaCTX-M-1 group	1-876/876	100	100	resfinder	AY044436	blaCTX-M-15	Amoxicillin;Ampicillin;Aztreonam;Cefepime;Cefotaxime;Ceftazidime;Ceftriaxone;Piperacillin;Ticarcillin	K. pneumoniae
P0008	dfrA14_5	Folate pathway antagonist	Other AMR genes		1-483/483	100	99.59	resfinder	DQ388123	dfrA14	Trimethoprim	K. pneumoniae
P0008	sul2_2	Folate pathway antagonist	Other AMR genes		1-816/816	100	100	resfinder	AY034138	sul2	Sulfamethoxazole	K. pneumoniae
P0008	fosA_6	Fosfomycin	Other AMR genes		1-420/420	100	96.91	resfinder	ACZD01000244	fosA	Fosfomycin	K. pneumoniae
P0008	IncFIA(HI1)_1_HI1	Inc	Incompatibility groups	IncF	1-388/388	100	94.59	plasmidfinder	AF250878	IncFIA(HI1)_1_HI1_AF250878		K. pneumoniae
P0008	IncFIB(K)_1_Kpn3	Inc	Incompatibility groups	IncF	1-560/560	100	91.43	plasmidfinder	JN233704	IncFIB(K)_1_Kpn3_JN233704		K. pneumoniae
P0008	blaSHV-172_1	Other Beta-lactam	Other betalactamases		1-861/861	100	99.88	resfinder	KF513177	blaSHV-172		K. pneumoniae
P0008	blaTEM-1B_1	Other Beta-lactam	Other betalactamases		1-861/861	100	100	resfinder	AY458016	blaTEM-1B	Amoxicillin;Ampicillin;Cephalothin;Piperacillin;Ticarcillin	K. pneumoniae
P0008	qnrB1_1	Quinolone	Other AMR genes		1-645/645	100	100	resfinder	DQ351241	qnrB1	Ciprofloxacin	K. pneumoniae
P0010	aac(3)-IIa_1	Aminoglycoside	Other AMR genes		1-861/861	100	99.77	resfinder	X51534	aac(3)-IIa	Gentamicin;Tobramycin	K. pneumoniae
P0010	aph(3'')-Ib_5	Aminoglycoside	Other AMR genes		1-804/804	100	100	resfinder	AF321551	aph(3'')-Ib	Streptomycin	K. pneumoniae
P0010	aph(6)-Id_1	Aminoglycoside	Other AMR genes		1-837/837	100	100	resfinder	M28829	aph(6)-Id	Streptomycin	K. pneumoniae
P0010	aac(6')-Ib-cr_1	Aminoglycoside, Quinolone	Other AMR genes		1-600/600	100	100	resfinder	DQ303918	aac(6')-Ib-cr	Ciprofloxacin	K. pneumoniae
P0010	oqxA_1	Amphenicol, Quinolone, Quaternary Ammonium Compounds, Folate pathway antagonist	Other AMR genes		1-1176/1176	100	99.06	resfinder	EU370913	oqxA	Nalidixic_acid;Ciprofloxacin	K. pneumoniae
P0010	oqxB_1	Amphenicol, Quinolone, Quaternary Ammonium Compounds, Folate pathway antagonist	Other AMR genes		1-3153/3153	100	98.98	resfinder	EU370913	oqxB	Nalidixic_acid;Ciprofloxacin	K. pneumoniae
P0010	blaCTX-M-15_1	ESBL	ESBL	blaCTX-M-1 group	1-876/876	100	100	resfinder	AY044436	blaCTX-M-15	Amoxicillin;Ampicillin;Aztreonam;Cefepime;Cefotaxime;Ceftazidime;Ceftriaxone;Piperacillin;Ticarcillin	K. pneumoniae
P0010	blaSHV-187_1	ESBL	ESBL	blaSHV group	1-867/867	100	100	resfinder	LN515533	blaSHV-187		K. pneumoniae
P0010	dfrA14_5	Folate pathway antagonist	Other AMR genes		1-483/483	100	99.59	resfinder	DQ388123	dfrA14	Trimethoprim	K. pneumoniae
P0010	sul2_2	Folate pathway antagonist	Other AMR genes		1-816/816	100	100	resfinder	AY034138	sul2	Sulfamethoxazole	K. pneumoniae
P0010	fosA6_1	Fosfomycin	Other AMR genes		1-420/433	97	99.29	resfinder	KU254579	fosA6	Fosfomycin	K. pneumoniae
P0010	IncFIB(K)_1_Kpn3	Inc	Incompatibility groups	IncF	1-560/560	100	98.75	plasmidfinder	JN233704	IncFIB(K)_1_Kpn3_JN233704		K. pneumoniae
P0010	IncFII_1_pKP91	Inc	Incompatibility groups	IncF	1-230/230	100	86.97	plasmidfinder	CP000966	IncFII_1_pKP91_CP000966		K. pneumoniae
P0010	blaOXA-1_1	Other Beta-lactam	Other betalactamases		1-831/831	100	100	resfinder	HQ170510	blaOXA-1	Amoxicillin;Amoxicillin+Clavulanic_acid;Ampicillin;Ampicillin+Clavulanic_acid;Cefepime;Piperacillin;Piperacillin+Tazobactam	K. pneumoniae
P0010	blaTEM-1B_1	Other Beta-lactam	Other betalactamases		1-861/861	100	99.88	resfinder	AY458016	blaTEM-1B	Amoxicillin;Ampicillin;Cephalothin;Piperacillin;Ticarcillin	K. pneumoniae
P0010	qnrB1_1	Quinolone	Other AMR genes		1-645/645	100	100	resfinder	DQ351241	qnrB1	Ciprofloxacin	K. pneumoniae
P0010	tet(A)_6	Tetracycline	Other AMR genes		1-1247/1275	97.8	100	resfinder	AF534183	tet(A)	Doxycycline;Tetracycline	K. pneumoniae
P0011	floR_2	Amphenicol	Other AMR genes		1-1214/1215	99.92	98.11	resfinder	AF118107	floR	Chloramphenicol;Florfenicol	K. pneumoniae
P0011	oqxA_1	Amphenicol, Quinolone, Quaternary Ammonium Compounds, Folate pathway antagonist	Other AMR genes		1-1176/1176	100	99.23	resfinder	EU370913	oqxA	Nalidixic_acid;Ciprofloxacin	K. pneumoniae
P0011	oqxB_1	Amphenicol, Quinolone, Quaternary Ammonium Compounds, Folate pathway antagonist	Other AMR genes		1-3153/3153	100	98.61	resfinder	EU370913	oqxB	Nalidixic_acid;Ciprofloxacin	K. pneumoniae
P0011	blaCTX-M-14_1	ESBL	ESBL	blaCTX-M-9 group	1-876/876	100	100	resfinder	AF252622	blaCTX-M-14	Amoxicillin;Ampicillin;Aztreonam;Cefepime;Cefotaxime;Ceftazidime;Ceftriaxone;Piperacillin;Ticarcillin	K. pneumoniae
P0011	blaSHV-145_1	ESBL	ESBL	blaSHV group	1-861/861	100	99.88	resfinder	JX013655	blaSHV-145		K. pneumoniae
P0011	fosA6_1	Fosfomycin	Other AMR genes		1-420/433	97	98.81	resfinder	KU254579	fosA6	Fosfomycin	K. pneumoniae
P0011	IncFIB(AP001918)_1	Inc	Incompatibility groups	IncF	1-682/682	100	97.65	plasmidfinder	AP001918	IncFIB(AP001918)_1__AP001918		K. pneumoniae
P0011	IncFIB(K)_1_Kpn3	Inc	Incompatibility groups	IncF	1-560/560	100	98.93	plasmidfinder	JN233704	IncFIB(K)_1_Kpn3_JN233704		K. pneumoniae
P0011	IncFIC(FII)_1	Inc	Incompatibility groups	IncF	1-499/499	99.6	93.79	plasmidfinder	AP001918	IncFIC(FII)_1__AP001918		K. pneumoniae
P0011	IncFII_1_pKP91	Inc	Incompatibility groups	IncF	1-230/230	100	87.39	plasmidfinder	CP000966	IncFII_1_pKP91_CP000966		K. pneumoniae
P0012	aac(3)-IIa_1	Aminoglycoside	Other AMR genes		1-861/861	100	99.77	resfinder	X51534	aac(3)-IIa	Gentamicin;Tobramycin	K. pneumoniae
P0012	aac(6')-Ib-cr_1	Aminoglycoside, Quinolone	Other AMR genes		1-600/600	100	100	resfinder	DQ303918	aac(6')-Ib-cr	Ciprofloxacin	K. pneumoniae
P0012	oqxA_1	Amphenicol, Quinolone, Quaternary Ammonium Compounds, Folate pathway antagonist	Other AMR genes		1-1176/1176	100	99.23	resfinder	EU370913	oqxA	Nalidixic_acid;Ciprofloxacin	K. pneumoniae
P0012	oqxB_1	Amphenicol, Quinolone, Quaternary Ammonium Compounds, Folate pathway antagonist	Other AMR genes		1-3153/3153	100	98.57	resfinder	EU370913	oqxB	Nalidixic_acid;Ciprofloxacin	K. pneumoniae
P0012	blaCTX-M-15_1	ESBL	ESBL	blaCTX-M-1 group	1-876/876	100	100	resfinder	AY044436	blaCTX-M-15	Amoxicillin;Ampicillin;Aztreonam;Cefepime;Cefotaxime;Ceftazidime;Ceftriaxone;Piperacillin;Ticarcillin	K. pneumoniae
P0012	blaSHV-145_1	ESBL	ESBL	blaSHV group	1-861/861	100	99.88	resfinder	JX013655	blaSHV-145		K. pneumoniae
P0012	dfrA14_5	Folate pathway antagonist	Other AMR genes		1-483/483	100	99.59	resfinder	DQ388123	dfrA14	Trimethoprim	K. pneumoniae
P0012	fosA_5	Fosfomycin	Other AMR genes		1-420/420	100	100	resfinder	AFBO01000747	fosA	Fosfomycin	K. pneumoniae
P0012	IncFIB(K)_1_Kpn3	Inc	Incompatibility groups	IncF	1-560/560	100	98.93	plasmidfinder	JN233704	IncFIB(K)_1_Kpn3_JN233704		K. pneumoniae
P0012	IncFII_1_pKP91	Inc	Incompatibility groups	IncF	10-230/230	96.09	88.55	plasmidfinder	CP000966	IncFII_1_pKP91_CP000966		K. pneumoniae
P0012	blaOXA-1_1	Other Beta-lactam	Other betalactamases		1-831/831	100	100	resfinder	HQ170510	blaOXA-1	Amoxicillin;Amoxicillin+Clavulanic_acid;Ampicillin;Ampicillin+Clavulanic_acid;Cefepime;Piperacillin;Piperacillin+Tazobactam	K. pneumoniae
P0012	qnrB1_1	Quinolone	Other AMR genes		1-645/645	100	100	resfinder	DQ351241	qnrB1	Ciprofloxacin	K. pneumoniae
P0013	aac(3)-IIa_1	Aminoglycoside	Other AMR genes		1-861/861	100	99.77	resfinder	X51534	aac(3)-IIa	Gentamicin;Tobramycin	K. pneumoniae
P0013	aph(3'')-Ib_5	Aminoglycoside	Other AMR genes		1-804/804	100	99.88	resfinder	AF321551	aph(3'')-Ib	Streptomycin	K. pneumoniae
P0013	aph(6)-Id_1	Aminoglycoside	Other AMR genes		1-837/837	100	100	resfinder	M28829	aph(6)-Id	Streptomycin	K. pneumoniae
P0013	aac(6')-Ib-cr_1	Aminoglycoside, Quinolone	Other AMR genes		1-600/600	100	100	resfinder	DQ303918	aac(6')-Ib-cr	Ciprofloxacin	K. pneumoniae
P0013	oqxA_1	Amphenicol, Quinolone, Quaternary Ammonium Compounds, Folate pathway antagonist	Other AMR genes		1-1176/1176	100	98.89	resfinder	EU370913	oqxA	Nalidixic_acid;Ciprofloxacin	K. pneumoniae
P0013	oqxB_1	Amphenicol, Quinolone, Quaternary Ammonium Compounds, Folate pathway antagonist	Other AMR genes		1-3153/3153	100	98.57	resfinder	EU370913	oqxB	Nalidixic_acid;Ciprofloxacin	K. pneumoniae
P0013	Col440I_1	Col	Other rep.		1-114/114	100	97.37	plasmidfinder	CP023920.1	Col440I_1__CP023920.1		K. pneumoniae
P0013	ColRNAI_1	Col	Other rep.		1-130/130	100	87.79	plasmidfinder	DQ298019	ColRNAI_1__DQ298019		K. pneumoniae
P0013	blaCTX-M-15_1	ESBL	ESBL	blaCTX-M-1 group	1-876/876	100	100	resfinder	AY044436	blaCTX-M-15	Amoxicillin;Ampicillin;Aztreonam;Cefepime;Cefotaxime;Ceftazidime;Ceftriaxone;Piperacillin;Ticarcillin	K. pneumoniae
P0013	blaSHV-106_1	ESBL	ESBL	blaSHV group	1-861/861	100	99.88	resfinder	AM922307	blaSHV-106	Amoxicillin;Ampicillin;Aztreonam;Cefepime;Cefotaxime;Ceftazidime;Ceftriaxone;Piperacillin;Ticarcillin	K. pneumoniae
P0013	dfrA14_5	Folate pathway antagonist	Other AMR genes		1-483/483	100	99.59	resfinder	DQ388123	dfrA14	Trimethoprim	K. pneumoniae
P0013	sul2_2	Folate pathway antagonist	Other AMR genes		1-816/816	100	100	resfinder	AY034138	sul2	Sulfamethoxazole	K. pneumoniae
P0013	fosA6_1	Fosfomycin	Other AMR genes		1-420/433	97	99.76	resfinder	KU254579	fosA6	Fosfomycin	K. pneumoniae
P0013	IncFIB(K)_1_Kpn3	Inc	Incompatibility groups	IncF	1-560/560	100	98.93	plasmidfinder	JN233704	IncFIB(K)_1_Kpn3_JN233704		K. pneumoniae
P0013	blaOXA-1_1	Other Beta-lactam	Other betalactamases		1-831/831	100	100	resfinder	HQ170510	blaOXA-1	Amoxicillin;Amoxicillin+Clavulanic_acid;Ampicillin;Ampicillin+Clavulanic_acid;Cefepime;Piperacillin;Piperacillin+Tazobactam	K. pneumoniae
P0013	blaTEM-1B_1	Other Beta-lactam	Other betalactamases		1-861/861	100	100	resfinder	AY458016	blaTEM-1B	Amoxicillin;Ampicillin;Cephalothin;Piperacillin;Ticarcillin	K. pneumoniae
P0013	qnrB1_1	Quinolone	Other AMR genes		1-645/645	100	100	resfinder	DQ351241	qnrB1	Ciprofloxacin	K. pneumoniae
P0013	tet(A)_6	Tetracycline	Other AMR genes		1-1247/1275	97.8	100	resfinder	AF534183	tet(A)	Doxycycline;Tetracycline	K. pneumoniae
P0014	floR_2	Amphenicol	Other AMR genes		1-1214/1215	99.92	98.11	resfinder	AF118107	floR	Chloramphenicol;Florfenicol	K. pneumoniae
P0014	oqxA_1	Amphenicol, Quinolone, Quaternary Ammonium Compounds, Folate pathway antagonist	Other AMR genes		1-1176/1176	100	99.23	resfinder	EU370913	oqxA	Nalidixic_acid;Ciprofloxacin	K. pneumoniae
P0014	oqxB_1	Amphenicol, Quinolone, Quaternary Ammonium Compounds, Folate pathway antagonist	Other AMR genes		1-3153/3153	100	98.61	resfinder	EU370913	oqxB	Nalidixic_acid;Ciprofloxacin	K. pneumoniae
P0014	blaCTX-M-14_1	ESBL	ESBL	blaCTX-M-9 group	1-876/876	100	100	resfinder	AF252622	blaCTX-M-14	Amoxicillin;Ampicillin;Aztreonam;Cefepime;Cefotaxime;Ceftazidime;Ceftriaxone;Piperacillin;Ticarcillin	K. pneumoniae
P0014	blaSHV-145_1	ESBL	ESBL	blaSHV group	1-861/861	100	99.88	resfinder	JX013655	blaSHV-145		K. pneumoniae
P0014	fosA6_1	Fosfomycin	Other AMR genes		1-420/433	97	98.81	resfinder	KU254579	fosA6	Fosfomycin	K. pneumoniae
P0014	IncFIB(AP001918)_1	Inc	Incompatibility groups	IncF	1-682/682	100	97.65	plasmidfinder	AP001918	IncFIB(AP001918)_1__AP001918		K. pneumoniae
P0014	IncFIB(K)_1_Kpn3	Inc	Incompatibility groups	IncF	1-560/560	100	98.93	plasmidfinder	JN233704	IncFIB(K)_1_Kpn3_JN233704		K. pneumoniae
P0014	IncFIC(FII)_1	Inc	Incompatibility groups	IncF	1-499/499	99.6	93.79	plasmidfinder	AP001918	IncFIC(FII)_1__AP001918		K. pneumoniae
P0014	IncFII_1_pKP91	Inc	Incompatibility groups	IncF	1-230/230	100	87.39	plasmidfinder	CP000966	IncFII_1_pKP91_CP000966		K. pneumoniae
P0015	aac(3)-IIa_1	Aminoglycoside	Other AMR genes		1-861/861	100	99.77	resfinder	X51534	aac(3)-IIa	Gentamicin;Tobramycin	K. pneumoniae
P0015	aph(3'')-Ib_5	Aminoglycoside	Other AMR genes		1-804/804	100	100	resfinder	AF321551	aph(3'')-Ib	Streptomycin	K. pneumoniae
P0015	aph(6)-Id_1	Aminoglycoside	Other AMR genes		1-837/837	100	100	resfinder	M28829	aph(6)-Id	Streptomycin	K. pneumoniae
P0015	aac(6')-Ib-cr_1	Aminoglycoside, Quinolone	Other AMR genes		1-600/600	100	100	resfinder	DQ303918	aac(6')-Ib-cr	Ciprofloxacin	K. pneumoniae
P0015	oqxA_1	Amphenicol, Quinolone, Quaternary Ammonium Compounds, Folate pathway antagonist	Other AMR genes		1-1176/1176	100	99.06	resfinder	EU370913	oqxA	Nalidixic_acid;Ciprofloxacin	K. pneumoniae
P0015	oqxB_1	Amphenicol, Quinolone, Quaternary Ammonium Compounds, Folate pathway antagonist	Other AMR genes		1-3153/3153	100	98.98	resfinder	EU370913	oqxB	Nalidixic_acid;Ciprofloxacin	K. pneumoniae
P0015	blaCTX-M-15_1	ESBL	ESBL	blaCTX-M-1 group	1-876/876	100	100	resfinder	AY044436	blaCTX-M-15	Amoxicillin;Ampicillin;Aztreonam;Cefepime;Cefotaxime;Ceftazidime;Ceftriaxone;Piperacillin;Ticarcillin	K. pneumoniae
P0015	blaSHV-187_1	ESBL	ESBL	blaSHV group	1-867/867	100	100	resfinder	LN515533	blaSHV-187		K. pneumoniae
P0015	dfrA14_5	Folate pathway antagonist	Other AMR genes		1-483/483	100	99.59	resfinder	DQ388123	dfrA14	Trimethoprim	K. pneumoniae
P0015	sul2_2	Folate pathway antagonist	Other AMR genes		1-816/816	100	100	resfinder	AY034138	sul2	Sulfamethoxazole	K. pneumoniae
P0015	fosA6_1	Fosfomycin	Other AMR genes		1-420/433	97	99.29	resfinder	KU254579	fosA6	Fosfomycin	K. pneumoniae
P0015	IncFIB(K)_1_Kpn3	Inc	Incompatibility groups	IncF	1-560/560	100	98.75	plasmidfinder	JN233704	IncFIB(K)_1_Kpn3_JN233704		K. pneumoniae
P0015	IncFII_1_pKP91	Inc	Incompatibility groups	IncF	1-230/230	100	86.97	plasmidfinder	CP000966	IncFII_1_pKP91_CP000966		K. pneumoniae
P0015	blaOXA-1_1	Other Beta-lactam	Other betalactamases		1-831/831	100	100	resfinder	HQ170510	blaOXA-1	Amoxicillin;Amoxicillin+Clavulanic_acid;Ampicillin;Ampicillin+Clavulanic_acid;Cefepime;Piperacillin;Piperacillin+Tazobactam	K. pneumoniae
P0015	blaTEM-1B_1	Other Beta-lactam	Other betalactamases		1-861/861	100	99.88	resfinder	AY458016	blaTEM-1B	Amoxicillin;Ampicillin;Cephalothin;Piperacillin;Ticarcillin	K. pneumoniae
P0015	qnrB1_1	Quinolone	Other AMR genes		1-645/645	100	100	resfinder	DQ351241	qnrB1	Ciprofloxacin	K. pneumoniae
P0015	tet(A)_6	Tetracycline	Other AMR genes		1-1247/1275	97.8	100	resfinder	AF534183	tet(A)	Doxycycline;Tetracycline	K. pneumoniae
P0016	aac(3)-IIa_1	Aminoglycoside	Other AMR genes		1-861/861	100	99.77	resfinder	X51534	aac(3)-IIa	Gentamicin;Tobramycin	K. pneumoniae
P0016	aph(3'')-Ib_5	Aminoglycoside	Other AMR genes		1-804/804	100	99.88	resfinder	AF321551	aph(3'')-Ib	Streptomycin	K. pneumoniae
P0016	aph(6)-Id_1	Aminoglycoside	Other AMR genes		1-837/837	100	100	resfinder	M28829	aph(6)-Id	Streptomycin	K. pneumoniae
P0016	oqxA_1	Amphenicol, Quinolone, Quaternary Ammonium Compounds, Folate pathway antagonist	Other AMR genes		1-1176/1176	100	98.89	resfinder	EU370913	oqxA	Nalidixic_acid;Ciprofloxacin	K. pneumoniae
P0016	oqxB_1	Amphenicol, Quinolone, Quaternary Ammonium Compounds, Folate pathway antagonist	Other AMR genes		1-3153/3153	100	98.57	resfinder	EU370913	oqxB	Nalidixic_acid;Ciprofloxacin	K. pneumoniae
P0016	Col440I_1	Col	Other rep.		1-114/114	100	97.37	plasmidfinder	CP023920.1	Col440I_1__CP023920.1		K. pneumoniae
P0016	ColRNAI_1	Col	Other rep.		1-130/130	100	87.79	plasmidfinder	DQ298019	ColRNAI_1__DQ298019		K. pneumoniae
P0016	blaCTX-M-15_1	ESBL	ESBL	blaCTX-M-1 group	1-876/876	100	100	resfinder	AY044436	blaCTX-M-15	Amoxicillin;Ampicillin;Aztreonam;Cefepime;Cefotaxime;Ceftazidime;Ceftriaxone;Piperacillin;Ticarcillin	K. pneumoniae
P0016	blaSHV-106_1	ESBL	ESBL	blaSHV group	1-861/861	100	99.88	resfinder	AM922307	blaSHV-106	Amoxicillin;Ampicillin;Aztreonam;Cefepime;Cefotaxime;Ceftazidime;Ceftriaxone;Piperacillin;Ticarcillin	K. pneumoniae
P0016	dfrA14_5	Folate pathway antagonist	Other AMR genes		1-483/483	100	99.59	resfinder	DQ388123	dfrA14	Trimethoprim	K. pneumoniae
P0016	sul2_2	Folate pathway antagonist	Other AMR genes		1-816/816	100	100	resfinder	AY034138	sul2	Sulfamethoxazole	K. pneumoniae
P0016	fosA6_1	Fosfomycin	Other AMR genes		1-420/433	97	99.76	resfinder	KU254579	fosA6	Fosfomycin	K. pneumoniae
P0016	IncFIB(K)_1_Kpn3	Inc	Incompatibility groups	IncF	1-560/560	100	98.93	plasmidfinder	JN233704	IncFIB(K)_1_Kpn3_JN233704		K. pneumoniae
P0016	blaTEM-1B_1	Other Beta-lactam	Other betalactamases		1-861/861	100	100	resfinder	AY458016	blaTEM-1B	Amoxicillin;Ampicillin;Cephalothin;Piperacillin;Ticarcillin	K. pneumoniae
P0017	aph(3'')-Ib_5	Aminoglycoside	Other AMR genes		1-804/804	100	100	resfinder	AF321551	aph(3'')-Ib	Streptomycin	K. pneumoniae
P0017	aph(6)-Id_1	Aminoglycoside	Other AMR genes		1-837/837	100	100	resfinder	M28829	aph(6)-Id	Streptomycin	K. pneumoniae
P0017	oqxA_1	Amphenicol, Quinolone, Quaternary Ammonium Compounds, Folate pathway antagonist	Other AMR genes		1-1176/1176	100	99.49	resfinder	EU370913	oqxA	Nalidixic_acid;Ciprofloxacin	K. pneumoniae
P0017	oqxB_1	Amphenicol, Quinolone, Quaternary Ammonium Compounds, Folate pathway antagonist	Other AMR genes		1-3153/3153	100	99.3	resfinder	EU370913	oqxB	Nalidixic_acid;Ciprofloxacin	K. pneumoniae
P0017	blaCTX-M-15_1	ESBL	ESBL	blaCTX-M-1 group	1-876/876	100	100	resfinder	AY044436	blaCTX-M-15	Amoxicillin;Ampicillin;Aztreonam;Cefepime;Cefotaxime;Ceftazidime;Ceftriaxone;Piperacillin;Ticarcillin	K. pneumoniae
P0017	dfrA14_5	Folate pathway antagonist	Other AMR genes		1-483/483	100	99.59	resfinder	DQ388123	dfrA14	Trimethoprim	K. pneumoniae
P0017	sul2_2	Folate pathway antagonist	Other AMR genes		1-816/816	100	100	resfinder	AY034138	sul2	Sulfamethoxazole	K. pneumoniae
P0017	fosA_6	Fosfomycin	Other AMR genes		1-420/420	100	96.91	resfinder	ACZD01000244	fosA	Fosfomycin	K. pneumoniae
P0017	IncFIA(HI1)_1_HI1	Inc	Incompatibility groups	IncF	1-388/388	100	94.59	plasmidfinder	AF250878	IncFIA(HI1)_1_HI1_AF250878		K. pneumoniae
P0017	IncFIB(K)_1_Kpn3	Inc	Incompatibility groups	IncF	1-560/560	100	91.43	plasmidfinder	JN233704	IncFIB(K)_1_Kpn3_JN233704		K. pneumoniae
P0017	blaSHV-172_1	Other Beta-lactam	Other betalactamases		1-861/861	100	99.88	resfinder	KF513177	blaSHV-172		K. pneumoniae
P0017	blaTEM-1B_1	Other Beta-lactam	Other betalactamases		1-861/861	100	100	resfinder	AY458016	blaTEM-1B	Amoxicillin;Ampicillin;Cephalothin;Piperacillin;Ticarcillin	K. pneumoniae
P0017	qnrB1_1	Quinolone	Other AMR genes		1-645/645	100	100	resfinder	DQ351241	qnrB1	Ciprofloxacin	K. pneumoniae
P0018	aac(3)-IIa_1	Aminoglycoside	Other AMR genes		1-861/861	100	99.77	resfinder	X51534	aac(3)-IIa	Gentamicin;Tobramycin	K. pneumoniae
P0018	aph(3'')-Ib_5	Aminoglycoside	Other AMR genes		1-804/804	100	100	resfinder	AF321551	aph(3'')-Ib	Streptomycin	K. pneumoniae
P0018	aph(6)-Id_1	Aminoglycoside	Other AMR genes		1-837/837	100	100	resfinder	M28829	aph(6)-Id	Streptomycin	K. pneumoniae
P0018	aac(6')-Ib-cr_1	Aminoglycoside, Quinolone	Other AMR genes		1-600/600	100	100	resfinder	DQ303918	aac(6')-Ib-cr	Ciprofloxacin	K. pneumoniae
P0018	oqxA_1	Amphenicol, Quinolone, Quaternary Ammonium Compounds, Folate pathway antagonist	Other AMR genes		1-1176/1176	100	99.23	resfinder	EU370913	oqxA	Nalidixic_acid;Ciprofloxacin	K. pneumoniae
P0018	oqxB_1	Amphenicol, Quinolone, Quaternary Ammonium Compounds, Folate pathway antagonist	Other AMR genes		1-3153/3153	100	98.57	resfinder	EU370913	oqxB	Nalidixic_acid;Ciprofloxacin	K. pneumoniae
P0018	blaCTX-M-15_1	ESBL	ESBL	blaCTX-M-1 group	1-876/876	100	100	resfinder	AY044436	blaCTX-M-15	Amoxicillin;Ampicillin;Aztreonam;Cefepime;Cefotaxime;Ceftazidime;Ceftriaxone;Piperacillin;Ticarcillin	K. pneumoniae
P0018	blaSHV-145_1	ESBL	ESBL	blaSHV group	1-861/861	100	99.88	resfinder	JX013655	blaSHV-145		K. pneumoniae
P0018	dfrA14_5	Folate pathway antagonist	Other AMR genes		1-483/483	100	99.59	resfinder	DQ388123	dfrA14	Trimethoprim	K. pneumoniae
P0018	sul2_2	Folate pathway antagonist	Other AMR genes		1-816/816	100	100	resfinder	AY034138	sul2	Sulfamethoxazole	K. pneumoniae
P0018	fosA_5	Fosfomycin	Other AMR genes		1-420/420	100	100	resfinder	AFBO01000747	fosA	Fosfomycin	K. pneumoniae
P0018	IncFIB(K)_1_Kpn3	Inc	Incompatibility groups	IncF	1-560/560	100	98.93	plasmidfinder	JN233704	IncFIB(K)_1_Kpn3_JN233704		K. pneumoniae
P0018	IncFII_1_pKP91	Inc	Incompatibility groups	IncF	10-230/230	96.09	88.55	plasmidfinder	CP000966	IncFII_1_pKP91_CP000966		K. pneumoniae
P0018	blaOXA-1_1	Other Beta-lactam	Other betalactamases		1-831/831	100	100	resfinder	HQ170510	blaOXA-1	Amoxicillin;Amoxicillin+Clavulanic_acid;Ampicillin;Ampicillin+Clavulanic_acid;Cefepime;Piperacillin;Piperacillin+Tazobactam	K. pneumoniae
P0018	blaTEM-1B_1	Other Beta-lactam	Other betalactamases		1-861/861	100	100	resfinder	AY458016	blaTEM-1B	Amoxicillin;Ampicillin;Cephalothin;Piperacillin;Ticarcillin	K. pneumoniae
P0018	qnrB1_1	Quinolone	Other AMR genes		1-645/645	100	100	resfinder	DQ351241	qnrB1	Ciprofloxacin	K. pneumoniae
P0018	tet(A)_6	Tetracycline	Other AMR genes		1-1247/1275	97.8	100	resfinder	AF534183	tet(A)	Doxycycline;Tetracycline	K. pneumoniae
P0019	aph(3'')-Ib_5	Aminoglycoside	Other AMR genes		1-733/804	91.17	100	resfinder	AF321551	aph(3'')-Ib	Streptomycin	K. pneumoniae
P0019	aph(6)-Id_1	Aminoglycoside	Other AMR genes		1-837/837	100	99.88	resfinder	M28829	aph(6)-Id	Streptomycin	K. pneumoniae
P0019	aac(6')-Ib-cr_1	Aminoglycoside, Quinolone	Other AMR genes		1-600/600	100	100	resfinder	DQ303918	aac(6')-Ib-cr	Ciprofloxacin	K. pneumoniae
P0019	oqxA_1	Amphenicol, Quinolone, Quaternary Ammonium Compounds, Folate pathway antagonist	Other AMR genes		1-1176/1176	100	99.49	resfinder	EU370913	oqxA	Nalidixic_acid;Ciprofloxacin	K. pneumoniae
P0019	oqxB_1	Amphenicol, Quinolone, Quaternary Ammonium Compounds, Folate pathway antagonist	Other AMR genes		1-3153/3153	100	99.3	resfinder	EU370913	oqxB	Nalidixic_acid;Ciprofloxacin	K. pneumoniae
P0019	Col440I_1	Col	Other rep.		1-114/114	100	100	plasmidfinder	CP023920.1	Col440I_1__CP023920.1		K. pneumoniae
P0019	blaCTX-M-15_1	ESBL	ESBL	blaCTX-M-1 group	1-876/876	100	100	resfinder	AY044436	blaCTX-M-15	Amoxicillin;Ampicillin;Aztreonam;Cefepime;Cefotaxime;Ceftazidime;Ceftriaxone;Piperacillin;Ticarcillin	K. pneumoniae
P0019	dfrA14_5	Folate pathway antagonist	Other AMR genes		1-483/483	100	99.59	resfinder	DQ388123	dfrA14	Trimethoprim	K. pneumoniae
P0019	sul2_2	Folate pathway antagonist	Other AMR genes		1-816/816	100	100	resfinder	AY034138	sul2	Sulfamethoxazole	K. pneumoniae
P0019	fosA_6	Fosfomycin	Other AMR genes		1-420/420	100	96.91	resfinder	ACZD01000244	fosA	Fosfomycin	K. pneumoniae
P0019	IncFIA(HI1)_1_HI1	Inc	Incompatibility groups	IncF	2-388/388	99.74	98.45	plasmidfinder	AF250878	IncFIA(HI1)_1_HI1_AF250878		K. pneumoniae
P0019	IncFIB(K)_1_Kpn3	Inc	Incompatibility groups	IncF	1-560/560	100	92.32	plasmidfinder	JN233704	IncFIB(K)_1_Kpn3_JN233704		K. pneumoniae
P0019	blaSHV-172_1	Other Beta-lactam	Other betalactamases		1-861/861	100	99.88	resfinder	KF513177	blaSHV-172		K. pneumoniae
P0019	blaTEM-1B_1	Other Beta-lactam	Other betalactamases		1-861/861	100	100	resfinder	AY458016	blaTEM-1B	Amoxicillin;Ampicillin;Cephalothin;Piperacillin;Ticarcillin	K. pneumoniae
P0019	qnrB1_1	Quinolone	Other AMR genes		1-645/645	100	100	resfinder	DQ351241	qnrB1	Ciprofloxacin	K. pneumoniae
P0019	tet(A)_6	Tetracycline	Other AMR genes		1-1247/1275	97.8	100	resfinder	AF534183	tet(A)	Doxycycline;Tetracycline	K. pneumoniae
P0020	aac(3)-IId_1	Aminoglycoside	Other AMR genes		1-861/861	100	99.88	resfinder	EU022314	aac(3)-IId	Gentamicin;Tobramycin	K. pneumoniae
P0020	aph(3'')-Ib_5	Aminoglycoside	Other AMR genes		1-804/804	100	100	resfinder	AF321551	aph(3'')-Ib	Streptomycin	K. pneumoniae
P0020	aph(6)-Id_1	Aminoglycoside	Other AMR genes		1-837/837	100	100	resfinder	M28829	aph(6)-Id	Streptomycin	K. pneumoniae
P0020	oqxA_1	Amphenicol, Quinolone, Quaternary Ammonium Compounds, Folate pathway antagonist	Other AMR genes		1-1176/1176	100	99.75	resfinder	EU370913	oqxA	Nalidixic_acid;Ciprofloxacin	K. pneumoniae
P0020	oqxB_1	Amphenicol, Quinolone, Quaternary Ammonium Compounds, Folate pathway antagonist	Other AMR genes		1-3153/3153	100	98.86	resfinder	EU370913	oqxB	Nalidixic_acid;Ciprofloxacin	K. pneumoniae
P0020	ColRNAI_1	Col	Other rep.		19-130/130	86.15	89.38	plasmidfinder	DQ298019	ColRNAI_1__DQ298019		K. pneumoniae
P0020	blaCTX-M-14_1	ESBL	ESBL	blaCTX-M-9 group	1-876/876	100	100	resfinder	AF252622	blaCTX-M-14	Amoxicillin;Ampicillin;Aztreonam;Cefepime;Cefotaxime;Ceftazidime;Ceftriaxone;Piperacillin;Ticarcillin	K. pneumoniae
P0020	dfrA1_8	Folate pathway antagonist	Other AMR genes		1-474/474	100	100	resfinder	X00926	dfrA1	Trimethoprim	K. pneumoniae
P0020	sul1_5	Folate pathway antagonist	Other AMR genes		1-867/867	100	99.89	resfinder	EU780013	sul1	Sulfamethoxazole	K. pneumoniae
P0020	sul2_2	Folate pathway antagonist	Other AMR genes		1-816/816	100	100	resfinder	AY034138	sul2	Sulfamethoxazole	K. pneumoniae
P0020	fosA6_1	Fosfomycin	Other AMR genes		1-420/433	97	99.52	resfinder	KU254579	fosA6	Fosfomycin	K. pneumoniae
P0020	IncFIB(K)_1_Kpn3	Inc	Incompatibility groups	IncF	1-560/560	100	98.93	plasmidfinder	JN233704	IncFIB(K)_1_Kpn3_JN233704		K. pneumoniae
P0020	IncFII_1_pKP91	Inc	Incompatibility groups	IncF	10-230/230	96.09	96.83	plasmidfinder	CP000966	IncFII_1_pKP91_CP000966		K. pneumoniae
P0020	blaSHV-110_1	Other Beta-lactam	Other betalactamases		1-861/861	100	99.77	resfinder	HQ877615	blaSHV-110		K. pneumoniae
P0020	blaTEM-1B_1	Other Beta-lactam	Other betalactamases		1-861/861	100	100	resfinder	AY458016	blaTEM-1B	Amoxicillin;Ampicillin;Cephalothin;Piperacillin;Ticarcillin	K. pneumoniae
P0020	qnrS1_1	Quinolone	Other AMR genes		1-657/657	100	100	resfinder	AB187515	qnrS1	Ciprofloxacin	K. pneumoniae
P0020	tet(A)_6	Tetracycline	Other AMR genes		1-1247/1275	97.8	100	resfinder	AF534183	tet(A)	Doxycycline;Tetracycline	K. pneumoniae
P0020	tet(D)_1	Tetracycline	Other AMR genes		1-1185/1185	100	100	resfinder	AF467077	tet(D)	Doxycycline;Tetracycline	K. pneumoniae
P0021	aph(3'')-Ib_5	Aminoglycoside	Other AMR genes		1-733/804	91.17	100	resfinder	AF321551	aph(3'')-Ib	Streptomycin	K. pneumoniae
P0021	aph(6)-Id_1	Aminoglycoside	Other AMR genes		1-837/837	100	99.88	resfinder	M28829	aph(6)-Id	Streptomycin	K. pneumoniae
P0021	aac(6')-Ib-cr_1	Aminoglycoside, Quinolone	Other AMR genes		1-600/600	100	100	resfinder	DQ303918	aac(6')-Ib-cr	Ciprofloxacin	K. pneumoniae
P0021	oqxA_1	Amphenicol, Quinolone, Quaternary Ammonium Compounds, Folate pathway antagonist	Other AMR genes		1-1176/1176	100	99.49	resfinder	EU370913	oqxA	Nalidixic_acid;Ciprofloxacin	K. pneumoniae
P0021	oqxB_1	Amphenicol, Quinolone, Quaternary Ammonium Compounds, Folate pathway antagonist	Other AMR genes		1-3153/3153	100	99.3	resfinder	EU370913	oqxB	Nalidixic_acid;Ciprofloxacin	K. pneumoniae
P0021	Col440I_1	Col	Other rep.		1-114/114	100	100	plasmidfinder	CP023920.1	Col440I_1__CP023920.1		K. pneumoniae
P0021	blaCTX-M-15_1	ESBL	ESBL	blaCTX-M-1 group	1-876/876	100	100	resfinder	AY044436	blaCTX-M-15	Amoxicillin;Ampicillin;Aztreonam;Cefepime;Cefotaxime;Ceftazidime;Ceftriaxone;Piperacillin;Ticarcillin	K. pneumoniae
P0021	dfrA14_5	Folate pathway antagonist	Other AMR genes		1-483/483	100	99.59	resfinder	DQ388123	dfrA14	Trimethoprim	K. pneumoniae
P0021	sul2_2	Folate pathway antagonist	Other AMR genes		1-816/816	100	100	resfinder	AY034138	sul2	Sulfamethoxazole	K. pneumoniae
P0021	fosA_6	Fosfomycin	Other AMR genes		1-420/420	100	96.91	resfinder	ACZD01000244	fosA	Fosfomycin	K. pneumoniae
P0021	IncFIA(HI1)_1_HI1	Inc	Incompatibility groups	IncF	2-388/388	99.74	98.45	plasmidfinder	AF250878	IncFIA(HI1)_1_HI1_AF250878		K. pneumoniae
P0021	IncFIB(K)_1_Kpn3	Inc	Incompatibility groups	IncF	1-560/560	100	92.32	plasmidfinder	JN233704	IncFIB(K)_1_Kpn3_JN233704		K. pneumoniae
P0021	blaSHV-172_1	Other Beta-lactam	Other betalactamases		1-861/861	100	99.88	resfinder	KF513177	blaSHV-172		K. pneumoniae
P0021	blaTEM-1B_1	Other Beta-lactam	Other betalactamases		1-861/861	100	100	resfinder	AY458016	blaTEM-1B	Amoxicillin;Ampicillin;Cephalothin;Piperacillin;Ticarcillin	K. pneumoniae
P0021	qnrB1_1	Quinolone	Other AMR genes		1-645/645	100	100	resfinder	DQ351241	qnrB1	Ciprofloxacin	K. pneumoniae
P0021	tet(A)_6	Tetracycline	Other AMR genes		1-1247/1275	97.8	100	resfinder	AF534183	tet(A)	Doxycycline;Tetracycline	K. pneumoniae
P0022	oqxA_1	Amphenicol, Quinolone, Quaternary Ammonium Compounds, Folate pathway antagonist	Other AMR genes		1-1176/1176	100	94.05	resfinder	EU370913	oqxA	Nalidixic_acid;Ciprofloxacin	K. pneumoniae
P0022	oqxB_1	Amphenicol, Quinolone, Quaternary Ammonium Compounds, Folate pathway antagonist	Other AMR genes		1-3153/3153	100	95.18	resfinder	EU370913	oqxB	Nalidixic_acid;Ciprofloxacin	K. pneumoniae
P0022	Col440I_1	Col	Other rep.		1-114/114	100	94.74	plasmidfinder	CP023920.1	Col440I_1__CP023920.1		K. pneumoniae
P0022	blaCTX-M-15_1	ESBL	ESBL	blaCTX-M-1 group	1-876/876	100	100	resfinder	AY044436	blaCTX-M-15	Amoxicillin;Ampicillin;Aztreonam;Cefepime;Cefotaxime;Ceftazidime;Ceftriaxone;Piperacillin;Ticarcillin	K. pneumoniae
P0022	dfrA1_8	Folate pathway antagonist	Other AMR genes		1-474/474	100	100	resfinder	X00926	dfrA1	Trimethoprim	K. pneumoniae
P0022	sul1_5	Folate pathway antagonist	Other AMR genes		1-867/867	100	99.89	resfinder	EU780013	sul1	Sulfamethoxazole	K. pneumoniae
P0022	fosA6_1	Fosfomycin	Other AMR genes		1-420/433	97	95.48	resfinder	KU254579	fosA6	Fosfomycin	K. pneumoniae
P0022	IncFIA(HI1)_1_HI1	Inc	Incompatibility groups	IncF	1-388/388	100	96.91	plasmidfinder	AF250878	IncFIA(HI1)_1_HI1_AF250878		K. pneumoniae
P0022	IncFIB(K)_1_Kpn3	Inc	Incompatibility groups	IncF	1-560/560	100	98.93	plasmidfinder	JN233704	IncFIB(K)_1_Kpn3_JN233704		K. pneumoniae
P0022	IncFII_1_pKP91	Inc	Incompatibility groups	IncF	10-230/230	96.09	96.83	plasmidfinder	CP000966	IncFII_1_pKP91_CP000966		K. pneumoniae
P0022	blaOKP-A-12_1	Other Beta-lactam	Other betalactamases		1-860/861	99.88	99.42	resfinder	AM850915	blaOKP-A-12		K. pneumoniae
P0022	blaTEM-1B_1	Other Beta-lactam	Other betalactamases		1-861/861	100	100	resfinder	AY458016	blaTEM-1B	Amoxicillin;Ampicillin;Cephalothin;Piperacillin;Ticarcillin	K. pneumoniae
P0022	qnrS1_1	Quinolone	Other AMR genes		1-657/657	100	100	resfinder	AB187515	qnrS1	Ciprofloxacin	K. pneumoniae
P0022	tet(A)_6	Tetracycline	Other AMR genes		1-1247/1275	97.8	100	resfinder	AF534183	tet(A)	Doxycycline;Tetracycline	K. pneumoniae
P0023	aac(3)-IIa_1	Aminoglycoside	Other AMR genes		1-861/861	100	99.77	resfinder	X51534	aac(3)-IIa	Gentamicin;Tobramycin	K. pneumoniae
P0023	aph(3'')-Ib_5	Aminoglycoside	Other AMR genes		1-804/804	100	100	resfinder	AF321551	aph(3'')-Ib	Streptomycin	K. pneumoniae
P0023	aph(6)-Id_1	Aminoglycoside	Other AMR genes		1-837/837	100	100	resfinder	M28829	aph(6)-Id	Streptomycin	K. pneumoniae
P0023	aac(6')-Ib-cr_1	Aminoglycoside, Quinolone	Other AMR genes		1-600/600	100	100	resfinder	DQ303918	aac(6')-Ib-cr	Ciprofloxacin	K. pneumoniae
P0023	oqxA_1	Amphenicol, Quinolone, Quaternary Ammonium Compounds, Folate pathway antagonist	Other AMR genes		1-1176/1176	100	99.23	resfinder	EU370913	oqxA	Nalidixic_acid;Ciprofloxacin	K. pneumoniae
P0023	oqxB_1	Amphenicol, Quinolone, Quaternary Ammonium Compounds, Folate pathway antagonist	Other AMR genes		1-3153/3153	100	98.89	resfinder	EU370913	oqxB	Nalidixic_acid;Ciprofloxacin	K. pneumoniae
P0023	blaCTX-M-15_1	ESBL	ESBL	blaCTX-M-1 group	1-876/876	100	100	resfinder	AY044436	blaCTX-M-15	Amoxicillin;Ampicillin;Aztreonam;Cefepime;Cefotaxime;Ceftazidime;Ceftriaxone;Piperacillin;Ticarcillin	K. pneumoniae
P0023	blaSHV-145_1	ESBL	ESBL	blaSHV group	1-861/861	100	99.88	resfinder	JX013655	blaSHV-145		K. pneumoniae
P0023	dfrA14_5	Folate pathway antagonist	Other AMR genes		1-483/483	100	99.59	resfinder	DQ388123	dfrA14	Trimethoprim	K. pneumoniae
P0023	sul2_2	Folate pathway antagonist	Other AMR genes		1-816/816	100	100	resfinder	AY034138	sul2	Sulfamethoxazole	K. pneumoniae
P0023	fosA6_1	Fosfomycin	Other AMR genes		1-420/433	97	99.05	resfinder	KU254579	fosA6	Fosfomycin	K. pneumoniae
P0023	IncFIB(K)_1_Kpn3	Inc	Incompatibility groups	IncF	1-560/560	100	98.93	plasmidfinder	JN233704	IncFIB(K)_1_Kpn3_JN233704		K. pneumoniae
P0023	IncFII_1_pKP91	Inc	Incompatibility groups	IncF	10-230/230	96.09	88.55	plasmidfinder	CP000966	IncFII_1_pKP91_CP000966		K. pneumoniae
P0023	blaOXA-1_1	Other Beta-lactam	Other betalactamases		1-831/831	100	100	resfinder	HQ170510	blaOXA-1	Amoxicillin;Amoxicillin+Clavulanic_acid;Ampicillin;Ampicillin+Clavulanic_acid;Cefepime;Piperacillin;Piperacillin+Tazobactam	K. pneumoniae
P0023	blaTEM-1B_1	Other Beta-lactam	Other betalactamases		1-861/861	100	100	resfinder	AY458016	blaTEM-1B	Amoxicillin;Ampicillin;Cephalothin;Piperacillin;Ticarcillin	K. pneumoniae
P0023	qnrB1_1	Quinolone	Other AMR genes		1-645/645	100	100	resfinder	DQ351241	qnrB1	Ciprofloxacin	K. pneumoniae
P0023	tet(A)_6	Tetracycline	Other AMR genes		1-1247/1275	97.8	100	resfinder	AF534183	tet(A)	Doxycycline;Tetracycline	K. pneumoniae
P0024	aac(3)-IId_1	Aminoglycoside	Other AMR genes		1-861/861	100	99.88	resfinder	EU022314	aac(3)-IId	Gentamicin;Tobramycin	K. pneumoniae
P0024	aph(3'')-Ib_5	Aminoglycoside	Other AMR genes		1-804/804	100	100	resfinder	AF321551	aph(3'')-Ib	Streptomycin	K. pneumoniae
P0024	aph(6)-Id_1	Aminoglycoside	Other AMR genes		1-837/837	100	100	resfinder	M28829	aph(6)-Id	Streptomycin	K. pneumoniae
P0024	oqxA_1	Amphenicol, Quinolone, Quaternary Ammonium Compounds, Folate pathway antagonist	Other AMR genes		1-1176/1176	100	99.75	resfinder	EU370913	oqxA	Nalidixic_acid;Ciprofloxacin	K. pneumoniae
P0024	oqxB_1	Amphenicol, Quinolone, Quaternary Ammonium Compounds, Folate pathway antagonist	Other AMR genes		1-3153/3153	100	98.86	resfinder	EU370913	oqxB	Nalidixic_acid;Ciprofloxacin	K. pneumoniae
P0024	ColRNAI_1	Col	Other rep.		19-130/130	86.15	89.38	plasmidfinder	DQ298019	ColRNAI_1__DQ298019		K. pneumoniae
P0024	blaCTX-M-14_1	ESBL	ESBL	blaCTX-M-9 group	1-876/876	100	100	resfinder	AF252622	blaCTX-M-14	Amoxicillin;Ampicillin;Aztreonam;Cefepime;Cefotaxime;Ceftazidime;Ceftriaxone;Piperacillin;Ticarcillin	K. pneumoniae
P0024	dfrA1_8	Folate pathway antagonist	Other AMR genes		1-474/474	100	100	resfinder	X00926	dfrA1	Trimethoprim	K. pneumoniae
P0024	sul1_5	Folate pathway antagonist	Other AMR genes		1-867/867	100	99.89	resfinder	EU780013	sul1	Sulfamethoxazole	K. pneumoniae
P0024	sul2_2	Folate pathway antagonist	Other AMR genes		1-816/816	100	100	resfinder	AY034138	sul2	Sulfamethoxazole	K. pneumoniae
P0024	fosA6_1	Fosfomycin	Other AMR genes		1-420/433	97	99.52	resfinder	KU254579	fosA6	Fosfomycin	K. pneumoniae
P0024	IncFIB(K)_1_Kpn3	Inc	Incompatibility groups	IncF	1-560/560	100	98.93	plasmidfinder	JN233704	IncFIB(K)_1_Kpn3_JN233704		K. pneumoniae
P0024	IncFII_1_pKP91	Inc	Incompatibility groups	IncF	10-230/230	96.09	96.83	plasmidfinder	CP000966	IncFII_1_pKP91_CP000966		K. pneumoniae
P0024	blaSHV-110_1	Other Beta-lactam	Other betalactamases		1-861/861	100	99.77	resfinder	HQ877615	blaSHV-110		K. pneumoniae
P0024	blaTEM-1B_1	Other Beta-lactam	Other betalactamases		1-861/861	100	100	resfinder	AY458016	blaTEM-1B	Amoxicillin;Ampicillin;Cephalothin;Piperacillin;Ticarcillin	K. pneumoniae
P0024	qnrS1_1	Quinolone	Other AMR genes		1-657/657	100	100	resfinder	AB187515	qnrS1	Ciprofloxacin	K. pneumoniae
P0024	tet(A)_6	Tetracycline	Other AMR genes		1-1247/1275	97.8	100	resfinder	AF534183	tet(A)	Doxycycline;Tetracycline	K. pneumoniae
P0024	tet(D)_1	Tetracycline	Other AMR genes		1-1185/1185	100	100	resfinder	AF467077	tet(D)	Doxycycline;Tetracycline	K. pneumoniae
P0025	oqxA_1	Amphenicol, Quinolone, Quaternary Ammonium Compounds, Folate pathway antagonist	Other AMR genes		1-1176/1176	100	94.05	resfinder	EU370913	oqxA	Nalidixic_acid;Ciprofloxacin	K. pneumoniae
P0025	oqxB_1	Amphenicol, Quinolone, Quaternary Ammonium Compounds, Folate pathway antagonist	Other AMR genes		1-3153/3153	100	95.18	resfinder	EU370913	oqxB	Nalidixic_acid;Ciprofloxacin	K. pneumoniae
P0025	blaCTX-M-15_1	ESBL	ESBL	blaCTX-M-1 group	1-876/876	100	100	resfinder	AY044436	blaCTX-M-15	Amoxicillin;Ampicillin;Aztreonam;Cefepime;Cefotaxime;Ceftazidime;Ceftriaxone;Piperacillin;Ticarcillin	K. pneumoniae
P0025	dfrA1_8	Folate pathway antagonist	Other AMR genes		1-474/474	100	100	resfinder	X00926	dfrA1	Trimethoprim	K. pneumoniae
P0025	sul1_5	Folate pathway antagonist	Other AMR genes		1-867/867	100	99.89	resfinder	EU780013	sul1	Sulfamethoxazole	K. pneumoniae
P0025	fosA6_1	Fosfomycin	Other AMR genes		1-420/433	97	95.48	resfinder	KU254579	fosA6	Fosfomycin	K. pneumoniae
P0025	IncFIA(HI1)_1_HI1	Inc	Incompatibility groups	IncF	1-388/388	100	96.91	plasmidfinder	AF250878	IncFIA(HI1)_1_HI1_AF250878		K. pneumoniae
P0025	IncFIB(K)_1_Kpn3	Inc	Incompatibility groups	IncF	1-560/560	100	98.93	plasmidfinder	JN233704	IncFIB(K)_1_Kpn3_JN233704		K. pneumoniae
P0025	IncFII_1_pKP91	Inc	Incompatibility groups	IncF	10-230/230	96.09	96.83	plasmidfinder	CP000966	IncFII_1_pKP91_CP000966		K. pneumoniae
P0025	blaOKP-A-12_1	Other Beta-lactam	Other betalactamases		1-860/861	99.88	99.42	resfinder	AM850915	blaOKP-A-12		K. pneumoniae
P0025	blaTEM-1B_1	Other Beta-lactam	Other betalactamases		1-861/861	100	100	resfinder	AY458016	blaTEM-1B	Amoxicillin;Ampicillin;Cephalothin;Piperacillin;Ticarcillin	K. pneumoniae
P0025	qnrS1_1	Quinolone	Other AMR genes		1-657/657	100	100	resfinder	AB187515	qnrS1	Ciprofloxacin	K. pneumoniae
P0025	tet(A)_6	Tetracycline	Other AMR genes		1-1247/1275	97.8	100	resfinder	AF534183	tet(A)	Doxycycline;Tetracycline	K. pneumoniae
P0026	aac(3)-IIa_1	Aminoglycoside	Other AMR genes		1-861/861	100	99.77	resfinder	X51534	aac(3)-IIa	Gentamicin;Tobramycin	K. pneumoniae
P0026	aph(3'')-Ib_5	Aminoglycoside	Other AMR genes		1-804/804	100	100	resfinder	AF321551	aph(3'')-Ib	Streptomycin	K. pneumoniae
P0026	aph(6)-Id_1	Aminoglycoside	Other AMR genes		1-837/837	100	100	resfinder	M28829	aph(6)-Id	Streptomycin	K. pneumoniae
P0026	aac(6')-Ib-cr_1	Aminoglycoside, Quinolone	Other AMR genes		1-600/600	100	100	resfinder	DQ303918	aac(6')-Ib-cr	Ciprofloxacin	K. pneumoniae
P0026	oqxA_1	Amphenicol, Quinolone, Quaternary Ammonium Compounds, Folate pathway antagonist	Other AMR genes		1-1176/1176	100	99.23	resfinder	EU370913	oqxA	Nalidixic_acid;Ciprofloxacin	K. pneumoniae
P0026	oqxB_1	Amphenicol, Quinolone, Quaternary Ammonium Compounds, Folate pathway antagonist	Other AMR genes		1-3153/3153	100	98.89	resfinder	EU370913	oqxB	Nalidixic_acid;Ciprofloxacin	K. pneumoniae
P0026	blaCTX-M-15_1	ESBL	ESBL	blaCTX-M-1 group	1-876/876	100	100	resfinder	AY044436	blaCTX-M-15	Amoxicillin;Ampicillin;Aztreonam;Cefepime;Cefotaxime;Ceftazidime;Ceftriaxone;Piperacillin;Ticarcillin	K. pneumoniae
P0026	blaSHV-145_1	ESBL	ESBL	blaSHV group	1-861/861	100	99.88	resfinder	JX013655	blaSHV-145		K. pneumoniae
P0026	dfrA14_5	Folate pathway antagonist	Other AMR genes		1-483/483	100	99.59	resfinder	DQ388123	dfrA14	Trimethoprim	K. pneumoniae
P0026	sul2_2	Folate pathway antagonist	Other AMR genes		1-816/816	100	100	resfinder	AY034138	sul2	Sulfamethoxazole	K. pneumoniae
P0026	fosA6_1	Fosfomycin	Other AMR genes		1-420/433	97	99.05	resfinder	KU254579	fosA6	Fosfomycin	K. pneumoniae
P0026	IncFIB(K)_1_Kpn3	Inc	Incompatibility groups	IncF	1-560/560	100	98.93	plasmidfinder	JN233704	IncFIB(K)_1_Kpn3_JN233704		K. pneumoniae
P0026	IncFII_1_pKP91	Inc	Incompatibility groups	IncF	10-230/230	96.09	88.55	plasmidfinder	CP000966	IncFII_1_pKP91_CP000966		K. pneumoniae
P0026	blaOXA-1_1	Other Beta-lactam	Other betalactamases		1-831/831	100	100	resfinder	HQ170510	blaOXA-1	Amoxicillin;Amoxicillin+Clavulanic_acid;Ampicillin;Ampicillin+Clavulanic_acid;Cefepime;Piperacillin;Piperacillin+Tazobactam	K. pneumoniae
P0026	blaTEM-1B_1	Other Beta-lactam	Other betalactamases		1-861/861	100	100	resfinder	AY458016	blaTEM-1B	Amoxicillin;Ampicillin;Cephalothin;Piperacillin;Ticarcillin	K. pneumoniae
P0026	qnrB1_1	Quinolone	Other AMR genes		1-645/645	100	100	resfinder	DQ351241	qnrB1	Ciprofloxacin	K. pneumoniae
P0026	tet(A)_6	Tetracycline	Other AMR genes		1-1247/1275	97.8	100	resfinder	AF534183	tet(A)	Doxycycline;Tetracycline	K. pneumoniae
P0027	aac(3)-IIa_1	Aminoglycoside	Other AMR genes		1-861/861	100	99.77	resfinder	X51534	aac(3)-IIa	Gentamicin;Tobramycin	K. pneumoniae
P0027	aph(3'')-Ib_5	Aminoglycoside	Other AMR genes		1-804/804	100	100	resfinder	AF321551	aph(3'')-Ib	Streptomycin	K. pneumoniae
P0027	aph(6)-Id_1	Aminoglycoside	Other AMR genes		1-837/837	100	100	resfinder	M28829	aph(6)-Id	Streptomycin	K. pneumoniae
P0027	aac(6')-Ib-cr_1	Aminoglycoside, Quinolone	Other AMR genes		1-600/600	100	100	resfinder	DQ303918	aac(6')-Ib-cr	Ciprofloxacin	K. pneumoniae
P0027	oqxA_1	Amphenicol, Quinolone, Quaternary Ammonium Compounds, Folate pathway antagonist	Other AMR genes		1-1176/1176	100	99.23	resfinder	EU370913	oqxA	Nalidixic_acid;Ciprofloxacin	K. pneumoniae
P0027	oqxB_1	Amphenicol, Quinolone, Quaternary Ammonium Compounds, Folate pathway antagonist	Other AMR genes		1-3153/3153	100	98.57	resfinder	EU370913	oqxB	Nalidixic_acid;Ciprofloxacin	K. pneumoniae
P0027	Col(MG828)_1	Col	Other rep.		1-262/262	100	94.28	plasmidfinder	NC_008486	Col(MG828)_1__NC_008486		K. pneumoniae
P0027	blaCTX-M-15_1	ESBL	ESBL	blaCTX-M-1 group	45-876/876	94.98	100	resfinder	AY044436	blaCTX-M-15	Amoxicillin;Ampicillin;Aztreonam;Cefepime;Cefotaxime;Ceftazidime;Ceftriaxone;Piperacillin;Ticarcillin	K. pneumoniae
P0027	blaSHV-145_1	ESBL	ESBL	blaSHV group	1-861/861	100	99.88	resfinder	JX013655	blaSHV-145		K. pneumoniae
P0027	dfrA14_5	Folate pathway antagonist	Other AMR genes		1-483/483	100	99.59	resfinder	DQ388123	dfrA14	Trimethoprim	K. pneumoniae
P0027	sul2_2	Folate pathway antagonist	Other AMR genes		1-816/816	100	100	resfinder	AY034138	sul2	Sulfamethoxazole	K. pneumoniae
P0027	fosA_5	Fosfomycin	Other AMR genes		1-420/420	100	100	resfinder	AFBO01000747	fosA	Fosfomycin	K. pneumoniae
P0027	IncFIB(K)_1_Kpn3	Inc	Incompatibility groups	IncF	1-560/560	100	98.93	plasmidfinder	JN233704	IncFIB(K)_1_Kpn3_JN233704		K. pneumoniae
P0027	IncFII_1_pKP91	Inc	Incompatibility groups	IncF	10-230/230	96.09	88.55	plasmidfinder	CP000966	IncFII_1_pKP91_CP000966		K. pneumoniae
P0027	blaOXA-1_1	Other Beta-lactam	Other betalactamases		1-831/831	100	100	resfinder	HQ170510	blaOXA-1	Amoxicillin;Amoxicillin+Clavulanic_acid;Ampicillin;Ampicillin+Clavulanic_acid;Cefepime;Piperacillin;Piperacillin+Tazobactam	K. pneumoniae
P0027	blaTEM-1B_1	Other Beta-lactam	Other betalactamases		1-861/861	100	100	resfinder	AY458016	blaTEM-1B	Amoxicillin;Ampicillin;Cephalothin;Piperacillin;Ticarcillin	K. pneumoniae
P0027	qnrB1_1	Quinolone	Other AMR genes		1-645/645	100	100	resfinder	DQ351241	qnrB1	Ciprofloxacin	K. pneumoniae
P0027	tet(A)_6	Tetracycline	Other AMR genes		1-1247/1275	97.8	100	resfinder	AF534183	tet(A)	Doxycycline;Tetracycline	K. pneumoniae
P0028	aadA16_1	Aminoglycoside	Other AMR genes		1-846/846	100	99.64	resfinder	EU675686	aadA16	Streptomycin	K. pneumoniae
P0028	aph(3'')-Ib_5	Aminoglycoside	Other AMR genes		1-804/804	100	99.88	resfinder	AF321551	aph(3'')-Ib	Streptomycin	K. pneumoniae
P0028	aph(6)-Id_1	Aminoglycoside	Other AMR genes		1-837/837	100	99.88	resfinder	M28829	aph(6)-Id	Streptomycin	K. pneumoniae
P0028	aac(6')-Ib-cr_1	Aminoglycoside, Quinolone	Other AMR genes		1-600/600	100	100	resfinder	DQ303918	aac(6')-Ib-cr	Ciprofloxacin	K. pneumoniae
P0028	oqxA_1	Amphenicol, Quinolone, Quaternary Ammonium Compounds, Folate pathway antagonist	Other AMR genes		1-1176/1176	100	99.92	resfinder	EU370913	oqxA	Nalidixic_acid;Ciprofloxacin	K. pneumoniae
P0028	oqxB_1	Amphenicol, Quinolone, Quaternary Ammonium Compounds, Folate pathway antagonist	Other AMR genes		1-3153/3153	100	99.11	resfinder	EU370913	oqxB	Nalidixic_acid;Ciprofloxacin	K. pneumoniae
P0028	ColRNAI_1	Col	Other rep.		1-128/130	98.46	82.95	plasmidfinder	DQ298019	ColRNAI_1__DQ298019		K. pneumoniae
P0028	ColRNAI_1	Col	Other rep.		19-130/130	86.15	89.38	plasmidfinder	DQ298019	ColRNAI_1__DQ298019		K. pneumoniae
P0028	blaCTX-M-14_1	ESBL	ESBL	blaCTX-M-9 group	1-876/876	100	100	resfinder	AF252622	blaCTX-M-14	Amoxicillin;Ampicillin;Aztreonam;Cefepime;Cefotaxime;Ceftazidime;Ceftriaxone;Piperacillin;Ticarcillin	K. pneumoniae
P0028	blaSHV-187_1	ESBL	ESBL	blaSHV group	1-867/867	100	100	resfinder	LN515533	blaSHV-187		K. pneumoniae
P0028	dfrA27_1	Folate pathway antagonist	Other AMR genes		1-474/474	100	100	resfinder	FJ459817	dfrA27	Trimethoprim	K. pneumoniae
P0028	dfrA5_1	Folate pathway antagonist	Other AMR genes		1-474/474	100	100	resfinder	X12868	dfrA5	Trimethoprim	K. pneumoniae
P0028	sul1_5	Folate pathway antagonist	Other AMR genes		1-867/867	100	99.89	resfinder	EU780013	sul1	Sulfamethoxazole	K. pneumoniae
P0028	sul2_2	Folate pathway antagonist	Other AMR genes		1-816/816	100	100	resfinder	AY034138	sul2	Sulfamethoxazole	K. pneumoniae
P0028	fosA_3	Fosfomycin	Other AMR genes		1-420/420	100	98.81	resfinder	ACWO01000079	fosA	Fosfomycin	K. pneumoniae
P0028	IncFIB(K)_1_Kpn3	Inc	Incompatibility groups	IncF	1-560/560	100	91.07	plasmidfinder	JN233704	IncFIB(K)_1_Kpn3_JN233704		K. pneumoniae
P0028	IncHI1B_1_pNDM-MAR	Inc	Incompatibility groups	IncH	1-570/570	100	99.47	plasmidfinder	JN420336	IncHI1B_1_pNDM-MAR_JN420336		K. pneumoniae
P0028	IncR_1	Inc	Incompatibility groups	IncR	1-251/251	100	99.6	plasmidfinder	DQ449578	IncR_1__DQ449578		K. pneumoniae
P0028	qnrS1_1	Quinolone	Other AMR genes		1-657/657	100	100	resfinder	AB187515	qnrS1	Ciprofloxacin	K. pneumoniae
P0028	ARR-3_4	Rifamycin	Other AMR genes		51-543/543	90.79	99.19	resfinder	FM207631	ARR-3		K. pneumoniae
P0029	aac(3)-IIa_1	Aminoglycoside	Other AMR genes		1-861/861	100	99.77	resfinder	X51534	aac(3)-IIa	Gentamicin;Tobramycin	K. pneumoniae
P0029	aac(6')-Ib-cr_1	Aminoglycoside, Quinolone	Other AMR genes		1-600/600	100	100	resfinder	DQ303918	aac(6')-Ib-cr	Ciprofloxacin	K. pneumoniae
P0029	oqxA_1	Amphenicol, Quinolone, Quaternary Ammonium Compounds, Folate pathway antagonist	Other AMR genes		1-1176/1176	100	99.23	resfinder	EU370913	oqxA	Nalidixic_acid;Ciprofloxacin	K. pneumoniae
P0029	oqxB_1	Amphenicol, Quinolone, Quaternary Ammonium Compounds, Folate pathway antagonist	Other AMR genes		1-3153/3153	100	98.57	resfinder	EU370913	oqxB	Nalidixic_acid;Ciprofloxacin	K. pneumoniae
P0029	blaCTX-M-15_1	ESBL	ESBL	blaCTX-M-1 group	1-876/876	100	100	resfinder	AY044436	blaCTX-M-15	Amoxicillin;Ampicillin;Aztreonam;Cefepime;Cefotaxime;Ceftazidime;Ceftriaxone;Piperacillin;Ticarcillin	K. pneumoniae
P0029	blaSHV-145_1	ESBL	ESBL	blaSHV group	1-861/861	100	99.88	resfinder	JX013655	blaSHV-145		K. pneumoniae
P0029	dfrA14_5	Folate pathway antagonist	Other AMR genes		1-483/483	100	99.59	resfinder	DQ388123	dfrA14	Trimethoprim	K. pneumoniae
P0029	fosA_5	Fosfomycin	Other AMR genes		1-420/420	100	100	resfinder	AFBO01000747	fosA	Fosfomycin	K. pneumoniae
P0029	IncFIB(K)_1_Kpn3	Inc	Incompatibility groups	IncF	1-560/560	100	98.93	plasmidfinder	JN233704	IncFIB(K)_1_Kpn3_JN233704		K. pneumoniae
P0029	IncFII_1_pKP91	Inc	Incompatibility groups	IncF	10-230/230	96.09	88.55	plasmidfinder	CP000966	IncFII_1_pKP91_CP000966		K. pneumoniae
P0029	blaOXA-1_1	Other Beta-lactam	Other betalactamases		1-831/831	100	100	resfinder	HQ170510	blaOXA-1	Amoxicillin;Amoxicillin+Clavulanic_acid;Ampicillin;Ampicillin+Clavulanic_acid;Cefepime;Piperacillin;Piperacillin+Tazobactam	K. pneumoniae
P0029	qnrB1_1	Quinolone	Other AMR genes		1-645/645	100	100	resfinder	DQ351241	qnrB1	Ciprofloxacin	K. pneumoniae
P0030	aph(3'')-Ib_5	Aminoglycoside	Other AMR genes		1-733/804	91.17	100	resfinder	AF321551	aph(3'')-Ib	Streptomycin	K. pneumoniae
P0030	aph(6)-Id_1	Aminoglycoside	Other AMR genes		1-837/837	100	99.88	resfinder	M28829	aph(6)-Id	Streptomycin	K. pneumoniae
P0030	aac(6')-Ib-cr_1	Aminoglycoside, Quinolone	Other AMR genes		1-600/600	100	100	resfinder	DQ303918	aac(6')-Ib-cr	Ciprofloxacin	K. pneumoniae
P0030	oqxA_1	Amphenicol, Quinolone, Quaternary Ammonium Compounds, Folate pathway antagonist	Other AMR genes		1-1176/1176	100	99.49	resfinder	EU370913	oqxA	Nalidixic_acid;Ciprofloxacin	K. pneumoniae
P0030	oqxB_1	Amphenicol, Quinolone, Quaternary Ammonium Compounds, Folate pathway antagonist	Other AMR genes		1-3153/3153	100	99.3	resfinder	EU370913	oqxB	Nalidixic_acid;Ciprofloxacin	K. pneumoniae
P0030	Col440I_1	Col	Other rep.		1-114/114	100	100	plasmidfinder	CP023920.1	Col440I_1__CP023920.1		K. pneumoniae
P0030	blaCTX-M-15_1	ESBL	ESBL	blaCTX-M-1 group	1-876/876	100	100	resfinder	AY044436	blaCTX-M-15	Amoxicillin;Ampicillin;Aztreonam;Cefepime;Cefotaxime;Ceftazidime;Ceftriaxone;Piperacillin;Ticarcillin	K. pneumoniae
P0030	dfrA14_5	Folate pathway antagonist	Other AMR genes		1-483/483	100	99.59	resfinder	DQ388123	dfrA14	Trimethoprim	K. pneumoniae
P0030	sul2_2	Folate pathway antagonist	Other AMR genes		1-816/816	100	100	resfinder	AY034138	sul2	Sulfamethoxazole	K. pneumoniae
P0030	fosA_6	Fosfomycin	Other AMR genes		1-420/420	100	96.91	resfinder	ACZD01000244	fosA	Fosfomycin	K. pneumoniae
P0030	IncFIB(K)_1_Kpn3	Inc	Incompatibility groups	IncF	1-560/560	100	92.32	plasmidfinder	JN233704	IncFIB(K)_1_Kpn3_JN233704		K. pneumoniae
P0030	blaSHV-172_1	Other Beta-lactam	Other betalactamases		1-861/861	100	99.88	resfinder	KF513177	blaSHV-172		K. pneumoniae
P0030	blaTEM-1B_1	Other Beta-lactam	Other betalactamases		1-861/861	100	100	resfinder	AY458016	blaTEM-1B	Amoxicillin;Ampicillin;Cephalothin;Piperacillin;Ticarcillin	K. pneumoniae
P0030	qnrB1_1	Quinolone	Other AMR genes		1-645/645	100	100	resfinder	DQ351241	qnrB1	Ciprofloxacin	K. pneumoniae
P0030	tet(A)_6	Tetracycline	Other AMR genes		1-1247/1275	97.8	100	resfinder	AF534183	tet(A)	Doxycycline;Tetracycline	K. pneumoniae
P0031	aac(3)-IId_1	Aminoglycoside	Other AMR genes		1-861/861	100	99.88	resfinder	EU022314	aac(3)-IId	Gentamicin;Tobramycin	K. pneumoniae
P0031	aadA16_1	Aminoglycoside	Other AMR genes		1-846/846	100	99.64	resfinder	EU675686	aadA16	Streptomycin	K. pneumoniae
P0031	aph(3'')-Ib_5	Aminoglycoside	Other AMR genes		1-804/804	100	100	resfinder	AF321551	aph(3'')-Ib	Streptomycin	K. pneumoniae
P0031	aph(6)-Id_1	Aminoglycoside	Other AMR genes		1-837/837	100	100	resfinder	M28829	aph(6)-Id	Streptomycin	K. pneumoniae
P0031	aac(6')-Ib-cr_1	Aminoglycoside, Quinolone	Other AMR genes		1-600/600	100	100	resfinder	DQ303918	aac(6')-Ib-cr	Ciprofloxacin	K. pneumoniae
P0031	catA2_1	Amphenicol	Other AMR genes		1-642/642	100	96.11	resfinder	X53796	catA2	Chloramphenicol	K. pneumoniae
P0031	oqxA_1	Amphenicol, Quinolone, Quaternary Ammonium Compounds, Folate pathway antagonist	Other AMR genes		1-1176/1176	100	99.15	resfinder	EU370913	oqxA	Nalidixic_acid;Ciprofloxacin	K. pneumoniae
P0031	oqxB_1	Amphenicol, Quinolone, Quaternary Ammonium Compounds, Folate pathway antagonist	Other AMR genes		1-3153/3153	100	98.89	resfinder	EU370913	oqxB	Nalidixic_acid;Ciprofloxacin	K. pneumoniae
P0031	Col440I_1	Col	Other rep.		1-110/114	96.49	94.55	plasmidfinder	CP023920.1	Col440I_1__CP023920.1		K. pneumoniae
P0031	blaCTX-M-15_1	ESBL	ESBL	blaCTX-M-1 group	1-876/876	100	100	resfinder	AY044436	blaCTX-M-15	Amoxicillin;Ampicillin;Aztreonam;Cefepime;Cefotaxime;Ceftazidime;Ceftriaxone;Piperacillin;Ticarcillin	K. pneumoniae
P0031	blaSHV-145_1	ESBL	ESBL	blaSHV group	1-861/861	100	99.88	resfinder	JX013655	blaSHV-145		K. pneumoniae
P0031	dfrA27_1	Folate pathway antagonist	Other AMR genes		1-474/474	100	100	resfinder	FJ459817	dfrA27	Trimethoprim	K. pneumoniae
P0031	sul1_5	Folate pathway antagonist	Other AMR genes		1-867/867	100	99.89	resfinder	EU780013	sul1	Sulfamethoxazole	K. pneumoniae
P0031	sul2_3	Folate pathway antagonist	Other AMR genes		1-816/816	100	100	resfinder	HQ840942	sul2	Sulfamethoxazole	K. pneumoniae
P0031	fosA5_1	Fosfomycin	Other AMR genes		1-416/420	99.05	95.19	resfinder	EU195449	fosA5	Fosfomycin	K. pneumoniae
P0031	IncFIA(HI1)_1_HI1	Inc	Incompatibility groups	IncF	1-388/388	100	96.65	plasmidfinder	AF250878	IncFIA(HI1)_1_HI1_AF250878		K. pneumoniae
P0031	IncFIB(K)_1_Kpn3	Inc	Incompatibility groups	IncF	1-560/560	100	99.82	plasmidfinder	JN233704	IncFIB(K)_1_Kpn3_JN233704		K. pneumoniae
P0031	IncFII_1_pKP91	Inc	Incompatibility groups	IncF	1-230/230	100	88.28	plasmidfinder	CP000966	IncFII_1_pKP91_CP000966		K. pneumoniae
P0031	IncHI1B_1_pNDM-MAR	Inc	Incompatibility groups	IncH	1-570/570	100	99.83	plasmidfinder	JN420336	IncHI1B_1_pNDM-MAR_JN420336		K. pneumoniae
P0031	IncR_1	Inc	Incompatibility groups	IncR	1-251/251	100	99.6	plasmidfinder	DQ449578	IncR_1__DQ449578		K. pneumoniae
P0031	mph(A)_2	Macrolide	Other AMR genes		1-921/921	100	99.67	resfinder	U36578	mph(A)	Erythromycin;Azithromycin;Spiramycin;Telithromycin	K. pneumoniae
P0031	blaTEM-1C_1	Other Beta-lactam	Other betalactamases		1-861/861	100	100	resfinder	FJ560503	blaTEM-1C	Amoxicillin;Ampicillin;Cephalothin;Piperacillin;Ticarcillin	K. pneumoniae
P0031	qnrB6_2	Quinolone	Other AMR genes		1-645/645	100	100	resfinder	EF523819	qnrB6	Ciprofloxacin	K. pneumoniae
P0031	ARR-3_4	Rifamycin	Other AMR genes		51-543/543	90.79	99.19	resfinder	FM207631	ARR-3		K. pneumoniae
P0031	tet(A)_6	Tetracycline	Other AMR genes		1-1247/1275	97.8	99.92	resfinder	AF534183	tet(A)	Doxycycline;Tetracycline	K. pneumoniae
P0032	aac(3)-IIa_1	Aminoglycoside	Other AMR genes		1-861/861	100	99.77	resfinder	X51534	aac(3)-IIa	Gentamicin;Tobramycin	K. pneumoniae
P0032	aac(6')-Ib-cr_1	Aminoglycoside, Quinolone	Other AMR genes		1-600/600	100	100	resfinder	DQ303918	aac(6')-Ib-cr	Ciprofloxacin	K. pneumoniae
P0032	oqxA_1	Amphenicol, Quinolone, Quaternary Ammonium Compounds, Folate pathway antagonist	Other AMR genes		1-1176/1176	100	99.23	resfinder	EU370913	oqxA	Nalidixic_acid;Ciprofloxacin	K. pneumoniae
P0032	oqxB_1	Amphenicol, Quinolone, Quaternary Ammonium Compounds, Folate pathway antagonist	Other AMR genes		1-3153/3153	100	98.57	resfinder	EU370913	oqxB	Nalidixic_acid;Ciprofloxacin	K. pneumoniae
P0032	blaCTX-M-15_1	ESBL	ESBL	blaCTX-M-1 group	1-876/876	100	100	resfinder	AY044436	blaCTX-M-15	Amoxicillin;Ampicillin;Aztreonam;Cefepime;Cefotaxime;Ceftazidime;Ceftriaxone;Piperacillin;Ticarcillin	K. pneumoniae
P0032	blaSHV-145_1	ESBL	ESBL	blaSHV group	1-861/861	100	99.88	resfinder	JX013655	blaSHV-145		K. pneumoniae
P0032	dfrA14_5	Folate pathway antagonist	Other AMR genes		1-483/483	100	99.59	resfinder	DQ388123	dfrA14	Trimethoprim	K. pneumoniae
P0032	fosA_5	Fosfomycin	Other AMR genes		1-420/420	100	100	resfinder	AFBO01000747	fosA	Fosfomycin	K. pneumoniae
P0032	IncFIB(K)_1_Kpn3	Inc	Incompatibility groups	IncF	1-560/560	100	98.93	plasmidfinder	JN233704	IncFIB(K)_1_Kpn3_JN233704		K. pneumoniae
P0032	IncFII_1_pKP91	Inc	Incompatibility groups	IncF	10-230/230	96.09	88.55	plasmidfinder	CP000966	IncFII_1_pKP91_CP000966		K. pneumoniae
P0032	blaOXA-1_1	Other Beta-lactam	Other betalactamases		1-831/831	100	100	resfinder	HQ170510	blaOXA-1	Amoxicillin;Amoxicillin+Clavulanic_acid;Ampicillin;Ampicillin+Clavulanic_acid;Cefepime;Piperacillin;Piperacillin+Tazobactam	K. pneumoniae
P0032	qnrB1_1	Quinolone	Other AMR genes		1-645/645	100	100	resfinder	DQ351241	qnrB1	Ciprofloxacin	K. pneumoniae
P0033	aac(3)-IIa_1	Aminoglycoside	Other AMR genes		1-861/861	100	99.77	resfinder	X51534	aac(3)-IIa	Gentamicin;Tobramycin	K. pneumoniae
P0033	aph(3'')-Ib_5	Aminoglycoside	Other AMR genes		1-804/804	100	99.88	resfinder	AF321551	aph(3'')-Ib	Streptomycin	K. pneumoniae
P0033	aph(6)-Id_1	Aminoglycoside	Other AMR genes		1-837/837	100	100	resfinder	M28829	aph(6)-Id	Streptomycin	K. pneumoniae
P0033	aac(6')-Ib-cr_1	Aminoglycoside, Quinolone	Other AMR genes		1-600/600	100	100	resfinder	DQ303918	aac(6')-Ib-cr	Ciprofloxacin	K. pneumoniae
P0033	oqxA_1	Amphenicol, Quinolone, Quaternary Ammonium Compounds, Folate pathway antagonist	Other AMR genes		1-1176/1176	100	98.89	resfinder	EU370913	oqxA	Nalidixic_acid;Ciprofloxacin	K. pneumoniae
P0033	oqxB_1	Amphenicol, Quinolone, Quaternary Ammonium Compounds, Folate pathway antagonist	Other AMR genes		1-3153/3153	100	98.57	resfinder	EU370913	oqxB	Nalidixic_acid;Ciprofloxacin	K. pneumoniae
P0033	Col440I_1	Col	Other rep.		1-114/114	100	97.37	plasmidfinder	CP023920.1	Col440I_1__CP023920.1		K. pneumoniae
P0033	ColRNAI_1	Col	Other rep.		1-130/130	100	87.79	plasmidfinder	DQ298019	ColRNAI_1__DQ298019		K. pneumoniae
P0033	blaCTX-M-15_1	ESBL	ESBL	blaCTX-M-1 group	1-876/876	100	100	resfinder	AY044436	blaCTX-M-15	Amoxicillin;Ampicillin;Aztreonam;Cefepime;Cefotaxime;Ceftazidime;Ceftriaxone;Piperacillin;Ticarcillin	K. pneumoniae
P0033	blaSHV-106_1	ESBL	ESBL	blaSHV group	1-861/861	100	99.88	resfinder	AM922307	blaSHV-106	Amoxicillin;Ampicillin;Aztreonam;Cefepime;Cefotaxime;Ceftazidime;Ceftriaxone;Piperacillin;Ticarcillin	K. pneumoniae
P0033	dfrA14_5	Folate pathway antagonist	Other AMR genes		1-483/483	100	99.59	resfinder	DQ388123	dfrA14	Trimethoprim	K. pneumoniae
P0033	sul1_5	Folate pathway antagonist	Other AMR genes		1-867/867	100	99.19	resfinder	EU780013	sul1	Sulfamethoxazole	K. pneumoniae
P0033	sul2_2	Folate pathway antagonist	Other AMR genes		1-816/816	100	100	resfinder	AY034138	sul2	Sulfamethoxazole	K. pneumoniae
P0033	fosA6_1	Fosfomycin	Other AMR genes		1-420/433	97	99.76	resfinder	KU254579	fosA6	Fosfomycin	K. pneumoniae
P0033	IncFIB(K)_1_Kpn3	Inc	Incompatibility groups	IncF	1-560/560	100	98.93	plasmidfinder	JN233704	IncFIB(K)_1_Kpn3_JN233704		K. pneumoniae
P0033	blaOXA-1_1	Other Beta-lactam	Other betalactamases		1-831/831	100	100	resfinder	HQ170510	blaOXA-1	Amoxicillin;Amoxicillin+Clavulanic_acid;Ampicillin;Ampicillin+Clavulanic_acid;Cefepime;Piperacillin;Piperacillin+Tazobactam	K. pneumoniae
P0033	blaTEM-1B_1	Other Beta-lactam	Other betalactamases		1-861/861	100	100	resfinder	AY458016	blaTEM-1B	Amoxicillin;Ampicillin;Cephalothin;Piperacillin;Ticarcillin	K. pneumoniae
P0033	qnrB1_1	Quinolone	Other AMR genes		1-645/645	100	100	resfinder	DQ351241	qnrB1	Ciprofloxacin	K. pneumoniae
P0033	tet(A)_6	Tetracycline	Other AMR genes		1-1247/1275	97.8	100	resfinder	AF534183	tet(A)	Doxycycline;Tetracycline	K. pneumoniae
P0034	aac(3)-IIa_1	Aminoglycoside	Other AMR genes		1-861/861	100	99.77	resfinder	X51534	aac(3)-IIa	Gentamicin;Tobramycin	K. pneumoniae
P0034	aph(3'')-Ib_5	Aminoglycoside	Other AMR genes		1-804/804	100	99.88	resfinder	AF321551	aph(3'')-Ib	Streptomycin	K. pneumoniae
P0034	aph(6)-Id_1	Aminoglycoside	Other AMR genes		1-837/837	100	100	resfinder	M28829	aph(6)-Id	Streptomycin	K. pneumoniae
P0034	aac(6')-Ib-cr_1	Aminoglycoside, Quinolone	Other AMR genes		1-600/600	100	100	resfinder	DQ303918	aac(6')-Ib-cr	Ciprofloxacin	K. pneumoniae
P0034	oqxA_1	Amphenicol, Quinolone, Quaternary Ammonium Compounds, Folate pathway antagonist	Other AMR genes		1-1176/1176	100	98.89	resfinder	EU370913	oqxA	Nalidixic_acid;Ciprofloxacin	K. pneumoniae
P0034	oqxB_1	Amphenicol, Quinolone, Quaternary Ammonium Compounds, Folate pathway antagonist	Other AMR genes		1-3153/3153	100	98.57	resfinder	EU370913	oqxB	Nalidixic_acid;Ciprofloxacin	K. pneumoniae
P0034	Col440I_1	Col	Other rep.		1-114/114	100	97.37	plasmidfinder	CP023920.1	Col440I_1__CP023920.1		K. pneumoniae
P0034	ColRNAI_1	Col	Other rep.		1-130/130	100	87.79	plasmidfinder	DQ298019	ColRNAI_1__DQ298019		K. pneumoniae
P0034	blaCTX-M-15_1	ESBL	ESBL	blaCTX-M-1 group	1-876/876	100	100	resfinder	AY044436	blaCTX-M-15	Amoxicillin;Ampicillin;Aztreonam;Cefepime;Cefotaxime;Ceftazidime;Ceftriaxone;Piperacillin;Ticarcillin	K. pneumoniae
P0034	blaSHV-106_1	ESBL	ESBL	blaSHV group	1-861/861	100	99.88	resfinder	AM922307	blaSHV-106	Amoxicillin;Ampicillin;Aztreonam;Cefepime;Cefotaxime;Ceftazidime;Ceftriaxone;Piperacillin;Ticarcillin	K. pneumoniae
P0034	dfrA14_5	Folate pathway antagonist	Other AMR genes		1-483/483	100	99.59	resfinder	DQ388123	dfrA14	Trimethoprim	K. pneumoniae
P0034	sul2_2	Folate pathway antagonist	Other AMR genes		1-816/816	100	100	resfinder	AY034138	sul2	Sulfamethoxazole	K. pneumoniae
P0034	fosA6_1	Fosfomycin	Other AMR genes		1-420/433	97	99.76	resfinder	KU254579	fosA6	Fosfomycin	K. pneumoniae
P0034	IncFIB(K)_1_Kpn3	Inc	Incompatibility groups	IncF	1-560/560	100	98.93	plasmidfinder	JN233704	IncFIB(K)_1_Kpn3_JN233704		K. pneumoniae
P0034	blaOXA-1_1	Other Beta-lactam	Other betalactamases		1-831/831	100	100	resfinder	HQ170510	blaOXA-1	Amoxicillin;Amoxicillin+Clavulanic_acid;Ampicillin;Ampicillin+Clavulanic_acid;Cefepime;Piperacillin;Piperacillin+Tazobactam	K. pneumoniae
P0034	blaTEM-1B_1	Other Beta-lactam	Other betalactamases		1-861/861	100	100	resfinder	AY458016	blaTEM-1B	Amoxicillin;Ampicillin;Cephalothin;Piperacillin;Ticarcillin	K. pneumoniae
P0034	qnrB1_1	Quinolone	Other AMR genes		1-645/645	100	100	resfinder	DQ351241	qnrB1	Ciprofloxacin	K. pneumoniae
P0034	tet(A)_6	Tetracycline	Other AMR genes		1-1247/1275	97.8	100	resfinder	AF534183	tet(A)	Doxycycline;Tetracycline	K. pneumoniae
P0035	aac(3)-IIa_1	Aminoglycoside	Other AMR genes		1-861/861	100	99.77	resfinder	X51534	aac(3)-IIa	Gentamicin;Tobramycin	K. pneumoniae
P0035	aph(3'')-Ib_5	Aminoglycoside	Other AMR genes		1-804/804	100	99.88	resfinder	AF321551	aph(3'')-Ib	Streptomycin	K. pneumoniae
P0035	aph(6)-Id_1	Aminoglycoside	Other AMR genes		1-837/837	100	100	resfinder	M28829	aph(6)-Id	Streptomycin	K. pneumoniae
P0035	aac(6')-Ib-cr_1	Aminoglycoside, Quinolone	Other AMR genes		1-600/600	100	100	resfinder	DQ303918	aac(6')-Ib-cr	Ciprofloxacin	K. pneumoniae
P0035	oqxA_1	Amphenicol, Quinolone, Quaternary Ammonium Compounds, Folate pathway antagonist	Other AMR genes		1-1176/1176	100	98.89	resfinder	EU370913	oqxA	Nalidixic_acid;Ciprofloxacin	K. pneumoniae
P0035	oqxB_1	Amphenicol, Quinolone, Quaternary Ammonium Compounds, Folate pathway antagonist	Other AMR genes		1-3153/3153	100	98.57	resfinder	EU370913	oqxB	Nalidixic_acid;Ciprofloxacin	K. pneumoniae
P0035	Col440I_1	Col	Other rep.		1-114/114	100	97.37	plasmidfinder	CP023920.1	Col440I_1__CP023920.1		K. pneumoniae
P0035	ColRNAI_1	Col	Other rep.		1-130/130	100	87.79	plasmidfinder	DQ298019	ColRNAI_1__DQ298019		K. pneumoniae
P0035	blaCTX-M-15_1	ESBL	ESBL	blaCTX-M-1 group	1-876/876	100	100	resfinder	AY044436	blaCTX-M-15	Amoxicillin;Ampicillin;Aztreonam;Cefepime;Cefotaxime;Ceftazidime;Ceftriaxone;Piperacillin;Ticarcillin	K. pneumoniae
P0035	blaSHV-106_1	ESBL	ESBL	blaSHV group	1-861/861	100	99.88	resfinder	AM922307	blaSHV-106	Amoxicillin;Ampicillin;Aztreonam;Cefepime;Cefotaxime;Ceftazidime;Ceftriaxone;Piperacillin;Ticarcillin	K. pneumoniae
P0035	dfrA14_5	Folate pathway antagonist	Other AMR genes		1-483/483	100	99.59	resfinder	DQ388123	dfrA14	Trimethoprim	K. pneumoniae
P0035	sul2_2	Folate pathway antagonist	Other AMR genes		1-816/816	100	100	resfinder	AY034138	sul2	Sulfamethoxazole	K. pneumoniae
P0035	fosA6_1	Fosfomycin	Other AMR genes		1-420/433	97	99.76	resfinder	KU254579	fosA6	Fosfomycin	K. pneumoniae
P0035	IncFIB(K)_1_Kpn3	Inc	Incompatibility groups	IncF	1-560/560	100	98.93	plasmidfinder	JN233704	IncFIB(K)_1_Kpn3_JN233704		K. pneumoniae
P0035	blaOXA-1_1	Other Beta-lactam	Other betalactamases		1-831/831	100	100	resfinder	HQ170510	blaOXA-1	Amoxicillin;Amoxicillin+Clavulanic_acid;Ampicillin;Ampicillin+Clavulanic_acid;Cefepime;Piperacillin;Piperacillin+Tazobactam	K. pneumoniae
P0035	blaTEM-1B_1	Other Beta-lactam	Other betalactamases		1-861/861	100	100	resfinder	AY458016	blaTEM-1B	Amoxicillin;Ampicillin;Cephalothin;Piperacillin;Ticarcillin	K. pneumoniae
P0035	qnrB1_1	Quinolone	Other AMR genes		1-645/645	100	100	resfinder	DQ351241	qnrB1	Ciprofloxacin	K. pneumoniae
P0035	tet(A)_6	Tetracycline	Other AMR genes		1-1247/1275	97.8	100	resfinder	AF534183	tet(A)	Doxycycline;Tetracycline	K. pneumoniae
P0408	aac(3)-IIa_1	Aminoglycoside	Other AMR genes		1-861/861	100	99.77	resfinder	X51534	aac(3)-IIa	Gentamicin;Tobramycin	K. pneumoniae
P0408	aph(3'')-Ib_5	Aminoglycoside	Other AMR genes		1-804/804	100	100	resfinder	AF321551	aph(3'')-Ib	Streptomycin	K. pneumoniae
P0408	aph(6)-Id_1	Aminoglycoside	Other AMR genes		1-837/837	100	100	resfinder	M28829	aph(6)-Id	Streptomycin	K. pneumoniae
P0408	aac(6')-Ib-cr_1	Aminoglycoside, Quinolone	Other AMR genes		1-600/600	100	100	resfinder	DQ303918	aac(6')-Ib-cr	Ciprofloxacin	K. pneumoniae
P0408	oqxA_1	Amphenicol, Quinolone, Quaternary Ammonium Compounds, Folate pathway antagonist	Other AMR genes		1-1176/1176	100	99.66	resfinder	EU370913	oqxA	Nalidixic_acid;Ciprofloxacin	K. pneumoniae
P0408	oqxB_1	Amphenicol, Quinolone, Quaternary Ammonium Compounds, Folate pathway antagonist	Other AMR genes		1-3153/3153	100	99.02	resfinder	EU370913	oqxB	Nalidixic_acid;Ciprofloxacin	K. pneumoniae
P0408	blaCTX-M-15_1	ESBL	ESBL	blaCTX-M-1 group	1-876/876	100	100	resfinder	AY044436	blaCTX-M-15	Amoxicillin;Ampicillin;Aztreonam;Cefepime;Cefotaxime;Ceftazidime;Ceftriaxone;Piperacillin;Ticarcillin	K. pneumoniae
P0408	blaSHV-187_1	ESBL	ESBL	blaSHV group	1-867/867	100	99.42	resfinder	LN515533	blaSHV-187		K. pneumoniae
P0408	dfrA14_5	Folate pathway antagonist	Other AMR genes		1-483/483	100	99.59	resfinder	DQ388123	dfrA14	Trimethoprim	K. pneumoniae
P0408	sul2_2	Folate pathway antagonist	Other AMR genes		1-816/816	100	100	resfinder	AY034138	sul2	Sulfamethoxazole	K. pneumoniae
P0408	fosA_3	Fosfomycin	Other AMR genes		1-420/420	100	99.05	resfinder	ACWO01000079	fosA	Fosfomycin	K. pneumoniae
P0408	IncFIB(K)_1_Kpn3	Inc	Incompatibility groups	IncF	1-560/560	100	98.93	plasmidfinder	JN233704	IncFIB(K)_1_Kpn3_JN233704		K. pneumoniae
P0408	IncFII_1_pKP91	Inc	Incompatibility groups	IncF	10-230/230	96.09	88.55	plasmidfinder	CP000966	IncFII_1_pKP91_CP000966		K. pneumoniae
P0408	blaOXA-1_1	Other Beta-lactam	Other betalactamases		1-831/831	100	100	resfinder	HQ170510	blaOXA-1	Amoxicillin;Amoxicillin+Clavulanic_acid;Ampicillin;Ampicillin+Clavulanic_acid;Cefepime;Piperacillin;Piperacillin+Tazobactam	K. pneumoniae
P0408	blaTEM-1B_1	Other Beta-lactam	Other betalactamases		1-861/861	100	100	resfinder	AY458016	blaTEM-1B	Amoxicillin;Ampicillin;Cephalothin;Piperacillin;Ticarcillin	K. pneumoniae
P0408	qnrB1_1	Quinolone	Other AMR genes		1-645/645	100	100	resfinder	DQ351241	qnrB1	Ciprofloxacin	K. pneumoniae
P0408	tet(A)_6	Tetracycline	Other AMR genes		1-1247/1275	97.8	100	resfinder	AF534183	tet(A)	Doxycycline;Tetracycline	K. pneumoniae
P0479	aph(3'')-Ib_5	Aminoglycoside	Other AMR genes		1-804/804	100	100	resfinder	AF321551	aph(3'')-Ib	Streptomycin	K. pneumoniae
P0479	aph(6)-Id_1	Aminoglycoside	Other AMR genes		1-837/837	100	100	resfinder	M28829	aph(6)-Id	Streptomycin	K. pneumoniae
P0479	oqxA_1	Amphenicol, Quinolone, Quaternary Ammonium Compounds, Folate pathway antagonist	Other AMR genes		1-1176/1176	100	99.41	resfinder	EU370913	oqxA	Nalidixic_acid;Ciprofloxacin	K. pneumoniae
P0479	oqxB_1	Amphenicol, Quinolone, Quaternary Ammonium Compounds, Folate pathway antagonist	Other AMR genes		1-3153/3153	100	99.02	resfinder	EU370913	oqxB	Nalidixic_acid;Ciprofloxacin	K. pneumoniae
P0479	blaCTX-M-15_1	ESBL	ESBL	blaCTX-M-1 group	1-876/876	100	100	resfinder	AY044436	blaCTX-M-15	Amoxicillin;Ampicillin;Aztreonam;Cefepime;Cefotaxime;Ceftazidime;Ceftriaxone;Piperacillin;Ticarcillin	K. pneumoniae
P0479	blaSHV-187_1	ESBL	ESBL	blaSHV group	1-867/867	100	99.31	resfinder	LN515533	blaSHV-187		K. pneumoniae
P0479	dfrA14_5	Folate pathway antagonist	Other AMR genes		1-483/483	100	99.59	resfinder	DQ388123	dfrA14	Trimethoprim	K. pneumoniae
P0479	sul2_2	Folate pathway antagonist	Other AMR genes		1-816/816	100	100	resfinder	AY034138	sul2	Sulfamethoxazole	K. pneumoniae
P0479	fosA_3	Fosfomycin	Other AMR genes		1-412/420	98.1	100	resfinder	ACWO01000079	fosA	Fosfomycin	K. pneumoniae
P0479	IncFIA(HI1)_1_HI1	Inc	Incompatibility groups	IncF	3-388/388	99.48	94.56	plasmidfinder	AF250878	IncFIA(HI1)_1_HI1_AF250878		K. pneumoniae
P0479	IncFII_1_pKP91	Inc	Incompatibility groups	IncF	10-230/230	96.09	88.55	plasmidfinder	CP000966	IncFII_1_pKP91_CP000966		K. pneumoniae
P0479	blaTEM-1B_1	Other Beta-lactam	Other betalactamases		1-861/861	100	100	resfinder	AY458016	blaTEM-1B	Amoxicillin;Ampicillin;Cephalothin;Piperacillin;Ticarcillin	K. pneumoniae
P0479	qnrB1_1	Quinolone	Other AMR genes		1-645/645	100	100	resfinder	DQ351241	qnrB1	Ciprofloxacin	K. pneumoniae
P0479	tet(A)_6	Tetracycline	Other AMR genes		1-1247/1275	97.8	100	resfinder	AF534183	tet(A)	Doxycycline;Tetracycline	K. pneumoniae
P0482	aac(3)-IIa_1	Aminoglycoside	Other AMR genes		1-861/861	100	99.77	resfinder	X51534	aac(3)-IIa	Gentamicin;Tobramycin	K. pneumoniae
P0482	aph(3'')-Ib_5	Aminoglycoside	Other AMR genes		1-804/804	100	100	resfinder	AF321551	aph(3'')-Ib	Streptomycin	K. pneumoniae
P0482	aph(6)-Id_1	Aminoglycoside	Other AMR genes		1-837/837	100	100	resfinder	M28829	aph(6)-Id	Streptomycin	K. pneumoniae
P0482	aac(6')-Ib-cr_1	Aminoglycoside, Quinolone	Other AMR genes		1-600/600	100	100	resfinder	DQ303918	aac(6')-Ib-cr	Ciprofloxacin	K. pneumoniae
P0482	oqxA_1	Amphenicol, Quinolone, Quaternary Ammonium Compounds, Folate pathway antagonist	Other AMR genes		1-1176/1176	100	99.06	resfinder	EU370913	oqxA	Nalidixic_acid;Ciprofloxacin	K. pneumoniae
P0482	oqxB_1	Amphenicol, Quinolone, Quaternary Ammonium Compounds, Folate pathway antagonist	Other AMR genes		1-3153/3153	100	98.98	resfinder	EU370913	oqxB	Nalidixic_acid;Ciprofloxacin	K. pneumoniae
P0482	blaCTX-M-15_1	ESBL	ESBL	blaCTX-M-1 group	1-876/876	100	100	resfinder	AY044436	blaCTX-M-15	Amoxicillin;Ampicillin;Aztreonam;Cefepime;Cefotaxime;Ceftazidime;Ceftriaxone;Piperacillin;Ticarcillin	K. pneumoniae
P0482	blaSHV-187_1	ESBL	ESBL	blaSHV group	1-867/867	100	100	resfinder	LN515533	blaSHV-187		K. pneumoniae
P0482	dfrA14_5	Folate pathway antagonist	Other AMR genes		1-483/483	100	99.59	resfinder	DQ388123	dfrA14	Trimethoprim	K. pneumoniae
P0482	sul2_2	Folate pathway antagonist	Other AMR genes		1-816/816	100	100	resfinder	AY034138	sul2	Sulfamethoxazole	K. pneumoniae
P0482	fosA6_1	Fosfomycin	Other AMR genes		1-420/433	97	99.29	resfinder	KU254579	fosA6	Fosfomycin	K. pneumoniae
P0482	IncFIB(K)_1_Kpn3	Inc	Incompatibility groups	IncF	1-560/560	100	98.75	plasmidfinder	JN233704	IncFIB(K)_1_Kpn3_JN233704		K. pneumoniae
P0482	IncFII_1_pKP91	Inc	Incompatibility groups	IncF	1-230/230	100	86.97	plasmidfinder	CP000966	IncFII_1_pKP91_CP000966		K. pneumoniae
P0482	blaOXA-1_1	Other Beta-lactam	Other betalactamases		1-831/831	100	100	resfinder	HQ170510	blaOXA-1	Amoxicillin;Amoxicillin+Clavulanic_acid;Ampicillin;Ampicillin+Clavulanic_acid;Cefepime;Piperacillin;Piperacillin+Tazobactam	K. pneumoniae
P0482	blaTEM-1B_1	Other Beta-lactam	Other betalactamases		1-861/861	100	99.88	resfinder	AY458016	blaTEM-1B	Amoxicillin;Ampicillin;Cephalothin;Piperacillin;Ticarcillin	K. pneumoniae
P0482	qnrB1_1	Quinolone	Other AMR genes		1-645/645	100	100	resfinder	DQ351241	qnrB1	Ciprofloxacin	K. pneumoniae
P0482	tet(A)_6	Tetracycline	Other AMR genes		1-1247/1275	97.8	100	resfinder	AF534183	tet(A)	Doxycycline;Tetracycline	K. pneumoniae
P0488	aac(3)-IIa_1	Aminoglycoside	Other AMR genes		1-861/861	100	99.77	resfinder	X51534	aac(3)-IIa	Gentamicin;Tobramycin	K. pneumoniae
P0488	aph(3'')-Ib_5	Aminoglycoside	Other AMR genes		1-804/804	100	99.88	resfinder	AF321551	aph(3'')-Ib	Streptomycin	K. pneumoniae
P0488	aph(6)-Id_1	Aminoglycoside	Other AMR genes		1-837/837	100	100	resfinder	M28829	aph(6)-Id	Streptomycin	K. pneumoniae
P0488	aac(6')-Ib-cr_1	Aminoglycoside, Quinolone	Other AMR genes		1-600/600	100	100	resfinder	DQ303918	aac(6')-Ib-cr	Ciprofloxacin	K. pneumoniae
P0488	oqxA_1	Amphenicol, Quinolone, Quaternary Ammonium Compounds, Folate pathway antagonist	Other AMR genes		1-1176/1176	100	98.89	resfinder	EU370913	oqxA	Nalidixic_acid;Ciprofloxacin	K. pneumoniae
P0488	oqxB_1	Amphenicol, Quinolone, Quaternary Ammonium Compounds, Folate pathway antagonist	Other AMR genes		1-3153/3153	100	98.57	resfinder	EU370913	oqxB	Nalidixic_acid;Ciprofloxacin	K. pneumoniae
P0488	Col440I_1	Col	Other rep.		1-114/114	100	97.37	plasmidfinder	CP023920.1	Col440I_1__CP023920.1		K. pneumoniae
P0488	ColRNAI_1	Col	Other rep.		1-130/130	100	87.79	plasmidfinder	DQ298019	ColRNAI_1__DQ298019		K. pneumoniae
P0488	blaCTX-M-15_1	ESBL	ESBL	blaCTX-M-1 group	1-876/876	100	100	resfinder	AY044436	blaCTX-M-15	Amoxicillin;Ampicillin;Aztreonam;Cefepime;Cefotaxime;Ceftazidime;Ceftriaxone;Piperacillin;Ticarcillin	K. pneumoniae
P0488	blaSHV-106_1	ESBL	ESBL	blaSHV group	1-861/861	100	99.88	resfinder	AM922307	blaSHV-106	Amoxicillin;Ampicillin;Aztreonam;Cefepime;Cefotaxime;Ceftazidime;Ceftriaxone;Piperacillin;Ticarcillin	K. pneumoniae
P0488	dfrA14_5	Folate pathway antagonist	Other AMR genes		1-483/483	100	99.59	resfinder	DQ388123	dfrA14	Trimethoprim	K. pneumoniae
P0488	sul2_2	Folate pathway antagonist	Other AMR genes		1-816/816	100	100	resfinder	AY034138	sul2	Sulfamethoxazole	K. pneumoniae
P0488	fosA6_1	Fosfomycin	Other AMR genes		1-420/433	97	99.76	resfinder	KU254579	fosA6	Fosfomycin	K. pneumoniae
P0488	IncFIB(K)_1_Kpn3	Inc	Incompatibility groups	IncF	1-560/560	100	98.93	plasmidfinder	JN233704	IncFIB(K)_1_Kpn3_JN233704		K. pneumoniae
P0488	blaOXA-1_1	Other Beta-lactam	Other betalactamases		1-831/831	100	100	resfinder	HQ170510	blaOXA-1	Amoxicillin;Amoxicillin+Clavulanic_acid;Ampicillin;Ampicillin+Clavulanic_acid;Cefepime;Piperacillin;Piperacillin+Tazobactam	K. pneumoniae
P0488	blaTEM-1B_1	Other Beta-lactam	Other betalactamases		1-861/861	100	100	resfinder	AY458016	blaTEM-1B	Amoxicillin;Ampicillin;Cephalothin;Piperacillin;Ticarcillin	K. pneumoniae
P0488	qnrB1_1	Quinolone	Other AMR genes		1-645/645	100	100	resfinder	DQ351241	qnrB1	Ciprofloxacin	K. pneumoniae
P0488	tet(A)_6	Tetracycline	Other AMR genes		1-1247/1275	97.8	100	resfinder	AF534183	tet(A)	Doxycycline;Tetracycline	K. pneumoniae
P0495	aac(3)-IIa_1	Aminoglycoside	Other AMR genes		1-861/861	100	99.77	resfinder	X51534	aac(3)-IIa	Gentamicin;Tobramycin	K. pneumoniae
P0495	aadA16_1	Aminoglycoside	Other AMR genes		1-846/846	100	99.64	resfinder	EU675686	aadA16	Streptomycin	K. pneumoniae
P0495	aph(3'')-Ib_5	Aminoglycoside	Other AMR genes		1-804/804	100	100	resfinder	AF321551	aph(3'')-Ib	Streptomycin	K. pneumoniae
P0495	aph(6)-Id_1	Aminoglycoside	Other AMR genes		1-837/837	100	100	resfinder	M28829	aph(6)-Id	Streptomycin	K. pneumoniae
P0495	aac(6')-Ib-cr_1	Aminoglycoside, Quinolone	Other AMR genes		1-600/600	100	100	resfinder	DQ303918	aac(6')-Ib-cr	Ciprofloxacin	K. pneumoniae
P0495	floR_2	Amphenicol	Other AMR genes		1-1214/1215	99.92	98.19	resfinder	AF118107	floR	Chloramphenicol;Florfenicol	K. pneumoniae
P0495	oqxA_1	Amphenicol, Quinolone, Quaternary Ammonium Compounds, Folate pathway antagonist	Other AMR genes		1-1176/1176	100	99.66	resfinder	EU370913	oqxA	Nalidixic_acid;Ciprofloxacin	K. pneumoniae
P0495	oqxB_1	Amphenicol, Quinolone, Quaternary Ammonium Compounds, Folate pathway antagonist	Other AMR genes		1-3153/3153	100	99.02	resfinder	EU370913	oqxB	Nalidixic_acid;Ciprofloxacin	K. pneumoniae
P0495	blaCTX-M-15_1	ESBL	ESBL	blaCTX-M-1 group	1-876/876	100	100	resfinder	AY044436	blaCTX-M-15	Amoxicillin;Ampicillin;Aztreonam;Cefepime;Cefotaxime;Ceftazidime;Ceftriaxone;Piperacillin;Ticarcillin	K. pneumoniae
P0495	blaSHV-187_1	ESBL	ESBL	blaSHV group	1-867/867	100	99.42	resfinder	LN515533	blaSHV-187		K. pneumoniae
P0495	dfrA14_5	Folate pathway antagonist	Other AMR genes		1-483/483	100	99.59	resfinder	DQ388123	dfrA14	Trimethoprim	K. pneumoniae
P0495	dfrA27_1	Folate pathway antagonist	Other AMR genes		1-474/474	100	100	resfinder	FJ459817	dfrA27	Trimethoprim	K. pneumoniae
P0495	sul1_5	Folate pathway antagonist	Other AMR genes		1-867/867	100	99.89	resfinder	EU780013	sul1	Sulfamethoxazole	K. pneumoniae
P0495	sul2_2	Folate pathway antagonist	Other AMR genes		1-816/816	100	100	resfinder	AY034138	sul2	Sulfamethoxazole	K. pneumoniae
P0495	fosA_3	Fosfomycin	Other AMR genes		1-420/420	100	99.05	resfinder	ACWO01000079	fosA	Fosfomycin	K. pneumoniae
P0495	IncFIA(HI1)_1_HI1	Inc	Incompatibility groups	IncF	2-388/388	99.74	98.45	plasmidfinder	AF250878	IncFIA(HI1)_1_HI1_AF250878		K. pneumoniae
P0495	IncFIB(K)_1_Kpn3	Inc	Incompatibility groups	IncF	1-560/560	100	98.93	plasmidfinder	JN233704	IncFIB(K)_1_Kpn3_JN233704		K. pneumoniae
P0495	IncFII_1_pKP91	Inc	Incompatibility groups	IncF	10-230/230	96.09	88.55	plasmidfinder	CP000966	IncFII_1_pKP91_CP000966		K. pneumoniae
P0495	IncR_1	Inc	Incompatibility groups	IncR	1-251/251	100	100	plasmidfinder	DQ449578	IncR_1__DQ449578		K. pneumoniae
P0495	blaOXA-1_1	Other Beta-lactam	Other betalactamases		1-831/831	100	100	resfinder	HQ170510	blaOXA-1	Amoxicillin;Amoxicillin+Clavulanic_acid;Ampicillin;Ampicillin+Clavulanic_acid;Cefepime;Piperacillin;Piperacillin+Tazobactam	K. pneumoniae
P0495	blaTEM-1B_1	Other Beta-lactam	Other betalactamases		1-861/861	100	100	resfinder	AY458016	blaTEM-1B	Amoxicillin;Ampicillin;Cephalothin;Piperacillin;Ticarcillin	K. pneumoniae
P0495	qnrB20_1	Quinolone	Other AMR genes		1-561/645	86.98	99.82	resfinder	AB379831	qnrB20	Ciprofloxacin	K. pneumoniae
P0495	ARR-3_4	Rifamycin	Other AMR genes		51-543/543	90.79	99.19	resfinder	FM207631	ARR-3		K. pneumoniae
P0495	tet(A)_6	Tetracycline	Other AMR genes		1-1247/1275	97.8	100	resfinder	AF534183	tet(A)	Doxycycline;Tetracycline	K. pneumoniae
P0497	oqxA_1	Amphenicol, Quinolone, Quaternary Ammonium Compounds, Folate pathway antagonist	Other AMR genes		1-1176/1176	100	99.75	resfinder	EU370913	oqxA	Nalidixic_acid;Ciprofloxacin	K. pneumoniae
P0497	oqxB_1	Amphenicol, Quinolone, Quaternary Ammonium Compounds, Folate pathway antagonist	Other AMR genes		1-3153/3153	100	98.54	resfinder	EU370913	oqxB	Nalidixic_acid;Ciprofloxacin	K. pneumoniae
P0497	blaCTX-M-1_1	ESBL	ESBL	blaCTX-M-1 group	1-876/876	100	100	resfinder	DQ915955	blaCTX-M-1	Amoxicillin;Ampicillin;Aztreonam;Cefepime;Cefotaxime;Ceftazidime;Ceftriaxone;Piperacillin;Ticarcillin	K. pneumoniae
P0497	blaSHV-187_1	ESBL	ESBL	blaSHV group	1-867/867	100	99.31	resfinder	LN515533	blaSHV-187		K. pneumoniae
P0497	fosA_5	Fosfomycin	Other AMR genes		1-420/420	100	98.09	resfinder	AFBO01000747	fosA	Fosfomycin	K. pneumoniae
P0497	IncFIB(K)_1_Kpn3	Inc	Incompatibility groups	IncF	1-560/560	100	91.43	plasmidfinder	JN233704	IncFIB(K)_1_Kpn3_JN233704		K. pneumoniae
P0497	IncI1_1_Alpha	Inc	Incompatibility groups	IncI	1-142/142	100	97.89	plasmidfinder	AP005147	IncI1_1_Alpha_AP005147		K. pneumoniae
P0497	blaTEM-210_1	Other Beta-lactam	Other betalactamases		1-861/861	100	100	resfinder	KJ484630	blaTEM-210		K. pneumoniae
P0501	aph(3'')-Ib_5	Aminoglycoside	Other AMR genes		1-804/804	100	100	resfinder	AF321551	aph(3'')-Ib	Streptomycin	K. pneumoniae
P0501	aph(3')-Ia_1	Aminoglycoside	Other AMR genes		1-816/816	100	100	resfinder	V00359	aph(3')-Ia		K. pneumoniae
P0501	aph(6)-Id_1	Aminoglycoside	Other AMR genes		1-837/837	100	100	resfinder	M28829	aph(6)-Id	Streptomycin	K. pneumoniae
P0501	aac(6')-Ib-cr_1	Aminoglycoside, Quinolone	Other AMR genes		1-600/600	100	100	resfinder	DQ303918	aac(6')-Ib-cr	Ciprofloxacin	K. pneumoniae
P0501	oqxA_1	Amphenicol, Quinolone, Quaternary Ammonium Compounds, Folate pathway antagonist	Other AMR genes		1-1176/1176	100	99.23	resfinder	EU370913	oqxA	Nalidixic_acid;Ciprofloxacin	K. pneumoniae
P0501	oqxB_1	Amphenicol, Quinolone, Quaternary Ammonium Compounds, Folate pathway antagonist	Other AMR genes		1-3153/3153	100	98.83	resfinder	EU370913	oqxB	Nalidixic_acid;Ciprofloxacin	K. pneumoniae
P0501	Col440I_1	Col	Other rep.		1-114/114	100	100	plasmidfinder	CP023920.1	Col440I_1__CP023920.1		K. pneumoniae
P0501	Col440I_1	Col	Other rep.		1-114/114	100	96.49	plasmidfinder	CP023920.1	Col440I_1__CP023920.1		K. pneumoniae
P0501	blaCTX-M-15_1	ESBL	ESBL	blaCTX-M-1 group	1-876/876	100	100	resfinder	AY044436	blaCTX-M-15	Amoxicillin;Ampicillin;Aztreonam;Cefepime;Cefotaxime;Ceftazidime;Ceftriaxone;Piperacillin;Ticarcillin	K. pneumoniae
P0501	blaSHV-106_1	ESBL	ESBL	blaSHV group	1-861/861	100	99.88	resfinder	AM922307	blaSHV-106	Amoxicillin;Ampicillin;Aztreonam;Cefepime;Cefotaxime;Ceftazidime;Ceftriaxone;Piperacillin;Ticarcillin	K. pneumoniae
P0501	dfrA14_5	Folate pathway antagonist	Other AMR genes		1-483/483	100	99.59	resfinder	DQ388123	dfrA14	Trimethoprim	K. pneumoniae
P0501	sul2_3	Folate pathway antagonist	Other AMR genes		1-816/816	100	100	resfinder	HQ840942	sul2	Sulfamethoxazole	K. pneumoniae
P0501	fosA6_1	Fosfomycin	Other AMR genes		1-420/433	97	99.52	resfinder	KU254579	fosA6	Fosfomycin	K. pneumoniae
P0501	IncFIB(K)_1_Kpn3	Inc	Incompatibility groups	IncF	1-560/560	100	98.93	plasmidfinder	JN233704	IncFIB(K)_1_Kpn3_JN233704		K. pneumoniae
P0501	IncFII_1_pKP91	Inc	Incompatibility groups	IncF	1-230/230	100	86.61	plasmidfinder	CP000966	IncFII_1_pKP91_CP000966		K. pneumoniae
P0501	blaOXA-1_1	Other Beta-lactam	Other betalactamases		1-831/831	100	100	resfinder	HQ170510	blaOXA-1	Amoxicillin;Amoxicillin+Clavulanic_acid;Ampicillin;Ampicillin+Clavulanic_acid;Cefepime;Piperacillin;Piperacillin+Tazobactam	K. pneumoniae
P0501	blaTEM-1B_1	Other Beta-lactam	Other betalactamases		1-861/861	100	100	resfinder	AY458016	blaTEM-1B	Amoxicillin;Ampicillin;Cephalothin;Piperacillin;Ticarcillin	K. pneumoniae
P0501	qnrB1_1	Quinolone	Other AMR genes		1-645/645	100	100	resfinder	DQ351241	qnrB1	Ciprofloxacin	K. pneumoniae
P0516	aac(3)-IIa_1	Aminoglycoside	Other AMR genes		1-861/861	100	99.77	resfinder	X51534	aac(3)-IIa	Gentamicin;Tobramycin	K. pneumoniae
P0516	aph(3'')-Ib_5	Aminoglycoside	Other AMR genes		1-804/804	100	100	resfinder	AF321551	aph(3'')-Ib	Streptomycin	K. pneumoniae
P0516	aph(6)-Id_1	Aminoglycoside	Other AMR genes		1-837/837	100	100	resfinder	M28829	aph(6)-Id	Streptomycin	K. pneumoniae
P0516	aac(6')-Ib-cr_1	Aminoglycoside, Quinolone	Other AMR genes		1-600/600	100	100	resfinder	DQ303918	aac(6')-Ib-cr	Ciprofloxacin	K. pneumoniae
P0516	oqxA_1	Amphenicol, Quinolone, Quaternary Ammonium Compounds, Folate pathway antagonist	Other AMR genes		1-1176/1176	100	99.66	resfinder	EU370913	oqxA	Nalidixic_acid;Ciprofloxacin	K. pneumoniae
P0516	oqxB_1	Amphenicol, Quinolone, Quaternary Ammonium Compounds, Folate pathway antagonist	Other AMR genes		1-3153/3153	100	99.02	resfinder	EU370913	oqxB	Nalidixic_acid;Ciprofloxacin	K. pneumoniae
P0516	blaCTX-M-15_1	ESBL	ESBL	blaCTX-M-1 group	1-876/876	100	100	resfinder	AY044436	blaCTX-M-15	Amoxicillin;Ampicillin;Aztreonam;Cefepime;Cefotaxime;Ceftazidime;Ceftriaxone;Piperacillin;Ticarcillin	K. pneumoniae
P0516	blaSHV-187_1	ESBL	ESBL	blaSHV group	1-867/867	100	99.42	resfinder	LN515533	blaSHV-187		K. pneumoniae
P0516	dfrA14_5	Folate pathway antagonist	Other AMR genes		1-483/483	100	99.59	resfinder	DQ388123	dfrA14	Trimethoprim	K. pneumoniae
P0516	sul2_2	Folate pathway antagonist	Other AMR genes		1-816/816	100	100	resfinder	AY034138	sul2	Sulfamethoxazole	K. pneumoniae
P0516	fosA_3	Fosfomycin	Other AMR genes		1-420/420	100	99.05	resfinder	ACWO01000079	fosA	Fosfomycin	K. pneumoniae
P0516	IncFIB(K)_1_Kpn3	Inc	Incompatibility groups	IncF	1-560/560	100	98.93	plasmidfinder	JN233704	IncFIB(K)_1_Kpn3_JN233704		K. pneumoniae
P0516	IncFII_1_pKP91	Inc	Incompatibility groups	IncF	10-230/230	96.09	88.55	plasmidfinder	CP000966	IncFII_1_pKP91_CP000966		K. pneumoniae
P0516	blaOXA-1_1	Other Beta-lactam	Other betalactamases		1-831/831	100	100	resfinder	HQ170510	blaOXA-1	Amoxicillin;Amoxicillin+Clavulanic_acid;Ampicillin;Ampicillin+Clavulanic_acid;Cefepime;Piperacillin;Piperacillin+Tazobactam	K. pneumoniae
P0516	blaTEM-1B_1	Other Beta-lactam	Other betalactamases		1-861/861	100	100	resfinder	AY458016	blaTEM-1B	Amoxicillin;Ampicillin;Cephalothin;Piperacillin;Ticarcillin	K. pneumoniae
P0516	qnrB1_1	Quinolone	Other AMR genes		1-645/645	100	100	resfinder	DQ351241	qnrB1	Ciprofloxacin	K. pneumoniae
P0516	tet(A)_6	Tetracycline	Other AMR genes		1-1247/1275	97.8	100	resfinder	AF534183	tet(A)	Doxycycline;Tetracycline	K. pneumoniae
P0530	aph(3'')-Ib_5	Aminoglycoside	Other AMR genes		1-804/804	100	100	resfinder	AF321551	aph(3'')-Ib	Streptomycin	K. pneumoniae
P0530	aph(3')-Ia_1	Aminoglycoside	Other AMR genes		1-816/816	100	100	resfinder	V00359	aph(3')-Ia		K. pneumoniae
P0530	aph(6)-Id_1	Aminoglycoside	Other AMR genes		1-837/837	100	100	resfinder	M28829	aph(6)-Id	Streptomycin	K. pneumoniae
P0530	aac(6')-Ib-cr_1	Aminoglycoside, Quinolone	Other AMR genes		1-600/600	100	100	resfinder	DQ303918	aac(6')-Ib-cr	Ciprofloxacin	K. pneumoniae
P0530	oqxA_1	Amphenicol, Quinolone, Quaternary Ammonium Compounds, Folate pathway antagonist	Other AMR genes		1-1176/1176	100	99.23	resfinder	EU370913	oqxA	Nalidixic_acid;Ciprofloxacin	K. pneumoniae
P0530	oqxB_1	Amphenicol, Quinolone, Quaternary Ammonium Compounds, Folate pathway antagonist	Other AMR genes		1-3153/3153	100	98.83	resfinder	EU370913	oqxB	Nalidixic_acid;Ciprofloxacin	K. pneumoniae
P0530	Col440I_1	Col	Other rep.		1-114/114	100	100	plasmidfinder	CP023920.1	Col440I_1__CP023920.1		K. pneumoniae
P0530	Col440I_1	Col	Other rep.		1-114/114	100	96.49	plasmidfinder	CP023920.1	Col440I_1__CP023920.1		K. pneumoniae
P0530	blaCTX-M-15_1	ESBL	ESBL	blaCTX-M-1 group	1-876/876	100	100	resfinder	AY044436	blaCTX-M-15	Amoxicillin;Ampicillin;Aztreonam;Cefepime;Cefotaxime;Ceftazidime;Ceftriaxone;Piperacillin;Ticarcillin	K. pneumoniae
P0530	blaSHV-106_1	ESBL	ESBL	blaSHV group	1-861/861	100	99.88	resfinder	AM922307	blaSHV-106	Amoxicillin;Ampicillin;Aztreonam;Cefepime;Cefotaxime;Ceftazidime;Ceftriaxone;Piperacillin;Ticarcillin	K. pneumoniae
P0530	dfrA14_5	Folate pathway antagonist	Other AMR genes		1-483/483	100	99.59	resfinder	DQ388123	dfrA14	Trimethoprim	K. pneumoniae
P0530	sul2_3	Folate pathway antagonist	Other AMR genes		1-816/816	100	100	resfinder	HQ840942	sul2	Sulfamethoxazole	K. pneumoniae
P0530	fosA6_1	Fosfomycin	Other AMR genes		1-420/433	97	99.52	resfinder	KU254579	fosA6	Fosfomycin	K. pneumoniae
P0530	IncFIB(K)_1_Kpn3	Inc	Incompatibility groups	IncF	1-560/560	100	98.93	plasmidfinder	JN233704	IncFIB(K)_1_Kpn3_JN233704		K. pneumoniae
P0530	IncFII_1_pKP91	Inc	Incompatibility groups	IncF	1-230/230	100	86.61	plasmidfinder	CP000966	IncFII_1_pKP91_CP000966		K. pneumoniae
P0530	blaOXA-1_1	Other Beta-lactam	Other betalactamases		1-831/831	100	100	resfinder	HQ170510	blaOXA-1	Amoxicillin;Amoxicillin+Clavulanic_acid;Ampicillin;Ampicillin+Clavulanic_acid;Cefepime;Piperacillin;Piperacillin+Tazobactam	K. pneumoniae
P0530	blaTEM-1B_1	Other Beta-lactam	Other betalactamases		1-861/861	100	100	resfinder	AY458016	blaTEM-1B	Amoxicillin;Ampicillin;Cephalothin;Piperacillin;Ticarcillin	K. pneumoniae
P0530	qnrB1_1	Quinolone	Other AMR genes		1-645/645	100	100	resfinder	DQ351241	qnrB1	Ciprofloxacin	K. pneumoniae
P0570	aadA5_1	Aminoglycoside	Other AMR genes		1-789/789	100	100	resfinder	AF137361	aadA5	Streptomycin	K. pneumoniae
P0570	oqxA_1	Amphenicol, Quinolone, Quaternary Ammonium Compounds, Folate pathway antagonist	Other AMR genes		1-1176/1176	100	99.58	resfinder	EU370913	oqxA	Nalidixic_acid;Ciprofloxacin	K. pneumoniae
P0570	oqxB_1	Amphenicol, Quinolone, Quaternary Ammonium Compounds, Folate pathway antagonist	Other AMR genes		1-3153/3153	100	98.95	resfinder	EU370913	oqxB	Nalidixic_acid;Ciprofloxacin	K. pneumoniae
P0570	Col440I_1	Col	Other rep.		1-114/114	100	94.74	plasmidfinder	CP023920.1	Col440I_1__CP023920.1		K. pneumoniae
P0570	ColRNAI_1	Col	Other rep.		1-128/130	98.46	80.62	plasmidfinder	DQ298019	ColRNAI_1__DQ298019		K. pneumoniae
P0570	blaCTX-M-1_1	ESBL	ESBL	blaCTX-M-1 group	1-876/876	100	100	resfinder	DQ915955	blaCTX-M-1	Amoxicillin;Ampicillin;Aztreonam;Cefepime;Cefotaxime;Ceftazidime;Ceftriaxone;Piperacillin;Ticarcillin	K. pneumoniae
P0570	dfrA17_1	Folate pathway antagonist	Other AMR genes		1-474/474	100	100	resfinder	FJ460238	dfrA17	Trimethoprim	K. pneumoniae
P0570	sul2_2	Folate pathway antagonist	Other AMR genes		1-816/816	100	100	resfinder	AY034138	sul2	Sulfamethoxazole	K. pneumoniae
P0570	fosA6_1	Fosfomycin	Other AMR genes		1-420/433	97	98.33	resfinder	KU254579	fosA6	Fosfomycin	K. pneumoniae
P0570	fosA7_1	Fosfomycin	Other AMR genes		1-423/423	100	93.62	resfinder	LAPJ01000014	fosA7	Fosfomycin	K. pneumoniae
P0570	IncFIB(K)_1_Kpn3	Inc	Incompatibility groups	IncF	1-560/560	100	98.93	plasmidfinder	JN233704	IncFIB(K)_1_Kpn3_JN233704		K. pneumoniae
P0570	IncFIB(pKPHS1)_1_pKPHS1	Inc	Incompatibility groups	IncF	1-560/560	100	95.71	plasmidfinder	CP003223	IncFIB(pKPHS1)_1_pKPHS1_CP003223		K. pneumoniae
P0570	IncFII_1_pKP91	Inc	Incompatibility groups	IncF	1-230/230	100	86.61	plasmidfinder	CP000966	IncFII_1_pKP91_CP000966		K. pneumoniae
P0570	IncI1_1_Alpha	Inc	Incompatibility groups	IncI	1-142/142	100	99.3	plasmidfinder	AP005147	IncI1_1_Alpha_AP005147		K. pneumoniae
P0570	blaSHV-11_1	Other Beta-lactam	Other betalactamases		1-861/861	100	99.77	resfinder	X98101	blaSHV-11	Amoxicillin;Ampicillin;Cephalothin;Piperacillin;Ticarcillin	K. pneumoniae
P0635	aac(3)-IIa_1	Aminoglycoside	Other AMR genes		1-861/861	100	99.77	resfinder	X51534	aac(3)-IIa	Gentamicin;Tobramycin	K. pneumoniae
P0635	aph(3'')-Ib_5	Aminoglycoside	Other AMR genes		1-804/804	100	100	resfinder	AF321551	aph(3'')-Ib	Streptomycin	K. pneumoniae
P0635	aph(6)-Id_1	Aminoglycoside	Other AMR genes		1-837/837	100	100	resfinder	M28829	aph(6)-Id	Streptomycin	K. pneumoniae
P0635	aac(6')-Ib-cr_1	Aminoglycoside, Quinolone	Other AMR genes		1-600/600	100	100	resfinder	DQ303918	aac(6')-Ib-cr	Ciprofloxacin	K. pneumoniae
P0635	oqxA_1	Amphenicol, Quinolone, Quaternary Ammonium Compounds, Folate pathway antagonist	Other AMR genes		1-1176/1176	100	99.23	resfinder	EU370913	oqxA	Nalidixic_acid;Ciprofloxacin	K. pneumoniae
P0635	oqxB_1	Amphenicol, Quinolone, Quaternary Ammonium Compounds, Folate pathway antagonist	Other AMR genes		1-3153/3153	100	98.57	resfinder	EU370913	oqxB	Nalidixic_acid;Ciprofloxacin	K. pneumoniae
P0635	blaCTX-M-15_1	ESBL	ESBL	blaCTX-M-1 group	1-876/876	100	100	resfinder	AY044436	blaCTX-M-15	Amoxicillin;Ampicillin;Aztreonam;Cefepime;Cefotaxime;Ceftazidime;Ceftriaxone;Piperacillin;Ticarcillin	K. pneumoniae
P0635	blaSHV-145_1	ESBL	ESBL	blaSHV group	1-861/861	100	99.88	resfinder	JX013655	blaSHV-145		K. pneumoniae
P0635	dfrA14_5	Folate pathway antagonist	Other AMR genes		1-483/483	100	99.59	resfinder	DQ388123	dfrA14	Trimethoprim	K. pneumoniae
P0635	sul2_2	Folate pathway antagonist	Other AMR genes		1-816/816	100	100	resfinder	AY034138	sul2	Sulfamethoxazole	K. pneumoniae
P0635	fosA_5	Fosfomycin	Other AMR genes		1-420/420	100	100	resfinder	AFBO01000747	fosA	Fosfomycin	K. pneumoniae
P0635	IncFIB(K)_1_Kpn3	Inc	Incompatibility groups	IncF	1-560/560	100	98.93	plasmidfinder	JN233704	IncFIB(K)_1_Kpn3_JN233704		K. pneumoniae
P0635	IncFII_1_pKP91	Inc	Incompatibility groups	IncF	10-230/230	96.09	88.55	plasmidfinder	CP000966	IncFII_1_pKP91_CP000966		K. pneumoniae
P0635	blaOXA-1_1	Other Beta-lactam	Other betalactamases		1-831/831	100	100	resfinder	HQ170510	blaOXA-1	Amoxicillin;Amoxicillin+Clavulanic_acid;Ampicillin;Ampicillin+Clavulanic_acid;Cefepime;Piperacillin;Piperacillin+Tazobactam	K. pneumoniae
P0635	blaTEM-1B_1	Other Beta-lactam	Other betalactamases		1-861/861	100	100	resfinder	AY458016	blaTEM-1B	Amoxicillin;Ampicillin;Cephalothin;Piperacillin;Ticarcillin	K. pneumoniae
P0635	qnrB1_1	Quinolone	Other AMR genes		1-645/645	100	100	resfinder	DQ351241	qnrB1	Ciprofloxacin	K. pneumoniae
P0635	tet(A)_6	Tetracycline	Other AMR genes		1-1247/1275	97.8	100	resfinder	AF534183	tet(A)	Doxycycline;Tetracycline	K. pneumoniae
P0642	aac(3)-IIa_1	Aminoglycoside	Other AMR genes		1-861/861	100	99.77	resfinder	X51534	aac(3)-IIa	Gentamicin;Tobramycin	K. pneumoniae
P0642	ant(3'')-Ia_1	Aminoglycoside	Other AMR genes		171-972/972	82.51	99.75	resfinder	X02340	ant(3'')-Ia	Streptomycin	K. pneumoniae
P0642	aac(6')-Ib-cr_1	Aminoglycoside, Quinolone	Other AMR genes		1-600/600	100	100	resfinder	DQ303918	aac(6')-Ib-cr	Ciprofloxacin	K. pneumoniae
P0642	oqxA_1	Amphenicol, Quinolone, Quaternary Ammonium Compounds, Folate pathway antagonist	Other AMR genes		1-1176/1176	100	99.41	resfinder	EU370913	oqxA	Nalidixic_acid;Ciprofloxacin	K. pneumoniae
P0642	oqxB_1	Amphenicol, Quinolone, Quaternary Ammonium Compounds, Folate pathway antagonist	Other AMR genes		1-3153/3153	100	99.08	resfinder	EU370913	oqxB	Nalidixic_acid;Ciprofloxacin	K. pneumoniae
P0642	ColpVC_1	Col	Other rep.		1-191/193	98.96	96.86	plasmidfinder	JX133088	ColpVC_1__JX133088		K. pneumoniae
P0642	ColRNAI_1	Col	Other rep.		1-128/130	96.92	81.68	plasmidfinder	DQ298019	ColRNAI_1__DQ298019		K. pneumoniae
P0642	blaCTX-M-15_1	ESBL	ESBL	blaCTX-M-1 group	1-876/876	100	100	resfinder	AY044436	blaCTX-M-15	Amoxicillin;Ampicillin;Aztreonam;Cefepime;Cefotaxime;Ceftazidime;Ceftriaxone;Piperacillin;Ticarcillin	K. pneumoniae
P0642	blaSHV-187_1	ESBL	ESBL	blaSHV group	1-867/867	100	99.77	resfinder	LN515533	blaSHV-187		K. pneumoniae
P0642	dfrA15_2	Folate pathway antagonist	Other AMR genes		1-474/474	100	100	resfinder	AF221900	dfrA15	Trimethoprim	K. pneumoniae
P0642	sul1_5	Folate pathway antagonist	Other AMR genes		1-867/867	100	99.89	resfinder	EU780013	sul1	Sulfamethoxazole	K. pneumoniae
P0642	fosA6_1	Fosfomycin	Other AMR genes		1-420/433	97	99.05	resfinder	KU254579	fosA6	Fosfomycin	K. pneumoniae
P0642	IncFIA(HI1)_1_HI1	Inc	Incompatibility groups	IncF	1-388/388	100	96.65	plasmidfinder	AF250878	IncFIA(HI1)_1_HI1_AF250878		K. pneumoniae
P0642	IncFIB(K)_1_Kpn3	Inc	Incompatibility groups	IncF	1-560/560	100	91.43	plasmidfinder	JN233704	IncFIB(K)_1_Kpn3_JN233704		K. pneumoniae
P0642	IncFII_1_pKP91	Inc	Incompatibility groups	IncF	1-230/230	100	87.87	plasmidfinder	CP000966	IncFII_1_pKP91_CP000966		K. pneumoniae
P0642	IncHI1B_1_pNDM-MAR	Inc	Incompatibility groups	IncH	1-570/570	100	100	plasmidfinder	JN420336	IncHI1B_1_pNDM-MAR_JN420336		K. pneumoniae
P0642	blaOXA-1_1	Other Beta-lactam	Other betalactamases		1-831/831	100	100	resfinder	HQ170510	blaOXA-1	Amoxicillin;Amoxicillin+Clavulanic_acid;Ampicillin;Ampicillin+Clavulanic_acid;Cefepime;Piperacillin;Piperacillin+Tazobactam	K. pneumoniae
P0642	blaTEM-1B_1	Other Beta-lactam	Other betalactamases		1-861/861	100	100	resfinder	AY458016	blaTEM-1B	Amoxicillin;Ampicillin;Cephalothin;Piperacillin;Ticarcillin	K. pneumoniae
P0642	qnrS1_1	Quinolone	Other AMR genes		1-657/657	100	100	resfinder	AB187515	qnrS1	Ciprofloxacin	K. pneumoniae
P0642	tet(A)_6	Tetracycline	Other AMR genes		1-1247/1275	97.8	100	resfinder	AF534183	tet(A)	Doxycycline;Tetracycline	K. pneumoniae
P0675	aph(3'')-Ib_5	Aminoglycoside	Other AMR genes		1-804/804	100	100	resfinder	AF321551	aph(3'')-Ib	Streptomycin	K. pneumoniae
P0675	aph(6)-Id_1	Aminoglycoside	Other AMR genes		1-837/837	100	100	resfinder	M28829	aph(6)-Id	Streptomycin	K. pneumoniae
P0675	oqxA_1	Amphenicol, Quinolone, Quaternary Ammonium Compounds, Folate pathway antagonist	Other AMR genes		1-1176/1176	100	99.23	resfinder	EU370913	oqxA	Nalidixic_acid;Ciprofloxacin	K. pneumoniae
P0675	oqxB_1	Amphenicol, Quinolone, Quaternary Ammonium Compounds, Folate pathway antagonist	Other AMR genes		1-3153/3153	100	98.95	resfinder	EU370913	oqxB	Nalidixic_acid;Ciprofloxacin	K. pneumoniae
P0675	blaCTX-M-15_1	ESBL	ESBL	blaCTX-M-1 group	1-876/876	100	100	resfinder	AY044436	blaCTX-M-15	Amoxicillin;Ampicillin;Aztreonam;Cefepime;Cefotaxime;Ceftazidime;Ceftriaxone;Piperacillin;Ticarcillin	K. pneumoniae
P0675	blaSHV-187_1	ESBL	ESBL	blaSHV group	1-867/867	100	99.54	resfinder	LN515533	blaSHV-187		K. pneumoniae
P0675	dfrA14_5	Folate pathway antagonist	Other AMR genes		1-483/483	100	99.59	resfinder	DQ388123	dfrA14	Trimethoprim	K. pneumoniae
P0675	sul2_2	Folate pathway antagonist	Other AMR genes		1-816/816	100	100	resfinder	AY034138	sul2	Sulfamethoxazole	K. pneumoniae
P0675	fosA6_1	Fosfomycin	Other AMR genes		1-420/433	97	98.33	resfinder	KU254579	fosA6	Fosfomycin	K. pneumoniae
P0675	IncFIB(K)_1_Kpn3	Inc	Incompatibility groups	IncF	1-560/560	100	98.93	plasmidfinder	JN233704	IncFIB(K)_1_Kpn3_JN233704		K. pneumoniae
P0675	IncFII_1_pKP91	Inc	Incompatibility groups	IncF	10-230/230	96.09	88.55	plasmidfinder	CP000966	IncFII_1_pKP91_CP000966		K. pneumoniae
P0675	mph(A)_2	Macrolide	Other AMR genes		1-921/921	100	99.67	resfinder	U36578	mph(A)	Erythromycin;Azithromycin;Spiramycin;Telithromycin	K. pneumoniae
P0675	blaTEM-1B_1	Other Beta-lactam	Other betalactamases		1-861/861	100	100	resfinder	AY458016	blaTEM-1B	Amoxicillin;Ampicillin;Cephalothin;Piperacillin;Ticarcillin	K. pneumoniae
P0675	qnrB1_1	Quinolone	Other AMR genes		1-645/645	100	100	resfinder	DQ351241	qnrB1	Ciprofloxacin	K. pneumoniae
P0676	oqxA_1	Amphenicol, Quinolone, Quaternary Ammonium Compounds, Folate pathway antagonist	Other AMR genes		1-1176/1176	100	94.05	resfinder	EU370913	oqxA	Nalidixic_acid;Ciprofloxacin	K. pneumoniae
P0676	oqxB_1	Amphenicol, Quinolone, Quaternary Ammonium Compounds, Folate pathway antagonist	Other AMR genes		1-3153/3153	100	95.18	resfinder	EU370913	oqxB	Nalidixic_acid;Ciprofloxacin	K. pneumoniae
P0676	blaCTX-M-15_1	ESBL	ESBL	blaCTX-M-1 group	1-876/876	100	100	resfinder	AY044436	blaCTX-M-15	Amoxicillin;Ampicillin;Aztreonam;Cefepime;Cefotaxime;Ceftazidime;Ceftriaxone;Piperacillin;Ticarcillin	K. pneumoniae
P0676	dfrA1_8	Folate pathway antagonist	Other AMR genes		1-474/474	100	100	resfinder	X00926	dfrA1	Trimethoprim	K. pneumoniae
P0676	sul1_5	Folate pathway antagonist	Other AMR genes		1-867/867	100	99.89	resfinder	EU780013	sul1	Sulfamethoxazole	K. pneumoniae
P0676	fosA6_1	Fosfomycin	Other AMR genes		1-420/433	97	95.48	resfinder	KU254579	fosA6	Fosfomycin	K. pneumoniae
P0676	IncFIA(HI1)_1_HI1	Inc	Incompatibility groups	IncF	1-388/388	100	96.91	plasmidfinder	AF250878	IncFIA(HI1)_1_HI1_AF250878		K. pneumoniae
P0676	IncFIB(K)_1_Kpn3	Inc	Incompatibility groups	IncF	1-560/560	100	98.93	plasmidfinder	JN233704	IncFIB(K)_1_Kpn3_JN233704		K. pneumoniae
P0676	IncFII_1_pKP91	Inc	Incompatibility groups	IncF	10-230/230	96.09	96.83	plasmidfinder	CP000966	IncFII_1_pKP91_CP000966		K. pneumoniae
P0676	blaOKP-A-12_1	Other Beta-lactam	Other betalactamases		1-860/861	99.88	99.42	resfinder	AM850915	blaOKP-A-12		K. pneumoniae
P0676	blaTEM-1B_1	Other Beta-lactam	Other betalactamases		1-861/861	100	100	resfinder	AY458016	blaTEM-1B	Amoxicillin;Ampicillin;Cephalothin;Piperacillin;Ticarcillin	K. pneumoniae
P0676	qnrS1_1	Quinolone	Other AMR genes		1-657/657	100	100	resfinder	AB187515	qnrS1	Ciprofloxacin	K. pneumoniae
P0676	tet(A)_6	Tetracycline	Other AMR genes		1-1247/1275	97.8	100	resfinder	AF534183	tet(A)	Doxycycline;Tetracycline	K. pneumoniae
P0681	aph(3'')-Ib_5	Aminoglycoside	Other AMR genes		1-804/804	100	100	resfinder	AF321551	aph(3'')-Ib	Streptomycin	K. pneumoniae
P0681	aph(6)-Id_1	Aminoglycoside	Other AMR genes		1-837/837	100	100	resfinder	M28829	aph(6)-Id	Streptomycin	K. pneumoniae
P0681	oqxA_1	Amphenicol, Quinolone, Quaternary Ammonium Compounds, Folate pathway antagonist	Other AMR genes		1-1176/1176	100	99.23	resfinder	EU370913	oqxA	Nalidixic_acid;Ciprofloxacin	K. pneumoniae
P0681	oqxB_1	Amphenicol, Quinolone, Quaternary Ammonium Compounds, Folate pathway antagonist	Other AMR genes		1-3153/3153	100	98.95	resfinder	EU370913	oqxB	Nalidixic_acid;Ciprofloxacin	K. pneumoniae
P0681	blaCTX-M-15_1	ESBL	ESBL	blaCTX-M-1 group	1-876/876	100	100	resfinder	AY044436	blaCTX-M-15	Amoxicillin;Ampicillin;Aztreonam;Cefepime;Cefotaxime;Ceftazidime;Ceftriaxone;Piperacillin;Ticarcillin	K. pneumoniae
P0681	blaSHV-187_1	ESBL	ESBL	blaSHV group	1-867/867	100	99.54	resfinder	LN515533	blaSHV-187		K. pneumoniae
P0681	dfrA14_5	Folate pathway antagonist	Other AMR genes		1-483/483	100	99.59	resfinder	DQ388123	dfrA14	Trimethoprim	K. pneumoniae
P0681	sul2_2	Folate pathway antagonist	Other AMR genes		1-816/816	100	100	resfinder	AY034138	sul2	Sulfamethoxazole	K. pneumoniae
P0681	fosA6_1	Fosfomycin	Other AMR genes		1-420/433	97	98.33	resfinder	KU254579	fosA6	Fosfomycin	K. pneumoniae
P0681	IncFIB(K)_1_Kpn3	Inc	Incompatibility groups	IncF	1-560/560	100	98.93	plasmidfinder	JN233704	IncFIB(K)_1_Kpn3_JN233704		K. pneumoniae
P0681	IncFII_1_pKP91	Inc	Incompatibility groups	IncF	10-230/230	96.09	88.55	plasmidfinder	CP000966	IncFII_1_pKP91_CP000966		K. pneumoniae
P0681	mph(A)_2	Macrolide	Other AMR genes		1-921/921	100	99.67	resfinder	U36578	mph(A)	Erythromycin;Azithromycin;Spiramycin;Telithromycin	K. pneumoniae
P0681	blaTEM-1B_1	Other Beta-lactam	Other betalactamases		1-861/861	100	100	resfinder	AY458016	blaTEM-1B	Amoxicillin;Ampicillin;Cephalothin;Piperacillin;Ticarcillin	K. pneumoniae
P0681	qnrB1_1	Quinolone	Other AMR genes		1-645/645	100	100	resfinder	DQ351241	qnrB1	Ciprofloxacin	K. pneumoniae
P0697	oqxA_1	Amphenicol, Quinolone, Quaternary Ammonium Compounds, Folate pathway antagonist	Other AMR genes		1-1176/1176	100	99.75	resfinder	EU370913	oqxA	Nalidixic_acid;Ciprofloxacin	K. pneumoniae
P0697	oqxB_1	Amphenicol, Quinolone, Quaternary Ammonium Compounds, Folate pathway antagonist	Other AMR genes		1-3153/3153	100	98.54	resfinder	EU370913	oqxB	Nalidixic_acid;Ciprofloxacin	K. pneumoniae
P0697	blaCTX-M-1_1	ESBL	ESBL	blaCTX-M-1 group	1-876/876	100	100	resfinder	DQ915955	blaCTX-M-1	Amoxicillin;Ampicillin;Aztreonam;Cefepime;Cefotaxime;Ceftazidime;Ceftriaxone;Piperacillin;Ticarcillin	K. pneumoniae
P0697	blaSHV-187_1	ESBL	ESBL	blaSHV group	1-867/867	100	99.31	resfinder	LN515533	blaSHV-187		K. pneumoniae
P0697	fosA_5	Fosfomycin	Other AMR genes		1-420/420	100	98.09	resfinder	AFBO01000747	fosA	Fosfomycin	K. pneumoniae
P0697	IncFIB(K)_1_Kpn3	Inc	Incompatibility groups	IncF	1-560/560	100	91.43	plasmidfinder	JN233704	IncFIB(K)_1_Kpn3_JN233704		K. pneumoniae
P0697	IncI1_1_Alpha	Inc	Incompatibility groups	IncI	1-142/142	100	97.89	plasmidfinder	AP005147	IncI1_1_Alpha_AP005147		K. pneumoniae
P0697	blaTEM-210_1	Other Beta-lactam	Other betalactamases		1-861/861	100	100	resfinder	KJ484630	blaTEM-210		K. pneumoniae
P0712	aph(3'')-Ib_5	Aminoglycoside	Other AMR genes		1-804/804	100	100	resfinder	AF321551	aph(3'')-Ib	Streptomycin	K. pneumoniae
P0712	aph(6)-Id_1	Aminoglycoside	Other AMR genes		1-837/837	100	100	resfinder	M28829	aph(6)-Id	Streptomycin	K. pneumoniae
P0712	oqxA_1	Amphenicol, Quinolone, Quaternary Ammonium Compounds, Folate pathway antagonist	Other AMR genes		1-1176/1176	100	99.41	resfinder	EU370913	oqxA	Nalidixic_acid;Ciprofloxacin	K. pneumoniae
P0712	oqxB_1	Amphenicol, Quinolone, Quaternary Ammonium Compounds, Folate pathway antagonist	Other AMR genes		1-3153/3153	100	99.02	resfinder	EU370913	oqxB	Nalidixic_acid;Ciprofloxacin	K. pneumoniae
P0712	blaCTX-M-15_1	ESBL	ESBL	blaCTX-M-1 group	1-876/876	100	100	resfinder	AY044436	blaCTX-M-15	Amoxicillin;Ampicillin;Aztreonam;Cefepime;Cefotaxime;Ceftazidime;Ceftriaxone;Piperacillin;Ticarcillin	K. pneumoniae
P0712	blaSHV-187_1	ESBL	ESBL	blaSHV group	1-867/867	100	99.31	resfinder	LN515533	blaSHV-187		K. pneumoniae
P0712	dfrA14_5	Folate pathway antagonist	Other AMR genes		1-483/483	100	99.59	resfinder	DQ388123	dfrA14	Trimethoprim	K. pneumoniae
P0712	sul2_2	Folate pathway antagonist	Other AMR genes		1-816/816	100	100	resfinder	AY034138	sul2	Sulfamethoxazole	K. pneumoniae
P0712	fosA_3	Fosfomycin	Other AMR genes		1-412/420	98.1	100	resfinder	ACWO01000079	fosA	Fosfomycin	K. pneumoniae
P0712	IncFIA(HI1)_1_HI1	Inc	Incompatibility groups	IncF	3-388/388	99.48	94.56	plasmidfinder	AF250878	IncFIA(HI1)_1_HI1_AF250878		K. pneumoniae
P0712	IncFII_1_pKP91	Inc	Incompatibility groups	IncF	10-230/230	96.09	88.55	plasmidfinder	CP000966	IncFII_1_pKP91_CP000966		K. pneumoniae
P0712	blaTEM-1B_1	Other Beta-lactam	Other betalactamases		1-861/861	100	100	resfinder	AY458016	blaTEM-1B	Amoxicillin;Ampicillin;Cephalothin;Piperacillin;Ticarcillin	K. pneumoniae
P0712	qnrB1_1	Quinolone	Other AMR genes		1-645/645	100	100	resfinder	DQ351241	qnrB1	Ciprofloxacin	K. pneumoniae
P0712	tet(A)_6	Tetracycline	Other AMR genes		1-1247/1275	97.8	100	resfinder	AF534183	tet(A)	Doxycycline;Tetracycline	K. pneumoniae
P0717	aph(3'')-Ib_5	Aminoglycoside	Other AMR genes		1-804/804	100	100	resfinder	AF321551	aph(3'')-Ib	Streptomycin	K. pneumoniae
P0717	aph(6)-Id_1	Aminoglycoside	Other AMR genes		1-837/837	100	100	resfinder	M28829	aph(6)-Id	Streptomycin	K. pneumoniae
P0717	aac(6')-Ib-cr_1	Aminoglycoside, Quinolone	Other AMR genes		1-600/600	100	100	resfinder	DQ303918	aac(6')-Ib-cr	Ciprofloxacin	K. pneumoniae
P0717	oqxA_1	Amphenicol, Quinolone, Quaternary Ammonium Compounds, Folate pathway antagonist	Other AMR genes		1-1176/1176	100	99.23	resfinder	EU370913	oqxA	Nalidixic_acid;Ciprofloxacin	K. pneumoniae
P0717	oqxB_1	Amphenicol, Quinolone, Quaternary Ammonium Compounds, Folate pathway antagonist	Other AMR genes		1-3153/3153	100	98.8	resfinder	EU370913	oqxB	Nalidixic_acid;Ciprofloxacin	K. pneumoniae
P0717	Col440I_1	Col	Other rep.		1-114/114	100	87.72	plasmidfinder	CP023920.1	Col440I_1__CP023920.1		K. pneumoniae
P0717	Col440I_1	Col	Other rep.		1-114/114	100	89.47	plasmidfinder	CP023920.1	Col440I_1__CP023920.1		K. pneumoniae
P0717	Col440II_1	Col	Other rep.		1-282/282	100	100	plasmidfinder	CP023921.1	Col440II_1__CP023921.1		K. pneumoniae
P0717	blaCTX-M-15_1	ESBL	ESBL	blaCTX-M-1 group	1-876/876	100	100	resfinder	AY044436	blaCTX-M-15	Amoxicillin;Ampicillin;Aztreonam;Cefepime;Cefotaxime;Ceftazidime;Ceftriaxone;Piperacillin;Ticarcillin	K. pneumoniae
P0717	blaSHV-145_1	ESBL	ESBL	blaSHV group	1-861/861	100	99.88	resfinder	JX013655	blaSHV-145		K. pneumoniae
P0717	dfrA14_5	Folate pathway antagonist	Other AMR genes		1-483/483	100	99.59	resfinder	DQ388123	dfrA14	Trimethoprim	K. pneumoniae
P0717	sul2_2	Folate pathway antagonist	Other AMR genes		1-816/816	100	100	resfinder	AY034138	sul2	Sulfamethoxazole	K. pneumoniae
P0717	fosA6_1	Fosfomycin	Other AMR genes		1-420/433	97	99.76	resfinder	KU254579	fosA6	Fosfomycin	K. pneumoniae
P0717	IncFIB(K)_1_Kpn3	Inc	Incompatibility groups	IncF	1-560/560	100	99.11	plasmidfinder	JN233704	IncFIB(K)_1_Kpn3_JN233704		K. pneumoniae
P0717	IncFII_1_pKP91	Inc	Incompatibility groups	IncF	10-230/230	96.09	88.55	plasmidfinder	CP000966	IncFII_1_pKP91_CP000966		K. pneumoniae
P0717	blaOXA-1_1	Other Beta-lactam	Other betalactamases		1-831/831	100	100	resfinder	HQ170510	blaOXA-1	Amoxicillin;Amoxicillin+Clavulanic_acid;Ampicillin;Ampicillin+Clavulanic_acid;Cefepime;Piperacillin;Piperacillin+Tazobactam	K. pneumoniae
P0717	blaTEM-1B_1	Other Beta-lactam	Other betalactamases		1-861/861	100	100	resfinder	AY458016	blaTEM-1B	Amoxicillin;Ampicillin;Cephalothin;Piperacillin;Ticarcillin	K. pneumoniae
P0717	tet(A)_6	Tetracycline	Other AMR genes		1-1247/1275	97.8	100	resfinder	AF534183	tet(A)	Doxycycline;Tetracycline	K. pneumoniae
P0725	oqxA_1	Amphenicol, Quinolone, Quaternary Ammonium Compounds, Folate pathway antagonist	Other AMR genes		1-1176/1176	100	99.75	resfinder	EU370913	oqxA	Nalidixic_acid;Ciprofloxacin	K. pneumoniae
P0725	oqxB_1	Amphenicol, Quinolone, Quaternary Ammonium Compounds, Folate pathway antagonist	Other AMR genes		1-3153/3153	100	98.54	resfinder	EU370913	oqxB	Nalidixic_acid;Ciprofloxacin	K. pneumoniae
P0725	blaCTX-M-1_1	ESBL	ESBL	blaCTX-M-1 group	1-876/876	100	100	resfinder	DQ915955	blaCTX-M-1	Amoxicillin;Ampicillin;Aztreonam;Cefepime;Cefotaxime;Ceftazidime;Ceftriaxone;Piperacillin;Ticarcillin	K. pneumoniae
P0725	blaSHV-187_1	ESBL	ESBL	blaSHV group	1-867/867	100	99.31	resfinder	LN515533	blaSHV-187		K. pneumoniae
P0725	fosA_5	Fosfomycin	Other AMR genes		1-420/420	100	98.09	resfinder	AFBO01000747	fosA	Fosfomycin	K. pneumoniae
P0725	IncFIB(K)_1_Kpn3	Inc	Incompatibility groups	IncF	1-560/560	100	91.43	plasmidfinder	JN233704	IncFIB(K)_1_Kpn3_JN233704		K. pneumoniae
P0725	IncI1_1_Alpha	Inc	Incompatibility groups	IncI	1-142/142	100	97.89	plasmidfinder	AP005147	IncI1_1_Alpha_AP005147		K. pneumoniae
P0725	blaTEM-210_1	Other Beta-lactam	Other betalactamases		1-861/861	100	100	resfinder	KJ484630	blaTEM-210		K. pneumoniae
P0729	aac(3)-IIa_1	Aminoglycoside	Other AMR genes		1-861/861	100	99.77	resfinder	X51534	aac(3)-IIa	Gentamicin;Tobramycin	K. pneumoniae
P0729	aac(6')-Ib-cr_1	Aminoglycoside, Quinolone	Other AMR genes		1-600/600	100	100	resfinder	DQ303918	aac(6')-Ib-cr	Ciprofloxacin	K. pneumoniae
P0729	oqxA_1	Amphenicol, Quinolone, Quaternary Ammonium Compounds, Folate pathway antagonist	Other AMR genes		1-1176/1176	100	99.23	resfinder	EU370913	oqxA	Nalidixic_acid;Ciprofloxacin	K. pneumoniae
P0729	oqxB_1	Amphenicol, Quinolone, Quaternary Ammonium Compounds, Folate pathway antagonist	Other AMR genes		1-3153/3153	100	98.57	resfinder	EU370913	oqxB	Nalidixic_acid;Ciprofloxacin	K. pneumoniae
P0729	blaCTX-M-15_1	ESBL	ESBL	blaCTX-M-1 group	1-876/876	100	100	resfinder	AY044436	blaCTX-M-15	Amoxicillin;Ampicillin;Aztreonam;Cefepime;Cefotaxime;Ceftazidime;Ceftriaxone;Piperacillin;Ticarcillin	K. pneumoniae
P0729	blaSHV-145_1	ESBL	ESBL	blaSHV group	1-861/861	100	99.88	resfinder	JX013655	blaSHV-145		K. pneumoniae
P0729	dfrA14_5	Folate pathway antagonist	Other AMR genes		1-483/483	100	99.59	resfinder	DQ388123	dfrA14	Trimethoprim	K. pneumoniae
P0729	fosA_5	Fosfomycin	Other AMR genes		1-420/420	100	100	resfinder	AFBO01000747	fosA	Fosfomycin	K. pneumoniae
P0729	IncFIB(K)_1_Kpn3	Inc	Incompatibility groups	IncF	1-560/560	100	98.93	plasmidfinder	JN233704	IncFIB(K)_1_Kpn3_JN233704		K. pneumoniae
P0729	IncFII_1_pKP91	Inc	Incompatibility groups	IncF	10-230/230	96.09	88.55	plasmidfinder	CP000966	IncFII_1_pKP91_CP000966		K. pneumoniae
P0729	blaOXA-1_1	Other Beta-lactam	Other betalactamases		1-831/831	100	100	resfinder	HQ170510	blaOXA-1	Amoxicillin;Amoxicillin+Clavulanic_acid;Ampicillin;Ampicillin+Clavulanic_acid;Cefepime;Piperacillin;Piperacillin+Tazobactam	K. pneumoniae
P0729	qnrB1_1	Quinolone	Other AMR genes		1-645/645	100	100	resfinder	DQ351241	qnrB1	Ciprofloxacin	K. pneumoniae
P0730	aac(3)-IIa_1	Aminoglycoside	Other AMR genes		1-861/861	100	99.77	resfinder	X51534	aac(3)-IIa	Gentamicin;Tobramycin	K. pneumoniae
P0730	aph(3'')-Ib_5	Aminoglycoside	Other AMR genes		1-804/804	100	99.88	resfinder	AF321551	aph(3'')-Ib	Streptomycin	K. pneumoniae
P0730	aph(6)-Id_1	Aminoglycoside	Other AMR genes		1-837/837	100	100	resfinder	M28829	aph(6)-Id	Streptomycin	K. pneumoniae
P0730	aac(6')-Ib-cr_1	Aminoglycoside, Quinolone	Other AMR genes		1-600/600	100	100	resfinder	DQ303918	aac(6')-Ib-cr	Ciprofloxacin	K. pneumoniae
P0730	oqxA_1	Amphenicol, Quinolone, Quaternary Ammonium Compounds, Folate pathway antagonist	Other AMR genes		1-1176/1176	100	98.89	resfinder	EU370913	oqxA	Nalidixic_acid;Ciprofloxacin	K. pneumoniae
P0730	oqxB_1	Amphenicol, Quinolone, Quaternary Ammonium Compounds, Folate pathway antagonist	Other AMR genes		1-3153/3153	100	98.57	resfinder	EU370913	oqxB	Nalidixic_acid;Ciprofloxacin	K. pneumoniae
P0730	Col440I_1	Col	Other rep.		1-114/114	100	97.37	plasmidfinder	CP023920.1	Col440I_1__CP023920.1		K. pneumoniae
P0730	blaCTX-M-15_1	ESBL	ESBL	blaCTX-M-1 group	1-876/876	100	100	resfinder	AY044436	blaCTX-M-15	Amoxicillin;Ampicillin;Aztreonam;Cefepime;Cefotaxime;Ceftazidime;Ceftriaxone;Piperacillin;Ticarcillin	K. pneumoniae
P0730	blaSHV-106_1	ESBL	ESBL	blaSHV group	1-861/861	100	99.88	resfinder	AM922307	blaSHV-106	Amoxicillin;Ampicillin;Aztreonam;Cefepime;Cefotaxime;Ceftazidime;Ceftriaxone;Piperacillin;Ticarcillin	K. pneumoniae
P0730	dfrA14_5	Folate pathway antagonist	Other AMR genes		1-483/483	100	99.59	resfinder	DQ388123	dfrA14	Trimethoprim	K. pneumoniae
P0730	sul2_2	Folate pathway antagonist	Other AMR genes		1-816/816	100	100	resfinder	AY034138	sul2	Sulfamethoxazole	K. pneumoniae
P0730	fosA6_1	Fosfomycin	Other AMR genes		1-420/433	97	99.76	resfinder	KU254579	fosA6	Fosfomycin	K. pneumoniae
P0730	IncFIB(K)_1_Kpn3	Inc	Incompatibility groups	IncF	1-560/560	100	98.93	plasmidfinder	JN233704	IncFIB(K)_1_Kpn3_JN233704		K. pneumoniae
P0730	blaOXA-1_1	Other Beta-lactam	Other betalactamases		1-831/831	100	100	resfinder	HQ170510	blaOXA-1	Amoxicillin;Amoxicillin+Clavulanic_acid;Ampicillin;Ampicillin+Clavulanic_acid;Cefepime;Piperacillin;Piperacillin+Tazobactam	K. pneumoniae
P0730	blaTEM-1B_1	Other Beta-lactam	Other betalactamases		1-861/861	100	100	resfinder	AY458016	blaTEM-1B	Amoxicillin;Ampicillin;Cephalothin;Piperacillin;Ticarcillin	K. pneumoniae
P0730	tet(A)_6	Tetracycline	Other AMR genes		1-1247/1275	97.8	100	resfinder	AF534183	tet(A)	Doxycycline;Tetracycline	K. pneumoniae
P0736	aph(3'')-Ib_5	Aminoglycoside	Other AMR genes		1-804/804	100	100	resfinder	AF321551	aph(3'')-Ib	Streptomycin	K. pneumoniae
P0736	aph(6)-Id_1	Aminoglycoside	Other AMR genes		1-837/837	100	100	resfinder	M28829	aph(6)-Id	Streptomycin	K. pneumoniae
P0736	aac(6')-Ib-cr_1	Aminoglycoside, Quinolone	Other AMR genes		1-600/600	100	100	resfinder	DQ303918	aac(6')-Ib-cr	Ciprofloxacin	K. pneumoniae
P0736	oqxA_1	Amphenicol, Quinolone, Quaternary Ammonium Compounds, Folate pathway antagonist	Other AMR genes		1-1176/1176	100	99.06	resfinder	EU370913	oqxA	Nalidixic_acid;Ciprofloxacin	K. pneumoniae
P0736	oqxB_1	Amphenicol, Quinolone, Quaternary Ammonium Compounds, Folate pathway antagonist	Other AMR genes		1-3153/3153	100	98.98	resfinder	EU370913	oqxB	Nalidixic_acid;Ciprofloxacin	K. pneumoniae
P0736	blaCTX-M-15_1	ESBL	ESBL	blaCTX-M-1 group	1-876/876	100	100	resfinder	AY044436	blaCTX-M-15	Amoxicillin;Ampicillin;Aztreonam;Cefepime;Cefotaxime;Ceftazidime;Ceftriaxone;Piperacillin;Ticarcillin	K. pneumoniae
P0736	blaSHV-187_1	ESBL	ESBL	blaSHV group	1-867/867	100	100	resfinder	LN515533	blaSHV-187		K. pneumoniae
P0736	dfrA14_5	Folate pathway antagonist	Other AMR genes		1-483/483	100	99.59	resfinder	DQ388123	dfrA14	Trimethoprim	K. pneumoniae
P0736	sul2_2	Folate pathway antagonist	Other AMR genes		1-816/816	100	100	resfinder	AY034138	sul2	Sulfamethoxazole	K. pneumoniae
P0736	fosA6_1	Fosfomycin	Other AMR genes		1-420/433	97	99.29	resfinder	KU254579	fosA6	Fosfomycin	K. pneumoniae
P0736	IncFIB(K)_1_Kpn3	Inc	Incompatibility groups	IncF	1-560/560	100	98.75	plasmidfinder	JN233704	IncFIB(K)_1_Kpn3_JN233704		K. pneumoniae
P0736	IncFII_1_pKP91	Inc	Incompatibility groups	IncF	1-230/230	100	86.97	plasmidfinder	CP000966	IncFII_1_pKP91_CP000966		K. pneumoniae
P0736	blaOXA-1_1	Other Beta-lactam	Other betalactamases		1-831/831	100	100	resfinder	HQ170510	blaOXA-1	Amoxicillin;Amoxicillin+Clavulanic_acid;Ampicillin;Ampicillin+Clavulanic_acid;Cefepime;Piperacillin;Piperacillin+Tazobactam	K. pneumoniae
P0736	blaTEM-1B_1	Other Beta-lactam	Other betalactamases		1-861/861	100	99.88	resfinder	AY458016	blaTEM-1B	Amoxicillin;Ampicillin;Cephalothin;Piperacillin;Ticarcillin	K. pneumoniae
P0736	qnrB1_1	Quinolone	Other AMR genes		1-591/645	91.63	100	resfinder	DQ351241	qnrB1	Ciprofloxacin	K. pneumoniae
P0736	tet(A)_6	Tetracycline	Other AMR genes		1-1247/1275	97.8	100	resfinder	AF534183	tet(A)	Doxycycline;Tetracycline	K. pneumoniae
P0739	aph(3'')-Ib_5	Aminoglycoside	Other AMR genes		1-804/804	100	100	resfinder	AF321551	aph(3'')-Ib	Streptomycin	K. pneumoniae
P0739	aph(3')-Ia_1	Aminoglycoside	Other AMR genes		1-816/816	100	100	resfinder	V00359	aph(3')-Ia		K. pneumoniae
P0739	aph(6)-Id_1	Aminoglycoside	Other AMR genes		1-837/837	100	100	resfinder	M28829	aph(6)-Id	Streptomycin	K. pneumoniae
P0739	aac(6')-Ib-cr_1	Aminoglycoside, Quinolone	Other AMR genes		1-600/600	100	100	resfinder	DQ303918	aac(6')-Ib-cr	Ciprofloxacin	K. pneumoniae
P0739	oqxA_1	Amphenicol, Quinolone, Quaternary Ammonium Compounds, Folate pathway antagonist	Other AMR genes		1-1176/1176	100	99.23	resfinder	EU370913	oqxA	Nalidixic_acid;Ciprofloxacin	K. pneumoniae
P0739	oqxB_1	Amphenicol, Quinolone, Quaternary Ammonium Compounds, Folate pathway antagonist	Other AMR genes		1-3153/3153	100	98.83	resfinder	EU370913	oqxB	Nalidixic_acid;Ciprofloxacin	K. pneumoniae
P0739	Col440I_1	Col	Other rep.		1-114/114	100	96.49	plasmidfinder	CP023920.1	Col440I_1__CP023920.1		K. pneumoniae
P0739	blaCTX-M-15_1	ESBL	ESBL	blaCTX-M-1 group	1-876/876	100	100	resfinder	AY044436	blaCTX-M-15	Amoxicillin;Ampicillin;Aztreonam;Cefepime;Cefotaxime;Ceftazidime;Ceftriaxone;Piperacillin;Ticarcillin	K. pneumoniae
P0739	blaSHV-106_1	ESBL	ESBL	blaSHV group	1-861/861	100	99.88	resfinder	AM922307	blaSHV-106	Amoxicillin;Ampicillin;Aztreonam;Cefepime;Cefotaxime;Ceftazidime;Ceftriaxone;Piperacillin;Ticarcillin	K. pneumoniae
P0739	dfrA14_5	Folate pathway antagonist	Other AMR genes		1-483/483	100	99.59	resfinder	DQ388123	dfrA14	Trimethoprim	K. pneumoniae
P0739	sul2_3	Folate pathway antagonist	Other AMR genes		1-816/816	100	100	resfinder	HQ840942	sul2	Sulfamethoxazole	K. pneumoniae
P0739	fosA6_1	Fosfomycin	Other AMR genes		1-420/433	97	99.52	resfinder	KU254579	fosA6	Fosfomycin	K. pneumoniae
P0739	IncFIB(K)_1_Kpn3	Inc	Incompatibility groups	IncF	1-560/560	100	98.93	plasmidfinder	JN233704	IncFIB(K)_1_Kpn3_JN233704		K. pneumoniae
P0739	IncFII_1_pKP91	Inc	Incompatibility groups	IncF	1-230/230	100	86.61	plasmidfinder	CP000966	IncFII_1_pKP91_CP000966		K. pneumoniae
P0739	blaOXA-1_1	Other Beta-lactam	Other betalactamases		1-831/831	100	100	resfinder	HQ170510	blaOXA-1	Amoxicillin;Amoxicillin+Clavulanic_acid;Ampicillin;Ampicillin+Clavulanic_acid;Cefepime;Piperacillin;Piperacillin+Tazobactam	K. pneumoniae
P0739	blaTEM-1B_1	Other Beta-lactam	Other betalactamases		1-861/861	100	100	resfinder	AY458016	blaTEM-1B	Amoxicillin;Ampicillin;Cephalothin;Piperacillin;Ticarcillin	K. pneumoniae
P0739	qnrB1_1	Quinolone	Other AMR genes		1-645/645	100	100	resfinder	DQ351241	qnrB1	Ciprofloxacin	K. pneumoniae
P0743	aph(3'')-Ib_5	Aminoglycoside	Other AMR genes		1-804/804	100	100	resfinder	AF321551	aph(3'')-Ib	Streptomycin	K. pneumoniae
P0743	aph(6)-Id_1	Aminoglycoside	Other AMR genes		1-837/837	100	100	resfinder	M28829	aph(6)-Id	Streptomycin	K. pneumoniae
P0743	aac(6')-Ib-cr_1	Aminoglycoside, Quinolone	Other AMR genes		1-600/600	100	100	resfinder	DQ303918	aac(6')-Ib-cr	Ciprofloxacin	K. pneumoniae
P0743	oqxA_1	Amphenicol, Quinolone, Quaternary Ammonium Compounds, Folate pathway antagonist	Other AMR genes		1-1176/1176	100	99.23	resfinder	EU370913	oqxA	Nalidixic_acid;Ciprofloxacin	K. pneumoniae
P0743	oqxB_1	Amphenicol, Quinolone, Quaternary Ammonium Compounds, Folate pathway antagonist	Other AMR genes		1-3153/3153	100	98.8	resfinder	EU370913	oqxB	Nalidixic_acid;Ciprofloxacin	K. pneumoniae
P0743	Col440I_1	Col	Other rep.		1-114/114	100	87.72	plasmidfinder	CP023920.1	Col440I_1__CP023920.1		K. pneumoniae
P0743	Col440I_1	Col	Other rep.		1-114/114	100	89.47	plasmidfinder	CP023920.1	Col440I_1__CP023920.1		K. pneumoniae
P0743	Col440II_1	Col	Other rep.		1-282/282	100	100	plasmidfinder	CP023921.1	Col440II_1__CP023921.1		K. pneumoniae
P0743	blaCTX-M-15_1	ESBL	ESBL	blaCTX-M-1 group	1-876/876	100	100	resfinder	AY044436	blaCTX-M-15	Amoxicillin;Ampicillin;Aztreonam;Cefepime;Cefotaxime;Ceftazidime;Ceftriaxone;Piperacillin;Ticarcillin	K. pneumoniae
P0743	blaSHV-145_1	ESBL	ESBL	blaSHV group	1-861/861	100	99.88	resfinder	JX013655	blaSHV-145		K. pneumoniae
P0743	dfrA14_5	Folate pathway antagonist	Other AMR genes		1-483/483	100	99.59	resfinder	DQ388123	dfrA14	Trimethoprim	K. pneumoniae
P0743	sul2_2	Folate pathway antagonist	Other AMR genes		1-816/816	100	100	resfinder	AY034138	sul2	Sulfamethoxazole	K. pneumoniae
P0743	fosA6_1	Fosfomycin	Other AMR genes		1-420/433	97	99.76	resfinder	KU254579	fosA6	Fosfomycin	K. pneumoniae
P0743	IncFIB(K)_1_Kpn3	Inc	Incompatibility groups	IncF	1-560/560	100	99.11	plasmidfinder	JN233704	IncFIB(K)_1_Kpn3_JN233704		K. pneumoniae
P0743	IncFII_1_pKP91	Inc	Incompatibility groups	IncF	10-230/230	96.09	88.55	plasmidfinder	CP000966	IncFII_1_pKP91_CP000966		K. pneumoniae
P0743	blaOXA-1_1	Other Beta-lactam	Other betalactamases		1-831/831	100	100	resfinder	HQ170510	blaOXA-1	Amoxicillin;Amoxicillin+Clavulanic_acid;Ampicillin;Ampicillin+Clavulanic_acid;Cefepime;Piperacillin;Piperacillin+Tazobactam	K. pneumoniae
P0743	blaTEM-1B_1	Other Beta-lactam	Other betalactamases		1-861/861	100	100	resfinder	AY458016	blaTEM-1B	Amoxicillin;Ampicillin;Cephalothin;Piperacillin;Ticarcillin	K. pneumoniae
P0743	tet(A)_6	Tetracycline	Other AMR genes		1-1247/1275	97.8	100	resfinder	AF534183	tet(A)	Doxycycline;Tetracycline	K. pneumoniae
P0744	aph(3'')-Ib_5	Aminoglycoside	Other AMR genes		1-804/804	100	100	resfinder	AF321551	aph(3'')-Ib	Streptomycin	K. pneumoniae
P0744	aph(6)-Id_1	Aminoglycoside	Other AMR genes		1-837/837	100	100	resfinder	M28829	aph(6)-Id	Streptomycin	K. pneumoniae
P0744	aac(6')-Ib-cr_1	Aminoglycoside, Quinolone	Other AMR genes		1-600/600	100	100	resfinder	DQ303918	aac(6')-Ib-cr	Ciprofloxacin	K. pneumoniae
P0744	oqxA_1	Amphenicol, Quinolone, Quaternary Ammonium Compounds, Folate pathway antagonist	Other AMR genes		1-1176/1176	100	99.23	resfinder	EU370913	oqxA	Nalidixic_acid;Ciprofloxacin	K. pneumoniae
P0744	oqxB_1	Amphenicol, Quinolone, Quaternary Ammonium Compounds, Folate pathway antagonist	Other AMR genes		1-3153/3153	100	98.8	resfinder	EU370913	oqxB	Nalidixic_acid;Ciprofloxacin	K. pneumoniae
P0744	Col440I_1	Col	Other rep.		1-114/114	100	87.72	plasmidfinder	CP023920.1	Col440I_1__CP023920.1		K. pneumoniae
P0744	Col440I_1	Col	Other rep.		1-114/114	100	89.47	plasmidfinder	CP023920.1	Col440I_1__CP023920.1		K. pneumoniae
P0744	Col440II_1	Col	Other rep.		1-282/282	100	100	plasmidfinder	CP023921.1	Col440II_1__CP023921.1		K. pneumoniae
P0744	blaCTX-M-15_1	ESBL	ESBL	blaCTX-M-1 group	1-876/876	100	100	resfinder	AY044436	blaCTX-M-15	Amoxicillin;Ampicillin;Aztreonam;Cefepime;Cefotaxime;Ceftazidime;Ceftriaxone;Piperacillin;Ticarcillin	K. pneumoniae
P0744	blaSHV-145_1	ESBL	ESBL	blaSHV group	1-861/861	100	99.88	resfinder	JX013655	blaSHV-145		K. pneumoniae
P0744	dfrA14_5	Folate pathway antagonist	Other AMR genes		1-483/483	100	99.59	resfinder	DQ388123	dfrA14	Trimethoprim	K. pneumoniae
P0744	sul2_2	Folate pathway antagonist	Other AMR genes		1-816/816	100	100	resfinder	AY034138	sul2	Sulfamethoxazole	K. pneumoniae
P0744	fosA6_1	Fosfomycin	Other AMR genes		1-420/433	97	99.76	resfinder	KU254579	fosA6	Fosfomycin	K. pneumoniae
P0744	IncFIB(K)_1_Kpn3	Inc	Incompatibility groups	IncF	1-560/560	100	99.11	plasmidfinder	JN233704	IncFIB(K)_1_Kpn3_JN233704		K. pneumoniae
P0744	IncFII_1_pKP91	Inc	Incompatibility groups	IncF	10-230/230	96.09	88.55	plasmidfinder	CP000966	IncFII_1_pKP91_CP000966		K. pneumoniae
P0744	blaOXA-1_1	Other Beta-lactam	Other betalactamases		1-831/831	100	100	resfinder	HQ170510	blaOXA-1	Amoxicillin;Amoxicillin+Clavulanic_acid;Ampicillin;Ampicillin+Clavulanic_acid;Cefepime;Piperacillin;Piperacillin+Tazobactam	K. pneumoniae
P0744	blaTEM-1B_1	Other Beta-lactam	Other betalactamases		1-861/861	100	100	resfinder	AY458016	blaTEM-1B	Amoxicillin;Ampicillin;Cephalothin;Piperacillin;Ticarcillin	K. pneumoniae
P0744	qnrB1_1	Quinolone	Other AMR genes		1-645/645	100	100	resfinder	DQ351241	qnrB1	Ciprofloxacin	K. pneumoniae
P0744	tet(A)_6	Tetracycline	Other AMR genes		1-1247/1275	97.8	100	resfinder	AF534183	tet(A)	Doxycycline;Tetracycline	K. pneumoniae
P0775	aac(3)-IIa_1	Aminoglycoside	Other AMR genes		1-861/861	100	99.77	resfinder	X51534	aac(3)-IIa	Gentamicin;Tobramycin	K. pneumoniae
P0775	aac(6')-Ib-cr_1	Aminoglycoside, Quinolone	Other AMR genes		1-600/600	100	100	resfinder	DQ303918	aac(6')-Ib-cr	Ciprofloxacin	K. pneumoniae
P0775	oqxA_1	Amphenicol, Quinolone, Quaternary Ammonium Compounds, Folate pathway antagonist	Other AMR genes		1-1176/1176	100	99.23	resfinder	EU370913	oqxA	Nalidixic_acid;Ciprofloxacin	K. pneumoniae
P0775	oqxB_1	Amphenicol, Quinolone, Quaternary Ammonium Compounds, Folate pathway antagonist	Other AMR genes		1-3153/3153	100	98.57	resfinder	EU370913	oqxB	Nalidixic_acid;Ciprofloxacin	K. pneumoniae
P0775	blaCTX-M-15_1	ESBL	ESBL	blaCTX-M-1 group	1-876/876	100	100	resfinder	AY044436	blaCTX-M-15	Amoxicillin;Ampicillin;Aztreonam;Cefepime;Cefotaxime;Ceftazidime;Ceftriaxone;Piperacillin;Ticarcillin	K. pneumoniae
P0775	blaSHV-145_1	ESBL	ESBL	blaSHV group	1-861/861	100	99.88	resfinder	JX013655	blaSHV-145		K. pneumoniae
P0775	dfrA14_5	Folate pathway antagonist	Other AMR genes		1-483/483	100	99.59	resfinder	DQ388123	dfrA14	Trimethoprim	K. pneumoniae
P0775	fosA_5	Fosfomycin	Other AMR genes		1-420/420	100	100	resfinder	AFBO01000747	fosA	Fosfomycin	K. pneumoniae
P0775	IncFIB(K)_1_Kpn3	Inc	Incompatibility groups	IncF	1-560/560	100	98.93	plasmidfinder	JN233704	IncFIB(K)_1_Kpn3_JN233704		K. pneumoniae
P0775	IncFII_1_pKP91	Inc	Incompatibility groups	IncF	10-230/230	96.09	88.55	plasmidfinder	CP000966	IncFII_1_pKP91_CP000966		K. pneumoniae
P0775	blaOXA-1_1	Other Beta-lactam	Other betalactamases		1-831/831	100	100	resfinder	HQ170510	blaOXA-1	Amoxicillin;Amoxicillin+Clavulanic_acid;Ampicillin;Ampicillin+Clavulanic_acid;Cefepime;Piperacillin;Piperacillin+Tazobactam	K. pneumoniae
P0775	qnrB1_1	Quinolone	Other AMR genes		1-645/645	100	100	resfinder	DQ351241	qnrB1	Ciprofloxacin	K. pneumoniae
P0783	aph(3'')-Ib_5	Aminoglycoside	Other AMR genes		1-804/804	100	100	resfinder	AF321551	aph(3'')-Ib	Streptomycin	K. pneumoniae
P0783	aph(6)-Id_1	Aminoglycoside	Other AMR genes		1-837/837	100	100	resfinder	M28829	aph(6)-Id	Streptomycin	K. pneumoniae
P0783	aac(6')-Ib-cr_1	Aminoglycoside, Quinolone	Other AMR genes		1-600/600	100	100	resfinder	DQ303918	aac(6')-Ib-cr	Ciprofloxacin	K. pneumoniae
P0783	oqxA_1	Amphenicol, Quinolone, Quaternary Ammonium Compounds, Folate pathway antagonist	Other AMR genes		1-1176/1176	100	99.23	resfinder	EU370913	oqxA	Nalidixic_acid;Ciprofloxacin	K. pneumoniae
P0783	oqxB_1	Amphenicol, Quinolone, Quaternary Ammonium Compounds, Folate pathway antagonist	Other AMR genes		1-3153/3153	100	98.83	resfinder	EU370913	oqxB	Nalidixic_acid;Ciprofloxacin	K. pneumoniae
P0783	Col440I_1	Col	Other rep.		1-114/114	100	100	plasmidfinder	CP023920.1	Col440I_1__CP023920.1		K. pneumoniae
P0783	Col440I_1	Col	Other rep.		1-114/114	100	96.49	plasmidfinder	CP023920.1	Col440I_1__CP023920.1		K. pneumoniae
P0783	blaCTX-M-15_1	ESBL	ESBL	blaCTX-M-1 group	1-876/876	100	100	resfinder	AY044436	blaCTX-M-15	Amoxicillin;Ampicillin;Aztreonam;Cefepime;Cefotaxime;Ceftazidime;Ceftriaxone;Piperacillin;Ticarcillin	K. pneumoniae
P0783	blaSHV-106_1	ESBL	ESBL	blaSHV group	1-861/861	100	99.88	resfinder	AM922307	blaSHV-106	Amoxicillin;Ampicillin;Aztreonam;Cefepime;Cefotaxime;Ceftazidime;Ceftriaxone;Piperacillin;Ticarcillin	K. pneumoniae
P0783	dfrA14_5	Folate pathway antagonist	Other AMR genes		1-483/483	100	99.59	resfinder	DQ388123	dfrA14	Trimethoprim	K. pneumoniae
P0783	sul2_3	Folate pathway antagonist	Other AMR genes		1-816/816	100	100	resfinder	HQ840942	sul2	Sulfamethoxazole	K. pneumoniae
P0783	fosA6_1	Fosfomycin	Other AMR genes		1-420/433	97	99.52	resfinder	KU254579	fosA6	Fosfomycin	K. pneumoniae
P0783	IncFIB(K)_1_Kpn3	Inc	Incompatibility groups	IncF	1-560/560	100	98.93	plasmidfinder	JN233704	IncFIB(K)_1_Kpn3_JN233704		K. pneumoniae
P0783	IncFII_1_pKP91	Inc	Incompatibility groups	IncF	1-230/230	100	86.61	plasmidfinder	CP000966	IncFII_1_pKP91_CP000966		K. pneumoniae
P0783	blaOXA-1_1	Other Beta-lactam	Other betalactamases		1-831/831	100	100	resfinder	HQ170510	blaOXA-1	Amoxicillin;Amoxicillin+Clavulanic_acid;Ampicillin;Ampicillin+Clavulanic_acid;Cefepime;Piperacillin;Piperacillin+Tazobactam	K. pneumoniae
P0783	blaTEM-1B_1	Other Beta-lactam	Other betalactamases		1-861/861	100	100	resfinder	AY458016	blaTEM-1B	Amoxicillin;Ampicillin;Cephalothin;Piperacillin;Ticarcillin	K. pneumoniae
P0783	qnrB1_1	Quinolone	Other AMR genes		1-645/645	100	100	resfinder	DQ351241	qnrB1	Ciprofloxacin	K. pneumoniae
P0788	aac(3)-IIa_1	Aminoglycoside	Other AMR genes		1-861/861	100	99.77	resfinder	X51534	aac(3)-IIa	Gentamicin;Tobramycin	K. pneumoniae
P0788	aph(3'')-Ib_5	Aminoglycoside	Other AMR genes		1-804/804	100	100	resfinder	AF321551	aph(3'')-Ib	Streptomycin	K. pneumoniae
P0788	aph(6)-Id_1	Aminoglycoside	Other AMR genes		1-837/837	100	100	resfinder	M28829	aph(6)-Id	Streptomycin	K. pneumoniae
P0788	aac(6')-Ib-cr_1	Aminoglycoside, Quinolone	Other AMR genes		1-600/600	100	100	resfinder	DQ303918	aac(6')-Ib-cr	Ciprofloxacin	K. pneumoniae
P0788	oqxA_1	Amphenicol, Quinolone, Quaternary Ammonium Compounds, Folate pathway antagonist	Other AMR genes		1-1176/1176	100	99.66	resfinder	EU370913	oqxA	Nalidixic_acid;Ciprofloxacin	K. pneumoniae
P0788	oqxB_1	Amphenicol, Quinolone, Quaternary Ammonium Compounds, Folate pathway antagonist	Other AMR genes		1-3153/3153	100	99.14	resfinder	EU370913	oqxB	Nalidixic_acid;Ciprofloxacin	K. pneumoniae
P0788	blaCTX-M-15_1	ESBL	ESBL	blaCTX-M-1 group	1-876/876	100	100	resfinder	AY044436	blaCTX-M-15	Amoxicillin;Ampicillin;Aztreonam;Cefepime;Cefotaxime;Ceftazidime;Ceftriaxone;Piperacillin;Ticarcillin	K. pneumoniae
P0788	dfrA14_5	Folate pathway antagonist	Other AMR genes		1-483/483	100	99.59	resfinder	DQ388123	dfrA14	Trimethoprim	K. pneumoniae
P0788	sul2_2	Folate pathway antagonist	Other AMR genes		1-816/816	100	100	resfinder	AY034138	sul2	Sulfamethoxazole	K. pneumoniae
P0788	fosA_6	Fosfomycin	Other AMR genes		1-420/420	100	96.67	resfinder	ACZD01000244	fosA	Fosfomycin	K. pneumoniae
P0788	IncFIB(K)_1_Kpn3	Inc	Incompatibility groups	IncF	1-560/560	100	98.93	plasmidfinder	JN233704	IncFIB(K)_1_Kpn3_JN233704		K. pneumoniae
P0788	IncFII_1_pKP91	Inc	Incompatibility groups	IncF	10-230/230	96.09	88.55	plasmidfinder	CP000966	IncFII_1_pKP91_CP000966		K. pneumoniae
P0788	blaOXA-1_1	Other Beta-lactam	Other betalactamases		1-831/831	100	100	resfinder	HQ170510	blaOXA-1	Amoxicillin;Amoxicillin+Clavulanic_acid;Ampicillin;Ampicillin+Clavulanic_acid;Cefepime;Piperacillin;Piperacillin+Tazobactam	K. pneumoniae
P0788	blaSHV-172_1	Other Beta-lactam	Other betalactamases		1-861/861	100	99.88	resfinder	KF513177	blaSHV-172		K. pneumoniae
P0788	blaTEM-1B_1	Other Beta-lactam	Other betalactamases		1-861/861	100	100	resfinder	AY458016	blaTEM-1B	Amoxicillin;Ampicillin;Cephalothin;Piperacillin;Ticarcillin	K. pneumoniae
P0788	qnrB1_1	Quinolone	Other AMR genes		1-645/645	100	100	resfinder	DQ351241	qnrB1	Ciprofloxacin	K. pneumoniae
P0788	tet(A)_6	Tetracycline	Other AMR genes		1-1247/1275	97.8	100	resfinder	AF534183	tet(A)	Doxycycline;Tetracycline	K. pneumoniae
P0799	aph(3'')-Ib_5	Aminoglycoside	Other AMR genes		1-804/804	100	100	resfinder	AF321551	aph(3'')-Ib	Streptomycin	K. pneumoniae
P0799	aph(6)-Id_1	Aminoglycoside	Other AMR genes		1-837/837	100	100	resfinder	M28829	aph(6)-Id	Streptomycin	K. pneumoniae
P0799	aac(6')-Ib-cr_1	Aminoglycoside, Quinolone	Other AMR genes		1-600/600	100	100	resfinder	DQ303918	aac(6')-Ib-cr	Ciprofloxacin	K. pneumoniae
P0799	oqxA_1	Amphenicol, Quinolone, Quaternary Ammonium Compounds, Folate pathway antagonist	Other AMR genes		1-1176/1176	100	99.23	resfinder	EU370913	oqxA	Nalidixic_acid;Ciprofloxacin	K. pneumoniae
P0799	oqxB_1	Amphenicol, Quinolone, Quaternary Ammonium Compounds, Folate pathway antagonist	Other AMR genes		1-3153/3153	100	98.8	resfinder	EU370913	oqxB	Nalidixic_acid;Ciprofloxacin	K. pneumoniae
P0799	Col440I_1	Col	Other rep.		1-114/114	100	87.72	plasmidfinder	CP023920.1	Col440I_1__CP023920.1		K. pneumoniae
P0799	Col440I_1	Col	Other rep.		1-114/114	100	89.47	plasmidfinder	CP023920.1	Col440I_1__CP023920.1		K. pneumoniae
P0799	Col440II_1	Col	Other rep.		1-282/282	100	100	plasmidfinder	CP023921.1	Col440II_1__CP023921.1		K. pneumoniae
P0799	blaCTX-M-15_1	ESBL	ESBL	blaCTX-M-1 group	1-876/876	100	100	resfinder	AY044436	blaCTX-M-15	Amoxicillin;Ampicillin;Aztreonam;Cefepime;Cefotaxime;Ceftazidime;Ceftriaxone;Piperacillin;Ticarcillin	K. pneumoniae
P0799	blaSHV-145_1	ESBL	ESBL	blaSHV group	1-861/861	100	99.88	resfinder	JX013655	blaSHV-145		K. pneumoniae
P0799	dfrA14_5	Folate pathway antagonist	Other AMR genes		1-483/483	100	99.59	resfinder	DQ388123	dfrA14	Trimethoprim	K. pneumoniae
P0799	sul2_2	Folate pathway antagonist	Other AMR genes		1-816/816	100	100	resfinder	AY034138	sul2	Sulfamethoxazole	K. pneumoniae
P0799	fosA6_1	Fosfomycin	Other AMR genes		1-420/433	97	99.76	resfinder	KU254579	fosA6	Fosfomycin	K. pneumoniae
P0799	IncFIB(K)_1_Kpn3	Inc	Incompatibility groups	IncF	1-560/560	100	99.11	plasmidfinder	JN233704	IncFIB(K)_1_Kpn3_JN233704		K. pneumoniae
P0799	IncFII_1_pKP91	Inc	Incompatibility groups	IncF	10-230/230	96.09	88.55	plasmidfinder	CP000966	IncFII_1_pKP91_CP000966		K. pneumoniae
P0799	blaOXA-1_1	Other Beta-lactam	Other betalactamases		1-831/831	100	99.88	resfinder	HQ170510	blaOXA-1	Amoxicillin;Amoxicillin+Clavulanic_acid;Ampicillin;Ampicillin+Clavulanic_acid;Cefepime;Piperacillin;Piperacillin+Tazobactam	K. pneumoniae
P0799	blaTEM-1B_1	Other Beta-lactam	Other betalactamases		1-861/861	100	100	resfinder	AY458016	blaTEM-1B	Amoxicillin;Ampicillin;Cephalothin;Piperacillin;Ticarcillin	K. pneumoniae
P0799	qnrB1_1	Quinolone	Other AMR genes		1-645/645	100	100	resfinder	DQ351241	qnrB1	Ciprofloxacin	K. pneumoniae
P0799	tet(A)_6	Tetracycline	Other AMR genes		1-1247/1275	97.8	100	resfinder	AF534183	tet(A)	Doxycycline;Tetracycline	K. pneumoniae
P0808	aac(3)-IId_1	Aminoglycoside	Other AMR genes		1-861/861	100	99.88	resfinder	EU022314	aac(3)-IId	Gentamicin;Tobramycin	K. pneumoniae
P0808	aadA16_1	Aminoglycoside	Other AMR genes		1-846/846	100	99.64	resfinder	EU675686	aadA16	Streptomycin	K. pneumoniae
P0808	aph(3'')-Ib_5	Aminoglycoside	Other AMR genes		1-804/804	100	100	resfinder	AF321551	aph(3'')-Ib	Streptomycin	K. pneumoniae
P0808	aph(6)-Id_1	Aminoglycoside	Other AMR genes		1-837/837	100	100	resfinder	M28829	aph(6)-Id	Streptomycin	K. pneumoniae
P0808	aac(6')-Ib-cr_1	Aminoglycoside, Quinolone	Other AMR genes		1-600/600	100	100	resfinder	DQ303918	aac(6')-Ib-cr	Ciprofloxacin	K. pneumoniae
P0808	catA2_1	Amphenicol	Other AMR genes		1-642/642	100	96.11	resfinder	X53796	catA2	Chloramphenicol	K. pneumoniae
P0808	oqxA_1	Amphenicol, Quinolone, Quaternary Ammonium Compounds, Folate pathway antagonist	Other AMR genes		1-1176/1176	100	96.43	resfinder	EU370913	oqxA	Nalidixic_acid;Ciprofloxacin	K. pneumoniae
P0808	oqxB_1	Amphenicol, Quinolone, Quaternary Ammonium Compounds, Folate pathway antagonist	Other AMR genes		1-3153/3153	100	97.62	resfinder	EU370913	oqxB	Nalidixic_acid;Ciprofloxacin	K. pneumoniae
P0808	blaCTX-M-15_1	ESBL	ESBL	blaCTX-M-1 group	1-876/876	100	100	resfinder	AY044436	blaCTX-M-15	Amoxicillin;Ampicillin;Aztreonam;Cefepime;Cefotaxime;Ceftazidime;Ceftriaxone;Piperacillin;Ticarcillin	K. pneumoniae
P0808	dfrA27_1	Folate pathway antagonist	Other AMR genes		1-474/474	100	100	resfinder	FJ459817	dfrA27	Trimethoprim	K. pneumoniae
P0808	sul1_5	Folate pathway antagonist	Other AMR genes		1-867/867	100	99.89	resfinder	EU780013	sul1	Sulfamethoxazole	K. pneumoniae
P0808	sul2_3	Folate pathway antagonist	Other AMR genes		1-816/816	100	100	resfinder	HQ840942	sul2	Sulfamethoxazole	K. pneumoniae
P0808	fosA_6	Fosfomycin	Other AMR genes		1-420/420	100	93.57	resfinder	ACZD01000244	fosA	Fosfomycin	K. pneumoniae
P0808	IncFII_1_pKP91	Inc	Incompatibility groups	IncF	1-230/230	100	88.28	plasmidfinder	CP000966	IncFII_1_pKP91_CP000966		K. pneumoniae
P0808	mph(A)_2	Macrolide	Other AMR genes		1-921/921	100	99.67	resfinder	U36578	mph(A)	Erythromycin;Azithromycin;Spiramycin;Telithromycin	K. pneumoniae
P0808	blaLEN2_1	Other Beta-lactam	Other betalactamases		1-861/861	100	99.77	resfinder	AY037780	blaLEN2		K. pneumoniae
P0808	blaTEM-1C_1	Other Beta-lactam	Other betalactamases		1-861/861	100	100	resfinder	FJ560503	blaTEM-1C	Amoxicillin;Ampicillin;Cephalothin;Piperacillin;Ticarcillin	K. pneumoniae
P0808	qnrB6_2	Quinolone	Other AMR genes		1-645/645	100	100	resfinder	EF523819	qnrB6	Ciprofloxacin	K. pneumoniae
P0808	ARR-3_4	Rifamycin	Other AMR genes		51-543/543	90.79	99.19	resfinder	FM207631	ARR-3		K. pneumoniae
P0808	tet(A)_6	Tetracycline	Other AMR genes		1-1247/1275	97.8	99.92	resfinder	AF534183	tet(A)	Doxycycline;Tetracycline	K. pneumoniae
P1122	aac(3)-IIa_1	Aminoglycoside	Other AMR genes		1-861/861	100	99.77	resfinder	X51534	aac(3)-IIa	Gentamicin;Tobramycin	K. pneumoniae
P1122	aph(3'')-Ib_5	Aminoglycoside	Other AMR genes		1-804/804	100	99.88	resfinder	AF321551	aph(3'')-Ib	Streptomycin	K. pneumoniae
P1122	aph(6)-Id_1	Aminoglycoside	Other AMR genes		1-837/837	100	100	resfinder	M28829	aph(6)-Id	Streptomycin	K. pneumoniae
P1122	aac(6')-Ib-cr_1	Aminoglycoside, Quinolone	Other AMR genes		1-600/600	100	100	resfinder	DQ303918	aac(6')-Ib-cr	Ciprofloxacin	K. pneumoniae
P1122	oqxA_1	Amphenicol, Quinolone, Quaternary Ammonium Compounds, Folate pathway antagonist	Other AMR genes		1-1176/1176	100	98.89	resfinder	EU370913	oqxA	Nalidixic_acid;Ciprofloxacin	K. pneumoniae
P1122	oqxB_1	Amphenicol, Quinolone, Quaternary Ammonium Compounds, Folate pathway antagonist	Other AMR genes		1-3153/3153	100	98.57	resfinder	EU370913	oqxB	Nalidixic_acid;Ciprofloxacin	K. pneumoniae
P1122	Col440I_1	Col	Other rep.		1-114/114	100	97.37	plasmidfinder	CP023920.1	Col440I_1__CP023920.1		K. pneumoniae
P1122	ColRNAI_1	Col	Other rep.		1-130/130	100	87.79	plasmidfinder	DQ298019	ColRNAI_1__DQ298019		K. pneumoniae
P1122	blaCTX-M-15_1	ESBL	ESBL	blaCTX-M-1 group	1-876/876	100	100	resfinder	AY044436	blaCTX-M-15	Amoxicillin;Ampicillin;Aztreonam;Cefepime;Cefotaxime;Ceftazidime;Ceftriaxone;Piperacillin;Ticarcillin	K. pneumoniae
P1122	blaSHV-106_1	ESBL	ESBL	blaSHV group	1-861/861	100	99.88	resfinder	AM922307	blaSHV-106	Amoxicillin;Ampicillin;Aztreonam;Cefepime;Cefotaxime;Ceftazidime;Ceftriaxone;Piperacillin;Ticarcillin	K. pneumoniae
P1122	dfrA14_5	Folate pathway antagonist	Other AMR genes		1-483/483	100	99.59	resfinder	DQ388123	dfrA14	Trimethoprim	K. pneumoniae
P1122	sul2_2	Folate pathway antagonist	Other AMR genes		1-816/816	100	100	resfinder	AY034138	sul2	Sulfamethoxazole	K. pneumoniae
P1122	fosA6_1	Fosfomycin	Other AMR genes		1-420/433	97	99.76	resfinder	KU254579	fosA6	Fosfomycin	K. pneumoniae
P1122	IncFIB(K)_1_Kpn3	Inc	Incompatibility groups	IncF	1-560/560	100	98.93	plasmidfinder	JN233704	IncFIB(K)_1_Kpn3_JN233704		K. pneumoniae
P1122	blaOXA-1_1	Other Beta-lactam	Other betalactamases		1-831/831	100	100	resfinder	HQ170510	blaOXA-1	Amoxicillin;Amoxicillin+Clavulanic_acid;Ampicillin;Ampicillin+Clavulanic_acid;Cefepime;Piperacillin;Piperacillin+Tazobactam	K. pneumoniae
P1122	blaTEM-1B_1	Other Beta-lactam	Other betalactamases		1-861/861	100	100	resfinder	AY458016	blaTEM-1B	Amoxicillin;Ampicillin;Cephalothin;Piperacillin;Ticarcillin	K. pneumoniae
P1122	qnrB1_1	Quinolone	Other AMR genes		1-645/645	100	100	resfinder	DQ351241	qnrB1	Ciprofloxacin	K. pneumoniae
P1122	tet(A)_6	Tetracycline	Other AMR genes		1-1247/1275	97.8	100	resfinder	AF534183	tet(A)	Doxycycline;Tetracycline	K. pneumoniae
P1203	aph(3'')-Ib_5	Aminoglycoside	Other AMR genes		1-733/804	91.17	100	resfinder	AF321551	aph(3'')-Ib	Streptomycin	K. pneumoniae
P1203	aph(6)-Id_1	Aminoglycoside	Other AMR genes		1-837/837	100	99.88	resfinder	M28829	aph(6)-Id	Streptomycin	K. pneumoniae
P1203	aac(6')-Ib-cr_1	Aminoglycoside, Quinolone	Other AMR genes		1-600/600	100	100	resfinder	DQ303918	aac(6')-Ib-cr	Ciprofloxacin	K. pneumoniae
P1203	oqxA_1	Amphenicol, Quinolone, Quaternary Ammonium Compounds, Folate pathway antagonist	Other AMR genes		1-1176/1176	100	99.49	resfinder	EU370913	oqxA	Nalidixic_acid;Ciprofloxacin	K. pneumoniae
P1203	oqxB_1	Amphenicol, Quinolone, Quaternary Ammonium Compounds, Folate pathway antagonist	Other AMR genes		1-3153/3153	100	99.3	resfinder	EU370913	oqxB	Nalidixic_acid;Ciprofloxacin	K. pneumoniae
P1203	Col440I_1	Col	Other rep.		1-114/114	100	100	plasmidfinder	CP023920.1	Col440I_1__CP023920.1		K. pneumoniae
P1203	blaCTX-M-15_1	ESBL	ESBL	blaCTX-M-1 group	1-876/876	100	100	resfinder	AY044436	blaCTX-M-15	Amoxicillin;Ampicillin;Aztreonam;Cefepime;Cefotaxime;Ceftazidime;Ceftriaxone;Piperacillin;Ticarcillin	K. pneumoniae
P1203	dfrA14_5	Folate pathway antagonist	Other AMR genes		1-483/483	100	99.59	resfinder	DQ388123	dfrA14	Trimethoprim	K. pneumoniae
P1203	sul2_2	Folate pathway antagonist	Other AMR genes		1-816/816	100	100	resfinder	AY034138	sul2	Sulfamethoxazole	K. pneumoniae
P1203	fosA_6	Fosfomycin	Other AMR genes		1-420/420	100	96.91	resfinder	ACZD01000244	fosA	Fosfomycin	K. pneumoniae
P1203	IncFIA(HI1)_1_HI1	Inc	Incompatibility groups	IncF	2-388/388	99.74	98.45	plasmidfinder	AF250878	IncFIA(HI1)_1_HI1_AF250878		K. pneumoniae
P1203	IncFIB(K)_1_Kpn3	Inc	Incompatibility groups	IncF	1-560/560	100	92.32	plasmidfinder	JN233704	IncFIB(K)_1_Kpn3_JN233704		K. pneumoniae
P1203	blaSHV-172_1	Other Beta-lactam	Other betalactamases		1-861/861	100	99.88	resfinder	KF513177	blaSHV-172		K. pneumoniae
P1203	blaTEM-1B_1	Other Beta-lactam	Other betalactamases		1-861/861	100	100	resfinder	AY458016	blaTEM-1B	Amoxicillin;Ampicillin;Cephalothin;Piperacillin;Ticarcillin	K. pneumoniae
P1203	qnrB1_1	Quinolone	Other AMR genes		1-645/645	100	100	resfinder	DQ351241	qnrB1	Ciprofloxacin	K. pneumoniae
P1203	tet(A)_6	Tetracycline	Other AMR genes		1-1247/1275	97.8	100	resfinder	AF534183	tet(A)	Doxycycline;Tetracycline	K. pneumoniae
P1206	aac(3)-IId_1	Aminoglycoside	Other AMR genes		1-861/861	100	99.88	resfinder	EU022314	aac(3)-IId	Gentamicin;Tobramycin	K. pneumoniae
P1206	aph(3'')-Ib_5	Aminoglycoside	Other AMR genes		1-804/804	100	100	resfinder	AF321551	aph(3'')-Ib	Streptomycin	K. pneumoniae
P1206	aph(6)-Id_1	Aminoglycoside	Other AMR genes		1-837/837	100	100	resfinder	M28829	aph(6)-Id	Streptomycin	K. pneumoniae
P1206	oqxA_1	Amphenicol, Quinolone, Quaternary Ammonium Compounds, Folate pathway antagonist	Other AMR genes		1-1176/1176	100	99.75	resfinder	EU370913	oqxA	Nalidixic_acid;Ciprofloxacin	K. pneumoniae
P1206	oqxB_1	Amphenicol, Quinolone, Quaternary Ammonium Compounds, Folate pathway antagonist	Other AMR genes		1-3153/3153	100	98.86	resfinder	EU370913	oqxB	Nalidixic_acid;Ciprofloxacin	K. pneumoniae
P1206	ColRNAI_1	Col	Other rep.		19-130/130	86.15	89.38	plasmidfinder	DQ298019	ColRNAI_1__DQ298019		K. pneumoniae
P1206	blaCTX-M-14_1	ESBL	ESBL	blaCTX-M-9 group	1-876/876	100	100	resfinder	AF252622	blaCTX-M-14	Amoxicillin;Ampicillin;Aztreonam;Cefepime;Cefotaxime;Ceftazidime;Ceftriaxone;Piperacillin;Ticarcillin	K. pneumoniae
P1206	dfrA1_8	Folate pathway antagonist	Other AMR genes		1-474/474	100	100	resfinder	X00926	dfrA1	Trimethoprim	K. pneumoniae
P1206	sul1_5	Folate pathway antagonist	Other AMR genes		1-867/867	100	99.89	resfinder	EU780013	sul1	Sulfamethoxazole	K. pneumoniae
P1206	sul2_2	Folate pathway antagonist	Other AMR genes		1-816/816	100	100	resfinder	AY034138	sul2	Sulfamethoxazole	K. pneumoniae
P1206	fosA6_1	Fosfomycin	Other AMR genes		1-420/433	97	99.52	resfinder	KU254579	fosA6	Fosfomycin	K. pneumoniae
P1206	IncFIB(K)_1_Kpn3	Inc	Incompatibility groups	IncF	1-560/560	100	98.93	plasmidfinder	JN233704	IncFIB(K)_1_Kpn3_JN233704		K. pneumoniae
P1206	IncFII_1_pKP91	Inc	Incompatibility groups	IncF	10-230/230	96.09	96.83	plasmidfinder	CP000966	IncFII_1_pKP91_CP000966		K. pneumoniae
P1206	blaSHV-110_1	Other Beta-lactam	Other betalactamases		1-861/861	100	99.77	resfinder	HQ877615	blaSHV-110		K. pneumoniae
P1206	blaTEM-1B_1	Other Beta-lactam	Other betalactamases		1-861/861	100	100	resfinder	AY458016	blaTEM-1B	Amoxicillin;Ampicillin;Cephalothin;Piperacillin;Ticarcillin	K. pneumoniae
P1206	qnrS1_1	Quinolone	Other AMR genes		1-657/657	100	100	resfinder	AB187515	qnrS1	Ciprofloxacin	K. pneumoniae
P1206	tet(A)_6	Tetracycline	Other AMR genes		1-1247/1275	97.8	100	resfinder	AF534183	tet(A)	Doxycycline;Tetracycline	K. pneumoniae
P1206	tet(D)_1	Tetracycline	Other AMR genes		1-1185/1185	100	100	resfinder	AF467077	tet(D)	Doxycycline;Tetracycline	K. pneumoniae
P1207	aac(3)-IId_1	Aminoglycoside	Other AMR genes		1-861/861	100	99.88	resfinder	EU022314	aac(3)-IId	Gentamicin;Tobramycin	K. pneumoniae
P1207	aph(3'')-Ib_5	Aminoglycoside	Other AMR genes		1-804/804	100	100	resfinder	AF321551	aph(3'')-Ib	Streptomycin	K. pneumoniae
P1207	aph(6)-Id_1	Aminoglycoside	Other AMR genes		1-837/837	100	100	resfinder	M28829	aph(6)-Id	Streptomycin	K. pneumoniae
P1207	oqxA_1	Amphenicol, Quinolone, Quaternary Ammonium Compounds, Folate pathway antagonist	Other AMR genes		1-1176/1176	100	99.75	resfinder	EU370913	oqxA	Nalidixic_acid;Ciprofloxacin	K. pneumoniae
P1207	oqxB_1	Amphenicol, Quinolone, Quaternary Ammonium Compounds, Folate pathway antagonist	Other AMR genes		1-3153/3153	100	98.86	resfinder	EU370913	oqxB	Nalidixic_acid;Ciprofloxacin	K. pneumoniae
P1207	ColRNAI_1	Col	Other rep.		19-130/130	86.15	89.38	plasmidfinder	DQ298019	ColRNAI_1__DQ298019		K. pneumoniae
P1207	blaCTX-M-14_1	ESBL	ESBL	blaCTX-M-9 group	1-876/876	100	100	resfinder	AF252622	blaCTX-M-14	Amoxicillin;Ampicillin;Aztreonam;Cefepime;Cefotaxime;Ceftazidime;Ceftriaxone;Piperacillin;Ticarcillin	K. pneumoniae
P1207	dfrA1_8	Folate pathway antagonist	Other AMR genes		1-474/474	100	100	resfinder	X00926	dfrA1	Trimethoprim	K. pneumoniae
P1207	sul1_5	Folate pathway antagonist	Other AMR genes		1-867/867	100	99.89	resfinder	EU780013	sul1	Sulfamethoxazole	K. pneumoniae
P1207	sul2_2	Folate pathway antagonist	Other AMR genes		1-816/816	100	100	resfinder	AY034138	sul2	Sulfamethoxazole	K. pneumoniae
P1207	fosA6_1	Fosfomycin	Other AMR genes		1-420/433	97	99.52	resfinder	KU254579	fosA6	Fosfomycin	K. pneumoniae
P1207	IncFIB(K)_1_Kpn3	Inc	Incompatibility groups	IncF	1-560/560	100	98.93	plasmidfinder	JN233704	IncFIB(K)_1_Kpn3_JN233704		K. pneumoniae
P1207	IncFII_1_pKP91	Inc	Incompatibility groups	IncF	10-230/230	96.09	96.83	plasmidfinder	CP000966	IncFII_1_pKP91_CP000966		K. pneumoniae
P1207	blaSHV-110_1	Other Beta-lactam	Other betalactamases		1-861/861	100	99.77	resfinder	HQ877615	blaSHV-110		K. pneumoniae
P1207	blaTEM-1B_1	Other Beta-lactam	Other betalactamases		1-861/861	100	100	resfinder	AY458016	blaTEM-1B	Amoxicillin;Ampicillin;Cephalothin;Piperacillin;Ticarcillin	K. pneumoniae
P1207	qnrS1_1	Quinolone	Other AMR genes		1-657/657	100	100	resfinder	AB187515	qnrS1	Ciprofloxacin	K. pneumoniae
P1207	tet(A)_6	Tetracycline	Other AMR genes		1-1247/1275	97.8	100	resfinder	AF534183	tet(A)	Doxycycline;Tetracycline	K. pneumoniae
P1207	tet(D)_1	Tetracycline	Other AMR genes		1-1185/1185	100	100	resfinder	AF467077	tet(D)	Doxycycline;Tetracycline	K. pneumoniae
P1208	aac(3)-IId_1	Aminoglycoside	Other AMR genes		1-861/861	100	99.88	resfinder	EU022314	aac(3)-IId	Gentamicin;Tobramycin	K. pneumoniae
P1208	aph(3'')-Ib_5	Aminoglycoside	Other AMR genes		1-804/804	100	100	resfinder	AF321551	aph(3'')-Ib	Streptomycin	K. pneumoniae
P1208	aph(6)-Id_1	Aminoglycoside	Other AMR genes		1-837/837	100	100	resfinder	M28829	aph(6)-Id	Streptomycin	K. pneumoniae
P1208	oqxA_1	Amphenicol, Quinolone, Quaternary Ammonium Compounds, Folate pathway antagonist	Other AMR genes		1-1176/1176	100	99.75	resfinder	EU370913	oqxA	Nalidixic_acid;Ciprofloxacin	K. pneumoniae
P1208	oqxB_1	Amphenicol, Quinolone, Quaternary Ammonium Compounds, Folate pathway antagonist	Other AMR genes		1-3153/3153	100	98.86	resfinder	EU370913	oqxB	Nalidixic_acid;Ciprofloxacin	K. pneumoniae
P1208	ColRNAI_1	Col	Other rep.		19-130/130	86.15	89.38	plasmidfinder	DQ298019	ColRNAI_1__DQ298019		K. pneumoniae
P1208	blaCTX-M-14_1	ESBL	ESBL	blaCTX-M-9 group	1-876/876	100	100	resfinder	AF252622	blaCTX-M-14	Amoxicillin;Ampicillin;Aztreonam;Cefepime;Cefotaxime;Ceftazidime;Ceftriaxone;Piperacillin;Ticarcillin	K. pneumoniae
P1208	dfrA1_8	Folate pathway antagonist	Other AMR genes		1-474/474	100	100	resfinder	X00926	dfrA1	Trimethoprim	K. pneumoniae
P1208	sul1_5	Folate pathway antagonist	Other AMR genes		1-867/867	100	99.89	resfinder	EU780013	sul1	Sulfamethoxazole	K. pneumoniae
P1208	sul2_2	Folate pathway antagonist	Other AMR genes		1-816/816	100	100	resfinder	AY034138	sul2	Sulfamethoxazole	K. pneumoniae
P1208	fosA6_1	Fosfomycin	Other AMR genes		1-420/433	97	99.52	resfinder	KU254579	fosA6	Fosfomycin	K. pneumoniae
P1208	IncFIB(K)_1_Kpn3	Inc	Incompatibility groups	IncF	1-560/560	100	98.93	plasmidfinder	JN233704	IncFIB(K)_1_Kpn3_JN233704		K. pneumoniae
P1208	IncFII_1_pKP91	Inc	Incompatibility groups	IncF	10-230/230	96.09	96.83	plasmidfinder	CP000966	IncFII_1_pKP91_CP000966		K. pneumoniae
P1208	blaSHV-110_1	Other Beta-lactam	Other betalactamases		1-861/861	100	99.77	resfinder	HQ877615	blaSHV-110		K. pneumoniae
P1208	blaTEM-1B_1	Other Beta-lactam	Other betalactamases		1-861/861	100	100	resfinder	AY458016	blaTEM-1B	Amoxicillin;Ampicillin;Cephalothin;Piperacillin;Ticarcillin	K. pneumoniae
P1208	qnrS1_1	Quinolone	Other AMR genes		1-657/657	100	100	resfinder	AB187515	qnrS1	Ciprofloxacin	K. pneumoniae
P1208	tet(A)_6	Tetracycline	Other AMR genes		1-1247/1275	97.8	100	resfinder	AF534183	tet(A)	Doxycycline;Tetracycline	K. pneumoniae
P1208	tet(D)_1	Tetracycline	Other AMR genes		1-1185/1185	100	100	resfinder	AF467077	tet(D)	Doxycycline;Tetracycline	K. pneumoniae
P1209	aac(3)-IIa_1	Aminoglycoside	Other AMR genes		1-861/861	100	99.77	resfinder	X51534	aac(3)-IIa	Gentamicin;Tobramycin	K. pneumoniae
P1209	aac(6')-Ib-cr_1	Aminoglycoside, Quinolone	Other AMR genes		1-600/600	100	100	resfinder	DQ303918	aac(6')-Ib-cr	Ciprofloxacin	K. pneumoniae
P1209	oqxA_1	Amphenicol, Quinolone, Quaternary Ammonium Compounds, Folate pathway antagonist	Other AMR genes		1-1176/1176	100	99.06	resfinder	EU370913	oqxA	Nalidixic_acid;Ciprofloxacin	K. pneumoniae
P1209	oqxB_1	Amphenicol, Quinolone, Quaternary Ammonium Compounds, Folate pathway antagonist	Other AMR genes		1-3153/3153	100	98.98	resfinder	EU370913	oqxB	Nalidixic_acid;Ciprofloxacin	K. pneumoniae
P1209	blaCTX-M-15_1	ESBL	ESBL	blaCTX-M-1 group	1-876/876	100	100	resfinder	AY044436	blaCTX-M-15	Amoxicillin;Ampicillin;Aztreonam;Cefepime;Cefotaxime;Ceftazidime;Ceftriaxone;Piperacillin;Ticarcillin	K. pneumoniae
P1209	blaSHV-187_1	ESBL	ESBL	blaSHV group	1-867/867	100	100	resfinder	LN515533	blaSHV-187		K. pneumoniae
P1209	dfrA14_5	Folate pathway antagonist	Other AMR genes		1-483/483	100	99.59	resfinder	DQ388123	dfrA14	Trimethoprim	K. pneumoniae
P1209	fosA6_1	Fosfomycin	Other AMR genes		1-420/433	97	99.29	resfinder	KU254579	fosA6	Fosfomycin	K. pneumoniae
P1209	IncFIB(K)_1_Kpn3	Inc	Incompatibility groups	IncF	1-560/560	100	98.75	plasmidfinder	JN233704	IncFIB(K)_1_Kpn3_JN233704		K. pneumoniae
P1209	blaOXA-1_1	Other Beta-lactam	Other betalactamases		1-831/831	100	100	resfinder	HQ170510	blaOXA-1	Amoxicillin;Amoxicillin+Clavulanic_acid;Ampicillin;Ampicillin+Clavulanic_acid;Cefepime;Piperacillin;Piperacillin+Tazobactam	K. pneumoniae
P1209	rep7a_4_repD(pK214)	Other replicons	Other rep.		1-717/849	84.45	94	plasmidfinder	NC009751	rep7a_4_repD(pK214)_NC009751		K. pneumoniae
P1209	qnrB1_1	Quinolone	Other AMR genes		1-645/645	100	100	resfinder	DQ351241	qnrB1	Ciprofloxacin	K. pneumoniae
P1210	aac(3)-IIa_1	Aminoglycoside	Other AMR genes		1-861/861	100	99.77	resfinder	X51534	aac(3)-IIa	Gentamicin;Tobramycin	K. pneumoniae
P1210	aph(3'')-Ib_5	Aminoglycoside	Other AMR genes		1-804/804	100	100	resfinder	AF321551	aph(3'')-Ib	Streptomycin	K. pneumoniae
P1210	aph(6)-Id_1	Aminoglycoside	Other AMR genes		1-837/837	100	100	resfinder	M28829	aph(6)-Id	Streptomycin	K. pneumoniae
P1210	aac(6')-Ib-cr_1	Aminoglycoside, Quinolone	Other AMR genes		1-600/600	100	100	resfinder	DQ303918	aac(6')-Ib-cr	Ciprofloxacin	K. pneumoniae
P1210	oqxA_1	Amphenicol, Quinolone, Quaternary Ammonium Compounds, Folate pathway antagonist	Other AMR genes		1-1176/1176	100	99.23	resfinder	EU370913	oqxA	Nalidixic_acid;Ciprofloxacin	K. pneumoniae
P1210	oqxB_1	Amphenicol, Quinolone, Quaternary Ammonium Compounds, Folate pathway antagonist	Other AMR genes		1-3153/3153	100	98.57	resfinder	EU370913	oqxB	Nalidixic_acid;Ciprofloxacin	K. pneumoniae
P1210	blaCTX-M-15_1	ESBL	ESBL	blaCTX-M-1 group	45-876/876	94.98	100	resfinder	AY044436	blaCTX-M-15	Amoxicillin;Ampicillin;Aztreonam;Cefepime;Cefotaxime;Ceftazidime;Ceftriaxone;Piperacillin;Ticarcillin	K. pneumoniae
P1210	blaSHV-145_1	ESBL	ESBL	blaSHV group	1-861/861	100	99.88	resfinder	JX013655	blaSHV-145		K. pneumoniae
P1210	dfrA14_5	Folate pathway antagonist	Other AMR genes		1-483/483	100	99.59	resfinder	DQ388123	dfrA14	Trimethoprim	K. pneumoniae
P1210	sul2_2	Folate pathway antagonist	Other AMR genes		1-816/816	100	100	resfinder	AY034138	sul2	Sulfamethoxazole	K. pneumoniae
P1210	fosA_5	Fosfomycin	Other AMR genes		1-420/420	100	100	resfinder	AFBO01000747	fosA	Fosfomycin	K. pneumoniae
P1210	IncFIB(K)_1_Kpn3	Inc	Incompatibility groups	IncF	1-560/560	100	98.93	plasmidfinder	JN233704	IncFIB(K)_1_Kpn3_JN233704		K. pneumoniae
P1210	IncFII_1_pKP91	Inc	Incompatibility groups	IncF	10-230/230	96.09	88.55	plasmidfinder	CP000966	IncFII_1_pKP91_CP000966		K. pneumoniae
P1210	blaOXA-1_1	Other Beta-lactam	Other betalactamases		1-831/831	100	100	resfinder	HQ170510	blaOXA-1	Amoxicillin;Amoxicillin+Clavulanic_acid;Ampicillin;Ampicillin+Clavulanic_acid;Cefepime;Piperacillin;Piperacillin+Tazobactam	K. pneumoniae
P1210	blaTEM-1B_1	Other Beta-lactam	Other betalactamases		1-861/861	100	100	resfinder	AY458016	blaTEM-1B	Amoxicillin;Ampicillin;Cephalothin;Piperacillin;Ticarcillin	K. pneumoniae
P1210	qnrB1_1	Quinolone	Other AMR genes		1-645/645	100	100	resfinder	DQ351241	qnrB1	Ciprofloxacin	K. pneumoniae
P1210	tet(A)_6	Tetracycline	Other AMR genes		1-1247/1275	97.8	100	resfinder	AF534183	tet(A)	Doxycycline;Tetracycline	K. pneumoniae
P1211	aac(3)-IIa_1	Aminoglycoside	Other AMR genes		1-861/861	100	99.77	resfinder	X51534	aac(3)-IIa	Gentamicin;Tobramycin	K. pneumoniae
P1211	aph(3'')-Ib_5	Aminoglycoside	Other AMR genes		1-804/804	100	100	resfinder	AF321551	aph(3'')-Ib	Streptomycin	K. pneumoniae
P1211	aph(6)-Id_1	Aminoglycoside	Other AMR genes		1-837/837	100	100	resfinder	M28829	aph(6)-Id	Streptomycin	K. pneumoniae
P1211	aac(6')-Ib-cr_1	Aminoglycoside, Quinolone	Other AMR genes		1-600/600	100	100	resfinder	DQ303918	aac(6')-Ib-cr	Ciprofloxacin	K. pneumoniae
P1211	oqxA_1	Amphenicol, Quinolone, Quaternary Ammonium Compounds, Folate pathway antagonist	Other AMR genes		1-1176/1176	100	99.23	resfinder	EU370913	oqxA	Nalidixic_acid;Ciprofloxacin	K. pneumoniae
P1211	oqxB_1	Amphenicol, Quinolone, Quaternary Ammonium Compounds, Folate pathway antagonist	Other AMR genes		1-3153/3153	100	98.57	resfinder	EU370913	oqxB	Nalidixic_acid;Ciprofloxacin	K. pneumoniae
P1211	blaCTX-M-15_1	ESBL	ESBL	blaCTX-M-1 group	1-876/876	100	100	resfinder	AY044436	blaCTX-M-15	Amoxicillin;Ampicillin;Aztreonam;Cefepime;Cefotaxime;Ceftazidime;Ceftriaxone;Piperacillin;Ticarcillin	K. pneumoniae
P1211	blaSHV-145_1	ESBL	ESBL	blaSHV group	1-861/861	100	99.88	resfinder	JX013655	blaSHV-145		K. pneumoniae
P1211	dfrA14_5	Folate pathway antagonist	Other AMR genes		1-483/483	100	99.59	resfinder	DQ388123	dfrA14	Trimethoprim	K. pneumoniae
P1211	sul2_2	Folate pathway antagonist	Other AMR genes		1-816/816	100	100	resfinder	AY034138	sul2	Sulfamethoxazole	K. pneumoniae
P1211	fosA_5	Fosfomycin	Other AMR genes		1-420/420	100	100	resfinder	AFBO01000747	fosA	Fosfomycin	K. pneumoniae
P1211	IncFIB(K)_1_Kpn3	Inc	Incompatibility groups	IncF	1-560/560	100	98.93	plasmidfinder	JN233704	IncFIB(K)_1_Kpn3_JN233704		K. pneumoniae
P1211	IncFII_1_pKP91	Inc	Incompatibility groups	IncF	10-230/230	96.09	88.55	plasmidfinder	CP000966	IncFII_1_pKP91_CP000966		K. pneumoniae
P1211	blaOXA-1_1	Other Beta-lactam	Other betalactamases		1-831/831	100	100	resfinder	HQ170510	blaOXA-1	Amoxicillin;Amoxicillin+Clavulanic_acid;Ampicillin;Ampicillin+Clavulanic_acid;Cefepime;Piperacillin;Piperacillin+Tazobactam	K. pneumoniae
P1211	blaTEM-1B_1	Other Beta-lactam	Other betalactamases		1-861/861	100	100	resfinder	AY458016	blaTEM-1B	Amoxicillin;Ampicillin;Cephalothin;Piperacillin;Ticarcillin	K. pneumoniae
P1211	qnrB1_1	Quinolone	Other AMR genes		1-645/645	100	100	resfinder	DQ351241	qnrB1	Ciprofloxacin	K. pneumoniae
P1211	tet(A)_6	Tetracycline	Other AMR genes		1-1247/1275	97.8	100	resfinder	AF534183	tet(A)	Doxycycline;Tetracycline	K. pneumoniae
P1212	aph(3'')-Ib_5	Aminoglycoside	Other AMR genes		1-733/804	91.17	100	resfinder	AF321551	aph(3'')-Ib	Streptomycin	K. pneumoniae
P1212	aph(6)-Id_1	Aminoglycoside	Other AMR genes		1-837/837	100	99.88	resfinder	M28829	aph(6)-Id	Streptomycin	K. pneumoniae
P1212	aac(6')-Ib-cr_1	Aminoglycoside, Quinolone	Other AMR genes		1-600/600	100	100	resfinder	DQ303918	aac(6')-Ib-cr	Ciprofloxacin	K. pneumoniae
P1212	oqxA_1	Amphenicol, Quinolone, Quaternary Ammonium Compounds, Folate pathway antagonist	Other AMR genes		1-1176/1176	100	99.49	resfinder	EU370913	oqxA	Nalidixic_acid;Ciprofloxacin	K. pneumoniae
P1212	oqxB_1	Amphenicol, Quinolone, Quaternary Ammonium Compounds, Folate pathway antagonist	Other AMR genes		1-3153/3153	100	99.3	resfinder	EU370913	oqxB	Nalidixic_acid;Ciprofloxacin	K. pneumoniae
P1212	Col440I_1	Col	Other rep.		1-114/114	100	100	plasmidfinder	CP023920.1	Col440I_1__CP023920.1		K. pneumoniae
P1212	blaCTX-M-15_1	ESBL	ESBL	blaCTX-M-1 group	1-876/876	100	100	resfinder	AY044436	blaCTX-M-15	Amoxicillin;Ampicillin;Aztreonam;Cefepime;Cefotaxime;Ceftazidime;Ceftriaxone;Piperacillin;Ticarcillin	K. pneumoniae
P1212	dfrA14_5	Folate pathway antagonist	Other AMR genes		1-483/483	100	99.59	resfinder	DQ388123	dfrA14	Trimethoprim	K. pneumoniae
P1212	sul2_2	Folate pathway antagonist	Other AMR genes		1-816/816	100	100	resfinder	AY034138	sul2	Sulfamethoxazole	K. pneumoniae
P1212	fosA_6	Fosfomycin	Other AMR genes		1-420/420	100	96.91	resfinder	ACZD01000244	fosA	Fosfomycin	K. pneumoniae
P1212	IncFIA(HI1)_1_HI1	Inc	Incompatibility groups	IncF	2-388/388	99.74	98.45	plasmidfinder	AF250878	IncFIA(HI1)_1_HI1_AF250878		K. pneumoniae
P1212	IncFIB(K)_1_Kpn3	Inc	Incompatibility groups	IncF	1-560/560	100	92.32	plasmidfinder	JN233704	IncFIB(K)_1_Kpn3_JN233704		K. pneumoniae
P1212	blaSHV-172_1	Other Beta-lactam	Other betalactamases		1-861/861	100	99.88	resfinder	KF513177	blaSHV-172		K. pneumoniae
P1212	blaTEM-1B_1	Other Beta-lactam	Other betalactamases		1-861/861	100	100	resfinder	AY458016	blaTEM-1B	Amoxicillin;Ampicillin;Cephalothin;Piperacillin;Ticarcillin	K. pneumoniae
P1212	qnrB1_1	Quinolone	Other AMR genes		1-645/645	100	100	resfinder	DQ351241	qnrB1	Ciprofloxacin	K. pneumoniae
P1212	tet(A)_6	Tetracycline	Other AMR genes		1-1247/1275	97.8	100	resfinder	AF534183	tet(A)	Doxycycline;Tetracycline	K. pneumoniae
P1213	aph(3'')-Ib_5	Aminoglycoside	Other AMR genes		1-733/804	91.17	100	resfinder	AF321551	aph(3'')-Ib	Streptomycin	K. pneumoniae
P1213	aph(6)-Id_1	Aminoglycoside	Other AMR genes		1-837/837	100	99.88	resfinder	M28829	aph(6)-Id	Streptomycin	K. pneumoniae
P1213	aac(6')-Ib-cr_1	Aminoglycoside, Quinolone	Other AMR genes		1-600/600	100	100	resfinder	DQ303918	aac(6')-Ib-cr	Ciprofloxacin	K. pneumoniae
P1213	oqxA_1	Amphenicol, Quinolone, Quaternary Ammonium Compounds, Folate pathway antagonist	Other AMR genes		1-1176/1176	100	99.49	resfinder	EU370913	oqxA	Nalidixic_acid;Ciprofloxacin	K. pneumoniae
P1213	oqxB_1	Amphenicol, Quinolone, Quaternary Ammonium Compounds, Folate pathway antagonist	Other AMR genes		1-3153/3153	100	99.3	resfinder	EU370913	oqxB	Nalidixic_acid;Ciprofloxacin	K. pneumoniae
P1213	Col440I_1	Col	Other rep.		1-114/114	100	100	plasmidfinder	CP023920.1	Col440I_1__CP023920.1		K. pneumoniae
P1213	blaCTX-M-15_1	ESBL	ESBL	blaCTX-M-1 group	1-876/876	100	100	resfinder	AY044436	blaCTX-M-15	Amoxicillin;Ampicillin;Aztreonam;Cefepime;Cefotaxime;Ceftazidime;Ceftriaxone;Piperacillin;Ticarcillin	K. pneumoniae
P1213	dfrA14_5	Folate pathway antagonist	Other AMR genes		1-483/483	100	99.59	resfinder	DQ388123	dfrA14	Trimethoprim	K. pneumoniae
P1213	sul2_2	Folate pathway antagonist	Other AMR genes		1-816/816	100	100	resfinder	AY034138	sul2	Sulfamethoxazole	K. pneumoniae
P1213	fosA_6	Fosfomycin	Other AMR genes		1-420/420	100	96.91	resfinder	ACZD01000244	fosA	Fosfomycin	K. pneumoniae
P1213	IncFIB(K)_1_Kpn3	Inc	Incompatibility groups	IncF	1-560/560	100	92.32	plasmidfinder	JN233704	IncFIB(K)_1_Kpn3_JN233704		K. pneumoniae
P1213	blaSHV-172_1	Other Beta-lactam	Other betalactamases		1-861/861	100	99.88	resfinder	KF513177	blaSHV-172		K. pneumoniae
P1213	blaTEM-1B_1	Other Beta-lactam	Other betalactamases		1-861/861	100	100	resfinder	AY458016	blaTEM-1B	Amoxicillin;Ampicillin;Cephalothin;Piperacillin;Ticarcillin	K. pneumoniae
P1213	qnrB1_1	Quinolone	Other AMR genes		1-645/645	100	100	resfinder	DQ351241	qnrB1	Ciprofloxacin	K. pneumoniae
P1213	tet(A)_6	Tetracycline	Other AMR genes		1-1247/1275	97.8	100	resfinder	AF534183	tet(A)	Doxycycline;Tetracycline	K. pneumoniae
P1214	aph(3'')-Ib_5	Aminoglycoside	Other AMR genes		1-804/804	100	100	resfinder	AF321551	aph(3'')-Ib	Streptomycin	K. pneumoniae
P1214	aph(6)-Id_1	Aminoglycoside	Other AMR genes		1-837/837	100	100	resfinder	M28829	aph(6)-Id	Streptomycin	K. pneumoniae
P1214	aac(6')-Ib-cr_1	Aminoglycoside, Quinolone	Other AMR genes		1-600/600	100	100	resfinder	DQ303918	aac(6')-Ib-cr	Ciprofloxacin	K. pneumoniae
P1214	oqxA_1	Amphenicol, Quinolone, Quaternary Ammonium Compounds, Folate pathway antagonist	Other AMR genes		1-1176/1176	100	99.06	resfinder	EU370913	oqxA	Nalidixic_acid;Ciprofloxacin	K. pneumoniae
P1214	oqxB_1	Amphenicol, Quinolone, Quaternary Ammonium Compounds, Folate pathway antagonist	Other AMR genes		1-3153/3153	100	98.98	resfinder	EU370913	oqxB	Nalidixic_acid;Ciprofloxacin	K. pneumoniae
P1214	blaCTX-M-15_1	ESBL	ESBL	blaCTX-M-1 group	1-876/876	100	100	resfinder	AY044436	blaCTX-M-15	Amoxicillin;Ampicillin;Aztreonam;Cefepime;Cefotaxime;Ceftazidime;Ceftriaxone;Piperacillin;Ticarcillin	K. pneumoniae
P1214	blaSHV-187_1	ESBL	ESBL	blaSHV group	1-867/867	100	100	resfinder	LN515533	blaSHV-187		K. pneumoniae
P1214	dfrA14_5	Folate pathway antagonist	Other AMR genes		1-483/483	100	99.59	resfinder	DQ388123	dfrA14	Trimethoprim	K. pneumoniae
P1214	sul2_2	Folate pathway antagonist	Other AMR genes		1-816/816	100	100	resfinder	AY034138	sul2	Sulfamethoxazole	K. pneumoniae
P1214	fosA6_1	Fosfomycin	Other AMR genes		1-420/433	97	99.29	resfinder	KU254579	fosA6	Fosfomycin	K. pneumoniae
P1214	IncFIB(K)_1_Kpn3	Inc	Incompatibility groups	IncF	1-560/560	100	98.75	plasmidfinder	JN233704	IncFIB(K)_1_Kpn3_JN233704		K. pneumoniae
P1214	IncFII_1_pKP91	Inc	Incompatibility groups	IncF	1-230/230	100	86.97	plasmidfinder	CP000966	IncFII_1_pKP91_CP000966		K. pneumoniae
P1214	blaOXA-1_1	Other Beta-lactam	Other betalactamases		1-831/831	100	100	resfinder	HQ170510	blaOXA-1	Amoxicillin;Amoxicillin+Clavulanic_acid;Ampicillin;Ampicillin+Clavulanic_acid;Cefepime;Piperacillin;Piperacillin+Tazobactam	K. pneumoniae
P1214	blaTEM-1B_1	Other Beta-lactam	Other betalactamases		1-861/861	100	99.88	resfinder	AY458016	blaTEM-1B	Amoxicillin;Ampicillin;Cephalothin;Piperacillin;Ticarcillin	K. pneumoniae
P1214	qnrB1_1	Quinolone	Other AMR genes		1-645/645	100	100	resfinder	DQ351241	qnrB1	Ciprofloxacin	K. pneumoniae
P1214	tet(A)_6	Tetracycline	Other AMR genes		1-1247/1275	97.8	100	resfinder	AF534183	tet(A)	Doxycycline;Tetracycline	K. pneumoniae
P1229	aac(3)-IIa_1	Aminoglycoside	Other AMR genes		43-861/861	95.12	100	resfinder	X51534	aac(3)-IIa	Gentamicin;Tobramycin	K. pneumoniae
P1229	ant(3'')-Ia_1	Aminoglycoside	Other AMR genes		171-972/972	82.51	99.75	resfinder	X02340	ant(3'')-Ia	Streptomycin	K. pneumoniae
P1229	aac(6')-Ib-cr_1	Aminoglycoside, Quinolone	Other AMR genes		1-600/600	100	100	resfinder	DQ303918	aac(6')-Ib-cr	Ciprofloxacin	K. pneumoniae
P1229	oqxA_1	Amphenicol, Quinolone, Quaternary Ammonium Compounds, Folate pathway antagonist	Other AMR genes		1-1176/1176	100	99.41	resfinder	EU370913	oqxA	Nalidixic_acid;Ciprofloxacin	K. pneumoniae
P1229	oqxB_1	Amphenicol, Quinolone, Quaternary Ammonium Compounds, Folate pathway antagonist	Other AMR genes		1-3153/3153	100	99.08	resfinder	EU370913	oqxB	Nalidixic_acid;Ciprofloxacin	K. pneumoniae
P1229	ColpVC_1	Col	Other rep.		1-191/193	98.96	96.86	plasmidfinder	JX133088	ColpVC_1__JX133088		K. pneumoniae
P1229	ColRNAI_1	Col	Other rep.		1-128/130	96.92	81.68	plasmidfinder	DQ298019	ColRNAI_1__DQ298019		K. pneumoniae
P1229	blaCTX-M-15_1	ESBL	ESBL	blaCTX-M-1 group	1-876/876	100	100	resfinder	AY044436	blaCTX-M-15	Amoxicillin;Ampicillin;Aztreonam;Cefepime;Cefotaxime;Ceftazidime;Ceftriaxone;Piperacillin;Ticarcillin	K. pneumoniae
P1229	blaSHV-187_1	ESBL	ESBL	blaSHV group	1-867/867	100	99.77	resfinder	LN515533	blaSHV-187		K. pneumoniae
P1229	dfrA15_2	Folate pathway antagonist	Other AMR genes		1-474/474	100	100	resfinder	AF221900	dfrA15	Trimethoprim	K. pneumoniae
P1229	sul1_5	Folate pathway antagonist	Other AMR genes		1-867/867	100	99.89	resfinder	EU780013	sul1	Sulfamethoxazole	K. pneumoniae
P1229	fosA6_1	Fosfomycin	Other AMR genes		1-420/433	97	99.05	resfinder	KU254579	fosA6	Fosfomycin	K. pneumoniae
P1229	IncFIA(HI1)_1_HI1	Inc	Incompatibility groups	IncF	1-388/388	100	96.65	plasmidfinder	AF250878	IncFIA(HI1)_1_HI1_AF250878		K. pneumoniae
P1229	IncFIB(K)_1_Kpn3	Inc	Incompatibility groups	IncF	1-560/560	100	91.43	plasmidfinder	JN233704	IncFIB(K)_1_Kpn3_JN233704		K. pneumoniae
P1229	IncFII_1_pKP91	Inc	Incompatibility groups	IncF	1-230/230	100	87.87	plasmidfinder	CP000966	IncFII_1_pKP91_CP000966		K. pneumoniae
P1229	IncHI1B_1_pNDM-MAR	Inc	Incompatibility groups	IncH	1-570/570	100	100	plasmidfinder	JN420336	IncHI1B_1_pNDM-MAR_JN420336		K. pneumoniae
P1229	blaOXA-1_1	Other Beta-lactam	Other betalactamases		1-831/831	100	100	resfinder	HQ170510	blaOXA-1	Amoxicillin;Amoxicillin+Clavulanic_acid;Ampicillin;Ampicillin+Clavulanic_acid;Cefepime;Piperacillin;Piperacillin+Tazobactam	K. pneumoniae
P1229	blaTEM-1B_1	Other Beta-lactam	Other betalactamases		1-861/861	100	100	resfinder	AY458016	blaTEM-1B	Amoxicillin;Ampicillin;Cephalothin;Piperacillin;Ticarcillin	K. pneumoniae
P1229	qnrS1_1	Quinolone	Other AMR genes		1-657/657	100	100	resfinder	AB187515	qnrS1	Ciprofloxacin	K. pneumoniae
P1229	tet(A)_6	Tetracycline	Other AMR genes		1-1247/1275	97.8	100	resfinder	AF534183	tet(A)	Doxycycline;Tetracycline	K. pneumoniae

## Sheet: kleb_isos_prop
GENE	PatientsWithGene	PercentOfPatients	median(percent)	CLASS	RESISTANCE	NrIsolatesWithGene
aac(3)-IIa_1	7	36.8421	100	Aminoglycoside	Gentamicin;Tobramycin	30
aac(3)-IId_1	2	10.5263	90	Aminoglycoside	Gentamicin;Tobramycin	9
ant(3'')-Ia_1	1	5.26316	100	Aminoglycoside	Streptomycin	2
aadA16_1	2	10.5263	66.6667	Aminoglycoside	Streptomycin	6
aadA5_1	1	5.26316	33.3333	Aminoglycoside	Streptomycin	1
aph(3'')-Ib_5	14	73.6842	100	Aminoglycoside	Streptomycin	57
aph(6)-Id_1	14	73.6842	100	Aminoglycoside	Streptomycin	58
aph(3')-Ia_1	1	5.26316	75	Aminoglycoside		3
aac(6')-Ib-cr_1	13	68.4211	100	Aminoglycoside, Quinolone	Ciprofloxacin	53
ARR-3_4	2	10.5263	66.6667	Rifamycin		6
blaCTX-M-1_1	2	10.5263	66.6667	ESBL	Amoxicillin;Ampicillin;Aztreonam;Cefepime;Cefotaxime;Ceftazidime;Ceftriaxone;Piperacillin;Ticarcillin	4
blaCTX-M-14_1	3	15.7895	66.6667	ESBL	Amoxicillin;Ampicillin;Aztreonam;Cefepime;Cefotaxime;Ceftazidime;Ceftriaxone;Piperacillin;Ticarcillin	8
oqxA_1	19	100	100	Amphenicol, Quinolone, Quaternary Ammonium Compounds, Folate pathway antagonist	Nalidixic_acid;Ciprofloxacin	76
blaLEN2_1	1	5.26316	20	Other Beta-lactam		1
oqxB_1	19	100	100	Amphenicol, Quinolone, Quaternary Ammonium Compounds, Folate pathway antagonist	Nalidixic_acid;Ciprofloxacin	76
blaOKP-B-2_1	1	5.26316	40	Other Beta-lactam		2
Col440I_1	8	42.1053	100	Col		36
Col440II_1	1	5.26316	100	Col		4
blaSHV-11_1	1	5.26316	33.3333	Other Beta-lactam	Amoxicillin;Ampicillin;Cephalothin;Piperacillin;Ticarcillin	1
ColpVC_1	1	5.26316	100	Col		2
blaSHV-145_1	6	31.5789	91.6667	ESBL		19
blaSHV-172_1	4	21.0526	75	Other Beta-lactam		13
blaCTX-M-15_1	16	84.2105	100	ESBL	Amoxicillin;Ampicillin;Aztreonam;Cefepime;Cefotaxime;Ceftazidime;Ceftriaxone;Piperacillin;Ticarcillin	64
blaSHV-106_1	2	10.5263	100	ESBL	Amoxicillin;Ampicillin;Aztreonam;Cefepime;Cefotaxime;Ceftazidime;Ceftriaxone;Piperacillin;Ticarcillin	12
blaTEM-1C_1	1	5.26316	80	Other Beta-lactam	Amoxicillin;Ampicillin;Cephalothin;Piperacillin;Ticarcillin	4
blaSHV-187_1	8	42.1053	100	ESBL		20
catA2_1	1	5.26316	80	Amphenicol	Chloramphenicol	4
Col(MG828)_1	1	5.26316	16.6667	Col		1
dfrA1_8	2	10.5263	100	Folate pathway antagonist	Trimethoprim	8
dfrA14_5	13	68.4211	100	Folate pathway antagonist	Trimethoprim	55
dfrA15_2	1	5.26316	100	Folate pathway antagonist	Trimethoprim	2
ColRNAI_1	5	26.3158	87.5	Col		17
sul1_5	6	31.5789	100	Folate pathway antagonist	Sulfamethoxazole	17
sul2_2	14	73.6842	100	Folate pathway antagonist	Sulfamethoxazole	50
fosA_3	3	15.7895	100	Fosfomycin	Fosfomycin	6
dfrA17_1	1	5.26316	33.3333	Folate pathway antagonist	Trimethoprim	1
dfrA27_1	2	10.5263	66.6667	Folate pathway antagonist	Trimethoprim	6
dfrA5_1	1	5.26316	20	Folate pathway antagonist	Trimethoprim	1
floR_2	2	10.5263	50	Amphenicol	Chloramphenicol;Florfenicol	3
fosA_5	3	15.7895	100	Fosfomycin	Fosfomycin	13
fosA6_1	11	57.8947	100	Fosfomycin	Fosfomycin	40
fosA_6	5	26.3158	60	Fosfomycin	Fosfomycin	16
fosA5_1	1	5.26316	20	Fosfomycin	Fosfomycin	1
IncFIB(K)_1_Kpn3	18	94.7368	100	Inc		73
fosA7_1	1	5.26316	33.3333	Fosfomycin	Fosfomycin	1
IncFIA(HI1)_1_HI1	8	42.1053	69.0476	Inc		18
IncFIB(AP001918)_1	1	5.26316	66.6667	Inc		2
IncFII_1_pKP91	15	78.9474	100	Inc		51
IncFIB(Mar)_1_pNDM-Mar	1	5.26316	20	Inc		1
IncFIB(pKPHS1)_1_pKPHS1	1	5.26316	33.3333	Inc		1
IncFIC(FII)_1	1	5.26316	66.6667	Inc		2
blaOKP-A-12_1	1	5.26316	100	Other Beta-lactam		3
IncHI1B_1_pNDM-MAR	2	10.5263	70	Inc		4
IncI1_1_Alpha	2	10.5263	66.6667	Inc		4
IncR_1	2	10.5263	36.6667	Inc		3
mph(A)_2	2	10.5263	90	Macrolide	Erythromycin;Azithromycin;Spiramycin;Telithromycin	6
blaOXA-1_1	10	52.6316	100	Other Beta-lactam	Amoxicillin;Amoxicillin+Clavulanic_acid;Ampicillin;Ampicillin+Clavulanic_acid;Cefepime;Piperacillin;Piperacillin+Tazobactam	40
blaSHV-110_1	1	5.26316	100	Other Beta-lactam		5
blaTEM-1B_1	15	78.9474	100	Other Beta-lactam	Amoxicillin;Ampicillin;Cephalothin;Piperacillin;Ticarcillin	58
qnrB20_1	1	5.26316	33.3333	Quinolone	Ciprofloxacin	1
qnrB6_2	1	5.26316	80	Quinolone	Ciprofloxacin	4
blaTEM-210_1	1	5.26316	100	Other Beta-lactam		3
rep7a_4_repD(pK214)	1	5.26316	20	Other replicons		1
qnrB1_1	13	68.4211	100	Quinolone	Ciprofloxacin	48
qnrS1_1	4	21.0526	100	Quinolone	Ciprofloxacin	11
sul2_3	2	10.5263	90	Folate pathway antagonist	Sulfamethoxazole	8
tet(A)_6	14	73.6842	100	Tetracycline	Doxycycline;Tetracycline	52
tet(D)_1	1	5.26316	100	Tetracycline	Doxycycline;Tetracycline	5

## Sheet: coli_ID80COV80_unique
ISOLATE	GENE	CLASS	heatmap_classification	GROUP	COVERAGE	PERCENT_COVERAGE	PERCENT_IDENTITY	DATABASE	ACCESSION	PRODUCT	RESISTANCE	SPECIES
P0069	aac(3)-IIa_1	Aminoglycoside	Other AMR genes		1-861/861	100	99.77	resfinder	X51534	aac(3)-IIa	Gentamicin;Tobramycin	E. coli
P0070	aac(3)-IIa_1	Aminoglycoside	Other AMR genes		1-861/861	100	99.77	resfinder	X51534	aac(3)-IIa	Gentamicin;Tobramycin	E. coli
P0075	aac(3)-IIa_1	Aminoglycoside	Other AMR genes		1-861/861	100	99.77	resfinder	X51534	aac(3)-IIa	Gentamicin;Tobramycin	E. coli
P0096	aac(3)-IIa_1	Aminoglycoside	Other AMR genes		1-861/861	100	99.77	resfinder	X51534	aac(3)-IIa	Gentamicin;Tobramycin	E. coli
P0124	aac(3)-IIa_1	Aminoglycoside	Other AMR genes		1-861/861	100	99.65	resfinder	X51534	aac(3)-IIa	Gentamicin;Tobramycin	E. coli
P0142	aac(3)-IIa_1	Aminoglycoside	Other AMR genes		1-861/861	100	99.65	resfinder	X51534	aac(3)-IIa	Gentamicin;Tobramycin	E. coli
P0156	aac(3)-IIa_1	Aminoglycoside	Other AMR genes		1-861/861	100	99.77	resfinder	X51534	aac(3)-IIa	Gentamicin;Tobramycin	E. coli
P0568	aac(3)-IIa_1	Aminoglycoside	Other AMR genes		1-861/861	100	99.77	resfinder	X51534	aac(3)-IIa	Gentamicin;Tobramycin	E. coli
P0957	aac(3)-IIa_1	Aminoglycoside	Other AMR genes		1-861/861	100	99.77	resfinder	X51534	aac(3)-IIa	Gentamicin;Tobramycin	E. coli
P1177	aac(3)-IIa_1	Aminoglycoside	Other AMR genes		1-861/861	100	99.77	resfinder	X51534	aac(3)-IIa	Gentamicin;Tobramycin	E. coli
P1202	aac(3)-IIa_1	Aminoglycoside	Other AMR genes		1-861/861	100	99.77	resfinder	X51534	aac(3)-IIa	Gentamicin;Tobramycin	E. coli
P1217	aac(3)-IIa_1	Aminoglycoside	Other AMR genes		1-861/861	100	99.77	resfinder	X51534	aac(3)-IIa	Gentamicin;Tobramycin	E. coli
P1227	aac(3)-IIa_1	Aminoglycoside	Other AMR genes		1-861/861	100	99.77	resfinder	X51534	aac(3)-IIa	Gentamicin;Tobramycin	E. coli
P1235	aac(3)-IIa_1	Aminoglycoside	Other AMR genes		1-861/861	100	99.77	resfinder	X51534	aac(3)-IIa	Gentamicin;Tobramycin	E. coli
P0038	aac(3)-IId_1	Aminoglycoside	Other AMR genes		1-861/861	100	99.88	resfinder	EU022314	aac(3)-IId	Gentamicin;Tobramycin	E. coli
P0056	aac(3)-IId_1	Aminoglycoside	Other AMR genes		1-861/861	100	99.88	resfinder	EU022314	aac(3)-IId	Gentamicin;Tobramycin	E. coli
P0058	aac(3)-IId_1	Aminoglycoside	Other AMR genes		1-861/861	100	99.88	resfinder	EU022314	aac(3)-IId	Gentamicin;Tobramycin	E. coli
P0060	aac(3)-IId_1	Aminoglycoside	Other AMR genes		1-861/861	100	99.88	resfinder	EU022314	aac(3)-IId	Gentamicin;Tobramycin	E. coli
P0062	aac(3)-IId_1	Aminoglycoside	Other AMR genes		1-861/861	100	99.88	resfinder	EU022314	aac(3)-IId	Gentamicin;Tobramycin	E. coli
P0073	aac(3)-IId_1	Aminoglycoside	Other AMR genes		1-861/861	100	99.88	resfinder	EU022314	aac(3)-IId	Gentamicin;Tobramycin	E. coli
P0080	aac(3)-IId_1	Aminoglycoside	Other AMR genes		1-861/861	100	99.88	resfinder	EU022314	aac(3)-IId	Gentamicin;Tobramycin	E. coli
P0090	aac(3)-IId_1	Aminoglycoside	Other AMR genes		1-861/861	100	99.88	resfinder	EU022314	aac(3)-IId	Gentamicin;Tobramycin	E. coli
P0103	aac(3)-IId_1	Aminoglycoside	Other AMR genes		1-861/861	100	99.88	resfinder	EU022314	aac(3)-IId	Gentamicin;Tobramycin	E. coli
P0105	aac(3)-IId_1	Aminoglycoside	Other AMR genes		1-861/861	100	99.88	resfinder	EU022314	aac(3)-IId	Gentamicin;Tobramycin	E. coli
P0129	aac(3)-IId_1	Aminoglycoside	Other AMR genes		1-861/861	100	99.88	resfinder	EU022314	aac(3)-IId	Gentamicin;Tobramycin	E. coli
P0148	aac(3)-IId_1	Aminoglycoside	Other AMR genes		1-861/861	100	99.88	resfinder	EU022314	aac(3)-IId	Gentamicin;Tobramycin	E. coli
P0150	aac(3)-IId_1	Aminoglycoside	Other AMR genes		1-861/861	100	99.88	resfinder	EU022314	aac(3)-IId	Gentamicin;Tobramycin	E. coli
P0155	aac(3)-IId_1	Aminoglycoside	Other AMR genes		1-861/861	100	99.88	resfinder	EU022314	aac(3)-IId	Gentamicin;Tobramycin	E. coli
P0254	aac(3)-IId_1	Aminoglycoside	Other AMR genes		1-861/861	100	99.88	resfinder	EU022314	aac(3)-IId	Gentamicin;Tobramycin	E. coli
P0273	aac(3)-IId_1	Aminoglycoside	Other AMR genes		1-861/861	100	99.88	resfinder	EU022314	aac(3)-IId	Gentamicin;Tobramycin	E. coli
P0333	aac(3)-IId_1	Aminoglycoside	Other AMR genes		1-861/861	100	99.88	resfinder	EU022314	aac(3)-IId	Gentamicin;Tobramycin	E. coli
P0339	aac(3)-IId_1	Aminoglycoside	Other AMR genes		1-861/861	100	99.88	resfinder	EU022314	aac(3)-IId	Gentamicin;Tobramycin	E. coli
P0340	aac(3)-IId_1	Aminoglycoside	Other AMR genes		1-861/861	100	99.88	resfinder	EU022314	aac(3)-IId	Gentamicin;Tobramycin	E. coli
P0575	aac(3)-IId_1	Aminoglycoside	Other AMR genes		1-861/861	100	99.88	resfinder	EU022314	aac(3)-IId	Gentamicin;Tobramycin	E. coli
P1120	aac(3)-IId_1	Aminoglycoside	Other AMR genes		1-861/861	100	99.88	resfinder	EU022314	aac(3)-IId	Gentamicin;Tobramycin	E. coli
P1143	aac(3)-IId_1	Aminoglycoside	Other AMR genes		1-861/861	100	99.88	resfinder	EU022314	aac(3)-IId	Gentamicin;Tobramycin	E. coli
P1144	aac(3)-IId_1	Aminoglycoside	Other AMR genes		1-861/861	100	99.88	resfinder	EU022314	aac(3)-IId	Gentamicin;Tobramycin	E. coli
P1145	aac(3)-IId_1	Aminoglycoside	Other AMR genes		1-861/861	100	99.88	resfinder	EU022314	aac(3)-IId	Gentamicin;Tobramycin	E. coli
P1175	aac(3)-IId_1	Aminoglycoside	Other AMR genes		1-861/861	100	99.88	resfinder	EU022314	aac(3)-IId	Gentamicin;Tobramycin	E. coli
P1178	aac(3)-IId_1	Aminoglycoside	Other AMR genes		1-861/861	100	99.88	resfinder	EU022314	aac(3)-IId	Gentamicin;Tobramycin	E. coli
P1186	aac(3)-IId_1	Aminoglycoside	Other AMR genes		1-861/861	100	99.88	resfinder	EU022314	aac(3)-IId	Gentamicin;Tobramycin	E. coli
P1190	aac(3)-IId_1	Aminoglycoside	Other AMR genes		1-861/861	100	99.88	resfinder	EU022314	aac(3)-IId	Gentamicin;Tobramycin	E. coli
P1191	aac(3)-IId_1	Aminoglycoside	Other AMR genes		1-861/861	100	99.88	resfinder	EU022314	aac(3)-IId	Gentamicin;Tobramycin	E. coli
P0337	aac(3)-IVa_1	Aminoglycoside	Other AMR genes		1-786/786	99.87	99.87	resfinder	X01385	aac(3)-IVa	Gentamicin;Tobramycin	E. coli
P0475	aac(3)-IVa_1	Aminoglycoside	Other AMR genes		1-786/786	99.87	99.87	resfinder	X01385	aac(3)-IVa	Gentamicin;Tobramycin	E. coli
P1046	aac(3)-IVa_1	Aminoglycoside	Other AMR genes		1-786/786	99.87	99.87	resfinder	X01385	aac(3)-IVa	Gentamicin;Tobramycin	E. coli
P1085	aac(3)-IVa_1	Aminoglycoside	Other AMR genes		1-786/786	99.87	99.87	resfinder	X01385	aac(3)-IVa	Gentamicin;Tobramycin	E. coli
P1086	aac(3)-IVa_1	Aminoglycoside	Other AMR genes		1-786/786	99.87	99.87	resfinder	X01385	aac(3)-IVa	Gentamicin;Tobramycin	E. coli
P1087	aac(3)-IVa_1	Aminoglycoside	Other AMR genes		1-786/786	99.87	99.87	resfinder	X01385	aac(3)-IVa	Gentamicin;Tobramycin	E. coli
P1088	aac(3)-IVa_1	Aminoglycoside	Other AMR genes		1-786/786	99.87	99.87	resfinder	X01385	aac(3)-IVa	Gentamicin;Tobramycin	E. coli
P1089	aac(3)-IVa_1	Aminoglycoside	Other AMR genes		1-786/786	99.87	99.87	resfinder	X01385	aac(3)-IVa	Gentamicin;Tobramycin	E. coli
P0141	aac(3)-VIa_2	Aminoglycoside	Other AMR genes		1-903/903	100	100	resfinder	NC_009838	aac(3)-VIa	Gentamicin	E. coli
P0057	aac(6')-IIc_1	Aminoglycoside	Other AMR genes		1-582/582	100	100	resfinder	NC_012555	aac(6')-IIc	Gentamicin;Tobramycin	E. coli
P0074	aadA2_1	Aminoglycoside	Other AMR genes		18-819/819	97.92	99.88	resfinder	NC_010870	aadA2	Streptomycin	E. coli
P0082	aadA2_1	Aminoglycoside	Other AMR genes		18-819/819	97.92	99.88	resfinder	NC_010870	aadA2	Streptomycin	E. coli
P0092	aadA2_1	Aminoglycoside	Other AMR genes		18-819/819	97.92	99.88	resfinder	NC_010870	aadA2	Streptomycin	E. coli
P0150	aadA2_1	Aminoglycoside	Other AMR genes		18-819/819	97.92	99.88	resfinder	NC_010870	aadA2	Streptomycin	E. coli
P1156	aadA2_1	Aminoglycoside	Other AMR genes		18-819/819	97.92	99.88	resfinder	NC_010870	aadA2	Streptomycin	E. coli
P0036	aadA5_1	Aminoglycoside	Other AMR genes		1-789/789	100	100	resfinder	AF137361	aadA5	Streptomycin	E. coli
P0038	aadA5_1	Aminoglycoside	Other AMR genes		1-789/789	100	100	resfinder	AF137361	aadA5	Streptomycin	E. coli
P0039	aadA5_1	Aminoglycoside	Other AMR genes		1-789/789	100	100	resfinder	AF137361	aadA5	Streptomycin	E. coli
P0040	aadA5_1	Aminoglycoside	Other AMR genes		1-789/789	100	100	resfinder	AF137361	aadA5	Streptomycin	E. coli
P0041	aadA5_1	Aminoglycoside	Other AMR genes		1-789/789	100	100	resfinder	AF137361	aadA5	Streptomycin	E. coli
P0044	aadA5_1	Aminoglycoside	Other AMR genes		1-789/789	100	100	resfinder	AF137361	aadA5	Streptomycin	E. coli
P0046	aadA5_1	Aminoglycoside	Other AMR genes		1-789/789	100	100	resfinder	AF137361	aadA5	Streptomycin	E. coli
P0053	aadA5_1	Aminoglycoside	Other AMR genes		1-789/789	100	100	resfinder	AF137361	aadA5	Streptomycin	E. coli
P0056	aadA5_1	Aminoglycoside	Other AMR genes		1-789/789	100	100	resfinder	AF137361	aadA5	Streptomycin	E. coli
P0058	aadA5_1	Aminoglycoside	Other AMR genes		1-789/789	100	100	resfinder	AF137361	aadA5	Streptomycin	E. coli
P0060	aadA5_1	Aminoglycoside	Other AMR genes		1-789/789	100	100	resfinder	AF137361	aadA5	Streptomycin	E. coli
P0061	aadA5_1	Aminoglycoside	Other AMR genes		1-789/789	100	100	resfinder	AF137361	aadA5	Streptomycin	E. coli
P0062	aadA5_1	Aminoglycoside	Other AMR genes		1-789/789	100	100	resfinder	AF137361	aadA5	Streptomycin	E. coli
P0066	aadA5_1	Aminoglycoside	Other AMR genes		1-789/789	100	100	resfinder	AF137361	aadA5	Streptomycin	E. coli
P0067	aadA5_1	Aminoglycoside	Other AMR genes		1-789/789	100	100	resfinder	AF137361	aadA5	Streptomycin	E. coli
P0068	aadA5_1	Aminoglycoside	Other AMR genes		1-789/789	100	100	resfinder	AF137361	aadA5	Streptomycin	E. coli
P0069	aadA5_1	Aminoglycoside	Other AMR genes		1-789/789	100	100	resfinder	AF137361	aadA5	Streptomycin	E. coli
P0070	aadA5_1	Aminoglycoside	Other AMR genes		1-789/789	100	100	resfinder	AF137361	aadA5	Streptomycin	E. coli
P0071	aadA5_1	Aminoglycoside	Other AMR genes		1-789/789	100	100	resfinder	AF137361	aadA5	Streptomycin	E. coli
P0073	aadA5_1	Aminoglycoside	Other AMR genes		1-789/789	100	100	resfinder	AF137361	aadA5	Streptomycin	E. coli
P0077	aadA5_1	Aminoglycoside	Other AMR genes		1-789/789	100	100	resfinder	AF137361	aadA5	Streptomycin	E. coli
P0080	aadA5_1	Aminoglycoside	Other AMR genes		1-789/789	100	100	resfinder	AF137361	aadA5	Streptomycin	E. coli
P0083	aadA5_1	Aminoglycoside	Other AMR genes		1-789/789	100	100	resfinder	AF137361	aadA5	Streptomycin	E. coli
P0084	aadA5_1	Aminoglycoside	Other AMR genes		1-789/789	100	100	resfinder	AF137361	aadA5	Streptomycin	E. coli
P0085	aadA5_1	Aminoglycoside	Other AMR genes		1-789/789	100	100	resfinder	AF137361	aadA5	Streptomycin	E. coli
P0086	aadA5_1	Aminoglycoside	Other AMR genes		1-789/789	100	100	resfinder	AF137361	aadA5	Streptomycin	E. coli
P0088	aadA5_1	Aminoglycoside	Other AMR genes		1-789/789	100	100	resfinder	AF137361	aadA5	Streptomycin	E. coli
P0089	aadA5_1	Aminoglycoside	Other AMR genes		1-789/789	100	100	resfinder	AF137361	aadA5	Streptomycin	E. coli
P0096	aadA5_1	Aminoglycoside	Other AMR genes		1-789/789	100	100	resfinder	AF137361	aadA5	Streptomycin	E. coli
P0098	aadA5_1	Aminoglycoside	Other AMR genes		1-789/789	100	100	resfinder	AF137361	aadA5	Streptomycin	E. coli
P0099	aadA5_1	Aminoglycoside	Other AMR genes		1-789/789	100	100	resfinder	AF137361	aadA5	Streptomycin	E. coli
P0100	aadA5_1	Aminoglycoside	Other AMR genes		1-789/789	100	100	resfinder	AF137361	aadA5	Streptomycin	E. coli
P0103	aadA5_1	Aminoglycoside	Other AMR genes		1-789/789	100	100	resfinder	AF137361	aadA5	Streptomycin	E. coli
P0105	aadA5_1	Aminoglycoside	Other AMR genes		1-789/789	100	100	resfinder	AF137361	aadA5	Streptomycin	E. coli
P0106	aadA5_1	Aminoglycoside	Other AMR genes		1-789/789	100	100	resfinder	AF137361	aadA5	Streptomycin	E. coli
P0118	aadA5_1	Aminoglycoside	Other AMR genes		1-789/789	100	100	resfinder	AF137361	aadA5	Streptomycin	E. coli
P0121	aadA5_1	Aminoglycoside	Other AMR genes		1-789/789	100	100	resfinder	AF137361	aadA5	Streptomycin	E. coli
P0122	aadA5_1	Aminoglycoside	Other AMR genes		1-789/789	100	100	resfinder	AF137361	aadA5	Streptomycin	E. coli
P0123	aadA5_1	Aminoglycoside	Other AMR genes		1-789/789	100	100	resfinder	AF137361	aadA5	Streptomycin	E. coli
P0129	aadA5_1	Aminoglycoside	Other AMR genes		1-789/789	100	100	resfinder	AF137361	aadA5	Streptomycin	E. coli
P0131	aadA5_1	Aminoglycoside	Other AMR genes		1-789/789	100	100	resfinder	AF137361	aadA5	Streptomycin	E. coli
P0132	aadA5_1	Aminoglycoside	Other AMR genes		1-789/789	100	100	resfinder	AF137361	aadA5	Streptomycin	E. coli
P0133	aadA5_1	Aminoglycoside	Other AMR genes		1-789/789	100	100	resfinder	AF137361	aadA5	Streptomycin	E. coli
P0134	aadA5_1	Aminoglycoside	Other AMR genes		1-789/789	100	100	resfinder	AF137361	aadA5	Streptomycin	E. coli
P0135	aadA5_1	Aminoglycoside	Other AMR genes		1-789/789	100	100	resfinder	AF137361	aadA5	Streptomycin	E. coli
P0136	aadA5_1	Aminoglycoside	Other AMR genes		1-789/789	100	100	resfinder	AF137361	aadA5	Streptomycin	E. coli
P0144	aadA5_1	Aminoglycoside	Other AMR genes		1-789/789	100	100	resfinder	AF137361	aadA5	Streptomycin	E. coli
P0151	aadA5_1	Aminoglycoside	Other AMR genes		1-789/789	100	100	resfinder	AF137361	aadA5	Streptomycin	E. coli
P0152	aadA5_1	Aminoglycoside	Other AMR genes		1-789/789	100	100	resfinder	AF137361	aadA5	Streptomycin	E. coli
P0153	aadA5_1	Aminoglycoside	Other AMR genes		1-789/789	100	100	resfinder	AF137361	aadA5	Streptomycin	E. coli
P0156	aadA5_1	Aminoglycoside	Other AMR genes		1-789/789	100	100	resfinder	AF137361	aadA5	Streptomycin	E. coli
P0157	aadA5_1	Aminoglycoside	Other AMR genes		1-789/789	100	100	resfinder	AF137361	aadA5	Streptomycin	E. coli
P0160	aadA5_1	Aminoglycoside	Other AMR genes		1-789/789	100	100	resfinder	AF137361	aadA5	Streptomycin	E. coli
P0162	aadA5_1	Aminoglycoside	Other AMR genes		1-789/789	100	100	resfinder	AF137361	aadA5	Streptomycin	E. coli
P0163	aadA5_1	Aminoglycoside	Other AMR genes		1-789/789	100	100	resfinder	AF137361	aadA5	Streptomycin	E. coli
P0164	aadA5_1	Aminoglycoside	Other AMR genes		1-789/789	100	100	resfinder	AF137361	aadA5	Streptomycin	E. coli
P0251	aadA5_1	Aminoglycoside	Other AMR genes		1-789/789	100	100	resfinder	AF137361	aadA5	Streptomycin	E. coli
P0254	aadA5_1	Aminoglycoside	Other AMR genes		1-789/789	100	100	resfinder	AF137361	aadA5	Streptomycin	E. coli
P0256	aadA5_1	Aminoglycoside	Other AMR genes		1-789/789	100	100	resfinder	AF137361	aadA5	Streptomycin	E. coli
P0264	aadA5_1	Aminoglycoside	Other AMR genes		1-789/789	100	100	resfinder	AF137361	aadA5	Streptomycin	E. coli
P0273	aadA5_1	Aminoglycoside	Other AMR genes		1-789/789	100	100	resfinder	AF137361	aadA5	Streptomycin	E. coli
P0303	aadA5_1	Aminoglycoside	Other AMR genes		1-789/789	100	100	resfinder	AF137361	aadA5	Streptomycin	E. coli
P0367	aadA5_1	Aminoglycoside	Other AMR genes		1-789/789	100	100	resfinder	AF137361	aadA5	Streptomycin	E. coli
P0398	aadA5_1	Aminoglycoside	Other AMR genes		1-789/789	100	100	resfinder	AF137361	aadA5	Streptomycin	E. coli
P0424	aadA5_1	Aminoglycoside	Other AMR genes		1-789/789	100	100	resfinder	AF137361	aadA5	Streptomycin	E. coli
P0457	aadA5_1	Aminoglycoside	Other AMR genes		1-789/789	100	100	resfinder	AF137361	aadA5	Streptomycin	E. coli
P0470	aadA5_1	Aminoglycoside	Other AMR genes		1-789/789	100	100	resfinder	AF137361	aadA5	Streptomycin	E. coli
P0471	aadA5_1	Aminoglycoside	Other AMR genes		1-789/789	100	100	resfinder	AF137361	aadA5	Streptomycin	E. coli
P0563	aadA5_1	Aminoglycoside	Other AMR genes		1-789/789	100	100	resfinder	AF137361	aadA5	Streptomycin	E. coli
P0568	aadA5_1	Aminoglycoside	Other AMR genes		1-789/789	100	100	resfinder	AF137361	aadA5	Streptomycin	E. coli
P0575	aadA5_1	Aminoglycoside	Other AMR genes		1-789/789	100	100	resfinder	AF137361	aadA5	Streptomycin	E. coli
P0596	aadA5_1	Aminoglycoside	Other AMR genes		1-789/789	100	100	resfinder	AF137361	aadA5	Streptomycin	E. coli
P0609	aadA5_1	Aminoglycoside	Other AMR genes		1-789/789	100	100	resfinder	AF137361	aadA5	Streptomycin	E. coli
P0616	aadA5_1	Aminoglycoside	Other AMR genes		1-789/789	100	100	resfinder	AF137361	aadA5	Streptomycin	E. coli
P0834	aadA5_1	Aminoglycoside	Other AMR genes		1-789/789	100	100	resfinder	AF137361	aadA5	Streptomycin	E. coli
P0836	aadA5_1	Aminoglycoside	Other AMR genes		1-789/789	100	100	resfinder	AF137361	aadA5	Streptomycin	E. coli
P0843	aadA5_1	Aminoglycoside	Other AMR genes		1-789/789	100	100	resfinder	AF137361	aadA5	Streptomycin	E. coli
P0844	aadA5_1	Aminoglycoside	Other AMR genes		1-789/789	100	100	resfinder	AF137361	aadA5	Streptomycin	E. coli
P0845	aadA5_1	Aminoglycoside	Other AMR genes		1-789/789	100	100	resfinder	AF137361	aadA5	Streptomycin	E. coli
P0875	aadA5_1	Aminoglycoside	Other AMR genes		1-789/789	100	100	resfinder	AF137361	aadA5	Streptomycin	E. coli
P0886	aadA5_1	Aminoglycoside	Other AMR genes		1-789/789	100	100	resfinder	AF137361	aadA5	Streptomycin	E. coli
P0908	aadA5_1	Aminoglycoside	Other AMR genes		1-789/789	100	100	resfinder	AF137361	aadA5	Streptomycin	E. coli
P0957	aadA5_1	Aminoglycoside	Other AMR genes		1-789/789	100	100	resfinder	AF137361	aadA5	Streptomycin	E. coli
P1007	aadA5_1	Aminoglycoside	Other AMR genes		1-789/789	100	100	resfinder	AF137361	aadA5	Streptomycin	E. coli
P1036	aadA5_1	Aminoglycoside	Other AMR genes		1-789/789	100	100	resfinder	AF137361	aadA5	Streptomycin	E. coli
P1042	aadA5_1	Aminoglycoside	Other AMR genes		1-789/789	100	100	resfinder	AF137361	aadA5	Streptomycin	E. coli
P1076	aadA5_1	Aminoglycoside	Other AMR genes		1-789/789	100	100	resfinder	AF137361	aadA5	Streptomycin	E. coli
P1090	aadA5_1	Aminoglycoside	Other AMR genes		1-789/789	100	100	resfinder	AF137361	aadA5	Streptomycin	E. coli
P1143	aadA5_1	Aminoglycoside	Other AMR genes		1-789/789	100	100	resfinder	AF137361	aadA5	Streptomycin	E. coli
P1144	aadA5_1	Aminoglycoside	Other AMR genes		1-789/789	100	100	resfinder	AF137361	aadA5	Streptomycin	E. coli
P1145	aadA5_1	Aminoglycoside	Other AMR genes		1-789/789	100	100	resfinder	AF137361	aadA5	Streptomycin	E. coli
P1149	aadA5_1	Aminoglycoside	Other AMR genes		1-789/789	100	100	resfinder	AF137361	aadA5	Streptomycin	E. coli
P1160	aadA5_1	Aminoglycoside	Other AMR genes		1-789/789	100	100	resfinder	AF137361	aadA5	Streptomycin	E. coli
P1161	aadA5_1	Aminoglycoside	Other AMR genes		1-789/789	100	100	resfinder	AF137361	aadA5	Streptomycin	E. coli
P1162	aadA5_1	Aminoglycoside	Other AMR genes		1-789/789	100	100	resfinder	AF137361	aadA5	Streptomycin	E. coli
P1163	aadA5_1	Aminoglycoside	Other AMR genes		1-789/789	100	100	resfinder	AF137361	aadA5	Streptomycin	E. coli
P1164	aadA5_1	Aminoglycoside	Other AMR genes		1-789/789	100	100	resfinder	AF137361	aadA5	Streptomycin	E. coli
P1165	aadA5_1	Aminoglycoside	Other AMR genes		1-789/789	100	100	resfinder	AF137361	aadA5	Streptomycin	E. coli
P1166	aadA5_1	Aminoglycoside	Other AMR genes		1-789/789	100	100	resfinder	AF137361	aadA5	Streptomycin	E. coli
P1167	aadA5_1	Aminoglycoside	Other AMR genes		1-789/789	100	100	resfinder	AF137361	aadA5	Streptomycin	E. coli
P1168	aadA5_1	Aminoglycoside	Other AMR genes		1-789/789	100	100	resfinder	AF137361	aadA5	Streptomycin	E. coli
P1169	aadA5_1	Aminoglycoside	Other AMR genes		1-789/789	100	100	resfinder	AF137361	aadA5	Streptomycin	E. coli
P1175	aadA5_1	Aminoglycoside	Other AMR genes		1-789/789	100	100	resfinder	AF137361	aadA5	Streptomycin	E. coli
P1176	aadA5_1	Aminoglycoside	Other AMR genes		1-789/789	100	100	resfinder	AF137361	aadA5	Streptomycin	E. coli
P1177	aadA5_1	Aminoglycoside	Other AMR genes		1-789/789	100	100	resfinder	AF137361	aadA5	Streptomycin	E. coli
P1178	aadA5_1	Aminoglycoside	Other AMR genes		1-789/789	100	100	resfinder	AF137361	aadA5	Streptomycin	E. coli
P1181	aadA5_1	Aminoglycoside	Other AMR genes		1-789/789	100	100	resfinder	AF137361	aadA5	Streptomycin	E. coli
P1182	aadA5_1	Aminoglycoside	Other AMR genes		1-789/789	100	100	resfinder	AF137361	aadA5	Streptomycin	E. coli
P1183	aadA5_1	Aminoglycoside	Other AMR genes		1-789/789	100	100	resfinder	AF137361	aadA5	Streptomycin	E. coli
P1186	aadA5_1	Aminoglycoside	Other AMR genes		1-789/789	100	100	resfinder	AF137361	aadA5	Streptomycin	E. coli
P1191	aadA5_1	Aminoglycoside	Other AMR genes		1-789/789	100	100	resfinder	AF137361	aadA5	Streptomycin	E. coli
P1193	aadA5_1	Aminoglycoside	Other AMR genes		1-789/789	100	100	resfinder	AF137361	aadA5	Streptomycin	E. coli
P1198	aadA5_1	Aminoglycoside	Other AMR genes		1-789/789	100	100	resfinder	AF137361	aadA5	Streptomycin	E. coli
P1199	aadA5_1	Aminoglycoside	Other AMR genes		1-789/789	100	100	resfinder	AF137361	aadA5	Streptomycin	E. coli
P1200	aadA5_1	Aminoglycoside	Other AMR genes		1-789/789	100	100	resfinder	AF137361	aadA5	Streptomycin	E. coli
P1201	aadA5_1	Aminoglycoside	Other AMR genes		1-789/789	100	100	resfinder	AF137361	aadA5	Streptomycin	E. coli
P1202	aadA5_1	Aminoglycoside	Other AMR genes		1-789/789	100	100	resfinder	AF137361	aadA5	Streptomycin	E. coli
P1217	aadA5_1	Aminoglycoside	Other AMR genes		1-789/789	100	100	resfinder	AF137361	aadA5	Streptomycin	E. coli
P1227	aadA5_1	Aminoglycoside	Other AMR genes		1-789/789	100	100	resfinder	AF137361	aadA5	Streptomycin	E. coli
P1254	aadA5_1	Aminoglycoside	Other AMR genes		1-789/789	100	100	resfinder	AF137361	aadA5	Streptomycin	E. coli
P0063	ant(3'')-Ia_1	Aminoglycoside	Other AMR genes		170-972/972	82.3	99.38	resfinder	X02340	ant(3'')-Ia	Streptomycin	E. coli
P0065	ant(3'')-Ia_1	Aminoglycoside	Other AMR genes		170-972/972	82.3	99.38	resfinder	X02340	ant(3'')-Ia	Streptomycin	E. coli
P0071	ant(3'')-Ia_1	Aminoglycoside	Other AMR genes		171-972/972	82.51	99.75	resfinder	X02340	ant(3'')-Ia	Streptomycin	E. coli
P0079	ant(3'')-Ia_1	Aminoglycoside	Other AMR genes		1-972/972	99.59	97.53	resfinder	X02340	ant(3'')-Ia	Streptomycin	E. coli
P0085	ant(3'')-Ia_1	Aminoglycoside	Other AMR genes		171-972/972	82.51	99.75	resfinder	X02340	ant(3'')-Ia	Streptomycin	E. coli
P0086	ant(3'')-Ia_1	Aminoglycoside	Other AMR genes		171-972/972	82.51	99.75	resfinder	X02340	ant(3'')-Ia	Streptomycin	E. coli
P0092	ant(3'')-Ia_1	Aminoglycoside	Other AMR genes		171-972/972	82.51	99.63	resfinder	X02340	ant(3'')-Ia	Streptomycin	E. coli
P0093	ant(3'')-Ia_1	Aminoglycoside	Other AMR genes		170-972/972	82.3	99.38	resfinder	X02340	ant(3'')-Ia	Streptomycin	E. coli
P0094	ant(3'')-Ia_1	Aminoglycoside	Other AMR genes		170-972/972	82.3	99.38	resfinder	X02340	ant(3'')-Ia	Streptomycin	E. coli
P0101	ant(3'')-Ia_1	Aminoglycoside	Other AMR genes		170-972/972	82.3	99.38	resfinder	X02340	ant(3'')-Ia	Streptomycin	E. coli
P0103	ant(3'')-Ia_1	Aminoglycoside	Other AMR genes		85-972/972	91.36	97.75	resfinder	X02340	ant(3'')-Ia	Streptomycin	E. coli
P0107	ant(3'')-Ia_1	Aminoglycoside	Other AMR genes		171-972/972	82.51	99.75	resfinder	X02340	ant(3'')-Ia	Streptomycin	E. coli
P0117	ant(3'')-Ia_1	Aminoglycoside	Other AMR genes		1-972/972	99.59	97.53	resfinder	X02340	ant(3'')-Ia	Streptomycin	E. coli
P0126	ant(3'')-Ia_1	Aminoglycoside	Other AMR genes		170-972/972	82.3	99.38	resfinder	X02340	ant(3'')-Ia	Streptomycin	E. coli
P0129	ant(3'')-Ia_1	Aminoglycoside	Other AMR genes		85-972/972	91.36	97.75	resfinder	X02340	ant(3'')-Ia	Streptomycin	E. coli
P0141	ant(3'')-Ia_1	Aminoglycoside	Other AMR genes		170-972/972	82.61	99.75	resfinder	X02340	ant(3'')-Ia	Streptomycin	E. coli
P0150	ant(3'')-Ia_1	Aminoglycoside	Other AMR genes		170-972/972	82.3	99.38	resfinder	X02340	ant(3'')-Ia	Streptomycin	E. coli
P0155	ant(3'')-Ia_1	Aminoglycoside	Other AMR genes		171-972/972	82.51	99.75	resfinder	X02340	ant(3'')-Ia	Streptomycin	E. coli
P0440	ant(3'')-Ia_1	Aminoglycoside	Other AMR genes		170-972/972	82.3	99.38	resfinder	X02340	ant(3'')-Ia	Streptomycin	E. coli
P0649	ant(3'')-Ia_1	Aminoglycoside	Other AMR genes		161-972/972	83.54	99.63	resfinder	X02340	ant(3'')-Ia	Streptomycin	E. coli
P0930	ant(3'')-Ia_1	Aminoglycoside	Other AMR genes		170-972/972	82.3	99.38	resfinder	X02340	ant(3'')-Ia	Streptomycin	E. coli
P1091	ant(3'')-Ia_1	Aminoglycoside	Other AMR genes		170-972/972	82.3	99.38	resfinder	X02340	ant(3'')-Ia	Streptomycin	E. coli
P1143	ant(3'')-Ia_1	Aminoglycoside	Other AMR genes		73-972/972	92.59	97.78	resfinder	X02340	ant(3'')-Ia	Streptomycin	E. coli
P1144	ant(3'')-Ia_1	Aminoglycoside	Other AMR genes		91-972/972	90.74	97.73	resfinder	X02340	ant(3'')-Ia	Streptomycin	E. coli
P1145	ant(3'')-Ia_1	Aminoglycoside	Other AMR genes		91-972/972	90.74	97.73	resfinder	X02340	ant(3'')-Ia	Streptomycin	E. coli
P1149	ant(3'')-Ia_1	Aminoglycoside	Other AMR genes		171-972/972	82.51	99.75	resfinder	X02340	ant(3'')-Ia	Streptomycin	E. coli
P1150	ant(3'')-Ia_1	Aminoglycoside	Other AMR genes		171-972/972	82.51	99.75	resfinder	X02340	ant(3'')-Ia	Streptomycin	E. coli
P1151	ant(3'')-Ia_1	Aminoglycoside	Other AMR genes		171-972/972	82.51	99.75	resfinder	X02340	ant(3'')-Ia	Streptomycin	E. coli
P1179	ant(3'')-Ia_1	Aminoglycoside	Other AMR genes		171-972/972	82.51	99.75	resfinder	X02340	ant(3'')-Ia	Streptomycin	E. coli
P1184	ant(3'')-Ia_1	Aminoglycoside	Other AMR genes		170-972/972	82.3	99.38	resfinder	X02340	ant(3'')-Ia	Streptomycin	E. coli
P1185	ant(3'')-Ia_1	Aminoglycoside	Other AMR genes		170-972/972	82.3	99.38	resfinder	X02340	ant(3'')-Ia	Streptomycin	E. coli
P1197	ant(3'')-Ia_1	Aminoglycoside	Other AMR genes		1-972/972	99.59	97.53	resfinder	X02340	ant(3'')-Ia	Streptomycin	E. coli
P1215	ant(3'')-Ia_1	Aminoglycoside	Other AMR genes		171-972/972	82.51	99.75	resfinder	X02340	ant(3'')-Ia	Streptomycin	E. coli
P1216	ant(3'')-Ia_1	Aminoglycoside	Other AMR genes		170-972/972	82.3	99.38	resfinder	X02340	ant(3'')-Ia	Streptomycin	E. coli
P0057	aph(3'')-Ib_2	Aminoglycoside	Other AMR genes		2-804/804	99.88	100	resfinder	AF024602	aph(3'')-Ib	Streptomycin	E. coli
P0078	aph(3'')-Ib_2	Aminoglycoside	Other AMR genes		2-804/804	99.88	100	resfinder	AF024602	aph(3'')-Ib	Streptomycin	E. coli
P0093	aph(3'')-Ib_2	Aminoglycoside	Other AMR genes		2-804/804	99.88	100	resfinder	AF024602	aph(3'')-Ib	Streptomycin	E. coli
P0094	aph(3'')-Ib_2	Aminoglycoside	Other AMR genes		2-804/804	99.88	100	resfinder	AF024602	aph(3'')-Ib	Streptomycin	E. coli
P0101	aph(3'')-Ib_2	Aminoglycoside	Other AMR genes		2-804/804	99.88	100	resfinder	AF024602	aph(3'')-Ib	Streptomycin	E. coli
P1046	aph(3'')-Ib_2	Aminoglycoside	Other AMR genes		2-804/804	99.88	100	resfinder	AF024602	aph(3'')-Ib	Streptomycin	E. coli
P1085	aph(3'')-Ib_2	Aminoglycoside	Other AMR genes		2-804/804	99.88	100	resfinder	AF024602	aph(3'')-Ib	Streptomycin	E. coli
P1086	aph(3'')-Ib_2	Aminoglycoside	Other AMR genes		2-804/804	99.88	100	resfinder	AF024602	aph(3'')-Ib	Streptomycin	E. coli
P1087	aph(3'')-Ib_2	Aminoglycoside	Other AMR genes		2-804/804	99.88	100	resfinder	AF024602	aph(3'')-Ib	Streptomycin	E. coli
P1184	aph(3'')-Ib_2	Aminoglycoside	Other AMR genes		2-804/804	99.88	100	resfinder	AF024602	aph(3'')-Ib	Streptomycin	E. coli
P1185	aph(3'')-Ib_2	Aminoglycoside	Other AMR genes		2-804/804	99.88	100	resfinder	AF024602	aph(3'')-Ib	Streptomycin	E. coli
P1216	aph(3'')-Ib_2	Aminoglycoside	Other AMR genes		2-804/804	99.88	100	resfinder	AF024602	aph(3'')-Ib	Streptomycin	E. coli
P0038	aph(3'')-Ib_5	Aminoglycoside	Other AMR genes		1-804/804	100	100	resfinder	AF321551	aph(3'')-Ib	Streptomycin	E. coli
P0039	aph(3'')-Ib_5	Aminoglycoside	Other AMR genes		1-804/804	100	100	resfinder	AF321551	aph(3'')-Ib	Streptomycin	E. coli
P0040	aph(3'')-Ib_5	Aminoglycoside	Other AMR genes		1-804/804	100	100	resfinder	AF321551	aph(3'')-Ib	Streptomycin	E. coli
P0053	aph(3'')-Ib_5	Aminoglycoside	Other AMR genes		1-804/804	100	100	resfinder	AF321551	aph(3'')-Ib	Streptomycin	E. coli
P0056	aph(3'')-Ib_5	Aminoglycoside	Other AMR genes		1-804/804	100	100	resfinder	AF321551	aph(3'')-Ib	Streptomycin	E. coli
P0058	aph(3'')-Ib_5	Aminoglycoside	Other AMR genes		1-804/804	100	100	resfinder	AF321551	aph(3'')-Ib	Streptomycin	E. coli
P0059	aph(3'')-Ib_5	Aminoglycoside	Other AMR genes		1-804/804	100	100	resfinder	AF321551	aph(3'')-Ib	Streptomycin	E. coli
P0061	aph(3'')-Ib_5	Aminoglycoside	Other AMR genes		1-804/804	100	100	resfinder	AF321551	aph(3'')-Ib	Streptomycin	E. coli
P0062	aph(3'')-Ib_5	Aminoglycoside	Other AMR genes		1-804/804	100	100	resfinder	AF321551	aph(3'')-Ib	Streptomycin	E. coli
P0063	aph(3'')-Ib_5	Aminoglycoside	Other AMR genes		1-804/804	100	100	resfinder	AF321551	aph(3'')-Ib	Streptomycin	E. coli
P0065	aph(3'')-Ib_5	Aminoglycoside	Other AMR genes		1-804/804	100	100	resfinder	AF321551	aph(3'')-Ib	Streptomycin	E. coli
P0066	aph(3'')-Ib_5	Aminoglycoside	Other AMR genes		1-804/804	100	100	resfinder	AF321551	aph(3'')-Ib	Streptomycin	E. coli
P0071	aph(3'')-Ib_5	Aminoglycoside	Other AMR genes		1-804/804	100	100	resfinder	AF321551	aph(3'')-Ib	Streptomycin	E. coli
P0080	aph(3'')-Ib_5	Aminoglycoside	Other AMR genes		1-804/804	100	99.88	resfinder	AF321551	aph(3'')-Ib	Streptomycin	E. coli
P0083	aph(3'')-Ib_5	Aminoglycoside	Other AMR genes		1-804/804	100	100	resfinder	AF321551	aph(3'')-Ib	Streptomycin	E. coli
P0084	aph(3'')-Ib_5	Aminoglycoside	Other AMR genes		1-804/804	100	100	resfinder	AF321551	aph(3'')-Ib	Streptomycin	E. coli
P0085	aph(3'')-Ib_5	Aminoglycoside	Other AMR genes		1-804/804	100	100	resfinder	AF321551	aph(3'')-Ib	Streptomycin	E. coli
P0086	aph(3'')-Ib_5	Aminoglycoside	Other AMR genes		1-804/804	100	100	resfinder	AF321551	aph(3'')-Ib	Streptomycin	E. coli
P0088	aph(3'')-Ib_5	Aminoglycoside	Other AMR genes		1-804/804	100	100	resfinder	AF321551	aph(3'')-Ib	Streptomycin	E. coli
P0089	aph(3'')-Ib_5	Aminoglycoside	Other AMR genes		1-804/804	100	100	resfinder	AF321551	aph(3'')-Ib	Streptomycin	E. coli
P0096	aph(3'')-Ib_5	Aminoglycoside	Other AMR genes		1-804/804	100	100	resfinder	AF321551	aph(3'')-Ib	Streptomycin	E. coli
P0098	aph(3'')-Ib_5	Aminoglycoside	Other AMR genes		1-804/804	100	100	resfinder	AF321551	aph(3'')-Ib	Streptomycin	E. coli
P0099	aph(3'')-Ib_5	Aminoglycoside	Other AMR genes		1-804/804	100	100	resfinder	AF321551	aph(3'')-Ib	Streptomycin	E. coli
P0100	aph(3'')-Ib_5	Aminoglycoside	Other AMR genes		1-804/804	100	100	resfinder	AF321551	aph(3'')-Ib	Streptomycin	E. coli
P0103	aph(3'')-Ib_5	Aminoglycoside	Other AMR genes		1-804/804	100	100	resfinder	AF321551	aph(3'')-Ib	Streptomycin	E. coli
P0104	aph(3'')-Ib_5	Aminoglycoside	Other AMR genes		1-804/804	100	100	resfinder	AF321551	aph(3'')-Ib	Streptomycin	E. coli
P0109	aph(3'')-Ib_5	Aminoglycoside	Other AMR genes		1-804/804	100	100	resfinder	AF321551	aph(3'')-Ib	Streptomycin	E. coli
P0112	aph(3'')-Ib_5	Aminoglycoside	Other AMR genes		1-804/804	100	100	resfinder	AF321551	aph(3'')-Ib	Streptomycin	E. coli
P0118	aph(3'')-Ib_5	Aminoglycoside	Other AMR genes		1-804/804	100	100	resfinder	AF321551	aph(3'')-Ib	Streptomycin	E. coli
P0121	aph(3'')-Ib_5	Aminoglycoside	Other AMR genes		1-804/804	100	100	resfinder	AF321551	aph(3'')-Ib	Streptomycin	E. coli
P0122	aph(3'')-Ib_5	Aminoglycoside	Other AMR genes		1-804/804	100	100	resfinder	AF321551	aph(3'')-Ib	Streptomycin	E. coli
P0123	aph(3'')-Ib_5	Aminoglycoside	Other AMR genes		1-804/804	100	100	resfinder	AF321551	aph(3'')-Ib	Streptomycin	E. coli
P0124	aph(3'')-Ib_5	Aminoglycoside	Other AMR genes		1-804/804	100	100	resfinder	AF321551	aph(3'')-Ib	Streptomycin	E. coli
P0125	aph(3'')-Ib_5	Aminoglycoside	Other AMR genes		1-804/804	100	100	resfinder	AF321551	aph(3'')-Ib	Streptomycin	E. coli
P0126	aph(3'')-Ib_5	Aminoglycoside	Other AMR genes		1-804/804	100	99.88	resfinder	AF321551	aph(3'')-Ib	Streptomycin	E. coli
P0129	aph(3'')-Ib_5	Aminoglycoside	Other AMR genes		1-804/804	100	100	resfinder	AF321551	aph(3'')-Ib	Streptomycin	E. coli
P0132	aph(3'')-Ib_5	Aminoglycoside	Other AMR genes		1-804/804	100	100	resfinder	AF321551	aph(3'')-Ib	Streptomycin	E. coli
P0133	aph(3'')-Ib_5	Aminoglycoside	Other AMR genes		1-804/804	100	100	resfinder	AF321551	aph(3'')-Ib	Streptomycin	E. coli
P0137	aph(3'')-Ib_5	Aminoglycoside	Other AMR genes		1-804/804	100	100	resfinder	AF321551	aph(3'')-Ib	Streptomycin	E. coli
P0142	aph(3'')-Ib_5	Aminoglycoside	Other AMR genes		1-804/804	100	100	resfinder	AF321551	aph(3'')-Ib	Streptomycin	E. coli
P0145	aph(3'')-Ib_5	Aminoglycoside	Other AMR genes		1-804/804	100	100	resfinder	AF321551	aph(3'')-Ib	Streptomycin	E. coli
P0149	aph(3'')-Ib_5	Aminoglycoside	Other AMR genes		1-804/804	100	100	resfinder	AF321551	aph(3'')-Ib	Streptomycin	E. coli
P0150	aph(3'')-Ib_5	Aminoglycoside	Other AMR genes		1-804/804	100	99.88	resfinder	AF321551	aph(3'')-Ib	Streptomycin	E. coli
P0152	aph(3'')-Ib_5	Aminoglycoside	Other AMR genes		1-804/804	100	100	resfinder	AF321551	aph(3'')-Ib	Streptomycin	E. coli
P0153	aph(3'')-Ib_5	Aminoglycoside	Other AMR genes		1-804/804	100	100	resfinder	AF321551	aph(3'')-Ib	Streptomycin	E. coli
P0155	aph(3'')-Ib_5	Aminoglycoside	Other AMR genes		1-804/804	100	100	resfinder	AF321551	aph(3'')-Ib	Streptomycin	E. coli
P0157	aph(3'')-Ib_5	Aminoglycoside	Other AMR genes		1-804/804	100	100	resfinder	AF321551	aph(3'')-Ib	Streptomycin	E. coli
P0160	aph(3'')-Ib_5	Aminoglycoside	Other AMR genes		1-804/804	100	100	resfinder	AF321551	aph(3'')-Ib	Streptomycin	E. coli
P0162	aph(3'')-Ib_5	Aminoglycoside	Other AMR genes		1-804/804	100	100	resfinder	AF321551	aph(3'')-Ib	Streptomycin	E. coli
P0166	aph(3'')-Ib_5	Aminoglycoside	Other AMR genes		1-804/804	100	100	resfinder	AF321551	aph(3'')-Ib	Streptomycin	E. coli
P0167	aph(3'')-Ib_5	Aminoglycoside	Other AMR genes		1-804/804	100	100	resfinder	AF321551	aph(3'')-Ib	Streptomycin	E. coli
P0251	aph(3'')-Ib_5	Aminoglycoside	Other AMR genes		1-804/804	100	100	resfinder	AF321551	aph(3'')-Ib	Streptomycin	E. coli
P0254	aph(3'')-Ib_5	Aminoglycoside	Other AMR genes		1-804/804	100	100	resfinder	AF321551	aph(3'')-Ib	Streptomycin	E. coli
P0256	aph(3'')-Ib_5	Aminoglycoside	Other AMR genes		1-804/804	100	100	resfinder	AF321551	aph(3'')-Ib	Streptomycin	E. coli
P0273	aph(3'')-Ib_5	Aminoglycoside	Other AMR genes		1-804/804	100	100	resfinder	AF321551	aph(3'')-Ib	Streptomycin	E. coli
P0303	aph(3'')-Ib_5	Aminoglycoside	Other AMR genes		1-804/804	100	100	resfinder	AF321551	aph(3'')-Ib	Streptomycin	E. coli
P0333	aph(3'')-Ib_5	Aminoglycoside	Other AMR genes		1-804/804	100	100	resfinder	AF321551	aph(3'')-Ib	Streptomycin	E. coli
P0337	aph(3'')-Ib_5	Aminoglycoside	Other AMR genes		1-804/804	100	100	resfinder	AF321551	aph(3'')-Ib	Streptomycin	E. coli
P0339	aph(3'')-Ib_5	Aminoglycoside	Other AMR genes		1-804/804	100	100	resfinder	AF321551	aph(3'')-Ib	Streptomycin	E. coli
P0340	aph(3'')-Ib_5	Aminoglycoside	Other AMR genes		1-804/804	100	100	resfinder	AF321551	aph(3'')-Ib	Streptomycin	E. coli
P0367	aph(3'')-Ib_5	Aminoglycoside	Other AMR genes		1-804/804	100	100	resfinder	AF321551	aph(3'')-Ib	Streptomycin	E. coli
P0440	aph(3'')-Ib_5	Aminoglycoside	Other AMR genes		1-804/804	100	100	resfinder	AF321551	aph(3'')-Ib	Streptomycin	E. coli
P0457	aph(3'')-Ib_5	Aminoglycoside	Other AMR genes		1-804/804	100	100	resfinder	AF321551	aph(3'')-Ib	Streptomycin	E. coli
P0470	aph(3'')-Ib_5	Aminoglycoside	Other AMR genes		1-804/804	100	100	resfinder	AF321551	aph(3'')-Ib	Streptomycin	E. coli
P0471	aph(3'')-Ib_5	Aminoglycoside	Other AMR genes		1-804/804	100	100	resfinder	AF321551	aph(3'')-Ib	Streptomycin	E. coli
P0475	aph(3'')-Ib_5	Aminoglycoside	Other AMR genes		1-804/804	100	100	resfinder	AF321551	aph(3'')-Ib	Streptomycin	E. coli
P0563	aph(3'')-Ib_5	Aminoglycoside	Other AMR genes		1-804/804	100	100	resfinder	AF321551	aph(3'')-Ib	Streptomycin	E. coli
P0568	aph(3'')-Ib_5	Aminoglycoside	Other AMR genes		1-804/804	100	99.75	resfinder	AF321551	aph(3'')-Ib	Streptomycin	E. coli
P0575	aph(3'')-Ib_5	Aminoglycoside	Other AMR genes		1-804/804	100	99.88	resfinder	AF321551	aph(3'')-Ib	Streptomycin	E. coli
P0596	aph(3'')-Ib_5	Aminoglycoside	Other AMR genes		1-804/804	100	100	resfinder	AF321551	aph(3'')-Ib	Streptomycin	E. coli
P0616	aph(3'')-Ib_5	Aminoglycoside	Other AMR genes		1-804/804	100	100	resfinder	AF321551	aph(3'')-Ib	Streptomycin	E. coli
P0649	aph(3'')-Ib_5	Aminoglycoside	Other AMR genes		1-804/804	100	100	resfinder	AF321551	aph(3'')-Ib	Streptomycin	E. coli
P0652	aph(3'')-Ib_5	Aminoglycoside	Other AMR genes		1-804/804	100	100	resfinder	AF321551	aph(3'')-Ib	Streptomycin	E. coli
P0834	aph(3'')-Ib_5	Aminoglycoside	Other AMR genes		1-804/804	100	100	resfinder	AF321551	aph(3'')-Ib	Streptomycin	E. coli
P0836	aph(3'')-Ib_5	Aminoglycoside	Other AMR genes		1-804/804	100	100	resfinder	AF321551	aph(3'')-Ib	Streptomycin	E. coli
P0886	aph(3'')-Ib_5	Aminoglycoside	Other AMR genes		1-804/804	100	100	resfinder	AF321551	aph(3'')-Ib	Streptomycin	E. coli
P0918	aph(3'')-Ib_5	Aminoglycoside	Other AMR genes		1-804/804	100	100	resfinder	AF321551	aph(3'')-Ib	Streptomycin	E. coli
P0919	aph(3'')-Ib_5	Aminoglycoside	Other AMR genes		1-804/804	100	100	resfinder	AF321551	aph(3'')-Ib	Streptomycin	E. coli
P0930	aph(3'')-Ib_5	Aminoglycoside	Other AMR genes		1-804/804	100	100	resfinder	AF321551	aph(3'')-Ib	Streptomycin	E. coli
P1007	aph(3'')-Ib_5	Aminoglycoside	Other AMR genes		1-804/804	100	100	resfinder	AF321551	aph(3'')-Ib	Streptomycin	E. coli
P1042	aph(3'')-Ib_5	Aminoglycoside	Other AMR genes		1-804/804	100	100	resfinder	AF321551	aph(3'')-Ib	Streptomycin	E. coli
P1088	aph(3'')-Ib_5	Aminoglycoside	Other AMR genes		1-804/804	100	100	resfinder	AF321551	aph(3'')-Ib	Streptomycin	E. coli
P1089	aph(3'')-Ib_5	Aminoglycoside	Other AMR genes		1-804/804	100	100	resfinder	AF321551	aph(3'')-Ib	Streptomycin	E. coli
P1091	aph(3'')-Ib_5	Aminoglycoside	Other AMR genes		1-804/804	100	100	resfinder	AF321551	aph(3'')-Ib	Streptomycin	E. coli
P1120	aph(3'')-Ib_5	Aminoglycoside	Other AMR genes		1-804/804	100	100	resfinder	AF321551	aph(3'')-Ib	Streptomycin	E. coli
P1143	aph(3'')-Ib_5	Aminoglycoside	Other AMR genes		1-804/804	100	100	resfinder	AF321551	aph(3'')-Ib	Streptomycin	E. coli
P1144	aph(3'')-Ib_5	Aminoglycoside	Other AMR genes		1-804/804	100	100	resfinder	AF321551	aph(3'')-Ib	Streptomycin	E. coli
P1145	aph(3'')-Ib_5	Aminoglycoside	Other AMR genes		1-804/804	100	100	resfinder	AF321551	aph(3'')-Ib	Streptomycin	E. coli
P1146	aph(3'')-Ib_5	Aminoglycoside	Other AMR genes		1-804/804	100	99.88	resfinder	AF321551	aph(3'')-Ib	Streptomycin	E. coli
P1149	aph(3'')-Ib_5	Aminoglycoside	Other AMR genes		1-804/804	100	100	resfinder	AF321551	aph(3'')-Ib	Streptomycin	E. coli
P1150	aph(3'')-Ib_5	Aminoglycoside	Other AMR genes		1-804/804	100	100	resfinder	AF321551	aph(3'')-Ib	Streptomycin	E. coli
P1151	aph(3'')-Ib_5	Aminoglycoside	Other AMR genes		1-804/804	100	100	resfinder	AF321551	aph(3'')-Ib	Streptomycin	E. coli
P1157	aph(3'')-Ib_5	Aminoglycoside	Other AMR genes		1-804/804	100	100	resfinder	AF321551	aph(3'')-Ib	Streptomycin	E. coli
P1158	aph(3'')-Ib_5	Aminoglycoside	Other AMR genes		1-804/804	100	100	resfinder	AF321551	aph(3'')-Ib	Streptomycin	E. coli
P1159	aph(3'')-Ib_5	Aminoglycoside	Other AMR genes		1-804/804	100	100	resfinder	AF321551	aph(3'')-Ib	Streptomycin	E. coli
P1160	aph(3'')-Ib_5	Aminoglycoside	Other AMR genes		1-804/804	100	100	resfinder	AF321551	aph(3'')-Ib	Streptomycin	E. coli
P1161	aph(3'')-Ib_5	Aminoglycoside	Other AMR genes		1-804/804	100	100	resfinder	AF321551	aph(3'')-Ib	Streptomycin	E. coli
P1162	aph(3'')-Ib_5	Aminoglycoside	Other AMR genes		1-804/804	100	100	resfinder	AF321551	aph(3'')-Ib	Streptomycin	E. coli
P1163	aph(3'')-Ib_5	Aminoglycoside	Other AMR genes		1-804/804	100	100	resfinder	AF321551	aph(3'')-Ib	Streptomycin	E. coli
P1164	aph(3'')-Ib_5	Aminoglycoside	Other AMR genes		1-804/804	100	100	resfinder	AF321551	aph(3'')-Ib	Streptomycin	E. coli
P1165	aph(3'')-Ib_5	Aminoglycoside	Other AMR genes		1-804/804	100	100	resfinder	AF321551	aph(3'')-Ib	Streptomycin	E. coli
P1166	aph(3'')-Ib_5	Aminoglycoside	Other AMR genes		1-804/804	100	100	resfinder	AF321551	aph(3'')-Ib	Streptomycin	E. coli
P1167	aph(3'')-Ib_5	Aminoglycoside	Other AMR genes		1-804/804	100	100	resfinder	AF321551	aph(3'')-Ib	Streptomycin	E. coli
P1168	aph(3'')-Ib_5	Aminoglycoside	Other AMR genes		1-804/804	100	100	resfinder	AF321551	aph(3'')-Ib	Streptomycin	E. coli
P1169	aph(3'')-Ib_5	Aminoglycoside	Other AMR genes		1-804/804	100	100	resfinder	AF321551	aph(3'')-Ib	Streptomycin	E. coli
P1175	aph(3'')-Ib_5	Aminoglycoside	Other AMR genes		1-804/804	100	100	resfinder	AF321551	aph(3'')-Ib	Streptomycin	E. coli
P1176	aph(3'')-Ib_5	Aminoglycoside	Other AMR genes		1-804/804	100	100	resfinder	AF321551	aph(3'')-Ib	Streptomycin	E. coli
P1178	aph(3'')-Ib_5	Aminoglycoside	Other AMR genes		1-804/804	100	100	resfinder	AF321551	aph(3'')-Ib	Streptomycin	E. coli
P1179	aph(3'')-Ib_5	Aminoglycoside	Other AMR genes		1-804/804	100	100	resfinder	AF321551	aph(3'')-Ib	Streptomycin	E. coli
P1181	aph(3'')-Ib_5	Aminoglycoside	Other AMR genes		1-804/804	100	100	resfinder	AF321551	aph(3'')-Ib	Streptomycin	E. coli
P1182	aph(3'')-Ib_5	Aminoglycoside	Other AMR genes		1-804/804	100	100	resfinder	AF321551	aph(3'')-Ib	Streptomycin	E. coli
P1183	aph(3'')-Ib_5	Aminoglycoside	Other AMR genes		1-804/804	100	100	resfinder	AF321551	aph(3'')-Ib	Streptomycin	E. coli
P1186	aph(3'')-Ib_5	Aminoglycoside	Other AMR genes		1-804/804	100	99.88	resfinder	AF321551	aph(3'')-Ib	Streptomycin	E. coli
P1189	aph(3'')-Ib_5	Aminoglycoside	Other AMR genes		1-804/804	100	100	resfinder	AF321551	aph(3'')-Ib	Streptomycin	E. coli
P1191	aph(3'')-Ib_5	Aminoglycoside	Other AMR genes		1-804/804	100	100	resfinder	AF321551	aph(3'')-Ib	Streptomycin	E. coli
P1193	aph(3'')-Ib_5	Aminoglycoside	Other AMR genes		1-804/804	100	100	resfinder	AF321551	aph(3'')-Ib	Streptomycin	E. coli
P1196	aph(3'')-Ib_5	Aminoglycoside	Other AMR genes		1-804/804	100	100	resfinder	AF321551	aph(3'')-Ib	Streptomycin	E. coli
P1198	aph(3'')-Ib_5	Aminoglycoside	Other AMR genes		1-804/804	100	100	resfinder	AF321551	aph(3'')-Ib	Streptomycin	E. coli
P1199	aph(3'')-Ib_5	Aminoglycoside	Other AMR genes		1-804/804	100	100	resfinder	AF321551	aph(3'')-Ib	Streptomycin	E. coli
P1200	aph(3'')-Ib_5	Aminoglycoside	Other AMR genes		1-804/804	100	100	resfinder	AF321551	aph(3'')-Ib	Streptomycin	E. coli
P1201	aph(3'')-Ib_5	Aminoglycoside	Other AMR genes		1-804/804	100	100	resfinder	AF321551	aph(3'')-Ib	Streptomycin	E. coli
P1202	aph(3'')-Ib_5	Aminoglycoside	Other AMR genes		1-804/804	100	100	resfinder	AF321551	aph(3'')-Ib	Streptomycin	E. coli
P1215	aph(3'')-Ib_5	Aminoglycoside	Other AMR genes		1-804/804	100	100	resfinder	AF321551	aph(3'')-Ib	Streptomycin	E. coli
P1217	aph(3'')-Ib_5	Aminoglycoside	Other AMR genes		1-804/804	100	100	resfinder	AF321551	aph(3'')-Ib	Streptomycin	E. coli
P1235	aph(3'')-Ib_5	Aminoglycoside	Other AMR genes		1-804/804	100	100	resfinder	AF321551	aph(3'')-Ib	Streptomycin	E. coli
P1254	aph(3'')-Ib_5	Aminoglycoside	Other AMR genes		1-804/804	100	100	resfinder	AF321551	aph(3'')-Ib	Streptomycin	E. coli
P0056	aph(3')-Ia_1	Aminoglycoside	Other AMR genes		1-816/816	100	100	resfinder	V00359	aph(3')-Ia		E. coli
P0058	aph(3')-Ia_1	Aminoglycoside	Other AMR genes		1-816/816	100	100	resfinder	V00359	aph(3')-Ia		E. coli
P0080	aph(3')-Ia_1	Aminoglycoside	Other AMR genes		1-816/816	100	100	resfinder	V00359	aph(3')-Ia		E. coli
P0098	aph(3')-Ia_1	Aminoglycoside	Other AMR genes		1-816/816	100	100	resfinder	V00359	aph(3')-Ia		E. coli
P0103	aph(3')-Ia_1	Aminoglycoside	Other AMR genes		1-816/816	100	100	resfinder	V00359	aph(3')-Ia		E. coli
P0121	aph(3')-Ia_1	Aminoglycoside	Other AMR genes		1-816/816	100	100	resfinder	V00359	aph(3')-Ia		E. coli
P0126	aph(3')-Ia_1	Aminoglycoside	Other AMR genes		1-816/816	100	100	resfinder	V00359	aph(3')-Ia		E. coli
P0129	aph(3')-Ia_1	Aminoglycoside	Other AMR genes		1-816/816	100	100	resfinder	V00359	aph(3')-Ia		E. coli
P0137	aph(3')-Ia_1	Aminoglycoside	Other AMR genes		1-816/816	100	100	resfinder	V00359	aph(3')-Ia		E. coli
P0150	aph(3')-Ia_1	Aminoglycoside	Other AMR genes		1-816/816	100	100	resfinder	V00359	aph(3')-Ia		E. coli
P0166	aph(3')-Ia_1	Aminoglycoside	Other AMR genes		1-816/816	100	100	resfinder	V00359	aph(3')-Ia		E. coli
P0167	aph(3')-Ia_1	Aminoglycoside	Other AMR genes		1-816/816	100	100	resfinder	V00359	aph(3')-Ia		E. coli
P0575	aph(3')-Ia_1	Aminoglycoside	Other AMR genes		1-816/816	100	100	resfinder	V00359	aph(3')-Ia		E. coli
P1144	aph(3')-Ia_1	Aminoglycoside	Other AMR genes		1-816/816	100	100	resfinder	V00359	aph(3')-Ia		E. coli
P1145	aph(3')-Ia_1	Aminoglycoside	Other AMR genes		1-816/816	100	100	resfinder	V00359	aph(3')-Ia		E. coli
P1146	aph(3')-Ia_1	Aminoglycoside	Other AMR genes		1-816/816	100	100	resfinder	V00359	aph(3')-Ia		E. coli
P1181	aph(3')-Ia_1	Aminoglycoside	Other AMR genes		1-816/816	100	100	resfinder	V00359	aph(3')-Ia		E. coli
P1186	aph(3')-Ia_1	Aminoglycoside	Other AMR genes		1-816/816	100	100	resfinder	V00359	aph(3')-Ia		E. coli
P1198	aph(3')-Ia_1	Aminoglycoside	Other AMR genes		1-816/816	100	100	resfinder	V00359	aph(3')-Ia		E. coli
P0057	aph(3')-Ia_10	Aminoglycoside	Other AMR genes		1-816/816	100	100	resfinder	EU855787	aph(3')-Ia		E. coli
P0967	aph(3')-Ia_9	Aminoglycoside	Other AMR genes		1-816/816	100	100	resfinder	EU722351	aph(3')-Ia		E. coli
P0337	aph(4)-Ia_1	Aminoglycoside	Other AMR genes		1-1026/1026	100	100	resfinder	V01499	aph(4)-Ia		E. coli
P0475	aph(4)-Ia_1	Aminoglycoside	Other AMR genes		1-1026/1026	100	100	resfinder	V01499	aph(4)-Ia		E. coli
P1046	aph(4)-Ia_1	Aminoglycoside	Other AMR genes		1-1026/1026	100	100	resfinder	V01499	aph(4)-Ia		E. coli
P1085	aph(4)-Ia_1	Aminoglycoside	Other AMR genes		1-1026/1026	100	100	resfinder	V01499	aph(4)-Ia		E. coli
P1086	aph(4)-Ia_1	Aminoglycoside	Other AMR genes		1-1026/1026	100	100	resfinder	V01499	aph(4)-Ia		E. coli
P1087	aph(4)-Ia_1	Aminoglycoside	Other AMR genes		1-1026/1026	100	100	resfinder	V01499	aph(4)-Ia		E. coli
P1088	aph(4)-Ia_1	Aminoglycoside	Other AMR genes		1-1026/1026	100	100	resfinder	V01499	aph(4)-Ia		E. coli
P1089	aph(4)-Ia_1	Aminoglycoside	Other AMR genes		1-1026/1026	100	100	resfinder	V01499	aph(4)-Ia		E. coli
P0038	aph(6)-Id_1	Aminoglycoside	Other AMR genes		1-837/837	100	100	resfinder	M28829	aph(6)-Id	Streptomycin	E. coli
P0039	aph(6)-Id_1	Aminoglycoside	Other AMR genes		1-837/837	100	100	resfinder	M28829	aph(6)-Id	Streptomycin	E. coli
P0040	aph(6)-Id_1	Aminoglycoside	Other AMR genes		1-837/837	100	99.88	resfinder	M28829	aph(6)-Id	Streptomycin	E. coli
P0053	aph(6)-Id_1	Aminoglycoside	Other AMR genes		1-837/837	100	99.88	resfinder	M28829	aph(6)-Id	Streptomycin	E. coli
P0056	aph(6)-Id_1	Aminoglycoside	Other AMR genes		1-837/837	100	100	resfinder	M28829	aph(6)-Id	Streptomycin	E. coli
P0057	aph(6)-Id_1	Aminoglycoside	Other AMR genes		1-837/837	100	100	resfinder	M28829	aph(6)-Id	Streptomycin	E. coli
P0058	aph(6)-Id_1	Aminoglycoside	Other AMR genes		1-837/837	100	100	resfinder	M28829	aph(6)-Id	Streptomycin	E. coli
P0059	aph(6)-Id_1	Aminoglycoside	Other AMR genes		1-837/837	100	100	resfinder	M28829	aph(6)-Id	Streptomycin	E. coli
P0061	aph(6)-Id_1	Aminoglycoside	Other AMR genes		1-837/837	100	99.88	resfinder	M28829	aph(6)-Id	Streptomycin	E. coli
P0062	aph(6)-Id_1	Aminoglycoside	Other AMR genes		1-837/837	100	100	resfinder	M28829	aph(6)-Id	Streptomycin	E. coli
P0063	aph(6)-Id_1	Aminoglycoside	Other AMR genes		1-837/837	100	100	resfinder	M28829	aph(6)-Id	Streptomycin	E. coli
P0065	aph(6)-Id_1	Aminoglycoside	Other AMR genes		1-837/837	100	100	resfinder	M28829	aph(6)-Id	Streptomycin	E. coli
P0066	aph(6)-Id_1	Aminoglycoside	Other AMR genes		1-837/837	100	99.88	resfinder	M28829	aph(6)-Id	Streptomycin	E. coli
P0071	aph(6)-Id_1	Aminoglycoside	Other AMR genes		1-837/837	100	100	resfinder	M28829	aph(6)-Id	Streptomycin	E. coli
P0078	aph(6)-Id_1	Aminoglycoside	Other AMR genes		1-837/837	100	100	resfinder	M28829	aph(6)-Id	Streptomycin	E. coli
P0079	aph(6)-Id_1	Aminoglycoside	Other AMR genes		1-837/837	100	100	resfinder	M28829	aph(6)-Id	Streptomycin	E. coli
P0080	aph(6)-Id_1	Aminoglycoside	Other AMR genes		1-837/837	100	99.88	resfinder	M28829	aph(6)-Id	Streptomycin	E. coli
P0083	aph(6)-Id_1	Aminoglycoside	Other AMR genes		1-837/837	100	99.88	resfinder	M28829	aph(6)-Id	Streptomycin	E. coli
P0084	aph(6)-Id_1	Aminoglycoside	Other AMR genes		1-837/837	100	100	resfinder	M28829	aph(6)-Id	Streptomycin	E. coli
P0085	aph(6)-Id_1	Aminoglycoside	Other AMR genes		1-837/837	100	100	resfinder	M28829	aph(6)-Id	Streptomycin	E. coli
P0086	aph(6)-Id_1	Aminoglycoside	Other AMR genes		1-837/837	100	100	resfinder	M28829	aph(6)-Id	Streptomycin	E. coli
P0088	aph(6)-Id_1	Aminoglycoside	Other AMR genes		1-837/837	100	99.88	resfinder	M28829	aph(6)-Id	Streptomycin	E. coli
P0089	aph(6)-Id_1	Aminoglycoside	Other AMR genes		1-837/837	100	99.88	resfinder	M28829	aph(6)-Id	Streptomycin	E. coli
P0093	aph(6)-Id_1	Aminoglycoside	Other AMR genes		1-837/837	100	100	resfinder	M28829	aph(6)-Id	Streptomycin	E. coli
P0094	aph(6)-Id_1	Aminoglycoside	Other AMR genes		1-837/837	100	100	resfinder	M28829	aph(6)-Id	Streptomycin	E. coli
P0098	aph(6)-Id_1	Aminoglycoside	Other AMR genes		1-837/837	100	100	resfinder	M28829	aph(6)-Id	Streptomycin	E. coli
P0099	aph(6)-Id_1	Aminoglycoside	Other AMR genes		1-837/837	100	99.88	resfinder	M28829	aph(6)-Id	Streptomycin	E. coli
P0100	aph(6)-Id_1	Aminoglycoside	Other AMR genes		1-837/837	100	100	resfinder	M28829	aph(6)-Id	Streptomycin	E. coli
P0101	aph(6)-Id_1	Aminoglycoside	Other AMR genes		1-837/837	100	100	resfinder	M28829	aph(6)-Id	Streptomycin	E. coli
P0103	aph(6)-Id_1	Aminoglycoside	Other AMR genes		1-837/837	100	99.88	resfinder	M28829	aph(6)-Id	Streptomycin	E. coli
P0104	aph(6)-Id_1	Aminoglycoside	Other AMR genes		1-837/837	100	99.88	resfinder	M28829	aph(6)-Id	Streptomycin	E. coli
P0109	aph(6)-Id_1	Aminoglycoside	Other AMR genes		1-837/837	100	100	resfinder	M28829	aph(6)-Id	Streptomycin	E. coli
P0112	aph(6)-Id_1	Aminoglycoside	Other AMR genes		1-837/837	100	100	resfinder	M28829	aph(6)-Id	Streptomycin	E. coli
P0117	aph(6)-Id_1	Aminoglycoside	Other AMR genes		1-837/837	100	100	resfinder	M28829	aph(6)-Id	Streptomycin	E. coli
P0118	aph(6)-Id_1	Aminoglycoside	Other AMR genes		1-837/837	100	99.88	resfinder	M28829	aph(6)-Id	Streptomycin	E. coli
P0121	aph(6)-Id_1	Aminoglycoside	Other AMR genes		1-837/837	100	100	resfinder	M28829	aph(6)-Id	Streptomycin	E. coli
P0122	aph(6)-Id_1	Aminoglycoside	Other AMR genes		1-837/837	100	99.88	resfinder	M28829	aph(6)-Id	Streptomycin	E. coli
P0123	aph(6)-Id_1	Aminoglycoside	Other AMR genes		1-837/837	100	99.88	resfinder	M28829	aph(6)-Id	Streptomycin	E. coli
P0124	aph(6)-Id_1	Aminoglycoside	Other AMR genes		1-837/837	100	100	resfinder	M28829	aph(6)-Id	Streptomycin	E. coli
P0125	aph(6)-Id_1	Aminoglycoside	Other AMR genes		1-837/837	100	100	resfinder	M28829	aph(6)-Id	Streptomycin	E. coli
P0126	aph(6)-Id_1	Aminoglycoside	Other AMR genes		1-837/837	100	99.88	resfinder	M28829	aph(6)-Id	Streptomycin	E. coli
P0129	aph(6)-Id_1	Aminoglycoside	Other AMR genes		1-837/837	100	100	resfinder	M28829	aph(6)-Id	Streptomycin	E. coli
P0132	aph(6)-Id_1	Aminoglycoside	Other AMR genes		1-837/837	100	99.88	resfinder	M28829	aph(6)-Id	Streptomycin	E. coli
P0133	aph(6)-Id_1	Aminoglycoside	Other AMR genes		1-837/837	100	99.88	resfinder	M28829	aph(6)-Id	Streptomycin	E. coli
P0137	aph(6)-Id_1	Aminoglycoside	Other AMR genes		1-837/837	100	100	resfinder	M28829	aph(6)-Id	Streptomycin	E. coli
P0142	aph(6)-Id_1	Aminoglycoside	Other AMR genes		1-837/837	100	100	resfinder	M28829	aph(6)-Id	Streptomycin	E. coli
P0145	aph(6)-Id_1	Aminoglycoside	Other AMR genes		1-837/837	100	99.88	resfinder	M28829	aph(6)-Id	Streptomycin	E. coli
P0149	aph(6)-Id_1	Aminoglycoside	Other AMR genes		1-837/837	100	100	resfinder	M28829	aph(6)-Id	Streptomycin	E. coli
P0150	aph(6)-Id_1	Aminoglycoside	Other AMR genes		1-837/837	100	99.88	resfinder	M28829	aph(6)-Id	Streptomycin	E. coli
P0152	aph(6)-Id_1	Aminoglycoside	Other AMR genes		1-837/837	100	99.88	resfinder	M28829	aph(6)-Id	Streptomycin	E. coli
P0153	aph(6)-Id_1	Aminoglycoside	Other AMR genes		1-837/837	100	99.88	resfinder	M28829	aph(6)-Id	Streptomycin	E. coli
P0155	aph(6)-Id_1	Aminoglycoside	Other AMR genes		1-837/837	100	100	resfinder	M28829	aph(6)-Id	Streptomycin	E. coli
P0157	aph(6)-Id_1	Aminoglycoside	Other AMR genes		1-837/837	100	99.88	resfinder	M28829	aph(6)-Id	Streptomycin	E. coli
P0160	aph(6)-Id_1	Aminoglycoside	Other AMR genes		1-837/837	100	99.88	resfinder	M28829	aph(6)-Id	Streptomycin	E. coli
P0161	aph(6)-Id_1	Aminoglycoside	Other AMR genes		1-837/837	100	100	resfinder	M28829	aph(6)-Id	Streptomycin	E. coli
P0162	aph(6)-Id_1	Aminoglycoside	Other AMR genes		1-837/837	100	99.88	resfinder	M28829	aph(6)-Id	Streptomycin	E. coli
P0166	aph(6)-Id_1	Aminoglycoside	Other AMR genes		1-837/837	100	100	resfinder	M28829	aph(6)-Id	Streptomycin	E. coli
P0167	aph(6)-Id_1	Aminoglycoside	Other AMR genes		1-837/837	100	100	resfinder	M28829	aph(6)-Id	Streptomycin	E. coli
P0251	aph(6)-Id_1	Aminoglycoside	Other AMR genes		1-837/837	100	99.88	resfinder	M28829	aph(6)-Id	Streptomycin	E. coli
P0254	aph(6)-Id_1	Aminoglycoside	Other AMR genes		1-837/837	100	100	resfinder	M28829	aph(6)-Id	Streptomycin	E. coli
P0256	aph(6)-Id_1	Aminoglycoside	Other AMR genes		1-837/837	100	100	resfinder	M28829	aph(6)-Id	Streptomycin	E. coli
P0273	aph(6)-Id_1	Aminoglycoside	Other AMR genes		1-837/837	100	100	resfinder	M28829	aph(6)-Id	Streptomycin	E. coli
P0303	aph(6)-Id_1	Aminoglycoside	Other AMR genes		1-837/837	100	99.88	resfinder	M28829	aph(6)-Id	Streptomycin	E. coli
P0333	aph(6)-Id_1	Aminoglycoside	Other AMR genes		1-837/837	100	100	resfinder	M28829	aph(6)-Id	Streptomycin	E. coli
P0337	aph(6)-Id_1	Aminoglycoside	Other AMR genes		1-837/837	100	100	resfinder	M28829	aph(6)-Id	Streptomycin	E. coli
P0339	aph(6)-Id_1	Aminoglycoside	Other AMR genes		1-837/837	100	100	resfinder	M28829	aph(6)-Id	Streptomycin	E. coli
P0340	aph(6)-Id_1	Aminoglycoside	Other AMR genes		1-837/837	100	100	resfinder	M28829	aph(6)-Id	Streptomycin	E. coli
P0367	aph(6)-Id_1	Aminoglycoside	Other AMR genes		1-837/837	100	99.88	resfinder	M28829	aph(6)-Id	Streptomycin	E. coli
P0440	aph(6)-Id_1	Aminoglycoside	Other AMR genes		1-837/837	100	100	resfinder	M28829	aph(6)-Id	Streptomycin	E. coli
P0457	aph(6)-Id_1	Aminoglycoside	Other AMR genes		1-837/837	100	99.88	resfinder	M28829	aph(6)-Id	Streptomycin	E. coli
P0470	aph(6)-Id_1	Aminoglycoside	Other AMR genes		1-837/837	100	99.88	resfinder	M28829	aph(6)-Id	Streptomycin	E. coli
P0471	aph(6)-Id_1	Aminoglycoside	Other AMR genes		1-837/837	100	99.88	resfinder	M28829	aph(6)-Id	Streptomycin	E. coli
P0475	aph(6)-Id_1	Aminoglycoside	Other AMR genes		1-837/837	100	100	resfinder	M28829	aph(6)-Id	Streptomycin	E. coli
P0563	aph(6)-Id_1	Aminoglycoside	Other AMR genes		1-837/837	100	99.88	resfinder	M28829	aph(6)-Id	Streptomycin	E. coli
P0568	aph(6)-Id_1	Aminoglycoside	Other AMR genes		1-837/837	100	99.76	resfinder	M28829	aph(6)-Id	Streptomycin	E. coli
P0575	aph(6)-Id_1	Aminoglycoside	Other AMR genes		1-837/837	100	99.88	resfinder	M28829	aph(6)-Id	Streptomycin	E. coli
P0593	aph(6)-Id_1	Aminoglycoside	Other AMR genes		1-837/837	100	100	resfinder	M28829	aph(6)-Id	Streptomycin	E. coli
P0596	aph(6)-Id_1	Aminoglycoside	Other AMR genes		1-837/837	100	100	resfinder	M28829	aph(6)-Id	Streptomycin	E. coli
P0616	aph(6)-Id_1	Aminoglycoside	Other AMR genes		1-837/837	100	100	resfinder	M28829	aph(6)-Id	Streptomycin	E. coli
P0649	aph(6)-Id_1	Aminoglycoside	Other AMR genes		1-837/837	100	100	resfinder	M28829	aph(6)-Id	Streptomycin	E. coli
P0652	aph(6)-Id_1	Aminoglycoside	Other AMR genes		1-837/837	100	100	resfinder	M28829	aph(6)-Id	Streptomycin	E. coli
P0834	aph(6)-Id_1	Aminoglycoside	Other AMR genes		1-837/837	100	99.88	resfinder	M28829	aph(6)-Id	Streptomycin	E. coli
P0836	aph(6)-Id_1	Aminoglycoside	Other AMR genes		1-837/837	100	99.88	resfinder	M28829	aph(6)-Id	Streptomycin	E. coli
P0886	aph(6)-Id_1	Aminoglycoside	Other AMR genes		1-837/837	100	99.88	resfinder	M28829	aph(6)-Id	Streptomycin	E. coli
P0918	aph(6)-Id_1	Aminoglycoside	Other AMR genes		1-837/837	100	100	resfinder	M28829	aph(6)-Id	Streptomycin	E. coli
P0919	aph(6)-Id_1	Aminoglycoside	Other AMR genes		1-837/837	100	100	resfinder	M28829	aph(6)-Id	Streptomycin	E. coli
P0930	aph(6)-Id_1	Aminoglycoside	Other AMR genes		1-837/837	100	100	resfinder	M28829	aph(6)-Id	Streptomycin	E. coli
P1007	aph(6)-Id_1	Aminoglycoside	Other AMR genes		1-837/837	100	99.88	resfinder	M28829	aph(6)-Id	Streptomycin	E. coli
P1042	aph(6)-Id_1	Aminoglycoside	Other AMR genes		1-837/837	100	99.88	resfinder	M28829	aph(6)-Id	Streptomycin	E. coli
P1046	aph(6)-Id_1	Aminoglycoside	Other AMR genes		1-837/837	100	100	resfinder	M28829	aph(6)-Id	Streptomycin	E. coli
P1085	aph(6)-Id_1	Aminoglycoside	Other AMR genes		1-837/837	100	100	resfinder	M28829	aph(6)-Id	Streptomycin	E. coli
P1086	aph(6)-Id_1	Aminoglycoside	Other AMR genes		1-837/837	100	100	resfinder	M28829	aph(6)-Id	Streptomycin	E. coli
P1087	aph(6)-Id_1	Aminoglycoside	Other AMR genes		1-837/837	100	100	resfinder	M28829	aph(6)-Id	Streptomycin	E. coli
P1088	aph(6)-Id_1	Aminoglycoside	Other AMR genes		1-837/837	100	100	resfinder	M28829	aph(6)-Id	Streptomycin	E. coli
P1089	aph(6)-Id_1	Aminoglycoside	Other AMR genes		1-837/837	100	100	resfinder	M28829	aph(6)-Id	Streptomycin	E. coli
P1091	aph(6)-Id_1	Aminoglycoside	Other AMR genes		1-837/837	100	100	resfinder	M28829	aph(6)-Id	Streptomycin	E. coli
P1120	aph(6)-Id_1	Aminoglycoside	Other AMR genes		1-837/837	100	100	resfinder	M28829	aph(6)-Id	Streptomycin	E. coli
P1143	aph(6)-Id_1	Aminoglycoside	Other AMR genes		1-837/837	100	100	resfinder	M28829	aph(6)-Id	Streptomycin	E. coli
P1144	aph(6)-Id_1	Aminoglycoside	Other AMR genes		1-837/837	100	100	resfinder	M28829	aph(6)-Id	Streptomycin	E. coli
P1145	aph(6)-Id_1	Aminoglycoside	Other AMR genes		1-837/837	100	100	resfinder	M28829	aph(6)-Id	Streptomycin	E. coli
P1146	aph(6)-Id_1	Aminoglycoside	Other AMR genes		1-837/837	100	99.88	resfinder	M28829	aph(6)-Id	Streptomycin	E. coli
P1149	aph(6)-Id_1	Aminoglycoside	Other AMR genes		1-837/837	100	100	resfinder	M28829	aph(6)-Id	Streptomycin	E. coli
P1150	aph(6)-Id_1	Aminoglycoside	Other AMR genes		1-837/837	100	100	resfinder	M28829	aph(6)-Id	Streptomycin	E. coli
P1151	aph(6)-Id_1	Aminoglycoside	Other AMR genes		1-837/837	100	100	resfinder	M28829	aph(6)-Id	Streptomycin	E. coli
P1160	aph(6)-Id_1	Aminoglycoside	Other AMR genes		1-837/837	100	99.88	resfinder	M28829	aph(6)-Id	Streptomycin	E. coli
P1161	aph(6)-Id_1	Aminoglycoside	Other AMR genes		1-837/837	100	99.88	resfinder	M28829	aph(6)-Id	Streptomycin	E. coli
P1162	aph(6)-Id_1	Aminoglycoside	Other AMR genes		1-837/837	100	99.88	resfinder	M28829	aph(6)-Id	Streptomycin	E. coli
P1163	aph(6)-Id_1	Aminoglycoside	Other AMR genes		1-837/837	100	99.88	resfinder	M28829	aph(6)-Id	Streptomycin	E. coli
P1164	aph(6)-Id_1	Aminoglycoside	Other AMR genes		1-837/837	100	99.88	resfinder	M28829	aph(6)-Id	Streptomycin	E. coli
P1165	aph(6)-Id_1	Aminoglycoside	Other AMR genes		1-837/837	100	99.88	resfinder	M28829	aph(6)-Id	Streptomycin	E. coli
P1166	aph(6)-Id_1	Aminoglycoside	Other AMR genes		1-837/837	100	99.88	resfinder	M28829	aph(6)-Id	Streptomycin	E. coli
P1167	aph(6)-Id_1	Aminoglycoside	Other AMR genes		1-837/837	100	99.88	resfinder	M28829	aph(6)-Id	Streptomycin	E. coli
P1168	aph(6)-Id_1	Aminoglycoside	Other AMR genes		1-837/837	100	99.88	resfinder	M28829	aph(6)-Id	Streptomycin	E. coli
P1169	aph(6)-Id_1	Aminoglycoside	Other AMR genes		1-837/837	100	99.88	resfinder	M28829	aph(6)-Id	Streptomycin	E. coli
P1175	aph(6)-Id_1	Aminoglycoside	Other AMR genes		1-837/837	100	100	resfinder	M28829	aph(6)-Id	Streptomycin	E. coli
P1176	aph(6)-Id_1	Aminoglycoside	Other AMR genes		1-837/837	100	100	resfinder	M28829	aph(6)-Id	Streptomycin	E. coli
P1178	aph(6)-Id_1	Aminoglycoside	Other AMR genes		1-837/837	100	99.88	resfinder	M28829	aph(6)-Id	Streptomycin	E. coli
P1181	aph(6)-Id_1	Aminoglycoside	Other AMR genes		1-837/837	100	100	resfinder	M28829	aph(6)-Id	Streptomycin	E. coli
P1182	aph(6)-Id_1	Aminoglycoside	Other AMR genes		1-837/837	100	100	resfinder	M28829	aph(6)-Id	Streptomycin	E. coli
P1183	aph(6)-Id_1	Aminoglycoside	Other AMR genes		1-837/837	100	100	resfinder	M28829	aph(6)-Id	Streptomycin	E. coli
P1184	aph(6)-Id_1	Aminoglycoside	Other AMR genes		1-837/837	100	100	resfinder	M28829	aph(6)-Id	Streptomycin	E. coli
P1185	aph(6)-Id_1	Aminoglycoside	Other AMR genes		1-837/837	100	100	resfinder	M28829	aph(6)-Id	Streptomycin	E. coli
P1186	aph(6)-Id_1	Aminoglycoside	Other AMR genes		1-837/837	100	99.88	resfinder	M28829	aph(6)-Id	Streptomycin	E. coli
P1191	aph(6)-Id_1	Aminoglycoside	Other AMR genes		1-837/837	100	99.88	resfinder	M28829	aph(6)-Id	Streptomycin	E. coli
P1193	aph(6)-Id_1	Aminoglycoside	Other AMR genes		1-837/837	100	99.88	resfinder	M28829	aph(6)-Id	Streptomycin	E. coli
P1196	aph(6)-Id_1	Aminoglycoside	Other AMR genes		1-837/837	100	100	resfinder	M28829	aph(6)-Id	Streptomycin	E. coli
P1197	aph(6)-Id_1	Aminoglycoside	Other AMR genes		1-837/837	100	100	resfinder	M28829	aph(6)-Id	Streptomycin	E. coli
P1198	aph(6)-Id_1	Aminoglycoside	Other AMR genes		1-837/837	100	100	resfinder	M28829	aph(6)-Id	Streptomycin	E. coli
P1199	aph(6)-Id_1	Aminoglycoside	Other AMR genes		1-837/837	100	100	resfinder	M28829	aph(6)-Id	Streptomycin	E. coli
P1200	aph(6)-Id_1	Aminoglycoside	Other AMR genes		1-837/837	100	100	resfinder	M28829	aph(6)-Id	Streptomycin	E. coli
P1201	aph(6)-Id_1	Aminoglycoside	Other AMR genes		1-837/837	100	100	resfinder	M28829	aph(6)-Id	Streptomycin	E. coli
P1215	aph(6)-Id_1	Aminoglycoside	Other AMR genes		1-837/837	100	100	resfinder	M28829	aph(6)-Id	Streptomycin	E. coli
P1216	aph(6)-Id_1	Aminoglycoside	Other AMR genes		1-837/837	100	100	resfinder	M28829	aph(6)-Id	Streptomycin	E. coli
P1235	aph(6)-Id_1	Aminoglycoside	Other AMR genes		1-837/837	100	100	resfinder	M28829	aph(6)-Id	Streptomycin	E. coli
P1254	aph(6)-Id_1	Aminoglycoside	Other AMR genes		1-837/837	100	100	resfinder	M28829	aph(6)-Id	Streptomycin	E. coli
P1159	aph(6)-Id_4	Aminoglycoside	Other AMR genes		43-831/831	94.95	100	resfinder	CP000971	aph(6)-Id	Streptomycin	E. coli
P1189	aph(6)-Id_4	Aminoglycoside	Other AMR genes		43-831/831	94.95	100	resfinder	CP000971	aph(6)-Id	Streptomycin	E. coli
P0649	armA_1	Aminoglycoside	Other AMR genes		1-623/774	80.49	99.84	resfinder	AY220558	armA	Amikacin;Gentamicin;Tobramycin	E. coli
P0036	aac(6')-Ib-cr_1	Aminoglycoside, Quinolone	Other AMR genes		1-600/600	100	100	resfinder	DQ303918	aac(6')-Ib-cr	Ciprofloxacin	E. coli
P0041	aac(6')-Ib-cr_1	Aminoglycoside, Quinolone	Other AMR genes		1-600/600	100	100	resfinder	DQ303918	aac(6')-Ib-cr	Ciprofloxacin	E. coli
P0044	aac(6')-Ib-cr_1	Aminoglycoside, Quinolone	Other AMR genes		1-600/600	100	100	resfinder	DQ303918	aac(6')-Ib-cr	Ciprofloxacin	E. coli
P0062	aac(6')-Ib-cr_1	Aminoglycoside, Quinolone	Other AMR genes		1-600/600	100	100	resfinder	DQ303918	aac(6')-Ib-cr	Ciprofloxacin	E. coli
P0067	aac(6')-Ib-cr_1	Aminoglycoside, Quinolone	Other AMR genes		1-600/600	100	100	resfinder	DQ303918	aac(6')-Ib-cr	Ciprofloxacin	E. coli
P0068	aac(6')-Ib-cr_1	Aminoglycoside, Quinolone	Other AMR genes		1-600/600	100	100	resfinder	DQ303918	aac(6')-Ib-cr	Ciprofloxacin	E. coli
P0069	aac(6')-Ib-cr_1	Aminoglycoside, Quinolone	Other AMR genes		1-600/600	100	100	resfinder	DQ303918	aac(6')-Ib-cr	Ciprofloxacin	E. coli
P0070	aac(6')-Ib-cr_1	Aminoglycoside, Quinolone	Other AMR genes		1-600/600	100	100	resfinder	DQ303918	aac(6')-Ib-cr	Ciprofloxacin	E. coli
P0072	aac(6')-Ib-cr_1	Aminoglycoside, Quinolone	Other AMR genes		1-600/600	100	100	resfinder	DQ303918	aac(6')-Ib-cr	Ciprofloxacin	E. coli
P0075	aac(6')-Ib-cr_1	Aminoglycoside, Quinolone	Other AMR genes		1-600/600	100	100	resfinder	DQ303918	aac(6')-Ib-cr	Ciprofloxacin	E. coli
P0096	aac(6')-Ib-cr_1	Aminoglycoside, Quinolone	Other AMR genes		1-600/600	100	100	resfinder	DQ303918	aac(6')-Ib-cr	Ciprofloxacin	E. coli
P0109	aac(6')-Ib-cr_1	Aminoglycoside, Quinolone	Other AMR genes		1-600/600	100	100	resfinder	DQ303918	aac(6')-Ib-cr	Ciprofloxacin	E. coli
P0124	aac(6')-Ib-cr_1	Aminoglycoside, Quinolone	Other AMR genes		1-600/600	100	100	resfinder	DQ303918	aac(6')-Ib-cr	Ciprofloxacin	E. coli
P0138	aac(6')-Ib-cr_1	Aminoglycoside, Quinolone	Other AMR genes		1-600/600	100	100	resfinder	DQ303918	aac(6')-Ib-cr	Ciprofloxacin	E. coli
P0139	aac(6')-Ib-cr_1	Aminoglycoside, Quinolone	Other AMR genes		1-600/600	100	100	resfinder	DQ303918	aac(6')-Ib-cr	Ciprofloxacin	E. coli
P0142	aac(6')-Ib-cr_1	Aminoglycoside, Quinolone	Other AMR genes		1-600/600	100	100	resfinder	DQ303918	aac(6')-Ib-cr	Ciprofloxacin	E. coli
P0149	aac(6')-Ib-cr_1	Aminoglycoside, Quinolone	Other AMR genes		1-600/600	100	100	resfinder	DQ303918	aac(6')-Ib-cr	Ciprofloxacin	E. coli
P0156	aac(6')-Ib-cr_1	Aminoglycoside, Quinolone	Other AMR genes		1-600/600	100	100	resfinder	DQ303918	aac(6')-Ib-cr	Ciprofloxacin	E. coli
P0158	aac(6')-Ib-cr_1	Aminoglycoside, Quinolone	Other AMR genes		1-600/600	100	100	resfinder	DQ303918	aac(6')-Ib-cr	Ciprofloxacin	E. coli
P0159	aac(6')-Ib-cr_1	Aminoglycoside, Quinolone	Other AMR genes		1-600/600	100	100	resfinder	DQ303918	aac(6')-Ib-cr	Ciprofloxacin	E. coli
P0161	aac(6')-Ib-cr_1	Aminoglycoside, Quinolone	Other AMR genes		1-600/600	100	100	resfinder	DQ303918	aac(6')-Ib-cr	Ciprofloxacin	E. coli
P0163	aac(6')-Ib-cr_1	Aminoglycoside, Quinolone	Other AMR genes		1-600/600	100	100	resfinder	DQ303918	aac(6')-Ib-cr	Ciprofloxacin	E. coli
P0165	aac(6')-Ib-cr_1	Aminoglycoside, Quinolone	Other AMR genes		1-600/600	100	100	resfinder	DQ303918	aac(6')-Ib-cr	Ciprofloxacin	E. coli
P0220	aac(6')-Ib-cr_1	Aminoglycoside, Quinolone	Other AMR genes		1-600/600	100	100	resfinder	DQ303918	aac(6')-Ib-cr	Ciprofloxacin	E. coli
P0254	aac(6')-Ib-cr_1	Aminoglycoside, Quinolone	Other AMR genes		1-600/600	100	100	resfinder	DQ303918	aac(6')-Ib-cr	Ciprofloxacin	E. coli
P0273	aac(6')-Ib-cr_1	Aminoglycoside, Quinolone	Other AMR genes		1-600/600	100	100	resfinder	DQ303918	aac(6')-Ib-cr	Ciprofloxacin	E. coli
P0398	aac(6')-Ib-cr_1	Aminoglycoside, Quinolone	Other AMR genes		1-600/600	100	100	resfinder	DQ303918	aac(6')-Ib-cr	Ciprofloxacin	E. coli
P0424	aac(6')-Ib-cr_1	Aminoglycoside, Quinolone	Other AMR genes		1-600/600	100	100	resfinder	DQ303918	aac(6')-Ib-cr	Ciprofloxacin	E. coli
P0575	aac(6')-Ib-cr_1	Aminoglycoside, Quinolone	Other AMR genes		1-600/600	100	100	resfinder	DQ303918	aac(6')-Ib-cr	Ciprofloxacin	E. coli
P0586	aac(6')-Ib-cr_1	Aminoglycoside, Quinolone	Other AMR genes		1-600/600	100	100	resfinder	DQ303918	aac(6')-Ib-cr	Ciprofloxacin	E. coli
P0616	aac(6')-Ib-cr_1	Aminoglycoside, Quinolone	Other AMR genes		1-600/600	100	100	resfinder	DQ303918	aac(6')-Ib-cr	Ciprofloxacin	E. coli
P0620	aac(6')-Ib-cr_1	Aminoglycoside, Quinolone	Other AMR genes		1-600/600	100	100	resfinder	DQ303918	aac(6')-Ib-cr	Ciprofloxacin	E. coli
P0649	aac(6')-Ib-cr_1	Aminoglycoside, Quinolone	Other AMR genes		1-600/600	100	100	resfinder	DQ303918	aac(6')-Ib-cr	Ciprofloxacin	E. coli
P0652	aac(6')-Ib-cr_1	Aminoglycoside, Quinolone	Other AMR genes		1-600/600	100	100	resfinder	DQ303918	aac(6')-Ib-cr	Ciprofloxacin	E. coli
P0843	aac(6')-Ib-cr_1	Aminoglycoside, Quinolone	Other AMR genes		1-600/600	100	100	resfinder	DQ303918	aac(6')-Ib-cr	Ciprofloxacin	E. coli
P0844	aac(6')-Ib-cr_1	Aminoglycoside, Quinolone	Other AMR genes		1-600/600	100	100	resfinder	DQ303918	aac(6')-Ib-cr	Ciprofloxacin	E. coli
P0875	aac(6')-Ib-cr_1	Aminoglycoside, Quinolone	Other AMR genes		1-600/600	100	100	resfinder	DQ303918	aac(6')-Ib-cr	Ciprofloxacin	E. coli
P0908	aac(6')-Ib-cr_1	Aminoglycoside, Quinolone	Other AMR genes		1-600/600	100	100	resfinder	DQ303918	aac(6')-Ib-cr	Ciprofloxacin	E. coli
P0957	aac(6')-Ib-cr_1	Aminoglycoside, Quinolone	Other AMR genes		1-600/600	100	100	resfinder	DQ303918	aac(6')-Ib-cr	Ciprofloxacin	E. coli
P0967	aac(6')-Ib-cr_1	Aminoglycoside, Quinolone	Other AMR genes		1-600/600	100	100	resfinder	DQ303918	aac(6')-Ib-cr	Ciprofloxacin	E. coli
P0976	aac(6')-Ib-cr_1	Aminoglycoside, Quinolone	Other AMR genes		1-600/600	100	100	resfinder	DQ303918	aac(6')-Ib-cr	Ciprofloxacin	E. coli
P1036	aac(6')-Ib-cr_1	Aminoglycoside, Quinolone	Other AMR genes		1-600/600	100	100	resfinder	DQ303918	aac(6')-Ib-cr	Ciprofloxacin	E. coli
P1042	aac(6')-Ib-cr_1	Aminoglycoside, Quinolone	Other AMR genes		1-600/600	100	100	resfinder	DQ303918	aac(6')-Ib-cr	Ciprofloxacin	E. coli
P1062	aac(6')-Ib-cr_1	Aminoglycoside, Quinolone	Other AMR genes		1-600/600	100	100	resfinder	DQ303918	aac(6')-Ib-cr	Ciprofloxacin	E. coli
P1076	aac(6')-Ib-cr_1	Aminoglycoside, Quinolone	Other AMR genes		1-600/600	100	100	resfinder	DQ303918	aac(6')-Ib-cr	Ciprofloxacin	E. coli
P1121	aac(6')-Ib-cr_1	Aminoglycoside, Quinolone	Other AMR genes		1-600/600	100	100	resfinder	DQ303918	aac(6')-Ib-cr	Ciprofloxacin	E. coli
P1170	aac(6')-Ib-cr_1	Aminoglycoside, Quinolone	Other AMR genes		1-600/600	100	100	resfinder	DQ303918	aac(6')-Ib-cr	Ciprofloxacin	E. coli
P1171	aac(6')-Ib-cr_1	Aminoglycoside, Quinolone	Other AMR genes		1-600/600	100	100	resfinder	DQ303918	aac(6')-Ib-cr	Ciprofloxacin	E. coli
P1172	aac(6')-Ib-cr_1	Aminoglycoside, Quinolone	Other AMR genes		1-600/600	100	100	resfinder	DQ303918	aac(6')-Ib-cr	Ciprofloxacin	E. coli
P1173	aac(6')-Ib-cr_1	Aminoglycoside, Quinolone	Other AMR genes		1-600/600	100	100	resfinder	DQ303918	aac(6')-Ib-cr	Ciprofloxacin	E. coli
P1174	aac(6')-Ib-cr_1	Aminoglycoside, Quinolone	Other AMR genes		1-600/600	100	100	resfinder	DQ303918	aac(6')-Ib-cr	Ciprofloxacin	E. coli
P1177	aac(6')-Ib-cr_1	Aminoglycoside, Quinolone	Other AMR genes		1-600/600	100	100	resfinder	DQ303918	aac(6')-Ib-cr	Ciprofloxacin	E. coli
P1186	aac(6')-Ib-cr_1	Aminoglycoside, Quinolone	Other AMR genes		1-600/600	100	100	resfinder	DQ303918	aac(6')-Ib-cr	Ciprofloxacin	E. coli
P1187	aac(6')-Ib-cr_1	Aminoglycoside, Quinolone	Other AMR genes		1-600/600	100	100	resfinder	DQ303918	aac(6')-Ib-cr	Ciprofloxacin	E. coli
P1194	aac(6')-Ib-cr_1	Aminoglycoside, Quinolone	Other AMR genes		1-600/600	100	100	resfinder	DQ303918	aac(6')-Ib-cr	Ciprofloxacin	E. coli
P1195	aac(6')-Ib-cr_1	Aminoglycoside, Quinolone	Other AMR genes		1-600/600	100	100	resfinder	DQ303918	aac(6')-Ib-cr	Ciprofloxacin	E. coli
P1235	aac(6')-Ib-cr_1	Aminoglycoside, Quinolone	Other AMR genes		1-600/600	100	100	resfinder	DQ303918	aac(6')-Ib-cr	Ciprofloxacin	E. coli
P0056	catA1_1	Amphenicol	Other AMR genes		1-660/660	100	99.85	resfinder	V00622	catA1	Chloramphenicol	E. coli
P0058	catA1_1	Amphenicol	Other AMR genes		1-660/660	100	99.85	resfinder	V00622	catA1	Chloramphenicol	E. coli
P0084	catA1_1	Amphenicol	Other AMR genes		1-660/660	100	99.85	resfinder	V00622	catA1	Chloramphenicol	E. coli
P0098	catA1_1	Amphenicol	Other AMR genes		1-660/660	100	99.85	resfinder	V00622	catA1	Chloramphenicol	E. coli
P0100	catA1_1	Amphenicol	Other AMR genes		1-660/660	100	99.85	resfinder	V00622	catA1	Chloramphenicol	E. coli
P0103	catA1_1	Amphenicol	Other AMR genes		1-660/660	100	99.85	resfinder	V00622	catA1	Chloramphenicol	E. coli
P0121	catA1_1	Amphenicol	Other AMR genes		1-660/660	100	99.85	resfinder	V00622	catA1	Chloramphenicol	E. coli
P0129	catA1_1	Amphenicol	Other AMR genes		1-660/660	100	99.85	resfinder	V00622	catA1	Chloramphenicol	E. coli
P0150	catA1_1	Amphenicol	Other AMR genes		7-660/660	99.09	99.54	resfinder	V00622	catA1	Chloramphenicol	E. coli
P0166	catA1_1	Amphenicol	Other AMR genes		1-660/660	100	99.85	resfinder	V00622	catA1	Chloramphenicol	E. coli
P0167	catA1_1	Amphenicol	Other AMR genes		1-660/660	100	99.85	resfinder	V00622	catA1	Chloramphenicol	E. coli
P0256	catA1_1	Amphenicol	Other AMR genes		1-660/660	100	99.85	resfinder	V00622	catA1	Chloramphenicol	E. coli
P0649	catA1_1	Amphenicol	Other AMR genes		1-660/660	100	99.85	resfinder	V00622	catA1	Chloramphenicol	E. coli
P0917	catA1_1	Amphenicol	Other AMR genes		1-660/660	100	99.85	resfinder	V00622	catA1	Chloramphenicol	E. coli
P0918	catA1_1	Amphenicol	Other AMR genes		1-660/660	100	99.85	resfinder	V00622	catA1	Chloramphenicol	E. coli
P0919	catA1_1	Amphenicol	Other AMR genes		1-660/660	100	99.85	resfinder	V00622	catA1	Chloramphenicol	E. coli
P1143	catA1_1	Amphenicol	Other AMR genes		1-660/660	100	99.85	resfinder	V00622	catA1	Chloramphenicol	E. coli
P1144	catA1_1	Amphenicol	Other AMR genes		1-660/660	100	99.85	resfinder	V00622	catA1	Chloramphenicol	E. coli
P1145	catA1_1	Amphenicol	Other AMR genes		1-660/660	100	99.85	resfinder	V00622	catA1	Chloramphenicol	E. coli
P1181	catA1_1	Amphenicol	Other AMR genes		1-660/660	100	99.85	resfinder	V00622	catA1	Chloramphenicol	E. coli
P1182	catA1_1	Amphenicol	Other AMR genes		1-660/660	100	99.85	resfinder	V00622	catA1	Chloramphenicol	E. coli
P1183	catA1_1	Amphenicol	Other AMR genes		1-660/660	100	99.85	resfinder	V00622	catA1	Chloramphenicol	E. coli
P1198	catA1_1	Amphenicol	Other AMR genes		1-660/660	100	99.85	resfinder	V00622	catA1	Chloramphenicol	E. coli
P1199	catA1_1	Amphenicol	Other AMR genes		1-660/660	100	99.85	resfinder	V00622	catA1	Chloramphenicol	E. coli
P1235	catA1_1	Amphenicol	Other AMR genes		1-660/660	100	99.85	resfinder	V00622	catA1	Chloramphenicol	E. coli
P1254	catA1_1	Amphenicol	Other AMR genes		1-660/660	100	99.85	resfinder	V00622	catA1	Chloramphenicol	E. coli
P0057	catA2_1	Amphenicol	Other AMR genes		1-642/642	100	96.11	resfinder	X53796	catA2	Chloramphenicol	E. coli
P1146	catA2_1	Amphenicol	Other AMR genes		1-642/642	100	96.11	resfinder	X53796	catA2	Chloramphenicol	E. coli
P0041	catB3_2	Amphenicol	Other AMR genes		1-633/633	100	100	resfinder	U13880	catB3	Chloramphenicol	E. coli
P0163	catB3_2	Amphenicol	Other AMR genes		1-633/633	100	100	resfinder	U13880	catB3	Chloramphenicol	E. coli
P0092	cmlA1_1	Amphenicol	Other AMR genes		1-1260/1260	100	99.92	resfinder	M64556	cmlA1	Chloramphenicol	E. coli
P0649	cmlA1_1	Amphenicol	Other AMR genes		1-1260/1260	100	99.68	resfinder	M64556	cmlA1	Chloramphenicol	E. coli
P0038	floR_2	Amphenicol	Other AMR genes		1-1214/1215	99.92	98.19	resfinder	AF118107	floR	Chloramphenicol;Florfenicol	E. coli
P0649	floR_2	Amphenicol	Other AMR genes		1-1214/1215	99.92	98.35	resfinder	AF118107	floR	Chloramphenicol;Florfenicol	E. coli
P0038	fosA7_1	Amphenicol	Other AMR genes		1-423/423	100	94.09	resfinder	LAPJ01000014	fosA7	Fosfomycin	E. coli
P0036	Col(BS512)_1	Col	Other rep.		1-233/233	100	100	plasmidfinder	NC_010656	Col(BS512)_1__NC_010656		E. coli
P0038	Col(BS512)_1	Col	Other rep.		1-233/233	100	100	plasmidfinder	NC_010656	Col(BS512)_1__NC_010656		E. coli
P0039	Col(BS512)_1	Col	Other rep.		1-233/233	100	100	plasmidfinder	NC_010656	Col(BS512)_1__NC_010656		E. coli
P0040	Col(BS512)_1	Col	Other rep.		1-233/233	100	100	plasmidfinder	NC_010656	Col(BS512)_1__NC_010656		E. coli
P0043	Col(BS512)_1	Col	Other rep.		1-233/233	100	100	plasmidfinder	NC_010656	Col(BS512)_1__NC_010656		E. coli
P0044	Col(BS512)_1	Col	Other rep.		1-233/233	100	100	plasmidfinder	NC_010656	Col(BS512)_1__NC_010656		E. coli
P0046	Col(BS512)_1	Col	Other rep.		1-233/233	100	100	plasmidfinder	NC_010656	Col(BS512)_1__NC_010656		E. coli
P0055	Col(BS512)_1	Col	Other rep.		1-233/233	100	100	plasmidfinder	NC_010656	Col(BS512)_1__NC_010656		E. coli
P0059	Col(BS512)_1	Col	Other rep.		1-233/233	100	100	plasmidfinder	NC_010656	Col(BS512)_1__NC_010656		E. coli
P0061	Col(BS512)_1	Col	Other rep.		1-233/233	100	100	plasmidfinder	NC_010656	Col(BS512)_1__NC_010656		E. coli
P0062	Col(BS512)_1	Col	Other rep.		1-233/233	100	100	plasmidfinder	NC_010656	Col(BS512)_1__NC_010656		E. coli
P0063	Col(BS512)_1	Col	Other rep.		1-233/233	100	100	plasmidfinder	NC_010656	Col(BS512)_1__NC_010656		E. coli
P0065	Col(BS512)_1	Col	Other rep.		1-233/233	100	100	plasmidfinder	NC_010656	Col(BS512)_1__NC_010656		E. coli
P0075	Col(BS512)_1	Col	Other rep.		1-233/233	100	100	plasmidfinder	NC_010656	Col(BS512)_1__NC_010656		E. coli
P0078	Col(BS512)_1	Col	Other rep.		1-233/233	98.71	83.26	plasmidfinder	NC_010656	Col(BS512)_1__NC_010656		E. coli
P0079	Col(BS512)_1	Col	Other rep.		1-233/233	100	100	plasmidfinder	NC_010656	Col(BS512)_1__NC_010656		E. coli
P0087	Col(BS512)_1	Col	Other rep.		1-233/233	100	100	plasmidfinder	NC_010656	Col(BS512)_1__NC_010656		E. coli
P0088	Col(BS512)_1	Col	Other rep.		1-233/233	100	100	plasmidfinder	NC_010656	Col(BS512)_1__NC_010656		E. coli
P0089	Col(BS512)_1	Col	Other rep.		1-233/233	100	100	plasmidfinder	NC_010656	Col(BS512)_1__NC_010656		E. coli
P0096	Col(BS512)_1	Col	Other rep.		1-233/233	100	100	plasmidfinder	NC_010656	Col(BS512)_1__NC_010656		E. coli
P0103	Col(BS512)_1	Col	Other rep.		1-233/233	100	100	plasmidfinder	NC_010656	Col(BS512)_1__NC_010656		E. coli
P0111	Col(BS512)_1	Col	Other rep.		1-233/233	100	100	plasmidfinder	NC_010656	Col(BS512)_1__NC_010656		E. coli
P0117	Col(BS512)_1	Col	Other rep.		1-233/233	100	100	plasmidfinder	NC_010656	Col(BS512)_1__NC_010656		E. coli
P0118	Col(BS512)_1	Col	Other rep.		1-233/233	100	100	plasmidfinder	NC_010656	Col(BS512)_1__NC_010656		E. coli
P0124	Col(BS512)_1	Col	Other rep.		1-233/233	100	100	plasmidfinder	NC_010656	Col(BS512)_1__NC_010656		E. coli
P0129	Col(BS512)_1	Col	Other rep.		1-233/233	100	100	plasmidfinder	NC_010656	Col(BS512)_1__NC_010656		E. coli
P0132	Col(BS512)_1	Col	Other rep.		1-233/233	100	100	plasmidfinder	NC_010656	Col(BS512)_1__NC_010656		E. coli
P0133	Col(BS512)_1	Col	Other rep.		1-233/233	100	100	plasmidfinder	NC_010656	Col(BS512)_1__NC_010656		E. coli
P0145	Col(BS512)_1	Col	Other rep.		1-233/233	100	100	plasmidfinder	NC_010656	Col(BS512)_1__NC_010656		E. coli
P0152	Col(BS512)_1	Col	Other rep.		1-233/233	100	100	plasmidfinder	NC_010656	Col(BS512)_1__NC_010656		E. coli
P0153	Col(BS512)_1	Col	Other rep.		1-233/233	100	100	plasmidfinder	NC_010656	Col(BS512)_1__NC_010656		E. coli
P0169	Col(BS512)_1	Col	Other rep.		1-233/233	100	100	plasmidfinder	NC_010656	Col(BS512)_1__NC_010656		E. coli
P0194	Col(BS512)_1	Col	Other rep.		1-233/233	100	100	plasmidfinder	NC_010656	Col(BS512)_1__NC_010656		E. coli
P0254	Col(BS512)_1	Col	Other rep.		1-233/233	100	100	plasmidfinder	NC_010656	Col(BS512)_1__NC_010656		E. coli
P0273	Col(BS512)_1	Col	Other rep.		1-233/233	100	100	plasmidfinder	NC_010656	Col(BS512)_1__NC_010656		E. coli
P0424	Col(BS512)_1	Col	Other rep.		1-233/233	100	100	plasmidfinder	NC_010656	Col(BS512)_1__NC_010656		E. coli
P0440	Col(BS512)_1	Col	Other rep.		1-233/233	100	100	plasmidfinder	NC_010656	Col(BS512)_1__NC_010656		E. coli
P0568	Col(BS512)_1	Col	Other rep.		1-233/233	100	100	plasmidfinder	NC_010656	Col(BS512)_1__NC_010656		E. coli
P0593	Col(BS512)_1	Col	Other rep.		1-233/233	100	100	plasmidfinder	NC_010656	Col(BS512)_1__NC_010656		E. coli
P0875	Col(BS512)_1	Col	Other rep.		1-233/233	100	100	plasmidfinder	NC_010656	Col(BS512)_1__NC_010656		E. coli
P0930	Col(BS512)_1	Col	Other rep.		1-233/233	100	100	plasmidfinder	NC_010656	Col(BS512)_1__NC_010656		E. coli
P1042	Col(BS512)_1	Col	Other rep.		1-233/233	100	100	plasmidfinder	NC_010656	Col(BS512)_1__NC_010656		E. coli
P1091	Col(BS512)_1	Col	Other rep.		1-233/233	100	100	plasmidfinder	NC_010656	Col(BS512)_1__NC_010656		E. coli
P1143	Col(BS512)_1	Col	Other rep.		1-233/233	100	100	plasmidfinder	NC_010656	Col(BS512)_1__NC_010656		E. coli
P1144	Col(BS512)_1	Col	Other rep.		1-233/233	100	100	plasmidfinder	NC_010656	Col(BS512)_1__NC_010656		E. coli
P1145	Col(BS512)_1	Col	Other rep.		1-233/233	100	100	plasmidfinder	NC_010656	Col(BS512)_1__NC_010656		E. coli
P1175	Col(BS512)_1	Col	Other rep.		1-233/233	100	100	plasmidfinder	NC_010656	Col(BS512)_1__NC_010656		E. coli
P1178	Col(BS512)_1	Col	Other rep.		1-233/233	100	100	plasmidfinder	NC_010656	Col(BS512)_1__NC_010656		E. coli
P1197	Col(BS512)_1	Col	Other rep.		1-233/233	100	100	plasmidfinder	NC_010656	Col(BS512)_1__NC_010656		E. coli
P1202	Col(BS512)_1	Col	Other rep.		1-233/233	100	100	plasmidfinder	NC_010656	Col(BS512)_1__NC_010656		E. coli
P1217	Col(BS512)_1	Col	Other rep.		1-233/233	100	100	plasmidfinder	NC_010656	Col(BS512)_1__NC_010656		E. coli
P0040	Col(KPHS6)_1	Col	Other rep.		1-178/178	100	100	plasmidfinder	NC_016841	Col(KPHS6)_1__NC_016841		E. coli
P0061	Col(KPHS6)_1	Col	Other rep.		1-178/178	100	100	plasmidfinder	NC_016841	Col(KPHS6)_1__NC_016841		E. coli
P0088	Col(KPHS6)_1	Col	Other rep.		1-178/178	100	100	plasmidfinder	NC_016841	Col(KPHS6)_1__NC_016841		E. coli
P0089	Col(KPHS6)_1	Col	Other rep.		1-178/178	100	100	plasmidfinder	NC_016841	Col(KPHS6)_1__NC_016841		E. coli
P0118	Col(KPHS6)_1	Col	Other rep.		1-178/178	100	100	plasmidfinder	NC_016841	Col(KPHS6)_1__NC_016841		E. coli
P0124	Col(KPHS6)_1	Col	Other rep.		1-178/178	100	100	plasmidfinder	NC_016841	Col(KPHS6)_1__NC_016841		E. coli
P0132	Col(KPHS6)_1	Col	Other rep.		1-178/178	100	100	plasmidfinder	NC_016841	Col(KPHS6)_1__NC_016841		E. coli
P0133	Col(KPHS6)_1	Col	Other rep.		1-178/178	100	100	plasmidfinder	NC_016841	Col(KPHS6)_1__NC_016841		E. coli
P0152	Col(KPHS6)_1	Col	Other rep.		1-178/178	100	100	plasmidfinder	NC_016841	Col(KPHS6)_1__NC_016841		E. coli
P0153	Col(KPHS6)_1	Col	Other rep.		4-178/178	98.31	100	plasmidfinder	NC_016841	Col(KPHS6)_1__NC_016841		E. coli
P1178	Col(KPHS6)_1	Col	Other rep.		36-178/178	80.34	100	plasmidfinder	NC_016841	Col(KPHS6)_1__NC_016841		E. coli
P0036	Col(MG828)_1	Col	Other rep.		1-262/262	100	92.75	plasmidfinder	NC_008486	Col(MG828)_1__NC_008486		E. coli
P0043	Col(MG828)_1	Col	Other rep.		1-262/262	100	93.51	plasmidfinder	NC_008486	Col(MG828)_1__NC_008486		E. coli
P0044	Col(MG828)_1	Col	Other rep.		1-262/262	100	92.75	plasmidfinder	NC_008486	Col(MG828)_1__NC_008486		E. coli
P0045	Col(MG828)_1	Col	Other rep.		1-262/262	100	94.28	plasmidfinder	NC_008486	Col(MG828)_1__NC_008486		E. coli
P0046	Col(MG828)_1	Col	Other rep.		1-262/262	100	94.28	plasmidfinder	NC_008486	Col(MG828)_1__NC_008486		E. coli
P0047	Col(MG828)_1	Col	Other rep.		1-262/262	100	94.28	plasmidfinder	NC_008486	Col(MG828)_1__NC_008486		E. coli
P0047	Col(MG828)_1	Col	Other rep.		1-260/262	98.85	95	plasmidfinder	NC_008486	Col(MG828)_1__NC_008486		E. coli
P0048	Col(MG828)_1	Col	Other rep.		1-253/262	96.56	94.86	plasmidfinder	NC_008486	Col(MG828)_1__NC_008486		E. coli
P0048	Col(MG828)_1	Col	Other rep.		1-260/262	98.85	95	plasmidfinder	NC_008486	Col(MG828)_1__NC_008486		E. coli
P0049	Col(MG828)_1	Col	Other rep.		1-262/262	100	94.28	plasmidfinder	NC_008486	Col(MG828)_1__NC_008486		E. coli
P0049	Col(MG828)_1	Col	Other rep.		1-260/262	98.85	95	plasmidfinder	NC_008486	Col(MG828)_1__NC_008486		E. coli
P0050	Col(MG828)_1	Col	Other rep.		1-226/262	86.26	93.36	plasmidfinder	NC_008486	Col(MG828)_1__NC_008486		E. coli
P0051	Col(MG828)_1	Col	Other rep.		1-262/262	100	94.28	plasmidfinder	NC_008486	Col(MG828)_1__NC_008486		E. coli
P0055	Col(MG828)_1	Col	Other rep.		1-262/262	99.62	93.89	plasmidfinder	NC_008486	Col(MG828)_1__NC_008486		E. coli
P0059	Col(MG828)_1	Col	Other rep.		1-262/262	100	94.28	plasmidfinder	NC_008486	Col(MG828)_1__NC_008486		E. coli
P0064	Col(MG828)_1	Col	Other rep.		1-260/262	98.85	95	plasmidfinder	NC_008486	Col(MG828)_1__NC_008486		E. coli
P0066	Col(MG828)_1	Col	Other rep.		1-262/262	100	91.98	plasmidfinder	NC_008486	Col(MG828)_1__NC_008486		E. coli
P0067	Col(MG828)_1	Col	Other rep.		1-262/262	100	92.75	plasmidfinder	NC_008486	Col(MG828)_1__NC_008486		E. coli
P0068	Col(MG828)_1	Col	Other rep.		1-262/262	100	92.75	plasmidfinder	NC_008486	Col(MG828)_1__NC_008486		E. coli
P0073	Col(MG828)_1	Col	Other rep.		1-262/262	100	91.98	plasmidfinder	NC_008486	Col(MG828)_1__NC_008486		E. coli
P0074	Col(MG828)_1	Col	Other rep.		1-260/262	99.24	95	plasmidfinder	NC_008486	Col(MG828)_1__NC_008486		E. coli
P0074	Col(MG828)_1	Col	Other rep.		1-258/262	98.47	94.19	plasmidfinder	NC_008486	Col(MG828)_1__NC_008486		E. coli
P0077	Col(MG828)_1	Col	Other rep.		1-262/262	100	91.98	plasmidfinder	NC_008486	Col(MG828)_1__NC_008486		E. coli
P0078	Col(MG828)_1	Col	Other rep.		1-258/262	98.47	94.19	plasmidfinder	NC_008486	Col(MG828)_1__NC_008486		E. coli
P0079	Col(MG828)_1	Col	Other rep.		1-262/262	100	93.13	plasmidfinder	NC_008486	Col(MG828)_1__NC_008486		E. coli
P0080	Col(MG828)_1	Col	Other rep.		1-262/262	100	91.6	plasmidfinder	NC_008486	Col(MG828)_1__NC_008486		E. coli
P0081	Col(MG828)_1	Col	Other rep.		1-260/262	98.85	95	plasmidfinder	NC_008486	Col(MG828)_1__NC_008486		E. coli
P0081	Col(MG828)_1	Col	Other rep.		1-262/262	100	93.13	plasmidfinder	NC_008486	Col(MG828)_1__NC_008486		E. coli
P0082	Col(MG828)_1	Col	Other rep.		1-257/262	98.09	94.16	plasmidfinder	NC_008486	Col(MG828)_1__NC_008486		E. coli
P0083	Col(MG828)_1	Col	Other rep.		18-262/262	93.51	91.43	plasmidfinder	NC_008486	Col(MG828)_1__NC_008486		E. coli
P0087	Col(MG828)_1	Col	Other rep.		1-260/262	98.85	95	plasmidfinder	NC_008486	Col(MG828)_1__NC_008486		E. coli
P0087	Col(MG828)_1	Col	Other rep.		1-262/262	100	93.13	plasmidfinder	NC_008486	Col(MG828)_1__NC_008486		E. coli
P0099	Col(MG828)_1	Col	Other rep.		1-262/262	100	91.98	plasmidfinder	NC_008486	Col(MG828)_1__NC_008486		E. coli
P0103	Col(MG828)_1	Col	Other rep.		1-262/262	100	93.13	plasmidfinder	NC_008486	Col(MG828)_1__NC_008486		E. coli
P0104	Col(MG828)_1	Col	Other rep.		1-262/262	100	91.98	plasmidfinder	NC_008486	Col(MG828)_1__NC_008486		E. coli
P0109	Col(MG828)_1	Col	Other rep.		1-222/262	84.35	94.14	plasmidfinder	NC_008486	Col(MG828)_1__NC_008486		E. coli
P0110	Col(MG828)_1	Col	Other rep.		1-260/262	98.85	95	plasmidfinder	NC_008486	Col(MG828)_1__NC_008486		E. coli
P0111	Col(MG828)_1	Col	Other rep.		1-262/262	100	91.6	plasmidfinder	NC_008486	Col(MG828)_1__NC_008486		E. coli
P0113	Col(MG828)_1	Col	Other rep.		1-262/262	100	94.28	plasmidfinder	NC_008486	Col(MG828)_1__NC_008486		E. coli
P0113	Col(MG828)_1	Col	Other rep.		1-260/262	98.85	95	plasmidfinder	NC_008486	Col(MG828)_1__NC_008486		E. coli
P0114	Col(MG828)_1	Col	Other rep.		1-260/262	99.24	95	plasmidfinder	NC_008486	Col(MG828)_1__NC_008486		E. coli
P0114	Col(MG828)_1	Col	Other rep.		1-258/262	98.47	94.19	plasmidfinder	NC_008486	Col(MG828)_1__NC_008486		E. coli
P0115	Col(MG828)_1	Col	Other rep.		1-260/262	99.24	95	plasmidfinder	NC_008486	Col(MG828)_1__NC_008486		E. coli
P0115	Col(MG828)_1	Col	Other rep.		1-258/262	98.47	94.19	plasmidfinder	NC_008486	Col(MG828)_1__NC_008486		E. coli
P0116	Col(MG828)_1	Col	Other rep.		1-262/262	100	94.28	plasmidfinder	NC_008486	Col(MG828)_1__NC_008486		E. coli
P0116	Col(MG828)_1	Col	Other rep.		1-260/262	98.85	95	plasmidfinder	NC_008486	Col(MG828)_1__NC_008486		E. coli
P0117	Col(MG828)_1	Col	Other rep.		1-262/262	100	93.13	plasmidfinder	NC_008486	Col(MG828)_1__NC_008486		E. coli
P0119	Col(MG828)_1	Col	Other rep.		29-260/262	88.17	94.83	plasmidfinder	NC_008486	Col(MG828)_1__NC_008486		E. coli
P0119	Col(MG828)_1	Col	Other rep.		1-262/262	100	93.13	plasmidfinder	NC_008486	Col(MG828)_1__NC_008486		E. coli
P0122	Col(MG828)_1	Col	Other rep.		1-262/262	100	93.13	plasmidfinder	NC_008486	Col(MG828)_1__NC_008486		E. coli
P0123	Col(MG828)_1	Col	Other rep.		1-262/262	100	93.13	plasmidfinder	NC_008486	Col(MG828)_1__NC_008486		E. coli
P0124	Col(MG828)_1	Col	Other rep.		1-262/262	100	91.6	plasmidfinder	NC_008486	Col(MG828)_1__NC_008486		E. coli
P0129	Col(MG828)_1	Col	Other rep.		1-262/262	100	93.13	plasmidfinder	NC_008486	Col(MG828)_1__NC_008486		E. coli
P0130	Col(MG828)_1	Col	Other rep.		1-260/262	98.85	95	plasmidfinder	NC_008486	Col(MG828)_1__NC_008486		E. coli
P0130	Col(MG828)_1	Col	Other rep.		1-262/262	100	93.13	plasmidfinder	NC_008486	Col(MG828)_1__NC_008486		E. coli
P0137	Col(MG828)_1	Col	Other rep.		1-262/262	100	91.98	plasmidfinder	NC_008486	Col(MG828)_1__NC_008486		E. coli
P0137	Col(MG828)_1	Col	Other rep.		1-258/262	98.47	94.19	plasmidfinder	NC_008486	Col(MG828)_1__NC_008486		E. coli
P0141	Col(MG828)_1	Col	Other rep.		1-258/262	98.47	94.19	plasmidfinder	NC_008486	Col(MG828)_1__NC_008486		E. coli
P0141	Col(MG828)_1	Col	Other rep.		1-258/262	98.47	92.25	plasmidfinder	NC_008486	Col(MG828)_1__NC_008486		E. coli
P0142	Col(MG828)_1	Col	Other rep.		1-262/262	100	91.6	plasmidfinder	NC_008486	Col(MG828)_1__NC_008486		E. coli
P0144	Col(MG828)_1	Col	Other rep.		1-262/262	100	91.6	plasmidfinder	NC_008486	Col(MG828)_1__NC_008486		E. coli
P0145	Col(MG828)_1	Col	Other rep.		1-262/262	100	93.13	plasmidfinder	NC_008486	Col(MG828)_1__NC_008486		E. coli
P0146	Col(MG828)_1	Col	Other rep.		1-262/262	100	92.75	plasmidfinder	NC_008486	Col(MG828)_1__NC_008486		E. coli
P0151	Col(MG828)_1	Col	Other rep.		1-262/262	100	91.98	plasmidfinder	NC_008486	Col(MG828)_1__NC_008486		E. coli
P0151	Col(MG828)_1	Col	Other rep.		1-260/262	99.24	95	plasmidfinder	NC_008486	Col(MG828)_1__NC_008486		E. coli
P0154	Col(MG828)_1	Col	Other rep.		1-260/262	98.85	95	plasmidfinder	NC_008486	Col(MG828)_1__NC_008486		E. coli
P0154	Col(MG828)_1	Col	Other rep.		48-262/262	82.06	94.88	plasmidfinder	NC_008486	Col(MG828)_1__NC_008486		E. coli
P0157	Col(MG828)_1	Col	Other rep.		1-260/262	99.24	97.31	plasmidfinder	NC_008486	Col(MG828)_1__NC_008486		E. coli
P0160	Col(MG828)_1	Col	Other rep.		1-260/262	99.24	97.31	plasmidfinder	NC_008486	Col(MG828)_1__NC_008486		E. coli
P0162	Col(MG828)_1	Col	Other rep.		1-260/262	99.24	97.31	plasmidfinder	NC_008486	Col(MG828)_1__NC_008486		E. coli
P0164	Col(MG828)_1	Col	Other rep.		1-262/262	100	91.98	plasmidfinder	NC_008486	Col(MG828)_1__NC_008486		E. coli
P0164	Col(MG828)_1	Col	Other rep.		1-260/262	99.24	95	plasmidfinder	NC_008486	Col(MG828)_1__NC_008486		E. coli
P0169	Col(MG828)_1	Col	Other rep.		1-226/262	86.26	92.03	plasmidfinder	NC_008486	Col(MG828)_1__NC_008486		E. coli
P0194	Col(MG828)_1	Col	Other rep.		1-262/262	100	93.89	plasmidfinder	NC_008486	Col(MG828)_1__NC_008486		E. coli
P0251	Col(MG828)_1	Col	Other rep.		1-262/262	100	91.98	plasmidfinder	NC_008486	Col(MG828)_1__NC_008486		E. coli
P0252	Col(MG828)_1	Col	Other rep.		1-219/262	83.21	94.52	plasmidfinder	NC_008486	Col(MG828)_1__NC_008486		E. coli
P0290	Col(MG828)_1	Col	Other rep.		47-260/262	81.3	94.86	plasmidfinder	NC_008486	Col(MG828)_1__NC_008486		E. coli
P0303	Col(MG828)_1	Col	Other rep.		1-262/262	100	91.98	plasmidfinder	NC_008486	Col(MG828)_1__NC_008486		E. coli
P0303	Col(MG828)_1	Col	Other rep.		1-258/262	98.47	94.19	plasmidfinder	NC_008486	Col(MG828)_1__NC_008486		E. coli
P0317	Col(MG828)_1	Col	Other rep.		1-262/262	100	94.28	plasmidfinder	NC_008486	Col(MG828)_1__NC_008486		E. coli
P0323	Col(MG828)_1	Col	Other rep.		1-262/262	100	91.98	plasmidfinder	NC_008486	Col(MG828)_1__NC_008486		E. coli
P0385	Col(MG828)_1	Col	Other rep.		1-260/262	98.85	95	plasmidfinder	NC_008486	Col(MG828)_1__NC_008486		E. coli
P0387	Col(MG828)_1	Col	Other rep.		1-260/262	98.85	95	plasmidfinder	NC_008486	Col(MG828)_1__NC_008486		E. coli
P0398	Col(MG828)_1	Col	Other rep.		1-262/262	100	91.98	plasmidfinder	NC_008486	Col(MG828)_1__NC_008486		E. coli
P0399	Col(MG828)_1	Col	Other rep.		1-262/262	100	94.28	plasmidfinder	NC_008486	Col(MG828)_1__NC_008486		E. coli
P0399	Col(MG828)_1	Col	Other rep.		1-260/262	98.85	95	plasmidfinder	NC_008486	Col(MG828)_1__NC_008486		E. coli
P0450	Col(MG828)_1	Col	Other rep.		1-260/262	98.85	95	plasmidfinder	NC_008486	Col(MG828)_1__NC_008486		E. coli
P0457	Col(MG828)_1	Col	Other rep.		1-262/262	100	91.98	plasmidfinder	NC_008486	Col(MG828)_1__NC_008486		E. coli
P0470	Col(MG828)_1	Col	Other rep.		1-238/262	90.84	92.44	plasmidfinder	NC_008486	Col(MG828)_1__NC_008486		E. coli
P0470	Col(MG828)_1	Col	Other rep.		1-258/262	98.47	94.19	plasmidfinder	NC_008486	Col(MG828)_1__NC_008486		E. coli
P0471	Col(MG828)_1	Col	Other rep.		18-262/262	93.51	91.43	plasmidfinder	NC_008486	Col(MG828)_1__NC_008486		E. coli
P0471	Col(MG828)_1	Col	Other rep.		1-258/262	98.47	94.19	plasmidfinder	NC_008486	Col(MG828)_1__NC_008486		E. coli
P0563	Col(MG828)_1	Col	Other rep.		1-262/262	100	91.98	plasmidfinder	NC_008486	Col(MG828)_1__NC_008486		E. coli
P0568	Col(MG828)_1	Col	Other rep.		1-262/262	100	91.98	plasmidfinder	NC_008486	Col(MG828)_1__NC_008486		E. coli
P0590	Col(MG828)_1	Col	Other rep.		1-262/262	100	91.6	plasmidfinder	NC_008486	Col(MG828)_1__NC_008486		E. coli
P0593	Col(MG828)_1	Col	Other rep.		1-262/262	100	93.13	plasmidfinder	NC_008486	Col(MG828)_1__NC_008486		E. coli
P0616	Col(MG828)_1	Col	Other rep.		1-252/262	96.18	93.25	plasmidfinder	NC_008486	Col(MG828)_1__NC_008486		E. coli
P0616	Col(MG828)_1	Col	Other rep.		1-262/262	100	92.75	plasmidfinder	NC_008486	Col(MG828)_1__NC_008486		E. coli
P0825	Col(MG828)_1	Col	Other rep.		1-260/262	98.85	95	plasmidfinder	NC_008486	Col(MG828)_1__NC_008486		E. coli
P0826	Col(MG828)_1	Col	Other rep.		1-260/262	98.85	95	plasmidfinder	NC_008486	Col(MG828)_1__NC_008486		E. coli
P0833	Col(MG828)_1	Col	Other rep.		1-262/262	100	91.98	plasmidfinder	NC_008486	Col(MG828)_1__NC_008486		E. coli
P0833	Col(MG828)_1	Col	Other rep.		1-262/262	100	94.28	plasmidfinder	NC_008486	Col(MG828)_1__NC_008486		E. coli
P0836	Col(MG828)_1	Col	Other rep.		1-262/262	100	91.98	plasmidfinder	NC_008486	Col(MG828)_1__NC_008486		E. coli
P0843	Col(MG828)_1	Col	Other rep.		1-260/262	98.85	95	plasmidfinder	NC_008486	Col(MG828)_1__NC_008486		E. coli
P0844	Col(MG828)_1	Col	Other rep.		1-260/262	98.85	95	plasmidfinder	NC_008486	Col(MG828)_1__NC_008486		E. coli
P0845	Col(MG828)_1	Col	Other rep.		1-262/262	100	91.6	plasmidfinder	NC_008486	Col(MG828)_1__NC_008486		E. coli
P0869	Col(MG828)_1	Col	Other rep.		1-262/262	100	94.28	plasmidfinder	NC_008486	Col(MG828)_1__NC_008486		E. coli
P0875	Col(MG828)_1	Col	Other rep.		1-262/262	100	92.75	plasmidfinder	NC_008486	Col(MG828)_1__NC_008486		E. coli
P0908	Col(MG828)_1	Col	Other rep.		1-262/262	100	91.98	plasmidfinder	NC_008486	Col(MG828)_1__NC_008486		E. coli
P0928	Col(MG828)_1	Col	Other rep.		48-262/262	82.06	91.63	plasmidfinder	NC_008486	Col(MG828)_1__NC_008486		E. coli
P0957	Col(MG828)_1	Col	Other rep.		1-262/262	100	92.37	plasmidfinder	NC_008486	Col(MG828)_1__NC_008486		E. coli
P0967	Col(MG828)_1	Col	Other rep.		1-262/262	100	94.28	plasmidfinder	NC_008486	Col(MG828)_1__NC_008486		E. coli
P0967	Col(MG828)_1	Col	Other rep.		1-262/262	100	91.98	plasmidfinder	NC_008486	Col(MG828)_1__NC_008486		E. coli
P1007	Col(MG828)_1	Col	Other rep.		1-262/262	100	91.98	plasmidfinder	NC_008486	Col(MG828)_1__NC_008486		E. coli
P1012	Col(MG828)_1	Col	Other rep.		1-262/262	100	91.98	plasmidfinder	NC_008486	Col(MG828)_1__NC_008486		E. coli
P1036	Col(MG828)_1	Col	Other rep.		1-260/262	98.85	95	plasmidfinder	NC_008486	Col(MG828)_1__NC_008486		E. coli
P1042	Col(MG828)_1	Col	Other rep.		1-260/262	98.85	95	plasmidfinder	NC_008486	Col(MG828)_1__NC_008486		E. coli
P1046	Col(MG828)_1	Col	Other rep.		1-258/262	98.47	94.19	plasmidfinder	NC_008486	Col(MG828)_1__NC_008486		E. coli
P1076	Col(MG828)_1	Col	Other rep.		1-262/262	100	92.75	plasmidfinder	NC_008486	Col(MG828)_1__NC_008486		E. coli
P1085	Col(MG828)_1	Col	Other rep.		1-258/262	98.47	94.19	plasmidfinder	NC_008486	Col(MG828)_1__NC_008486		E. coli
P1086	Col(MG828)_1	Col	Other rep.		1-258/262	98.47	94.19	plasmidfinder	NC_008486	Col(MG828)_1__NC_008486		E. coli
P1087	Col(MG828)_1	Col	Other rep.		1-258/262	98.47	94.19	plasmidfinder	NC_008486	Col(MG828)_1__NC_008486		E. coli
P1088	Col(MG828)_1	Col	Other rep.		1-262/262	100	93.13	plasmidfinder	NC_008486	Col(MG828)_1__NC_008486		E. coli
P1089	Col(MG828)_1	Col	Other rep.		1-262/262	100	91.98	plasmidfinder	NC_008486	Col(MG828)_1__NC_008486		E. coli
P1089	Col(MG828)_1	Col	Other rep.		1-258/262	98.47	94.19	plasmidfinder	NC_008486	Col(MG828)_1__NC_008486		E. coli
P1090	Col(MG828)_1	Col	Other rep.		1-262/262	100	93.16	plasmidfinder	NC_008486	Col(MG828)_1__NC_008486		E. coli
P1090	Col(MG828)_1	Col	Other rep.		1-262/262	100	91.6	plasmidfinder	NC_008486	Col(MG828)_1__NC_008486		E. coli
P1091	Col(MG828)_1	Col	Other rep.		1-262/262	100	93.51	plasmidfinder	NC_008486	Col(MG828)_1__NC_008486		E. coli
P1115	Col(MG828)_1	Col	Other rep.		1-262/262	100	91.6	plasmidfinder	NC_008486	Col(MG828)_1__NC_008486		E. coli
P1116	Col(MG828)_1	Col	Other rep.		1-262/262	100	94.28	plasmidfinder	NC_008486	Col(MG828)_1__NC_008486		E. coli
P1116	Col(MG828)_1	Col	Other rep.		1-260/262	98.85	95	plasmidfinder	NC_008486	Col(MG828)_1__NC_008486		E. coli
P1118	Col(MG828)_1	Col	Other rep.		1-262/262	100	91.6	plasmidfinder	NC_008486	Col(MG828)_1__NC_008486		E. coli
P1119	Col(MG828)_1	Col	Other rep.		1-262/262	100	91.6	plasmidfinder	NC_008486	Col(MG828)_1__NC_008486		E. coli
P1144	Col(MG828)_1	Col	Other rep.		1-262/262	100	93.13	plasmidfinder	NC_008486	Col(MG828)_1__NC_008486		E. coli
P1145	Col(MG828)_1	Col	Other rep.		1-262/262	100	93.13	plasmidfinder	NC_008486	Col(MG828)_1__NC_008486		E. coli
P1147	Col(MG828)_1	Col	Other rep.		1-262/262	100	94.28	plasmidfinder	NC_008486	Col(MG828)_1__NC_008486		E. coli
P1147	Col(MG828)_1	Col	Other rep.		1-260/262	98.85	95	plasmidfinder	NC_008486	Col(MG828)_1__NC_008486		E. coli
P1148	Col(MG828)_1	Col	Other rep.		1-262/262	100	94.28	plasmidfinder	NC_008486	Col(MG828)_1__NC_008486		E. coli
P1148	Col(MG828)_1	Col	Other rep.		1-260/262	98.85	95	plasmidfinder	NC_008486	Col(MG828)_1__NC_008486		E. coli
P1152	Col(MG828)_1	Col	Other rep.		1-262/262	100	94.28	plasmidfinder	NC_008486	Col(MG828)_1__NC_008486		E. coli
P1152	Col(MG828)_1	Col	Other rep.		1-260/262	98.85	95	plasmidfinder	NC_008486	Col(MG828)_1__NC_008486		E. coli
P1153	Col(MG828)_1	Col	Other rep.		1-262/262	100	94.28	plasmidfinder	NC_008486	Col(MG828)_1__NC_008486		E. coli
P1153	Col(MG828)_1	Col	Other rep.		1-260/262	98.85	95	plasmidfinder	NC_008486	Col(MG828)_1__NC_008486		E. coli
P1154	Col(MG828)_1	Col	Other rep.		1-260/262	98.85	95	plasmidfinder	NC_008486	Col(MG828)_1__NC_008486		E. coli
P1155	Col(MG828)_1	Col	Other rep.		1-260/262	98.85	95	plasmidfinder	NC_008486	Col(MG828)_1__NC_008486		E. coli
P1155	Col(MG828)_1	Col	Other rep.		1-262/262	100	93.13	plasmidfinder	NC_008486	Col(MG828)_1__NC_008486		E. coli
P1157	Col(MG828)_1	Col	Other rep.		1-260/262	98.85	95	plasmidfinder	NC_008486	Col(MG828)_1__NC_008486		E. coli
P1157	Col(MG828)_1	Col	Other rep.		1-262/262	100	93.13	plasmidfinder	NC_008486	Col(MG828)_1__NC_008486		E. coli
P1158	Col(MG828)_1	Col	Other rep.		1-260/262	98.85	95	plasmidfinder	NC_008486	Col(MG828)_1__NC_008486		E. coli
P1158	Col(MG828)_1	Col	Other rep.		1-262/262	100	93.13	plasmidfinder	NC_008486	Col(MG828)_1__NC_008486		E. coli
P1159	Col(MG828)_1	Col	Other rep.		1-260/262	98.85	95	plasmidfinder	NC_008486	Col(MG828)_1__NC_008486		E. coli
P1160	Col(MG828)_1	Col	Other rep.		1-262/262	100	91.98	plasmidfinder	NC_008486	Col(MG828)_1__NC_008486		E. coli
P1161	Col(MG828)_1	Col	Other rep.		1-262/262	100	91.98	plasmidfinder	NC_008486	Col(MG828)_1__NC_008486		E. coli
P1162	Col(MG828)_1	Col	Other rep.		1-262/262	100	91.98	plasmidfinder	NC_008486	Col(MG828)_1__NC_008486		E. coli
P1163	Col(MG828)_1	Col	Other rep.		1-262/262	100	91.98	plasmidfinder	NC_008486	Col(MG828)_1__NC_008486		E. coli
P1165	Col(MG828)_1	Col	Other rep.		1-262/262	100	91.98	plasmidfinder	NC_008486	Col(MG828)_1__NC_008486		E. coli
P1166	Col(MG828)_1	Col	Other rep.		1-262/262	100	91.98	plasmidfinder	NC_008486	Col(MG828)_1__NC_008486		E. coli
P1167	Col(MG828)_1	Col	Other rep.		1-262/262	100	91.98	plasmidfinder	NC_008486	Col(MG828)_1__NC_008486		E. coli
P1168	Col(MG828)_1	Col	Other rep.		1-262/262	100	91.98	plasmidfinder	NC_008486	Col(MG828)_1__NC_008486		E. coli
P1169	Col(MG828)_1	Col	Other rep.		1-262/262	100	91.98	plasmidfinder	NC_008486	Col(MG828)_1__NC_008486		E. coli
P1188	Col(MG828)_1	Col	Other rep.		1-260/262	98.85	95	plasmidfinder	NC_008486	Col(MG828)_1__NC_008486		E. coli
P1189	Col(MG828)_1	Col	Other rep.		1-260/262	98.85	95.39	plasmidfinder	NC_008486	Col(MG828)_1__NC_008486		E. coli
P1197	Col(MG828)_1	Col	Other rep.		1-262/262	100	93.13	plasmidfinder	NC_008486	Col(MG828)_1__NC_008486		E. coli
P1227	Col(MG828)_1	Col	Other rep.		1-260/262	99.24	95	plasmidfinder	NC_008486	Col(MG828)_1__NC_008486		E. coli
P0079	Col(MP18)_1	Col	Other rep.		1-193/193	100	100	plasmidfinder	NC_013652	Col(MP18)_1__NC_013652		E. coli
P0081	Col(MP18)_1	Col	Other rep.		1-193/193	100	100	plasmidfinder	NC_013652	Col(MP18)_1__NC_013652		E. coli
P0087	Col(MP18)_1	Col	Other rep.		1-193/193	100	100	plasmidfinder	NC_013652	Col(MP18)_1__NC_013652		E. coli
P0119	Col(MP18)_1	Col	Other rep.		1-193/193	100	100	plasmidfinder	NC_013652	Col(MP18)_1__NC_013652		E. coli
P0130	Col(MP18)_1	Col	Other rep.		1-193/193	100	100	plasmidfinder	NC_013652	Col(MP18)_1__NC_013652		E. coli
P1155	Col(MP18)_1	Col	Other rep.		1-193/193	100	100	plasmidfinder	NC_013652	Col(MP18)_1__NC_013652		E. coli
P1157	Col(MP18)_1	Col	Other rep.		1-193/193	100	100	plasmidfinder	NC_013652	Col(MP18)_1__NC_013652		E. coli
P1158	Col(MP18)_1	Col	Other rep.		1-193/193	100	100	plasmidfinder	NC_013652	Col(MP18)_1__NC_013652		E. coli
P0122	Col(Ye4449)_1	Col	Other rep.		1-194/194	100	81.96	plasmidfinder	FJ696405	Col(Ye4449)_1__FJ696405		E. coli
P0040	Col156_1	Col	Other rep.		1-154/154	100	94.81	plasmidfinder	NC_009781	Col156_1__NC_009781		E. coli
P0041	Col156_1	Col	Other rep.		1-154/154	100	94.81	plasmidfinder	NC_009781	Col156_1__NC_009781		E. coli
P0042	Col156_1	Col	Other rep.		1-154/154	100	100	plasmidfinder	NC_009781	Col156_1__NC_009781		E. coli
P0043	Col156_1	Col	Other rep.		1-152/154	98.7	90.79	plasmidfinder	NC_009781	Col156_1__NC_009781		E. coli
P0044	Col156_1	Col	Other rep.		1-154/154	100	94.81	plasmidfinder	NC_009781	Col156_1__NC_009781		E. coli
P0050	Col156_1	Col	Other rep.		1-154/154	100	94.81	plasmidfinder	NC_009781	Col156_1__NC_009781		E. coli
P0050	Col156_1	Col	Other rep.		1-152/154	98.7	90.79	plasmidfinder	NC_009781	Col156_1__NC_009781		E. coli
P0055	Col156_1	Col	Other rep.		1-152/154	98.7	90.79	plasmidfinder	NC_009781	Col156_1__NC_009781		E. coli
P0061	Col156_1	Col	Other rep.		1-154/154	100	94.81	plasmidfinder	NC_009781	Col156_1__NC_009781		E. coli
P0064	Col156_1	Col	Other rep.		1-154/154	100	97.4	plasmidfinder	NC_009781	Col156_1__NC_009781		E. coli
P0066	Col156_1	Col	Other rep.		13-154/154	92.21	98.59	plasmidfinder	NC_009781	Col156_1__NC_009781		E. coli
P0066	Col156_1	Col	Other rep.		1-154/154	100	94.81	plasmidfinder	NC_009781	Col156_1__NC_009781		E. coli
P0074	Col156_1	Col	Other rep.		1-154/154	100	96.1	plasmidfinder	NC_009781	Col156_1__NC_009781		E. coli
P0075	Col156_1	Col	Other rep.		13-154/154	92.21	98.59	plasmidfinder	NC_009781	Col156_1__NC_009781		E. coli
P0076	Col156_1	Col	Other rep.		1-154/154	100	98.7	plasmidfinder	NC_009781	Col156_1__NC_009781		E. coli
P0080	Col156_1	Col	Other rep.		1-154/154	100	94.81	plasmidfinder	NC_009781	Col156_1__NC_009781		E. coli
P0082	Col156_1	Col	Other rep.		1-154/154	100	96.1	plasmidfinder	NC_009781	Col156_1__NC_009781		E. coli
P0083	Col156_1	Col	Other rep.		1-154/154	100	94.81	plasmidfinder	NC_009781	Col156_1__NC_009781		E. coli
P0088	Col156_1	Col	Other rep.		1-154/154	100	94.81	plasmidfinder	NC_009781	Col156_1__NC_009781		E. coli
P0089	Col156_1	Col	Other rep.		1-154/154	100	94.81	plasmidfinder	NC_009781	Col156_1__NC_009781		E. coli
P0092	Col156_1	Col	Other rep.		1-154/154	100	89.61	plasmidfinder	NC_009781	Col156_1__NC_009781		E. coli
P0096	Col156_1	Col	Other rep.		13-154/154	92.21	98.59	plasmidfinder	NC_009781	Col156_1__NC_009781		E. coli
P0099	Col156_1	Col	Other rep.		13-154/154	92.21	98.59	plasmidfinder	NC_009781	Col156_1__NC_009781		E. coli
P0099	Col156_1	Col	Other rep.		1-154/154	100	94.81	plasmidfinder	NC_009781	Col156_1__NC_009781		E. coli
P0104	Col156_1	Col	Other rep.		1-154/154	100	94.81	plasmidfinder	NC_009781	Col156_1__NC_009781		E. coli
P0104	Col156_1	Col	Other rep.		13-154/154	92.21	98.59	plasmidfinder	NC_009781	Col156_1__NC_009781		E. coli
P0105	Col156_1	Col	Other rep.		13-154/154	92.21	98.59	plasmidfinder	NC_009781	Col156_1__NC_009781		E. coli
P0106	Col156_1	Col	Other rep.		1-154/154	100	94.81	plasmidfinder	NC_009781	Col156_1__NC_009781		E. coli
P0110	Col156_1	Col	Other rep.		1-154/154	100	97.4	plasmidfinder	NC_009781	Col156_1__NC_009781		E. coli
P0114	Col156_1	Col	Other rep.		1-154/154	100	96.1	plasmidfinder	NC_009781	Col156_1__NC_009781		E. coli
P0115	Col156_1	Col	Other rep.		1-154/154	100	96.1	plasmidfinder	NC_009781	Col156_1__NC_009781		E. coli
P0116	Col156_1	Col	Other rep.		13-154/154	92.21	98.59	plasmidfinder	NC_009781	Col156_1__NC_009781		E. coli
P0118	Col156_1	Col	Other rep.		1-154/154	100	94.81	plasmidfinder	NC_009781	Col156_1__NC_009781		E. coli
P0122	Col156_1	Col	Other rep.		13-154/154	92.21	98.59	plasmidfinder	NC_009781	Col156_1__NC_009781		E. coli
P0123	Col156_1	Col	Other rep.		13-154/154	92.21	98.59	plasmidfinder	NC_009781	Col156_1__NC_009781		E. coli
P0124	Col156_1	Col	Other rep.		1-154/154	100	98.7	plasmidfinder	NC_009781	Col156_1__NC_009781		E. coli
P0131	Col156_1	Col	Other rep.		1-154/154	100	94.81	plasmidfinder	NC_009781	Col156_1__NC_009781		E. coli
P0132	Col156_1	Col	Other rep.		1-154/154	100	94.81	plasmidfinder	NC_009781	Col156_1__NC_009781		E. coli
P0133	Col156_1	Col	Other rep.		1-154/154	100	94.81	plasmidfinder	NC_009781	Col156_1__NC_009781		E. coli
P0134	Col156_1	Col	Other rep.		1-154/154	100	94.81	plasmidfinder	NC_009781	Col156_1__NC_009781		E. coli
P0137	Col156_1	Col	Other rep.		1-154/154	100	94.81	plasmidfinder	NC_009781	Col156_1__NC_009781		E. coli
P0142	Col156_1	Col	Other rep.		1-154/154	100	98.7	plasmidfinder	NC_009781	Col156_1__NC_009781		E. coli
P0146	Col156_1	Col	Other rep.		1-152/154	98.7	90.79	plasmidfinder	NC_009781	Col156_1__NC_009781		E. coli
P0146	Col156_1	Col	Other rep.		1-154/154	100	94.81	plasmidfinder	NC_009781	Col156_1__NC_009781		E. coli
P0148	Col156_1	Col	Other rep.		1-154/154	100	94.81	plasmidfinder	NC_009781	Col156_1__NC_009781		E. coli
P0152	Col156_1	Col	Other rep.		1-154/154	100	94.81	plasmidfinder	NC_009781	Col156_1__NC_009781		E. coli
P0153	Col156_1	Col	Other rep.		1-154/154	100	94.81	plasmidfinder	NC_009781	Col156_1__NC_009781		E. coli
P0157	Col156_1	Col	Other rep.		13-154/154	92.21	98.59	plasmidfinder	NC_009781	Col156_1__NC_009781		E. coli
P0157	Col156_1	Col	Other rep.		1-154/154	100	94.81	plasmidfinder	NC_009781	Col156_1__NC_009781		E. coli
P0160	Col156_1	Col	Other rep.		1-154/154	100	94.81	plasmidfinder	NC_009781	Col156_1__NC_009781		E. coli
P0162	Col156_1	Col	Other rep.		1-154/154	100	94.81	plasmidfinder	NC_009781	Col156_1__NC_009781		E. coli
P0162	Col156_1	Col	Other rep.		13-154/154	92.21	98.59	plasmidfinder	NC_009781	Col156_1__NC_009781		E. coli
P0163	Col156_1	Col	Other rep.		1-154/154	100	94.81	plasmidfinder	NC_009781	Col156_1__NC_009781		E. coli
P0194	Col156_1	Col	Other rep.		1-152/154	98.7	90.79	plasmidfinder	NC_009781	Col156_1__NC_009781		E. coli
P0220	Col156_1	Col	Other rep.		1-154/154	100	98.7	plasmidfinder	NC_009781	Col156_1__NC_009781		E. coli
P0251	Col156_1	Col	Other rep.		13-154/154	92.21	98.59	plasmidfinder	NC_009781	Col156_1__NC_009781		E. coli
P0251	Col156_1	Col	Other rep.		1-154/154	100	94.81	plasmidfinder	NC_009781	Col156_1__NC_009781		E. coli
P0252	Col156_1	Col	Other rep.		1-154/154	100	97.4	plasmidfinder	NC_009781	Col156_1__NC_009781		E. coli
P0290	Col156_1	Col	Other rep.		13-154/154	92.21	98.59	plasmidfinder	NC_009781	Col156_1__NC_009781		E. coli
P0303	Col156_1	Col	Other rep.		13-154/154	92.21	98.59	plasmidfinder	NC_009781	Col156_1__NC_009781		E. coli
P0323	Col156_1	Col	Other rep.		13-154/154	92.21	98.59	plasmidfinder	NC_009781	Col156_1__NC_009781		E. coli
P0323	Col156_1	Col	Other rep.		1-154/154	100	94.81	plasmidfinder	NC_009781	Col156_1__NC_009781		E. coli
P0339	Col156_1	Col	Other rep.		1-154/154	100	94.81	plasmidfinder	NC_009781	Col156_1__NC_009781		E. coli
P0340	Col156_1	Col	Other rep.		13-154/154	92.21	98.59	plasmidfinder	NC_009781	Col156_1__NC_009781		E. coli
P0340	Col156_1	Col	Other rep.		1-154/154	100	94.81	plasmidfinder	NC_009781	Col156_1__NC_009781		E. coli
P0367	Col156_1	Col	Other rep.		13-154/154	92.21	98.59	plasmidfinder	NC_009781	Col156_1__NC_009781		E. coli
P0385	Col156_1	Col	Other rep.		13-154/154	92.21	98.59	plasmidfinder	NC_009781	Col156_1__NC_009781		E. coli
P0387	Col156_1	Col	Other rep.		1-154/154	100	97.4	plasmidfinder	NC_009781	Col156_1__NC_009781		E. coli
P0398	Col156_1	Col	Other rep.		1-154/154	100	94.81	plasmidfinder	NC_009781	Col156_1__NC_009781		E. coli
P0450	Col156_1	Col	Other rep.		1-154/154	100	97.4	plasmidfinder	NC_009781	Col156_1__NC_009781		E. coli
P0457	Col156_1	Col	Other rep.		13-154/154	92.21	98.59	plasmidfinder	NC_009781	Col156_1__NC_009781		E. coli
P0457	Col156_1	Col	Other rep.		1-154/154	100	94.81	plasmidfinder	NC_009781	Col156_1__NC_009781		E. coli
P0470	Col156_1	Col	Other rep.		13-154/154	92.21	98.59	plasmidfinder	NC_009781	Col156_1__NC_009781		E. coli
P0471	Col156_1	Col	Other rep.		13-154/154	92.21	98.59	plasmidfinder	NC_009781	Col156_1__NC_009781		E. coli
P0563	Col156_1	Col	Other rep.		13-154/154	92.21	98.59	plasmidfinder	NC_009781	Col156_1__NC_009781		E. coli
P0563	Col156_1	Col	Other rep.		1-154/154	100	94.81	plasmidfinder	NC_009781	Col156_1__NC_009781		E. coli
P0568	Col156_1	Col	Other rep.		1-154/154	100	94.81	plasmidfinder	NC_009781	Col156_1__NC_009781		E. coli
P0575	Col156_1	Col	Other rep.		1-154/154	100	94.81	plasmidfinder	NC_009781	Col156_1__NC_009781		E. coli
P0590	Col156_1	Col	Other rep.		1-154/154	100	96.1	plasmidfinder	NC_009781	Col156_1__NC_009781		E. coli
P0609	Col156_1	Col	Other rep.		1-154/154	100	94.81	plasmidfinder	NC_009781	Col156_1__NC_009781		E. coli
P0825	Col156_1	Col	Other rep.		1-154/154	100	97.4	plasmidfinder	NC_009781	Col156_1__NC_009781		E. coli
P0826	Col156_1	Col	Other rep.		1-154/154	100	97.4	plasmidfinder	NC_009781	Col156_1__NC_009781		E. coli
P0833	Col156_1	Col	Other rep.		1-154/154	100	94.81	plasmidfinder	NC_009781	Col156_1__NC_009781		E. coli
P0834	Col156_1	Col	Other rep.		13-154/154	92.21	98.59	plasmidfinder	NC_009781	Col156_1__NC_009781		E. coli
P0836	Col156_1	Col	Other rep.		1-152/154	98.7	90.79	plasmidfinder	NC_009781	Col156_1__NC_009781		E. coli
P0836	Col156_1	Col	Other rep.		1-154/154	100	94.81	plasmidfinder	NC_009781	Col156_1__NC_009781		E. coli
P0843	Col156_1	Col	Other rep.		1-154/154	100	94.81	plasmidfinder	NC_009781	Col156_1__NC_009781		E. coli
P0844	Col156_1	Col	Other rep.		1-154/154	100	94.81	plasmidfinder	NC_009781	Col156_1__NC_009781		E. coli
P0869	Col156_1	Col	Other rep.		1-154/154	100	94.81	plasmidfinder	NC_009781	Col156_1__NC_009781		E. coli
P0886	Col156_1	Col	Other rep.		13-154/154	92.21	98.59	plasmidfinder	NC_009781	Col156_1__NC_009781		E. coli
P0928	Col156_1	Col	Other rep.		13-154/154	92.21	98.59	plasmidfinder	NC_009781	Col156_1__NC_009781		E. coli
P0928	Col156_1	Col	Other rep.		1-154/154	100	94.81	plasmidfinder	NC_009781	Col156_1__NC_009781		E. coli
P0957	Col156_1	Col	Other rep.		13-154/154	92.21	98.59	plasmidfinder	NC_009781	Col156_1__NC_009781		E. coli
P0957	Col156_1	Col	Other rep.		1-154/154	100	94.81	plasmidfinder	NC_009781	Col156_1__NC_009781		E. coli
P0967	Col156_1	Col	Other rep.		1-154/154	100	98.7	plasmidfinder	NC_009781	Col156_1__NC_009781		E. coli
P1007	Col156_1	Col	Other rep.		13-154/154	92.21	98.59	plasmidfinder	NC_009781	Col156_1__NC_009781		E. coli
P1007	Col156_1	Col	Other rep.		1-154/154	100	94.81	plasmidfinder	NC_009781	Col156_1__NC_009781		E. coli
P1012	Col156_1	Col	Other rep.		13-154/154	92.21	98.59	plasmidfinder	NC_009781	Col156_1__NC_009781		E. coli
P1012	Col156_1	Col	Other rep.		1-154/154	100	94.81	plasmidfinder	NC_009781	Col156_1__NC_009781		E. coli
P1036	Col156_1	Col	Other rep.		1-154/154	100	94.81	plasmidfinder	NC_009781	Col156_1__NC_009781		E. coli
P1042	Col156_1	Col	Other rep.		1-154/154	100	94.81	plasmidfinder	NC_009781	Col156_1__NC_009781		E. coli
P1076	Col156_1	Col	Other rep.		1-154/154	100	94.81	plasmidfinder	NC_009781	Col156_1__NC_009781		E. coli
P1087	Col156_1	Col	Other rep.		1-154/154	100	94.81	plasmidfinder	NC_009781	Col156_1__NC_009781		E. coli
P1088	Col156_1	Col	Other rep.		1-154/154	100	94.81	plasmidfinder	NC_009781	Col156_1__NC_009781		E. coli
P1091	Col156_1	Col	Other rep.		1-154/154	100	94.81	plasmidfinder	NC_009781	Col156_1__NC_009781		E. coli
P1115	Col156_1	Col	Other rep.		1-154/154	100	96.1	plasmidfinder	NC_009781	Col156_1__NC_009781		E. coli
P1118	Col156_1	Col	Other rep.		1-154/154	100	96.1	plasmidfinder	NC_009781	Col156_1__NC_009781		E. coli
P1119	Col156_1	Col	Other rep.		1-154/154	100	96.1	plasmidfinder	NC_009781	Col156_1__NC_009781		E. coli
P1120	Col156_1	Col	Other rep.		13-154/154	92.21	98.59	plasmidfinder	NC_009781	Col156_1__NC_009781		E. coli
P1120	Col156_1	Col	Other rep.		1-154/154	100	94.81	plasmidfinder	NC_009781	Col156_1__NC_009781		E. coli
P1148	Col156_1	Col	Other rep.		13-154/154	92.21	98.59	plasmidfinder	NC_009781	Col156_1__NC_009781		E. coli
P1154	Col156_1	Col	Other rep.		1-154/154	100	97.4	plasmidfinder	NC_009781	Col156_1__NC_009781		E. coli
P1156	Col156_1	Col	Other rep.		1-154/154	100	96.1	plasmidfinder	NC_009781	Col156_1__NC_009781		E. coli
P1157	Col156_1	Col	Other rep.		13-154/154	92.21	98.59	plasmidfinder	NC_009781	Col156_1__NC_009781		E. coli
P1158	Col156_1	Col	Other rep.		13-154/154	92.21	98.59	plasmidfinder	NC_009781	Col156_1__NC_009781		E. coli
P1159	Col156_1	Col	Other rep.		13-154/154	92.21	98.59	plasmidfinder	NC_009781	Col156_1__NC_009781		E. coli
P1160	Col156_1	Col	Other rep.		13-154/154	92.21	98.59	plasmidfinder	NC_009781	Col156_1__NC_009781		E. coli
P1160	Col156_1	Col	Other rep.		1-154/154	100	94.81	plasmidfinder	NC_009781	Col156_1__NC_009781		E. coli
P1161	Col156_1	Col	Other rep.		13-154/154	92.21	98.59	plasmidfinder	NC_009781	Col156_1__NC_009781		E. coli
P1161	Col156_1	Col	Other rep.		1-154/154	100	94.81	plasmidfinder	NC_009781	Col156_1__NC_009781		E. coli
P1162	Col156_1	Col	Other rep.		13-154/154	92.21	98.59	plasmidfinder	NC_009781	Col156_1__NC_009781		E. coli
P1163	Col156_1	Col	Other rep.		13-154/154	92.21	98.59	plasmidfinder	NC_009781	Col156_1__NC_009781		E. coli
P1164	Col156_1	Col	Other rep.		13-154/154	92.21	98.59	plasmidfinder	NC_009781	Col156_1__NC_009781		E. coli
P1164	Col156_1	Col	Other rep.		1-154/154	100	94.81	plasmidfinder	NC_009781	Col156_1__NC_009781		E. coli
P1165	Col156_1	Col	Other rep.		13-154/154	92.21	98.59	plasmidfinder	NC_009781	Col156_1__NC_009781		E. coli
P1165	Col156_1	Col	Other rep.		1-154/154	100	94.81	plasmidfinder	NC_009781	Col156_1__NC_009781		E. coli
P1166	Col156_1	Col	Other rep.		13-154/154	92.21	98.59	plasmidfinder	NC_009781	Col156_1__NC_009781		E. coli
P1166	Col156_1	Col	Other rep.		1-154/154	100	94.81	plasmidfinder	NC_009781	Col156_1__NC_009781		E. coli
P1167	Col156_1	Col	Other rep.		13-154/154	92.21	98.59	plasmidfinder	NC_009781	Col156_1__NC_009781		E. coli
P1167	Col156_1	Col	Other rep.		1-154/154	100	94.81	plasmidfinder	NC_009781	Col156_1__NC_009781		E. coli
P1168	Col156_1	Col	Other rep.		13-154/154	92.21	98.59	plasmidfinder	NC_009781	Col156_1__NC_009781		E. coli
P1169	Col156_1	Col	Other rep.		13-154/154	92.21	98.59	plasmidfinder	NC_009781	Col156_1__NC_009781		E. coli
P1169	Col156_1	Col	Other rep.		1-154/154	100	94.81	plasmidfinder	NC_009781	Col156_1__NC_009781		E. coli
P1176	Col156_1	Col	Other rep.		1-154/154	100	94.81	plasmidfinder	NC_009781	Col156_1__NC_009781		E. coli
P1178	Col156_1	Col	Other rep.		1-154/154	100	94.81	plasmidfinder	NC_009781	Col156_1__NC_009781		E. coli
P1186	Col156_1	Col	Other rep.		1-154/154	100	94.81	plasmidfinder	NC_009781	Col156_1__NC_009781		E. coli
P1188	Col156_1	Col	Other rep.		1-154/154	100	97.4	plasmidfinder	NC_009781	Col156_1__NC_009781		E. coli
P1189	Col156_1	Col	Other rep.		13-154/154	92.21	98.59	plasmidfinder	NC_009781	Col156_1__NC_009781		E. coli
P1189	Col156_1	Col	Other rep.		1-154/154	100	97.4	plasmidfinder	NC_009781	Col156_1__NC_009781		E. coli
P1191	Col156_1	Col	Other rep.		13-154/154	92.21	98.59	plasmidfinder	NC_009781	Col156_1__NC_009781		E. coli
P1192	Col156_1	Col	Other rep.		1-154/154	100	98.7	plasmidfinder	NC_009781	Col156_1__NC_009781		E. coli
P1192	Col156_1	Col	Other rep.		1-154/154	100	98.05	plasmidfinder	NC_009781	Col156_1__NC_009781		E. coli
P1193	Col156_1	Col	Other rep.		13-154/154	92.21	98.59	plasmidfinder	NC_009781	Col156_1__NC_009781		E. coli
P1193	Col156_1	Col	Other rep.		1-154/154	100	94.81	plasmidfinder	NC_009781	Col156_1__NC_009781		E. coli
P1196	Col156_1	Col	Other rep.		1-154/154	100	94.81	plasmidfinder	NC_009781	Col156_1__NC_009781		E. coli
P1202	Col156_1	Col	Other rep.		13-154/154	92.21	98.59	plasmidfinder	NC_009781	Col156_1__NC_009781		E. coli
P1217	Col156_1	Col	Other rep.		13-154/154	92.21	98.59	plasmidfinder	NC_009781	Col156_1__NC_009781		E. coli
P1227	Col156_1	Col	Other rep.		1-154/154	100	94.81	plasmidfinder	NC_009781	Col156_1__NC_009781		E. coli
P0050	Col440I_1	Col	Other rep.		2-111/114	96.49	89.09	plasmidfinder	CP023920.1	Col440I_1__CP023920.1		E. coli
P0050	Col440I_1	Col	Other rep.		1-113/114	99.12	89.38	plasmidfinder	CP023920.1	Col440I_1__CP023920.1		E. coli
P0050	Col440I_1	Col	Other rep.		8-114/114	93.86	87.85	plasmidfinder	CP023920.1	Col440I_1__CP023920.1		E. coli
P0057	Col440I_1	Col	Other rep.		1-111/114	97.37	91.89	plasmidfinder	CP023920.1	Col440I_1__CP023920.1		E. coli
P0060	Col440I_1	Col	Other rep.		1-110/114	96.49	90	plasmidfinder	CP023920.1	Col440I_1__CP023920.1		E. coli
P0060	Col440I_1	Col	Other rep.		1-111/114	97.37	92.79	plasmidfinder	CP023920.1	Col440I_1__CP023920.1		E. coli
P0063	Col440I_1	Col	Other rep.		1-110/114	96.49	94.55	plasmidfinder	CP023920.1	Col440I_1__CP023920.1		E. coli
P0065	Col440I_1	Col	Other rep.		1-110/114	96.49	94.55	plasmidfinder	CP023920.1	Col440I_1__CP023920.1		E. coli
P0072	Col440I_1	Col	Other rep.		8-111/114	91.23	88.46	plasmidfinder	CP023920.1	Col440I_1__CP023920.1		E. coli
P0072	Col440I_1	Col	Other rep.		8-112/114	92.11	87.62	plasmidfinder	CP023920.1	Col440I_1__CP023920.1		E. coli
P0137	Col440I_1	Col	Other rep.		2-109/114	94.74	88.89	plasmidfinder	CP023920.1	Col440I_1__CP023920.1		E. coli
P0138	Col440I_1	Col	Other rep.		2-111/114	96.49	89.09	plasmidfinder	CP023920.1	Col440I_1__CP023920.1		E. coli
P0138	Col440I_1	Col	Other rep.		2-112/114	97.37	88.29	plasmidfinder	CP023920.1	Col440I_1__CP023920.1		E. coli
P0139	Col440I_1	Col	Other rep.		2-111/114	96.49	89.09	plasmidfinder	CP023920.1	Col440I_1__CP023920.1		E. coli
P0139	Col440I_1	Col	Other rep.		2-112/114	97.37	88.29	plasmidfinder	CP023920.1	Col440I_1__CP023920.1		E. coli
P0146	Col440I_1	Col	Other rep.		2-111/114	96.49	89.09	plasmidfinder	CP023920.1	Col440I_1__CP023920.1		E. coli
P0146	Col440I_1	Col	Other rep.		8-113/114	92.98	86.79	plasmidfinder	CP023920.1	Col440I_1__CP023920.1		E. coli
P0146	Col440I_1	Col	Other rep.		2-114/114	99.12	88.5	plasmidfinder	CP023920.1	Col440I_1__CP023920.1		E. coli
P0159	Col440I_1	Col	Other rep.		2-111/114	96.49	89.09	plasmidfinder	CP023920.1	Col440I_1__CP023920.1		E. coli
P0159	Col440I_1	Col	Other rep.		2-112/114	97.37	88.29	plasmidfinder	CP023920.1	Col440I_1__CP023920.1		E. coli
P0165	Col440I_1	Col	Other rep.		2-111/114	96.49	89.09	plasmidfinder	CP023920.1	Col440I_1__CP023920.1		E. coli
P0165	Col440I_1	Col	Other rep.		2-112/114	97.37	88.29	plasmidfinder	CP023920.1	Col440I_1__CP023920.1		E. coli
P0440	Col440I_1	Col	Other rep.		1-110/114	96.49	94.55	plasmidfinder	CP023920.1	Col440I_1__CP023920.1		E. coli
P0616	Col440I_1	Col	Other rep.		1-110/114	96.49	90	plasmidfinder	CP023920.1	Col440I_1__CP023920.1		E. coli
P0616	Col440I_1	Col	Other rep.		1-111/114	97.37	92.79	plasmidfinder	CP023920.1	Col440I_1__CP023920.1		E. coli
P0616	Col440I_1	Col	Other rep.		1-114/114	100	87.72	plasmidfinder	CP023920.1	Col440I_1__CP023920.1		E. coli
P0870	Col440I_1	Col	Other rep.		2-113/114	97.37	86.61	plasmidfinder	CP023920.1	Col440I_1__CP023920.1		E. coli
P0930	Col440I_1	Col	Other rep.		1-110/114	96.49	94.55	plasmidfinder	CP023920.1	Col440I_1__CP023920.1		E. coli
P1062	Col440I_1	Col	Other rep.		2-111/114	96.49	89.09	plasmidfinder	CP023920.1	Col440I_1__CP023920.1		E. coli
P1062	Col440I_1	Col	Other rep.		2-112/114	97.37	88.29	plasmidfinder	CP023920.1	Col440I_1__CP023920.1		E. coli
P1086	Col440I_1	Col	Other rep.		1-114/114	100	91.23	plasmidfinder	CP023920.1	Col440I_1__CP023920.1		E. coli
P1091	Col440I_1	Col	Other rep.		1-111/114	97.37	92.79	plasmidfinder	CP023920.1	Col440I_1__CP023920.1		E. coli
P1091	Col440I_1	Col	Other rep.		1-110/114	96.49	94.55	plasmidfinder	CP023920.1	Col440I_1__CP023920.1		E. coli
P1121	Col440I_1	Col	Other rep.		2-111/114	96.49	89.09	plasmidfinder	CP023920.1	Col440I_1__CP023920.1		E. coli
P1121	Col440I_1	Col	Other rep.		2-112/114	97.37	88.29	plasmidfinder	CP023920.1	Col440I_1__CP023920.1		E. coli
P1170	Col440I_1	Col	Other rep.		2-111/114	96.49	89.09	plasmidfinder	CP023920.1	Col440I_1__CP023920.1		E. coli
P1170	Col440I_1	Col	Other rep.		2-112/114	97.37	88.29	plasmidfinder	CP023920.1	Col440I_1__CP023920.1		E. coli
P1171	Col440I_1	Col	Other rep.		2-111/114	96.49	89.09	plasmidfinder	CP023920.1	Col440I_1__CP023920.1		E. coli
P1171	Col440I_1	Col	Other rep.		2-112/114	97.37	88.29	plasmidfinder	CP023920.1	Col440I_1__CP023920.1		E. coli
P1172	Col440I_1	Col	Other rep.		2-111/114	96.49	89.09	plasmidfinder	CP023920.1	Col440I_1__CP023920.1		E. coli
P1172	Col440I_1	Col	Other rep.		2-112/114	97.37	88.29	plasmidfinder	CP023920.1	Col440I_1__CP023920.1		E. coli
P1173	Col440I_1	Col	Other rep.		2-111/114	96.49	89.09	plasmidfinder	CP023920.1	Col440I_1__CP023920.1		E. coli
P1173	Col440I_1	Col	Other rep.		2-112/114	97.37	88.29	plasmidfinder	CP023920.1	Col440I_1__CP023920.1		E. coli
P1174	Col440I_1	Col	Other rep.		2-111/114	96.49	89.09	plasmidfinder	CP023920.1	Col440I_1__CP023920.1		E. coli
P1174	Col440I_1	Col	Other rep.		2-112/114	97.37	88.29	plasmidfinder	CP023920.1	Col440I_1__CP023920.1		E. coli
P1195	Col440I_1	Col	Other rep.		2-111/114	96.49	89.09	plasmidfinder	CP023920.1	Col440I_1__CP023920.1		E. coli
P1195	Col440I_1	Col	Other rep.		2-112/114	97.37	88.29	plasmidfinder	CP023920.1	Col440I_1__CP023920.1		E. coli
P1227	Col440I_1	Col	Other rep.		1-111/114	97.37	91.89	plasmidfinder	CP023920.1	Col440I_1__CP023920.1		E. coli
P0050	Col440II_1	Col	Other rep.		2-281/282	99.29	82.33	plasmidfinder	CP023921.1	Col440II_1__CP023921.1		E. coli
P0063	Col440II_1	Col	Other rep.		1-282/282	100	98.23	plasmidfinder	CP023921.1	Col440II_1__CP023921.1		E. coli
P0065	Col440II_1	Col	Other rep.		1-282/282	100	98.23	plasmidfinder	CP023921.1	Col440II_1__CP023921.1		E. coli
P0122	Col440II_1	Col	Other rep.		2-281/282	99.29	80.21	plasmidfinder	CP023921.1	Col440II_1__CP023921.1		E. coli
P0123	Col440II_1	Col	Other rep.		2-281/282	99.29	80.21	plasmidfinder	CP023921.1	Col440II_1__CP023921.1		E. coli
P0440	Col440II_1	Col	Other rep.		1-282/282	100	98.23	plasmidfinder	CP023921.1	Col440II_1__CP023921.1		E. coli
P0869	Col440II_1	Col	Other rep.		2-281/282	99.29	84.45	plasmidfinder	CP023921.1	Col440II_1__CP023921.1		E. coli
P0870	Col440II_1	Col	Other rep.		2-281/282	99.29	82.33	plasmidfinder	CP023921.1	Col440II_1__CP023921.1		E. coli
P0930	Col440II_1	Col	Other rep.		1-282/282	100	98.23	plasmidfinder	CP023921.1	Col440II_1__CP023921.1		E. coli
P0957	Col440II_1	Col	Other rep.		2-281/282	99.29	81.98	plasmidfinder	CP023921.1	Col440II_1__CP023921.1		E. coli
P1091	Col440II_1	Col	Other rep.		1-282/282	100	98.23	plasmidfinder	CP023921.1	Col440II_1__CP023921.1		E. coli
P0040	Col8282_1	Col	Other rep.		1-205/207	99.03	89.27	plasmidfinder	DQ995352	Col8282_1__DQ995352		E. coli
P0043	Col8282_1	Col	Other rep.		1-205/207	99.03	89.27	plasmidfinder	DQ995352	Col8282_1__DQ995352		E. coli
P0050	Col8282_1	Col	Other rep.		4-205/207	97.58	89.6	plasmidfinder	DQ995352	Col8282_1__DQ995352		E. coli
P0055	Col8282_1	Col	Other rep.		1-205/207	99.03	89.27	plasmidfinder	DQ995352	Col8282_1__DQ995352		E. coli
P0061	Col8282_1	Col	Other rep.		1-205/207	99.03	89.27	plasmidfinder	DQ995352	Col8282_1__DQ995352		E. coli
P0074	Col8282_1	Col	Other rep.		1-204/207	98.55	80.88	plasmidfinder	DQ995352	Col8282_1__DQ995352		E. coli
P0074	Col8282_1	Col	Other rep.		1-205/207	99.03	89.76	plasmidfinder	DQ995352	Col8282_1__DQ995352		E. coli
P0082	Col8282_1	Col	Other rep.		1-204/207	98.55	80.88	plasmidfinder	DQ995352	Col8282_1__DQ995352		E. coli
P0082	Col8282_1	Col	Other rep.		1-205/207	99.03	89.76	plasmidfinder	DQ995352	Col8282_1__DQ995352		E. coli
P0088	Col8282_1	Col	Other rep.		1-205/207	99.03	89.27	plasmidfinder	DQ995352	Col8282_1__DQ995352		E. coli
P0089	Col8282_1	Col	Other rep.		1-205/207	99.03	89.27	plasmidfinder	DQ995352	Col8282_1__DQ995352		E. coli
P0108	Col8282_1	Col	Other rep.		4-205/207	97.58	89.6	plasmidfinder	DQ995352	Col8282_1__DQ995352		E. coli
P0111	Col8282_1	Col	Other rep.		1-205/207	99.03	89.76	plasmidfinder	DQ995352	Col8282_1__DQ995352		E. coli
P0114	Col8282_1	Col	Other rep.		1-204/207	98.55	80.88	plasmidfinder	DQ995352	Col8282_1__DQ995352		E. coli
P0114	Col8282_1	Col	Other rep.		1-205/207	99.03	89.76	plasmidfinder	DQ995352	Col8282_1__DQ995352		E. coli
P0115	Col8282_1	Col	Other rep.		1-204/207	98.55	80.88	plasmidfinder	DQ995352	Col8282_1__DQ995352		E. coli
P0115	Col8282_1	Col	Other rep.		1-205/207	99.03	89.76	plasmidfinder	DQ995352	Col8282_1__DQ995352		E. coli
P0118	Col8282_1	Col	Other rep.		1-205/207	99.03	89.27	plasmidfinder	DQ995352	Col8282_1__DQ995352		E. coli
P0132	Col8282_1	Col	Other rep.		1-205/207	99.03	89.27	plasmidfinder	DQ995352	Col8282_1__DQ995352		E. coli
P0133	Col8282_1	Col	Other rep.		1-205/207	99.03	89.27	plasmidfinder	DQ995352	Col8282_1__DQ995352		E. coli
P0143	Col8282_1	Col	Other rep.		4-205/207	97.58	89.6	plasmidfinder	DQ995352	Col8282_1__DQ995352		E. coli
P0144	Col8282_1	Col	Other rep.		1-205/207	99.03	89.76	plasmidfinder	DQ995352	Col8282_1__DQ995352		E. coli
P0146	Col8282_1	Col	Other rep.		4-205/207	97.58	89.6	plasmidfinder	DQ995352	Col8282_1__DQ995352		E. coli
P0147	Col8282_1	Col	Other rep.		4-205/207	97.58	89.6	plasmidfinder	DQ995352	Col8282_1__DQ995352		E. coli
P0152	Col8282_1	Col	Other rep.		1-205/207	99.03	89.27	plasmidfinder	DQ995352	Col8282_1__DQ995352		E. coli
P0153	Col8282_1	Col	Other rep.		1-205/207	99.03	89.27	plasmidfinder	DQ995352	Col8282_1__DQ995352		E. coli
P0169	Col8282_1	Col	Other rep.		1-205/207	99.03	89.76	plasmidfinder	DQ995352	Col8282_1__DQ995352		E. coli
P0194	Col8282_1	Col	Other rep.		1-205/207	99.03	89.27	plasmidfinder	DQ995352	Col8282_1__DQ995352		E. coli
P0256	Col8282_1	Col	Other rep.		4-205/207	97.58	89.6	plasmidfinder	DQ995352	Col8282_1__DQ995352		E. coli
P0290	Col8282_1	Col	Other rep.		4-205/207	97.58	89.6	plasmidfinder	DQ995352	Col8282_1__DQ995352		E. coli
P0303	Col8282_1	Col	Other rep.		1-205/207	99.03	89.76	plasmidfinder	DQ995352	Col8282_1__DQ995352		E. coli
P0323	Col8282_1	Col	Other rep.		1-205/207	99.03	89.76	plasmidfinder	DQ995352	Col8282_1__DQ995352		E. coli
P0385	Col8282_1	Col	Other rep.		4-205/207	97.58	89.6	plasmidfinder	DQ995352	Col8282_1__DQ995352		E. coli
P0470	Col8282_1	Col	Other rep.		1-205/207	99.03	89.76	plasmidfinder	DQ995352	Col8282_1__DQ995352		E. coli
P0471	Col8282_1	Col	Other rep.		1-205/207	99.03	89.76	plasmidfinder	DQ995352	Col8282_1__DQ995352		E. coli
P0568	Col8282_1	Col	Other rep.		1-205/207	99.03	89.76	plasmidfinder	DQ995352	Col8282_1__DQ995352		E. coli
P0568	Col8282_1	Col	Other rep.		4-205/207	97.58	89.6	plasmidfinder	DQ995352	Col8282_1__DQ995352		E. coli
P0586	Col8282_1	Col	Other rep.		4-205/207	97.58	89.6	plasmidfinder	DQ995352	Col8282_1__DQ995352		E. coli
P0590	Col8282_1	Col	Other rep.		1-205/207	99.03	89.27	plasmidfinder	DQ995352	Col8282_1__DQ995352		E. coli
P0833	Col8282_1	Col	Other rep.		1-207/207	100	100	plasmidfinder	DQ995352	Col8282_1__DQ995352		E. coli
P0833	Col8282_1	Col	Other rep.		1-205/207	99.03	89.76	plasmidfinder	DQ995352	Col8282_1__DQ995352		E. coli
P0843	Col8282_1	Col	Other rep.		4-205/207	97.58	89.6	plasmidfinder	DQ995352	Col8282_1__DQ995352		E. coli
P0844	Col8282_1	Col	Other rep.		4-205/207	97.58	89.6	plasmidfinder	DQ995352	Col8282_1__DQ995352		E. coli
P0845	Col8282_1	Col	Other rep.		1-205/207	99.03	89.76	plasmidfinder	DQ995352	Col8282_1__DQ995352		E. coli
P0869	Col8282_1	Col	Other rep.		1-207/207	100	100	plasmidfinder	DQ995352	Col8282_1__DQ995352		E. coli
P0869	Col8282_1	Col	Other rep.		1-205/207	99.03	89.76	plasmidfinder	DQ995352	Col8282_1__DQ995352		E. coli
P0917	Col8282_1	Col	Other rep.		4-205/207	97.58	89.6	plasmidfinder	DQ995352	Col8282_1__DQ995352		E. coli
P0918	Col8282_1	Col	Other rep.		4-205/207	97.58	89.6	plasmidfinder	DQ995352	Col8282_1__DQ995352		E. coli
P0919	Col8282_1	Col	Other rep.		4-205/207	97.58	89.6	plasmidfinder	DQ995352	Col8282_1__DQ995352		E. coli
P0928	Col8282_1	Col	Other rep.		1-205/207	99.03	89.76	plasmidfinder	DQ995352	Col8282_1__DQ995352		E. coli
P1012	Col8282_1	Col	Other rep.		1-205/207	99.03	89.76	plasmidfinder	DQ995352	Col8282_1__DQ995352		E. coli
P1036	Col8282_1	Col	Other rep.		4-205/207	97.58	89.6	plasmidfinder	DQ995352	Col8282_1__DQ995352		E. coli
P1088	Col8282_1	Col	Other rep.		1-205/207	99.03	89.76	plasmidfinder	DQ995352	Col8282_1__DQ995352		E. coli
P1090	Col8282_1	Col	Other rep.		1-205/207	99.03	89.76	plasmidfinder	DQ995352	Col8282_1__DQ995352		E. coli
P1091	Col8282_1	Col	Other rep.		4-205/207	97.58	89.6	plasmidfinder	DQ995352	Col8282_1__DQ995352		E. coli
P1115	Col8282_1	Col	Other rep.		1-205/207	99.03	89.27	plasmidfinder	DQ995352	Col8282_1__DQ995352		E. coli
P1118	Col8282_1	Col	Other rep.		1-205/207	99.03	89.27	plasmidfinder	DQ995352	Col8282_1__DQ995352		E. coli
P1119	Col8282_1	Col	Other rep.		1-205/207	99.03	89.27	plasmidfinder	DQ995352	Col8282_1__DQ995352		E. coli
P1156	Col8282_1	Col	Other rep.		1-204/207	98.55	80.88	plasmidfinder	DQ995352	Col8282_1__DQ995352		E. coli
P1156	Col8282_1	Col	Other rep.		1-205/207	99.03	89.76	plasmidfinder	DQ995352	Col8282_1__DQ995352		E. coli
P1159	Col8282_1	Col	Other rep.		4-205/207	97.58	89.6	plasmidfinder	DQ995352	Col8282_1__DQ995352		E. coli
P1178	Col8282_1	Col	Other rep.		1-205/207	99.03	89.27	plasmidfinder	DQ995352	Col8282_1__DQ995352		E. coli
P1187	Col8282_1	Col	Other rep.		4-205/207	97.58	89.6	plasmidfinder	DQ995352	Col8282_1__DQ995352		E. coli
P1192	Col8282_1	Col	Other rep.		1-205/207	99.03	89.27	plasmidfinder	DQ995352	Col8282_1__DQ995352		E. coli
P1227	Col8282_1	Col	Other rep.		4-205/207	97.58	89.6	plasmidfinder	DQ995352	Col8282_1__DQ995352		E. coli
P0254	ColKP3_1	Col	Other rep.		1-229/280	81.79	100	plasmidfinder	JN205800	ColKP3_1__JN205800		E. coli
P0052	ColpVC_1	Col	Other rep.		1-193/193	100	98.45	plasmidfinder	JX133088	ColpVC_1__JX133088		E. coli
P0065	ColpVC_1	Col	Other rep.		1-193/193	100	88.6	plasmidfinder	JX133088	ColpVC_1__JX133088		E. coli
P0078	ColpVC_1	Col	Other rep.		1-193/193	100	96.89	plasmidfinder	JX133088	ColpVC_1__JX133088		E. coli
P0079	ColpVC_1	Col	Other rep.		1-193/193	100	98.45	plasmidfinder	JX133088	ColpVC_1__JX133088		E. coli
P0080	ColpVC_1	Col	Other rep.		1-193/193	100	98.45	plasmidfinder	JX133088	ColpVC_1__JX133088		E. coli
P0575	ColpVC_1	Col	Other rep.		1-193/193	100	98.45	plasmidfinder	JX133088	ColpVC_1__JX133088		E. coli
P0930	ColpVC_1	Col	Other rep.		1-193/193	100	88.6	plasmidfinder	JX133088	ColpVC_1__JX133088		E. coli
P1086	ColpVC_1	Col	Other rep.		1-193/193	100	98.45	plasmidfinder	JX133088	ColpVC_1__JX133088		E. coli
P1186	ColpVC_1	Col	Other rep.		1-193/193	100	98.45	plasmidfinder	JX133088	ColpVC_1__JX133088		E. coli
P0040	ColRNAI_1	Col	Other rep.		13-130/130	90.77	89.17	plasmidfinder	DQ298019	ColRNAI_1__DQ298019		E. coli
P0046	ColRNAI_1	Col	Other rep.		1-130/130	100	85.5	plasmidfinder	DQ298019	ColRNAI_1__DQ298019		E. coli
P0050	ColRNAI_1	Col	Other rep.		7-130/130	95.38	88	plasmidfinder	DQ298019	ColRNAI_1__DQ298019		E. coli
P0050	ColRNAI_1	Col	Other rep.		13-130/130	90.77	89.17	plasmidfinder	DQ298019	ColRNAI_1__DQ298019		E. coli
P0060	ColRNAI_1	Col	Other rep.		1-130/130	100	87.79	plasmidfinder	DQ298019	ColRNAI_1__DQ298019		E. coli
P0061	ColRNAI_1	Col	Other rep.		13-130/130	90.77	89.17	plasmidfinder	DQ298019	ColRNAI_1__DQ298019		E. coli
P0063	ColRNAI_1	Col	Other rep.		1-128/130	98.46	84.5	plasmidfinder	DQ298019	ColRNAI_1__DQ298019		E. coli
P0063	ColRNAI_1	Col	Other rep.		1-130/130	100	88.55	plasmidfinder	DQ298019	ColRNAI_1__DQ298019		E. coli
P0065	ColRNAI_1	Col	Other rep.		1-128/130	98.46	84.5	plasmidfinder	DQ298019	ColRNAI_1__DQ298019		E. coli
P0065	ColRNAI_1	Col	Other rep.		1-130/130	100	88.55	plasmidfinder	DQ298019	ColRNAI_1__DQ298019		E. coli
P0074	ColRNAI_1	Col	Other rep.		1-130/130	100	88.55	plasmidfinder	DQ298019	ColRNAI_1__DQ298019		E. coli
P0074	ColRNAI_1	Col	Other rep.		13-130/130	90.77	89.17	plasmidfinder	DQ298019	ColRNAI_1__DQ298019		E. coli
P0075	ColRNAI_1	Col	Other rep.		1-130/130	100	87.79	plasmidfinder	DQ298019	ColRNAI_1__DQ298019		E. coli
P0078	ColRNAI_1	Col	Other rep.		1-130/130	100	89.31	plasmidfinder	DQ298019	ColRNAI_1__DQ298019		E. coli
P0079	ColRNAI_1	Col	Other rep.		1-130/130	100	87.02	plasmidfinder	DQ298019	ColRNAI_1__DQ298019		E. coli
P0082	ColRNAI_1	Col	Other rep.		1-130/130	100	88.55	plasmidfinder	DQ298019	ColRNAI_1__DQ298019		E. coli
P0082	ColRNAI_1	Col	Other rep.		13-130/130	90.77	89.17	plasmidfinder	DQ298019	ColRNAI_1__DQ298019		E. coli
P0088	ColRNAI_1	Col	Other rep.		13-130/130	90.77	89.17	plasmidfinder	DQ298019	ColRNAI_1__DQ298019		E. coli
P0089	ColRNAI_1	Col	Other rep.		13-130/130	90.77	89.17	plasmidfinder	DQ298019	ColRNAI_1__DQ298019		E. coli
P0092	ColRNAI_1	Col	Other rep.		1-130/130	100	88.55	plasmidfinder	DQ298019	ColRNAI_1__DQ298019		E. coli
P0096	ColRNAI_1	Col	Other rep.		1-130/130	100	87.79	plasmidfinder	DQ298019	ColRNAI_1__DQ298019		E. coli
P0103	ColRNAI_1	Col	Other rep.		1-130/130	100	87.02	plasmidfinder	DQ298019	ColRNAI_1__DQ298019		E. coli
P0107	ColRNAI_1	Col	Other rep.		1-130/130	100	90.08	plasmidfinder	DQ298019	ColRNAI_1__DQ298019		E. coli
P0111	ColRNAI_1	Col	Other rep.		1-130/130	100	88.55	plasmidfinder	DQ298019	ColRNAI_1__DQ298019		E. coli
P0112	ColRNAI_1	Col	Other rep.		1-130/130	100	90.08	plasmidfinder	DQ298019	ColRNAI_1__DQ298019		E. coli
P0114	ColRNAI_1	Col	Other rep.		1-130/130	100	88.55	plasmidfinder	DQ298019	ColRNAI_1__DQ298019		E. coli
P0114	ColRNAI_1	Col	Other rep.		13-130/130	90.77	89.17	plasmidfinder	DQ298019	ColRNAI_1__DQ298019		E. coli
P0115	ColRNAI_1	Col	Other rep.		13-130/130	90.77	89.17	plasmidfinder	DQ298019	ColRNAI_1__DQ298019		E. coli
P0117	ColRNAI_1	Col	Other rep.		1-130/130	100	87.02	plasmidfinder	DQ298019	ColRNAI_1__DQ298019		E. coli
P0118	ColRNAI_1	Col	Other rep.		13-130/130	90.77	89.17	plasmidfinder	DQ298019	ColRNAI_1__DQ298019		E. coli
P0122	ColRNAI_1	Col	Other rep.		1-128/130	98.46	82.95	plasmidfinder	DQ298019	ColRNAI_1__DQ298019		E. coli
P0123	ColRNAI_1	Col	Other rep.		1-128/130	98.46	82.95	plasmidfinder	DQ298019	ColRNAI_1__DQ298019		E. coli
P0124	ColRNAI_1	Col	Other rep.		1-130/130	100	86.26	plasmidfinder	DQ298019	ColRNAI_1__DQ298019		E. coli
P0124	ColRNAI_1	Col	Other rep.		1-128/130	98.46	84.5	plasmidfinder	DQ298019	ColRNAI_1__DQ298019		E. coli
P0129	ColRNAI_1	Col	Other rep.		1-130/130	100	87.02	plasmidfinder	DQ298019	ColRNAI_1__DQ298019		E. coli
P0132	ColRNAI_1	Col	Other rep.		13-130/130	90.77	89.17	plasmidfinder	DQ298019	ColRNAI_1__DQ298019		E. coli
P0133	ColRNAI_1	Col	Other rep.		13-130/130	90.77	89.17	plasmidfinder	DQ298019	ColRNAI_1__DQ298019		E. coli
P0137	ColRNAI_1	Col	Other rep.		13-130/130	90.77	89.17	plasmidfinder	DQ298019	ColRNAI_1__DQ298019		E. coli
P0137	ColRNAI_1	Col	Other rep.		1-130/130	100	88.55	plasmidfinder	DQ298019	ColRNAI_1__DQ298019		E. coli
P0141	ColRNAI_1	Col	Other rep.		1-130/130	100	88.55	plasmidfinder	DQ298019	ColRNAI_1__DQ298019		E. coli
P0142	ColRNAI_1	Col	Other rep.		1-130/130	100	86.26	plasmidfinder	DQ298019	ColRNAI_1__DQ298019		E. coli
P0144	ColRNAI_1	Col	Other rep.		1-130/130	100	88.55	plasmidfinder	DQ298019	ColRNAI_1__DQ298019		E. coli
P0145	ColRNAI_1	Col	Other rep.		1-130/130	100	87.02	plasmidfinder	DQ298019	ColRNAI_1__DQ298019		E. coli
P0146	ColRNAI_1	Col	Other rep.		13-130/130	90.77	89.17	plasmidfinder	DQ298019	ColRNAI_1__DQ298019		E. coli
P0151	ColRNAI_1	Col	Other rep.		1-130/130	100	87.79	plasmidfinder	DQ298019	ColRNAI_1__DQ298019		E. coli
P0152	ColRNAI_1	Col	Other rep.		13-130/130	90.77	89.17	plasmidfinder	DQ298019	ColRNAI_1__DQ298019		E. coli
P0153	ColRNAI_1	Col	Other rep.		13-130/130	90.77	89.17	plasmidfinder	DQ298019	ColRNAI_1__DQ298019		E. coli
P0156	ColRNAI_1	Col	Other rep.		1-130/130	100	87.79	plasmidfinder	DQ298019	ColRNAI_1__DQ298019		E. coli
P0158	ColRNAI_1	Col	Other rep.		11-130/130	92.31	89.26	plasmidfinder	DQ298019	ColRNAI_1__DQ298019		E. coli
P0158	ColRNAI_1	Col	Other rep.		11-130/130	92.31	88.43	plasmidfinder	DQ298019	ColRNAI_1__DQ298019		E. coli
P0162	ColRNAI_1	Col	Other rep.		1-118/130	90.77	90.68	plasmidfinder	DQ298019	ColRNAI_1__DQ298019		E. coli
P0164	ColRNAI_1	Col	Other rep.		1-130/130	100	87.79	plasmidfinder	DQ298019	ColRNAI_1__DQ298019		E. coli
P0169	ColRNAI_1	Col	Other rep.		1-130/130	100	88.55	plasmidfinder	DQ298019	ColRNAI_1__DQ298019		E. coli
P0264	ColRNAI_1	Col	Other rep.		1-130/130	100	85.5	plasmidfinder	DQ298019	ColRNAI_1__DQ298019		E. coli
P0337	ColRNAI_1	Col	Other rep.		1-118/130	90.77	88.98	plasmidfinder	DQ298019	ColRNAI_1__DQ298019		E. coli
P0398	ColRNAI_1	Col	Other rep.		13-130/130	90.77	89.17	plasmidfinder	DQ298019	ColRNAI_1__DQ298019		E. coli
P0398	ColRNAI_1	Col	Other rep.		1-130/130	100	87.02	plasmidfinder	DQ298019	ColRNAI_1__DQ298019		E. coli
P0440	ColRNAI_1	Col	Other rep.		1-128/130	98.46	84.5	plasmidfinder	DQ298019	ColRNAI_1__DQ298019		E. coli
P0440	ColRNAI_1	Col	Other rep.		1-123/130	94.62	86.18	plasmidfinder	DQ298019	ColRNAI_1__DQ298019		E. coli
P0440	ColRNAI_1	Col	Other rep.		1-130/130	100	88.55	plasmidfinder	DQ298019	ColRNAI_1__DQ298019		E. coli
P0475	ColRNAI_1	Col	Other rep.		1-118/130	90.77	88.98	plasmidfinder	DQ298019	ColRNAI_1__DQ298019		E. coli
P0568	ColRNAI_1	Col	Other rep.		1-128/130	98.46	85.27	plasmidfinder	DQ298019	ColRNAI_1__DQ298019		E. coli
P0590	ColRNAI_1	Col	Other rep.		1-130/130	100	90.08	plasmidfinder	DQ298019	ColRNAI_1__DQ298019		E. coli
P0590	ColRNAI_1	Col	Other rep.		13-130/130	90.77	89.17	plasmidfinder	DQ298019	ColRNAI_1__DQ298019		E. coli
P0593	ColRNAI_1	Col	Other rep.		1-130/130	100	87.02	plasmidfinder	DQ298019	ColRNAI_1__DQ298019		E. coli
P0616	ColRNAI_1	Col	Other rep.		1-130/130	100	86.26	plasmidfinder	DQ298019	ColRNAI_1__DQ298019		E. coli
P0649	ColRNAI_1	Col	Other rep.		1-130/130	100	88.55	plasmidfinder	DQ298019	ColRNAI_1__DQ298019		E. coli
P0836	ColRNAI_1	Col	Other rep.		13-130/130	90.77	89.17	plasmidfinder	DQ298019	ColRNAI_1__DQ298019		E. coli
P0845	ColRNAI_1	Col	Other rep.		1-130/130	100	88.55	plasmidfinder	DQ298019	ColRNAI_1__DQ298019		E. coli
P0869	ColRNAI_1	Col	Other rep.		1-128/130	98.46	81.39	plasmidfinder	DQ298019	ColRNAI_1__DQ298019		E. coli
P0870	ColRNAI_1	Col	Other rep.		1-130/130	100	90.08	plasmidfinder	DQ298019	ColRNAI_1__DQ298019		E. coli
P0870	ColRNAI_1	Col	Other rep.		1-128/130	98.46	82.95	plasmidfinder	DQ298019	ColRNAI_1__DQ298019		E. coli
P0873	ColRNAI_1	Col	Other rep.		1-118/130	90	84.75	plasmidfinder	DQ298019	ColRNAI_1__DQ298019		E. coli
P0908	ColRNAI_1	Col	Other rep.		13-130/130	90.77	89.17	plasmidfinder	DQ298019	ColRNAI_1__DQ298019		E. coli
P0908	ColRNAI_1	Col	Other rep.		1-130/130	100	87.02	plasmidfinder	DQ298019	ColRNAI_1__DQ298019		E. coli
P0930	ColRNAI_1	Col	Other rep.		1-128/130	98.46	84.5	plasmidfinder	DQ298019	ColRNAI_1__DQ298019		E. coli
P0930	ColRNAI_1	Col	Other rep.		1-130/130	100	88.55	plasmidfinder	DQ298019	ColRNAI_1__DQ298019		E. coli
P0957	ColRNAI_1	Col	Other rep.		1-128/130	98.46	80	plasmidfinder	DQ298019	ColRNAI_1__DQ298019		E. coli
P0957	ColRNAI_1	Col	Other rep.		1-128/130	98.46	89.06	plasmidfinder	DQ298019	ColRNAI_1__DQ298019		E. coli
P0967	ColRNAI_1	Col	Other rep.		1-130/130	100	88.55	plasmidfinder	DQ298019	ColRNAI_1__DQ298019		E. coli
P0976	ColRNAI_1	Col	Other rep.		7-130/130	95.38	89.6	plasmidfinder	DQ298019	ColRNAI_1__DQ298019		E. coli
P0976	ColRNAI_1	Col	Other rep.		7-130/130	95.38	88.8	plasmidfinder	DQ298019	ColRNAI_1__DQ298019		E. coli
P1046	ColRNAI_1	Col	Other rep.		1-130/130	100	85.5	plasmidfinder	DQ298019	ColRNAI_1__DQ298019		E. coli
P1085	ColRNAI_1	Col	Other rep.		1-130/130	100	85.5	plasmidfinder	DQ298019	ColRNAI_1__DQ298019		E. coli
P1086	ColRNAI_1	Col	Other rep.		1-130/130	100	85.5	plasmidfinder	DQ298019	ColRNAI_1__DQ298019		E. coli
P1086	ColRNAI_1	Col	Other rep.		13-128/130	89.23	82.05	plasmidfinder	DQ298019	ColRNAI_1__DQ298019		E. coli
P1087	ColRNAI_1	Col	Other rep.		1-130/130	100	85.5	plasmidfinder	DQ298019	ColRNAI_1__DQ298019		E. coli
P1088	ColRNAI_1	Col	Other rep.		1-118/130	90.77	88.98	plasmidfinder	DQ298019	ColRNAI_1__DQ298019		E. coli
P1089	ColRNAI_1	Col	Other rep.		1-130/130	100	85.5	plasmidfinder	DQ298019	ColRNAI_1__DQ298019		E. coli
P1090	ColRNAI_1	Col	Other rep.		1-130/130	100	88.55	plasmidfinder	DQ298019	ColRNAI_1__DQ298019		E. coli
P1091	ColRNAI_1	Col	Other rep.		1-128/130	98.46	84.5	plasmidfinder	DQ298019	ColRNAI_1__DQ298019		E. coli
P1091	ColRNAI_1	Col	Other rep.		1-130/130	100	88.55	plasmidfinder	DQ298019	ColRNAI_1__DQ298019		E. coli
P1091	ColRNAI_1	Col	Other rep.		1-128/130	98.46	89.06	plasmidfinder	DQ298019	ColRNAI_1__DQ298019		E. coli
P1115	ColRNAI_1	Col	Other rep.		1-130/130	100	90.08	plasmidfinder	DQ298019	ColRNAI_1__DQ298019		E. coli
P1115	ColRNAI_1	Col	Other rep.		13-130/130	90.77	89.17	plasmidfinder	DQ298019	ColRNAI_1__DQ298019		E. coli
P1118	ColRNAI_1	Col	Other rep.		1-130/130	100	90.08	plasmidfinder	DQ298019	ColRNAI_1__DQ298019		E. coli
P1118	ColRNAI_1	Col	Other rep.		13-130/130	90.77	89.17	plasmidfinder	DQ298019	ColRNAI_1__DQ298019		E. coli
P1119	ColRNAI_1	Col	Other rep.		1-130/130	100	90.08	plasmidfinder	DQ298019	ColRNAI_1__DQ298019		E. coli
P1119	ColRNAI_1	Col	Other rep.		13-130/130	90.77	89.17	plasmidfinder	DQ298019	ColRNAI_1__DQ298019		E. coli
P1121	ColRNAI_1	Col	Other rep.		1-130/130	100	87.79	plasmidfinder	DQ298019	ColRNAI_1__DQ298019		E. coli
P1143	ColRNAI_1	Col	Other rep.		1-130/130	100	87.02	plasmidfinder	DQ298019	ColRNAI_1__DQ298019		E. coli
P1144	ColRNAI_1	Col	Other rep.		1-130/130	100	87.02	plasmidfinder	DQ298019	ColRNAI_1__DQ298019		E. coli
P1145	ColRNAI_1	Col	Other rep.		1-130/130	100	87.02	plasmidfinder	DQ298019	ColRNAI_1__DQ298019		E. coli
P1156	ColRNAI_1	Col	Other rep.		13-130/130	90.77	89.17	plasmidfinder	DQ298019	ColRNAI_1__DQ298019		E. coli
P1156	ColRNAI_1	Col	Other rep.		1-130/130	100	88.55	plasmidfinder	DQ298019	ColRNAI_1__DQ298019		E. coli
P1178	ColRNAI_1	Col	Other rep.		13-130/130	90.77	89.17	plasmidfinder	DQ298019	ColRNAI_1__DQ298019		E. coli
P1189	ColRNAI_1	Col	Other rep.		1-130/130	100	87.79	plasmidfinder	DQ298019	ColRNAI_1__DQ298019		E. coli
P1194	ColRNAI_1	Col	Other rep.		11-130/130	92.31	89.26	plasmidfinder	DQ298019	ColRNAI_1__DQ298019		E. coli
P1194	ColRNAI_1	Col	Other rep.		11-130/130	92.31	88.43	plasmidfinder	DQ298019	ColRNAI_1__DQ298019		E. coli
P1197	ColRNAI_1	Col	Other rep.		1-130/130	100	87.02	plasmidfinder	DQ298019	ColRNAI_1__DQ298019		E. coli
P1202	ColRNAI_1	Col	Other rep.		1-130/130	100	87.79	plasmidfinder	DQ298019	ColRNAI_1__DQ298019		E. coli
P1217	ColRNAI_1	Col	Other rep.		1-130/130	100	87.79	plasmidfinder	DQ298019	ColRNAI_1__DQ298019		E. coli
P1227	ColRNAI_1	Col	Other rep.		1-128/130	98.46	83.72	plasmidfinder	DQ298019	ColRNAI_1__DQ298019		E. coli
P0038	blaCTX-M-1_1	ESBL	ESBL	blaCTX-M-1 group	1-876/876	100	100	resfinder	DQ915955	blaCTX-M-1	Amoxicillin;Ampicillin;Aztreonam;Cefepime;Cefotaxime;Ceftazidime;Ceftriaxone;Piperacillin;Ticarcillin	E. coli
P0042	blaCTX-M-1_1	ESBL	ESBL	blaCTX-M-1 group	1-876/876	100	100	resfinder	DQ915955	blaCTX-M-1	Amoxicillin;Ampicillin;Aztreonam;Cefepime;Cefotaxime;Ceftazidime;Ceftriaxone;Piperacillin;Ticarcillin	E. coli
P0046	blaCTX-M-1_1	ESBL	ESBL	blaCTX-M-1 group	1-876/876	100	100	resfinder	DQ915955	blaCTX-M-1	Amoxicillin;Ampicillin;Aztreonam;Cefepime;Cefotaxime;Ceftazidime;Ceftriaxone;Piperacillin;Ticarcillin	E. coli
P0056	blaCTX-M-1_1	ESBL	ESBL	blaCTX-M-1 group	1-876/876	100	100	resfinder	DQ915955	blaCTX-M-1	Amoxicillin;Ampicillin;Aztreonam;Cefepime;Cefotaxime;Ceftazidime;Ceftriaxone;Piperacillin;Ticarcillin	E. coli
P0058	blaCTX-M-1_1	ESBL	ESBL	blaCTX-M-1 group	1-876/876	100	100	resfinder	DQ915955	blaCTX-M-1	Amoxicillin;Ampicillin;Aztreonam;Cefepime;Cefotaxime;Ceftazidime;Ceftriaxone;Piperacillin;Ticarcillin	E. coli
P0071	blaCTX-M-1_1	ESBL	ESBL	blaCTX-M-1 group	1-876/876	100	100	resfinder	DQ915955	blaCTX-M-1	Amoxicillin;Ampicillin;Aztreonam;Cefepime;Cefotaxime;Ceftazidime;Ceftriaxone;Piperacillin;Ticarcillin	E. coli
P0076	blaCTX-M-1_1	ESBL	ESBL	blaCTX-M-1 group	1-876/876	100	100	resfinder	DQ915955	blaCTX-M-1	Amoxicillin;Ampicillin;Aztreonam;Cefepime;Cefotaxime;Ceftazidime;Ceftriaxone;Piperacillin;Ticarcillin	E. coli
P0084	blaCTX-M-1_1	ESBL	ESBL	blaCTX-M-1 group	1-876/876	100	100	resfinder	DQ915955	blaCTX-M-1	Amoxicillin;Ampicillin;Aztreonam;Cefepime;Cefotaxime;Ceftazidime;Ceftriaxone;Piperacillin;Ticarcillin	E. coli
P0085	blaCTX-M-1_1	ESBL	ESBL	blaCTX-M-1 group	1-876/876	100	100	resfinder	DQ915955	blaCTX-M-1	Amoxicillin;Ampicillin;Aztreonam;Cefepime;Cefotaxime;Ceftazidime;Ceftriaxone;Piperacillin;Ticarcillin	E. coli
P0086	blaCTX-M-1_1	ESBL	ESBL	blaCTX-M-1 group	1-876/876	100	100	resfinder	DQ915955	blaCTX-M-1	Amoxicillin;Ampicillin;Aztreonam;Cefepime;Cefotaxime;Ceftazidime;Ceftriaxone;Piperacillin;Ticarcillin	E. coli
P0091	blaCTX-M-1_1	ESBL	ESBL	blaCTX-M-1 group	1-876/876	100	100	resfinder	DQ915955	blaCTX-M-1	Amoxicillin;Ampicillin;Aztreonam;Cefepime;Cefotaxime;Ceftazidime;Ceftriaxone;Piperacillin;Ticarcillin	E. coli
P0098	blaCTX-M-1_1	ESBL	ESBL	blaCTX-M-1 group	1-876/876	100	99.89	resfinder	DQ915955	blaCTX-M-1	Amoxicillin;Ampicillin;Aztreonam;Cefepime;Cefotaxime;Ceftazidime;Ceftriaxone;Piperacillin;Ticarcillin	E. coli
P0100	blaCTX-M-1_1	ESBL	ESBL	blaCTX-M-1 group	1-876/876	100	100	resfinder	DQ915955	blaCTX-M-1	Amoxicillin;Ampicillin;Aztreonam;Cefepime;Cefotaxime;Ceftazidime;Ceftriaxone;Piperacillin;Ticarcillin	E. coli
P0120	blaCTX-M-1_1	ESBL	ESBL	blaCTX-M-1 group	1-876/876	100	100	resfinder	DQ915955	blaCTX-M-1	Amoxicillin;Ampicillin;Aztreonam;Cefepime;Cefotaxime;Ceftazidime;Ceftriaxone;Piperacillin;Ticarcillin	E. coli
P0121	blaCTX-M-1_1	ESBL	ESBL	blaCTX-M-1 group	1-876/876	100	99.89	resfinder	DQ915955	blaCTX-M-1	Amoxicillin;Ampicillin;Aztreonam;Cefepime;Cefotaxime;Ceftazidime;Ceftriaxone;Piperacillin;Ticarcillin	E. coli
P0127	blaCTX-M-1_1	ESBL	ESBL	blaCTX-M-1 group	1-876/876	100	100	resfinder	DQ915955	blaCTX-M-1	Amoxicillin;Ampicillin;Aztreonam;Cefepime;Cefotaxime;Ceftazidime;Ceftriaxone;Piperacillin;Ticarcillin	E. coli
P0135	blaCTX-M-1_1	ESBL	ESBL	blaCTX-M-1 group	1-876/876	100	100	resfinder	DQ915955	blaCTX-M-1	Amoxicillin;Ampicillin;Aztreonam;Cefepime;Cefotaxime;Ceftazidime;Ceftriaxone;Piperacillin;Ticarcillin	E. coli
P0136	blaCTX-M-1_1	ESBL	ESBL	blaCTX-M-1 group	1-876/876	100	100	resfinder	DQ915955	blaCTX-M-1	Amoxicillin;Ampicillin;Aztreonam;Cefepime;Cefotaxime;Ceftazidime;Ceftriaxone;Piperacillin;Ticarcillin	E. coli
P0151	blaCTX-M-1_1	ESBL	ESBL	blaCTX-M-1 group	1-876/876	100	100	resfinder	DQ915955	blaCTX-M-1	Amoxicillin;Ampicillin;Aztreonam;Cefepime;Cefotaxime;Ceftazidime;Ceftriaxone;Piperacillin;Ticarcillin	E. coli
P0164	blaCTX-M-1_1	ESBL	ESBL	blaCTX-M-1 group	1-876/876	100	100	resfinder	DQ915955	blaCTX-M-1	Amoxicillin;Ampicillin;Aztreonam;Cefepime;Cefotaxime;Ceftazidime;Ceftriaxone;Piperacillin;Ticarcillin	E. coli
P0264	blaCTX-M-1_1	ESBL	ESBL	blaCTX-M-1 group	1-876/876	100	100	resfinder	DQ915955	blaCTX-M-1	Amoxicillin;Ampicillin;Aztreonam;Cefepime;Cefotaxime;Ceftazidime;Ceftriaxone;Piperacillin;Ticarcillin	E. coli
P0337	blaCTX-M-1_1	ESBL	ESBL	blaCTX-M-1 group	1-876/876	100	100	resfinder	DQ915955	blaCTX-M-1	Amoxicillin;Ampicillin;Aztreonam;Cefepime;Cefotaxime;Ceftazidime;Ceftriaxone;Piperacillin;Ticarcillin	E. coli
P0367	blaCTX-M-1_1	ESBL	ESBL	blaCTX-M-1 group	1-876/876	100	100	resfinder	DQ915955	blaCTX-M-1	Amoxicillin;Ampicillin;Aztreonam;Cefepime;Cefotaxime;Ceftazidime;Ceftriaxone;Piperacillin;Ticarcillin	E. coli
P0475	blaCTX-M-1_1	ESBL	ESBL	blaCTX-M-1 group	1-876/876	100	100	resfinder	DQ915955	blaCTX-M-1	Amoxicillin;Ampicillin;Aztreonam;Cefepime;Cefotaxime;Ceftazidime;Ceftriaxone;Piperacillin;Ticarcillin	E. coli
P0596	blaCTX-M-1_1	ESBL	ESBL	blaCTX-M-1 group	1-876/876	100	100	resfinder	DQ915955	blaCTX-M-1	Amoxicillin;Ampicillin;Aztreonam;Cefepime;Cefotaxime;Ceftazidime;Ceftriaxone;Piperacillin;Ticarcillin	E. coli
P0833	blaCTX-M-1_1	ESBL	ESBL	blaCTX-M-1 group	1-876/876	100	100	resfinder	DQ915955	blaCTX-M-1	Amoxicillin;Ampicillin;Aztreonam;Cefepime;Cefotaxime;Ceftazidime;Ceftriaxone;Piperacillin;Ticarcillin	E. coli
P0834	blaCTX-M-1_1	ESBL	ESBL	blaCTX-M-1 group	1-876/876	100	100	resfinder	DQ915955	blaCTX-M-1	Amoxicillin;Ampicillin;Aztreonam;Cefepime;Cefotaxime;Ceftazidime;Ceftriaxone;Piperacillin;Ticarcillin	E. coli
P0869	blaCTX-M-1_1	ESBL	ESBL	blaCTX-M-1 group	1-876/876	100	100	resfinder	DQ915955	blaCTX-M-1	Amoxicillin;Ampicillin;Aztreonam;Cefepime;Cefotaxime;Ceftazidime;Ceftriaxone;Piperacillin;Ticarcillin	E. coli
P0873	blaCTX-M-1_1	ESBL	ESBL	blaCTX-M-1 group	1-876/876	100	100	resfinder	DQ915955	blaCTX-M-1	Amoxicillin;Ampicillin;Aztreonam;Cefepime;Cefotaxime;Ceftazidime;Ceftriaxone;Piperacillin;Ticarcillin	E. coli
P0886	blaCTX-M-1_1	ESBL	ESBL	blaCTX-M-1 group	1-876/876	100	100	resfinder	DQ915955	blaCTX-M-1	Amoxicillin;Ampicillin;Aztreonam;Cefepime;Cefotaxime;Ceftazidime;Ceftriaxone;Piperacillin;Ticarcillin	E. coli
P1046	blaCTX-M-1_1	ESBL	ESBL	blaCTX-M-1 group	1-876/876	100	100	resfinder	DQ915955	blaCTX-M-1	Amoxicillin;Ampicillin;Aztreonam;Cefepime;Cefotaxime;Ceftazidime;Ceftriaxone;Piperacillin;Ticarcillin	E. coli
P1085	blaCTX-M-1_1	ESBL	ESBL	blaCTX-M-1 group	1-876/876	100	100	resfinder	DQ915955	blaCTX-M-1	Amoxicillin;Ampicillin;Aztreonam;Cefepime;Cefotaxime;Ceftazidime;Ceftriaxone;Piperacillin;Ticarcillin	E. coli
P1086	blaCTX-M-1_1	ESBL	ESBL	blaCTX-M-1 group	1-876/876	100	100	resfinder	DQ915955	blaCTX-M-1	Amoxicillin;Ampicillin;Aztreonam;Cefepime;Cefotaxime;Ceftazidime;Ceftriaxone;Piperacillin;Ticarcillin	E. coli
P1087	blaCTX-M-1_1	ESBL	ESBL	blaCTX-M-1 group	1-876/876	100	100	resfinder	DQ915955	blaCTX-M-1	Amoxicillin;Ampicillin;Aztreonam;Cefepime;Cefotaxime;Ceftazidime;Ceftriaxone;Piperacillin;Ticarcillin	E. coli
P1088	blaCTX-M-1_1	ESBL	ESBL	blaCTX-M-1 group	1-876/876	100	100	resfinder	DQ915955	blaCTX-M-1	Amoxicillin;Ampicillin;Aztreonam;Cefepime;Cefotaxime;Ceftazidime;Ceftriaxone;Piperacillin;Ticarcillin	E. coli
P1089	blaCTX-M-1_1	ESBL	ESBL	blaCTX-M-1 group	1-876/876	100	100	resfinder	DQ915955	blaCTX-M-1	Amoxicillin;Ampicillin;Aztreonam;Cefepime;Cefotaxime;Ceftazidime;Ceftriaxone;Piperacillin;Ticarcillin	E. coli
P1149	blaCTX-M-1_1	ESBL	ESBL	blaCTX-M-1 group	1-876/876	100	100	resfinder	DQ915955	blaCTX-M-1	Amoxicillin;Ampicillin;Aztreonam;Cefepime;Cefotaxime;Ceftazidime;Ceftriaxone;Piperacillin;Ticarcillin	E. coli
P1150	blaCTX-M-1_1	ESBL	ESBL	blaCTX-M-1 group	1-876/876	100	100	resfinder	DQ915955	blaCTX-M-1	Amoxicillin;Ampicillin;Aztreonam;Cefepime;Cefotaxime;Ceftazidime;Ceftriaxone;Piperacillin;Ticarcillin	E. coli
P1151	blaCTX-M-1_1	ESBL	ESBL	blaCTX-M-1 group	1-876/876	100	100	resfinder	DQ915955	blaCTX-M-1	Amoxicillin;Ampicillin;Aztreonam;Cefepime;Cefotaxime;Ceftazidime;Ceftriaxone;Piperacillin;Ticarcillin	E. coli
P1179	blaCTX-M-1_1	ESBL	ESBL	blaCTX-M-1 group	1-876/876	100	100	resfinder	DQ915955	blaCTX-M-1	Amoxicillin;Ampicillin;Aztreonam;Cefepime;Cefotaxime;Ceftazidime;Ceftriaxone;Piperacillin;Ticarcillin	E. coli
P1180	blaCTX-M-1_1	ESBL	ESBL	blaCTX-M-1 group	1-876/876	100	100	resfinder	DQ915955	blaCTX-M-1	Amoxicillin;Ampicillin;Aztreonam;Cefepime;Cefotaxime;Ceftazidime;Ceftriaxone;Piperacillin;Ticarcillin	E. coli
P1181	blaCTX-M-1_1	ESBL	ESBL	blaCTX-M-1 group	1-876/876	100	99.89	resfinder	DQ915955	blaCTX-M-1	Amoxicillin;Ampicillin;Aztreonam;Cefepime;Cefotaxime;Ceftazidime;Ceftriaxone;Piperacillin;Ticarcillin	E. coli
P1182	blaCTX-M-1_1	ESBL	ESBL	blaCTX-M-1 group	1-876/876	100	100	resfinder	DQ915955	blaCTX-M-1	Amoxicillin;Ampicillin;Aztreonam;Cefepime;Cefotaxime;Ceftazidime;Ceftriaxone;Piperacillin;Ticarcillin	E. coli
P1183	blaCTX-M-1_1	ESBL	ESBL	blaCTX-M-1 group	1-876/876	100	100	resfinder	DQ915955	blaCTX-M-1	Amoxicillin;Ampicillin;Aztreonam;Cefepime;Cefotaxime;Ceftazidime;Ceftriaxone;Piperacillin;Ticarcillin	E. coli
P1198	blaCTX-M-1_1	ESBL	ESBL	blaCTX-M-1 group	1-876/876	100	99.89	resfinder	DQ915955	blaCTX-M-1	Amoxicillin;Ampicillin;Aztreonam;Cefepime;Cefotaxime;Ceftazidime;Ceftriaxone;Piperacillin;Ticarcillin	E. coli
P1199	blaCTX-M-1_1	ESBL	ESBL	blaCTX-M-1 group	1-876/876	100	100	resfinder	DQ915955	blaCTX-M-1	Amoxicillin;Ampicillin;Aztreonam;Cefepime;Cefotaxime;Ceftazidime;Ceftriaxone;Piperacillin;Ticarcillin	E. coli
P1200	blaCTX-M-1_1	ESBL	ESBL	blaCTX-M-1 group	1-876/876	100	100	resfinder	DQ915955	blaCTX-M-1	Amoxicillin;Ampicillin;Aztreonam;Cefepime;Cefotaxime;Ceftazidime;Ceftriaxone;Piperacillin;Ticarcillin	E. coli
P1201	blaCTX-M-1_1	ESBL	ESBL	blaCTX-M-1 group	1-876/876	100	100	resfinder	DQ915955	blaCTX-M-1	Amoxicillin;Ampicillin;Aztreonam;Cefepime;Cefotaxime;Ceftazidime;Ceftriaxone;Piperacillin;Ticarcillin	E. coli
P1215	blaCTX-M-1_1	ESBL	ESBL	blaCTX-M-1 group	1-876/876	100	100	resfinder	DQ915955	blaCTX-M-1	Amoxicillin;Ampicillin;Aztreonam;Cefepime;Cefotaxime;Ceftazidime;Ceftriaxone;Piperacillin;Ticarcillin	E. coli
P1254	blaCTX-M-1_1	ESBL	ESBL	blaCTX-M-1 group	1-876/876	100	100	resfinder	DQ915955	blaCTX-M-1	Amoxicillin;Ampicillin;Aztreonam;Cefepime;Cefotaxime;Ceftazidime;Ceftriaxone;Piperacillin;Ticarcillin	E. coli
P0040	blaCTX-M-14_1	ESBL	ESBL	blaCTX-M-9 group	1-876/876	100	100	resfinder	AF252622	blaCTX-M-14	Amoxicillin;Ampicillin;Aztreonam;Cefepime;Cefotaxime;Ceftazidime;Ceftriaxone;Piperacillin;Ticarcillin	E. coli
P0052	blaCTX-M-14_1	ESBL	ESBL	blaCTX-M-9 group	1-876/876	100	100	resfinder	AF252622	blaCTX-M-14	Amoxicillin;Ampicillin;Aztreonam;Cefepime;Cefotaxime;Ceftazidime;Ceftriaxone;Piperacillin;Ticarcillin	E. coli
P0060	blaCTX-M-14_1	ESBL	ESBL	blaCTX-M-9 group	1-876/876	100	100	resfinder	AF252622	blaCTX-M-14	Amoxicillin;Ampicillin;Aztreonam;Cefepime;Cefotaxime;Ceftazidime;Ceftriaxone;Piperacillin;Ticarcillin	E. coli
P0061	blaCTX-M-14_1	ESBL	ESBL	blaCTX-M-9 group	1-876/876	100	100	resfinder	AF252622	blaCTX-M-14	Amoxicillin;Ampicillin;Aztreonam;Cefepime;Cefotaxime;Ceftazidime;Ceftriaxone;Piperacillin;Ticarcillin	E. coli
P0074	blaCTX-M-14_1	ESBL	ESBL	blaCTX-M-9 group	1-876/876	100	100	resfinder	AF252622	blaCTX-M-14	Amoxicillin;Ampicillin;Aztreonam;Cefepime;Cefotaxime;Ceftazidime;Ceftriaxone;Piperacillin;Ticarcillin	E. coli
P0082	blaCTX-M-14_1	ESBL	ESBL	blaCTX-M-9 group	1-876/876	100	100	resfinder	AF252622	blaCTX-M-14	Amoxicillin;Ampicillin;Aztreonam;Cefepime;Cefotaxime;Ceftazidime;Ceftriaxone;Piperacillin;Ticarcillin	E. coli
P0088	blaCTX-M-14_1	ESBL	ESBL	blaCTX-M-9 group	1-876/876	100	100	resfinder	AF252622	blaCTX-M-14	Amoxicillin;Ampicillin;Aztreonam;Cefepime;Cefotaxime;Ceftazidime;Ceftriaxone;Piperacillin;Ticarcillin	E. coli
P0089	blaCTX-M-14_1	ESBL	ESBL	blaCTX-M-9 group	1-876/876	100	100	resfinder	AF252622	blaCTX-M-14	Amoxicillin;Ampicillin;Aztreonam;Cefepime;Cefotaxime;Ceftazidime;Ceftriaxone;Piperacillin;Ticarcillin	E. coli
P0090	blaCTX-M-14_1	ESBL	ESBL	blaCTX-M-9 group	1-876/876	100	100	resfinder	AF252622	blaCTX-M-14	Amoxicillin;Ampicillin;Aztreonam;Cefepime;Cefotaxime;Ceftazidime;Ceftriaxone;Piperacillin;Ticarcillin	E. coli
P0097	blaCTX-M-14_1	ESBL	ESBL	blaCTX-M-9 group	1-876/876	100	100	resfinder	AF252622	blaCTX-M-14	Amoxicillin;Ampicillin;Aztreonam;Cefepime;Cefotaxime;Ceftazidime;Ceftriaxone;Piperacillin;Ticarcillin	E. coli
P0105	blaCTX-M-14_1	ESBL	ESBL	blaCTX-M-9 group	1-876/876	100	100	resfinder	AF252622	blaCTX-M-14	Amoxicillin;Ampicillin;Aztreonam;Cefepime;Cefotaxime;Ceftazidime;Ceftriaxone;Piperacillin;Ticarcillin	E. coli
P0111	blaCTX-M-14_1	ESBL	ESBL	blaCTX-M-9 group	1-876/876	100	100	resfinder	AF252622	blaCTX-M-14	Amoxicillin;Ampicillin;Aztreonam;Cefepime;Cefotaxime;Ceftazidime;Ceftriaxone;Piperacillin;Ticarcillin	E. coli
P0114	blaCTX-M-14_1	ESBL	ESBL	blaCTX-M-9 group	1-876/876	100	100	resfinder	AF252622	blaCTX-M-14	Amoxicillin;Ampicillin;Aztreonam;Cefepime;Cefotaxime;Ceftazidime;Ceftriaxone;Piperacillin;Ticarcillin	E. coli
P0115	blaCTX-M-14_1	ESBL	ESBL	blaCTX-M-9 group	1-876/876	100	100	resfinder	AF252622	blaCTX-M-14	Amoxicillin;Ampicillin;Aztreonam;Cefepime;Cefotaxime;Ceftazidime;Ceftriaxone;Piperacillin;Ticarcillin	E. coli
P0118	blaCTX-M-14_1	ESBL	ESBL	blaCTX-M-9 group	1-876/876	100	100	resfinder	AF252622	blaCTX-M-14	Amoxicillin;Ampicillin;Aztreonam;Cefepime;Cefotaxime;Ceftazidime;Ceftriaxone;Piperacillin;Ticarcillin	E. coli
P0128	blaCTX-M-14_1	ESBL	ESBL	blaCTX-M-9 group	1-876/876	100	100	resfinder	AF252622	blaCTX-M-14	Amoxicillin;Ampicillin;Aztreonam;Cefepime;Cefotaxime;Ceftazidime;Ceftriaxone;Piperacillin;Ticarcillin	E. coli
P0132	blaCTX-M-14_1	ESBL	ESBL	blaCTX-M-9 group	1-876/876	100	100	resfinder	AF252622	blaCTX-M-14	Amoxicillin;Ampicillin;Aztreonam;Cefepime;Cefotaxime;Ceftazidime;Ceftriaxone;Piperacillin;Ticarcillin	E. coli
P0133	blaCTX-M-14_1	ESBL	ESBL	blaCTX-M-9 group	1-876/876	100	100	resfinder	AF252622	blaCTX-M-14	Amoxicillin;Ampicillin;Aztreonam;Cefepime;Cefotaxime;Ceftazidime;Ceftriaxone;Piperacillin;Ticarcillin	E. coli
P0140	blaCTX-M-14_1	ESBL	ESBL	blaCTX-M-9 group	1-876/876	100	100	resfinder	AF252622	blaCTX-M-14	Amoxicillin;Ampicillin;Aztreonam;Cefepime;Cefotaxime;Ceftazidime;Ceftriaxone;Piperacillin;Ticarcillin	E. coli
P0144	blaCTX-M-14_1	ESBL	ESBL	blaCTX-M-9 group	1-876/876	100	100	resfinder	AF252622	blaCTX-M-14	Amoxicillin;Ampicillin;Aztreonam;Cefepime;Cefotaxime;Ceftazidime;Ceftriaxone;Piperacillin;Ticarcillin	E. coli
P0152	blaCTX-M-14_1	ESBL	ESBL	blaCTX-M-9 group	1-876/876	100	100	resfinder	AF252622	blaCTX-M-14	Amoxicillin;Ampicillin;Aztreonam;Cefepime;Cefotaxime;Ceftazidime;Ceftriaxone;Piperacillin;Ticarcillin	E. coli
P0153	blaCTX-M-14_1	ESBL	ESBL	blaCTX-M-9 group	1-876/876	100	99.89	resfinder	AF252622	blaCTX-M-14	Amoxicillin;Ampicillin;Aztreonam;Cefepime;Cefotaxime;Ceftazidime;Ceftriaxone;Piperacillin;Ticarcillin	E. coli
P0169	blaCTX-M-14_1	ESBL	ESBL	blaCTX-M-9 group	1-876/876	100	100	resfinder	AF252622	blaCTX-M-14	Amoxicillin;Ampicillin;Aztreonam;Cefepime;Cefotaxime;Ceftazidime;Ceftriaxone;Piperacillin;Ticarcillin	E. coli
P0290	blaCTX-M-14_1	ESBL	ESBL	blaCTX-M-9 group	1-876/876	100	100	resfinder	AF252622	blaCTX-M-14	Amoxicillin;Ampicillin;Aztreonam;Cefepime;Cefotaxime;Ceftazidime;Ceftriaxone;Piperacillin;Ticarcillin	E. coli
P0385	blaCTX-M-14_1	ESBL	ESBL	blaCTX-M-9 group	1-876/876	100	100	resfinder	AF252622	blaCTX-M-14	Amoxicillin;Ampicillin;Aztreonam;Cefepime;Cefotaxime;Ceftazidime;Ceftriaxone;Piperacillin;Ticarcillin	E. coli
P0590	blaCTX-M-14_1	ESBL	ESBL	blaCTX-M-9 group	1-876/876	100	100	resfinder	AF252622	blaCTX-M-14	Amoxicillin;Ampicillin;Aztreonam;Cefepime;Cefotaxime;Ceftazidime;Ceftriaxone;Piperacillin;Ticarcillin	E. coli
P0595	blaCTX-M-14_1	ESBL	ESBL	blaCTX-M-9 group	1-876/876	100	100	resfinder	AF252622	blaCTX-M-14	Amoxicillin;Ampicillin;Aztreonam;Cefepime;Cefotaxime;Ceftazidime;Ceftriaxone;Piperacillin;Ticarcillin	E. coli
P0845	blaCTX-M-14_1	ESBL	ESBL	blaCTX-M-9 group	1-876/876	100	100	resfinder	AF252622	blaCTX-M-14	Amoxicillin;Ampicillin;Aztreonam;Cefepime;Cefotaxime;Ceftazidime;Ceftriaxone;Piperacillin;Ticarcillin	E. coli
P1090	blaCTX-M-14_1	ESBL	ESBL	blaCTX-M-9 group	1-876/876	100	100	resfinder	AF252622	blaCTX-M-14	Amoxicillin;Ampicillin;Aztreonam;Cefepime;Cefotaxime;Ceftazidime;Ceftriaxone;Piperacillin;Ticarcillin	E. coli
P1115	blaCTX-M-14_1	ESBL	ESBL	blaCTX-M-9 group	1-876/876	100	100	resfinder	AF252622	blaCTX-M-14	Amoxicillin;Ampicillin;Aztreonam;Cefepime;Cefotaxime;Ceftazidime;Ceftriaxone;Piperacillin;Ticarcillin	E. coli
P1118	blaCTX-M-14_1	ESBL	ESBL	blaCTX-M-9 group	1-876/876	100	100	resfinder	AF252622	blaCTX-M-14	Amoxicillin;Ampicillin;Aztreonam;Cefepime;Cefotaxime;Ceftazidime;Ceftriaxone;Piperacillin;Ticarcillin	E. coli
P1119	blaCTX-M-14_1	ESBL	ESBL	blaCTX-M-9 group	1-876/876	100	100	resfinder	AF252622	blaCTX-M-14	Amoxicillin;Ampicillin;Aztreonam;Cefepime;Cefotaxime;Ceftazidime;Ceftriaxone;Piperacillin;Ticarcillin	E. coli
P1156	blaCTX-M-14_1	ESBL	ESBL	blaCTX-M-9 group	1-876/876	100	100	resfinder	AF252622	blaCTX-M-14	Amoxicillin;Ampicillin;Aztreonam;Cefepime;Cefotaxime;Ceftazidime;Ceftriaxone;Piperacillin;Ticarcillin	E. coli
P1159	blaCTX-M-14_1	ESBL	ESBL	blaCTX-M-9 group	1-876/876	100	100	resfinder	AF252622	blaCTX-M-14	Amoxicillin;Ampicillin;Aztreonam;Cefepime;Cefotaxime;Ceftazidime;Ceftriaxone;Piperacillin;Ticarcillin	E. coli
P1178	blaCTX-M-14_1	ESBL	ESBL	blaCTX-M-9 group	1-876/876	100	100	resfinder	AF252622	blaCTX-M-14	Amoxicillin;Ampicillin;Aztreonam;Cefepime;Cefotaxime;Ceftazidime;Ceftriaxone;Piperacillin;Ticarcillin	E. coli
P1189	blaCTX-M-14_1	ESBL	ESBL	blaCTX-M-9 group	1-876/876	100	100	resfinder	AF252622	blaCTX-M-14	Amoxicillin;Ampicillin;Aztreonam;Cefepime;Cefotaxime;Ceftazidime;Ceftriaxone;Piperacillin;Ticarcillin	E. coli
P1190	blaCTX-M-14_1	ESBL	ESBL	blaCTX-M-9 group	1-876/876	100	100	resfinder	AF252622	blaCTX-M-14	Amoxicillin;Ampicillin;Aztreonam;Cefepime;Cefotaxime;Ceftazidime;Ceftriaxone;Piperacillin;Ticarcillin	E. coli
P1191	blaCTX-M-14_1	ESBL	ESBL	blaCTX-M-9 group	1-876/876	100	100	resfinder	AF252622	blaCTX-M-14	Amoxicillin;Ampicillin;Aztreonam;Cefepime;Cefotaxime;Ceftazidime;Ceftriaxone;Piperacillin;Ticarcillin	E. coli
P1192	blaCTX-M-14_1	ESBL	ESBL	blaCTX-M-9 group	1-876/876	100	100	resfinder	AF252622	blaCTX-M-14	Amoxicillin;Ampicillin;Aztreonam;Cefepime;Cefotaxime;Ceftazidime;Ceftriaxone;Piperacillin;Ticarcillin	E. coli
P1227	blaCTX-M-14_1	ESBL	ESBL	blaCTX-M-9 group	1-876/876	100	100	resfinder	AF252622	blaCTX-M-14	Amoxicillin;Ampicillin;Aztreonam;Cefepime;Cefotaxime;Ceftazidime;Ceftriaxone;Piperacillin;Ticarcillin	E. coli
P0079	blaCTX-M-14b_1	ESBL	ESBL	blaCTX-M-9 group	1-876/876	100	99.89	resfinder	DQ359215	blaCTX-M-14b	Amoxicillin;Ampicillin;Aztreonam;Cefepime;Cefotaxime;Ceftazidime;Ceftriaxone;Piperacillin;Ticarcillin	E. coli
P0080	blaCTX-M-14b_1	ESBL	ESBL	blaCTX-M-9 group	1-876/876	100	100	resfinder	DQ359215	blaCTX-M-14b	Amoxicillin;Ampicillin;Aztreonam;Cefepime;Cefotaxime;Ceftazidime;Ceftriaxone;Piperacillin;Ticarcillin	E. coli
P0103	blaCTX-M-14b_1	ESBL	ESBL	blaCTX-M-9 group	1-876/876	100	99.89	resfinder	DQ359215	blaCTX-M-14b	Amoxicillin;Ampicillin;Aztreonam;Cefepime;Cefotaxime;Ceftazidime;Ceftriaxone;Piperacillin;Ticarcillin	E. coli
P0117	blaCTX-M-14b_1	ESBL	ESBL	blaCTX-M-9 group	1-876/876	100	99.89	resfinder	DQ359215	blaCTX-M-14b	Amoxicillin;Ampicillin;Aztreonam;Cefepime;Cefotaxime;Ceftazidime;Ceftriaxone;Piperacillin;Ticarcillin	E. coli
P0126	blaCTX-M-14b_1	ESBL	ESBL	blaCTX-M-9 group	1-876/876	100	100	resfinder	DQ359215	blaCTX-M-14b	Amoxicillin;Ampicillin;Aztreonam;Cefepime;Cefotaxime;Ceftazidime;Ceftriaxone;Piperacillin;Ticarcillin	E. coli
P0129	blaCTX-M-14b_1	ESBL	ESBL	blaCTX-M-9 group	1-876/876	100	99.89	resfinder	DQ359215	blaCTX-M-14b	Amoxicillin;Ampicillin;Aztreonam;Cefepime;Cefotaxime;Ceftazidime;Ceftriaxone;Piperacillin;Ticarcillin	E. coli
P0137	blaCTX-M-14b_1	ESBL	ESBL	blaCTX-M-9 group	1-876/876	100	100	resfinder	DQ359215	blaCTX-M-14b	Amoxicillin;Ampicillin;Aztreonam;Cefepime;Cefotaxime;Ceftazidime;Ceftriaxone;Piperacillin;Ticarcillin	E. coli
P0145	blaCTX-M-14b_1	ESBL	ESBL	blaCTX-M-9 group	1-876/876	100	99.89	resfinder	DQ359215	blaCTX-M-14b	Amoxicillin;Ampicillin;Aztreonam;Cefepime;Cefotaxime;Ceftazidime;Ceftriaxone;Piperacillin;Ticarcillin	E. coli
P0150	blaCTX-M-14b_1	ESBL	ESBL	blaCTX-M-9 group	1-876/876	100	100	resfinder	DQ359215	blaCTX-M-14b	Amoxicillin;Ampicillin;Aztreonam;Cefepime;Cefotaxime;Ceftazidime;Ceftriaxone;Piperacillin;Ticarcillin	E. coli
P0575	blaCTX-M-14b_1	ESBL	ESBL	blaCTX-M-9 group	1-876/876	100	100	resfinder	DQ359215	blaCTX-M-14b	Amoxicillin;Ampicillin;Aztreonam;Cefepime;Cefotaxime;Ceftazidime;Ceftriaxone;Piperacillin;Ticarcillin	E. coli
P0593	blaCTX-M-14b_1	ESBL	ESBL	blaCTX-M-9 group	1-876/876	100	99.89	resfinder	DQ359215	blaCTX-M-14b	Amoxicillin;Ampicillin;Aztreonam;Cefepime;Cefotaxime;Ceftazidime;Ceftriaxone;Piperacillin;Ticarcillin	E. coli
P1143	blaCTX-M-14b_1	ESBL	ESBL	blaCTX-M-9 group	1-876/876	100	99.89	resfinder	DQ359215	blaCTX-M-14b	Amoxicillin;Ampicillin;Aztreonam;Cefepime;Cefotaxime;Ceftazidime;Ceftriaxone;Piperacillin;Ticarcillin	E. coli
P1144	blaCTX-M-14b_1	ESBL	ESBL	blaCTX-M-9 group	1-876/876	100	99.89	resfinder	DQ359215	blaCTX-M-14b	Amoxicillin;Ampicillin;Aztreonam;Cefepime;Cefotaxime;Ceftazidime;Ceftriaxone;Piperacillin;Ticarcillin	E. coli
P1145	blaCTX-M-14b_1	ESBL	ESBL	blaCTX-M-9 group	1-876/876	100	99.89	resfinder	DQ359215	blaCTX-M-14b	Amoxicillin;Ampicillin;Aztreonam;Cefepime;Cefotaxime;Ceftazidime;Ceftriaxone;Piperacillin;Ticarcillin	E. coli
P1186	blaCTX-M-14b_1	ESBL	ESBL	blaCTX-M-9 group	1-876/876	100	100	resfinder	DQ359215	blaCTX-M-14b	Amoxicillin;Ampicillin;Aztreonam;Cefepime;Cefotaxime;Ceftazidime;Ceftriaxone;Piperacillin;Ticarcillin	E. coli
P1197	blaCTX-M-14b_1	ESBL	ESBL	blaCTX-M-9 group	1-876/876	100	99.89	resfinder	DQ359215	blaCTX-M-14b	Amoxicillin;Ampicillin;Aztreonam;Cefepime;Cefotaxime;Ceftazidime;Ceftriaxone;Piperacillin;Ticarcillin	E. coli
P0036	blaCTX-M-15_1	ESBL	ESBL	blaCTX-M-1 group	1-876/876	100	100	resfinder	AY044436	blaCTX-M-15	Amoxicillin;Ampicillin;Aztreonam;Cefepime;Cefotaxime;Ceftazidime;Ceftriaxone;Piperacillin;Ticarcillin	E. coli
P0041	blaCTX-M-15_1	ESBL	ESBL	blaCTX-M-1 group	1-876/876	100	100	resfinder	AY044436	blaCTX-M-15	Amoxicillin;Ampicillin;Aztreonam;Cefepime;Cefotaxime;Ceftazidime;Ceftriaxone;Piperacillin;Ticarcillin	E. coli
P0043	blaCTX-M-15_1	ESBL	ESBL	blaCTX-M-1 group	1-876/876	100	100	resfinder	AY044436	blaCTX-M-15	Amoxicillin;Ampicillin;Aztreonam;Cefepime;Cefotaxime;Ceftazidime;Ceftriaxone;Piperacillin;Ticarcillin	E. coli
P0044	blaCTX-M-15_1	ESBL	ESBL	blaCTX-M-1 group	1-876/876	100	100	resfinder	AY044436	blaCTX-M-15	Amoxicillin;Ampicillin;Aztreonam;Cefepime;Cefotaxime;Ceftazidime;Ceftriaxone;Piperacillin;Ticarcillin	E. coli
P0045	blaCTX-M-15_1	ESBL	ESBL	blaCTX-M-1 group	1-876/876	100	100	resfinder	AY044436	blaCTX-M-15	Amoxicillin;Ampicillin;Aztreonam;Cefepime;Cefotaxime;Ceftazidime;Ceftriaxone;Piperacillin;Ticarcillin	E. coli
P0047	blaCTX-M-15_1	ESBL	ESBL	blaCTX-M-1 group	1-876/876	100	100	resfinder	AY044436	blaCTX-M-15	Amoxicillin;Ampicillin;Aztreonam;Cefepime;Cefotaxime;Ceftazidime;Ceftriaxone;Piperacillin;Ticarcillin	E. coli
P0048	blaCTX-M-15_1	ESBL	ESBL	blaCTX-M-1 group	1-876/876	100	100	resfinder	AY044436	blaCTX-M-15	Amoxicillin;Ampicillin;Aztreonam;Cefepime;Cefotaxime;Ceftazidime;Ceftriaxone;Piperacillin;Ticarcillin	E. coli
P0049	blaCTX-M-15_1	ESBL	ESBL	blaCTX-M-1 group	1-876/876	100	100	resfinder	AY044436	blaCTX-M-15	Amoxicillin;Ampicillin;Aztreonam;Cefepime;Cefotaxime;Ceftazidime;Ceftriaxone;Piperacillin;Ticarcillin	E. coli
P0050	blaCTX-M-15_1	ESBL	ESBL	blaCTX-M-1 group	1-876/876	100	100	resfinder	AY044436	blaCTX-M-15	Amoxicillin;Ampicillin;Aztreonam;Cefepime;Cefotaxime;Ceftazidime;Ceftriaxone;Piperacillin;Ticarcillin	E. coli
P0051	blaCTX-M-15_1	ESBL	ESBL	blaCTX-M-1 group	1-876/876	100	100	resfinder	AY044436	blaCTX-M-15	Amoxicillin;Ampicillin;Aztreonam;Cefepime;Cefotaxime;Ceftazidime;Ceftriaxone;Piperacillin;Ticarcillin	E. coli
P0055	blaCTX-M-15_1	ESBL	ESBL	blaCTX-M-1 group	1-876/876	100	100	resfinder	AY044436	blaCTX-M-15	Amoxicillin;Ampicillin;Aztreonam;Cefepime;Cefotaxime;Ceftazidime;Ceftriaxone;Piperacillin;Ticarcillin	E. coli
P0057	blaCTX-M-15_1	ESBL	ESBL	blaCTX-M-1 group	1-876/876	100	100	resfinder	AY044436	blaCTX-M-15	Amoxicillin;Ampicillin;Aztreonam;Cefepime;Cefotaxime;Ceftazidime;Ceftriaxone;Piperacillin;Ticarcillin	E. coli
P0059	blaCTX-M-15_1	ESBL	ESBL	blaCTX-M-1 group	1-876/876	100	100	resfinder	AY044436	blaCTX-M-15	Amoxicillin;Ampicillin;Aztreonam;Cefepime;Cefotaxime;Ceftazidime;Ceftriaxone;Piperacillin;Ticarcillin	E. coli
P0062	blaCTX-M-15_1	ESBL	ESBL	blaCTX-M-1 group	1-876/876	100	100	resfinder	AY044436	blaCTX-M-15	Amoxicillin;Ampicillin;Aztreonam;Cefepime;Cefotaxime;Ceftazidime;Ceftriaxone;Piperacillin;Ticarcillin	E. coli
P0063	blaCTX-M-15_1	ESBL	ESBL	blaCTX-M-1 group	1-876/876	100	100	resfinder	AY044436	blaCTX-M-15	Amoxicillin;Ampicillin;Aztreonam;Cefepime;Cefotaxime;Ceftazidime;Ceftriaxone;Piperacillin;Ticarcillin	E. coli
P0064	blaCTX-M-15_1	ESBL	ESBL	blaCTX-M-1 group	1-876/876	100	100	resfinder	AY044436	blaCTX-M-15	Amoxicillin;Ampicillin;Aztreonam;Cefepime;Cefotaxime;Ceftazidime;Ceftriaxone;Piperacillin;Ticarcillin	E. coli
P0065	blaCTX-M-15_1	ESBL	ESBL	blaCTX-M-1 group	1-876/876	100	100	resfinder	AY044436	blaCTX-M-15	Amoxicillin;Ampicillin;Aztreonam;Cefepime;Cefotaxime;Ceftazidime;Ceftriaxone;Piperacillin;Ticarcillin	E. coli
P0067	blaCTX-M-15_1	ESBL	ESBL	blaCTX-M-1 group	1-876/876	100	100	resfinder	AY044436	blaCTX-M-15	Amoxicillin;Ampicillin;Aztreonam;Cefepime;Cefotaxime;Ceftazidime;Ceftriaxone;Piperacillin;Ticarcillin	E. coli
P0068	blaCTX-M-15_1	ESBL	ESBL	blaCTX-M-1 group	1-876/876	100	100	resfinder	AY044436	blaCTX-M-15	Amoxicillin;Ampicillin;Aztreonam;Cefepime;Cefotaxime;Ceftazidime;Ceftriaxone;Piperacillin;Ticarcillin	E. coli
P0069	blaCTX-M-15_1	ESBL	ESBL	blaCTX-M-1 group	1-876/876	100	100	resfinder	AY044436	blaCTX-M-15	Amoxicillin;Ampicillin;Aztreonam;Cefepime;Cefotaxime;Ceftazidime;Ceftriaxone;Piperacillin;Ticarcillin	E. coli
P0070	blaCTX-M-15_1	ESBL	ESBL	blaCTX-M-1 group	1-876/876	100	100	resfinder	AY044436	blaCTX-M-15	Amoxicillin;Ampicillin;Aztreonam;Cefepime;Cefotaxime;Ceftazidime;Ceftriaxone;Piperacillin;Ticarcillin	E. coli
P0072	blaCTX-M-15_1	ESBL	ESBL	blaCTX-M-1 group	1-876/876	100	100	resfinder	AY044436	blaCTX-M-15	Amoxicillin;Ampicillin;Aztreonam;Cefepime;Cefotaxime;Ceftazidime;Ceftriaxone;Piperacillin;Ticarcillin	E. coli
P0073	blaCTX-M-15_1	ESBL	ESBL	blaCTX-M-1 group	1-876/876	100	100	resfinder	AY044436	blaCTX-M-15	Amoxicillin;Ampicillin;Aztreonam;Cefepime;Cefotaxime;Ceftazidime;Ceftriaxone;Piperacillin;Ticarcillin	E. coli
P0075	blaCTX-M-15_1	ESBL	ESBL	blaCTX-M-1 group	1-876/876	100	100	resfinder	AY044436	blaCTX-M-15	Amoxicillin;Ampicillin;Aztreonam;Cefepime;Cefotaxime;Ceftazidime;Ceftriaxone;Piperacillin;Ticarcillin	E. coli
P0077	blaCTX-M-15_1	ESBL	ESBL	blaCTX-M-1 group	1-876/876	100	100	resfinder	AY044436	blaCTX-M-15	Amoxicillin;Ampicillin;Aztreonam;Cefepime;Cefotaxime;Ceftazidime;Ceftriaxone;Piperacillin;Ticarcillin	E. coli
P0081	blaCTX-M-15_1	ESBL	ESBL	blaCTX-M-1 group	1-876/876	100	100	resfinder	AY044436	blaCTX-M-15	Amoxicillin;Ampicillin;Aztreonam;Cefepime;Cefotaxime;Ceftazidime;Ceftriaxone;Piperacillin;Ticarcillin	E. coli
P0087	blaCTX-M-15_1	ESBL	ESBL	blaCTX-M-1 group	1-876/876	100	100	resfinder	AY044436	blaCTX-M-15	Amoxicillin;Ampicillin;Aztreonam;Cefepime;Cefotaxime;Ceftazidime;Ceftriaxone;Piperacillin;Ticarcillin	E. coli
P0096	blaCTX-M-15_1	ESBL	ESBL	blaCTX-M-1 group	1-876/876	100	100	resfinder	AY044436	blaCTX-M-15	Amoxicillin;Ampicillin;Aztreonam;Cefepime;Cefotaxime;Ceftazidime;Ceftriaxone;Piperacillin;Ticarcillin	E. coli
P0102	blaCTX-M-15_1	ESBL	ESBL	blaCTX-M-1 group	1-876/876	100	100	resfinder	AY044436	blaCTX-M-15	Amoxicillin;Ampicillin;Aztreonam;Cefepime;Cefotaxime;Ceftazidime;Ceftriaxone;Piperacillin;Ticarcillin	E. coli
P0106	blaCTX-M-15_1	ESBL	ESBL	blaCTX-M-1 group	1-876/876	100	100	resfinder	AY044436	blaCTX-M-15	Amoxicillin;Ampicillin;Aztreonam;Cefepime;Cefotaxime;Ceftazidime;Ceftriaxone;Piperacillin;Ticarcillin	E. coli
P0107	blaCTX-M-15_1	ESBL	ESBL	blaCTX-M-1 group	1-876/876	100	100	resfinder	AY044436	blaCTX-M-15	Amoxicillin;Ampicillin;Aztreonam;Cefepime;Cefotaxime;Ceftazidime;Ceftriaxone;Piperacillin;Ticarcillin	E. coli
P0108	blaCTX-M-15_1	ESBL	ESBL	blaCTX-M-1 group	1-876/876	100	100	resfinder	AY044436	blaCTX-M-15	Amoxicillin;Ampicillin;Aztreonam;Cefepime;Cefotaxime;Ceftazidime;Ceftriaxone;Piperacillin;Ticarcillin	E. coli
P0109	blaCTX-M-15_1	ESBL	ESBL	blaCTX-M-1 group	1-876/876	100	100	resfinder	AY044436	blaCTX-M-15	Amoxicillin;Ampicillin;Aztreonam;Cefepime;Cefotaxime;Ceftazidime;Ceftriaxone;Piperacillin;Ticarcillin	E. coli
P0110	blaCTX-M-15_1	ESBL	ESBL	blaCTX-M-1 group	1-876/876	100	100	resfinder	AY044436	blaCTX-M-15	Amoxicillin;Ampicillin;Aztreonam;Cefepime;Cefotaxime;Ceftazidime;Ceftriaxone;Piperacillin;Ticarcillin	E. coli
P0112	blaCTX-M-15_1	ESBL	ESBL	blaCTX-M-1 group	1-876/876	100	100	resfinder	AY044436	blaCTX-M-15	Amoxicillin;Ampicillin;Aztreonam;Cefepime;Cefotaxime;Ceftazidime;Ceftriaxone;Piperacillin;Ticarcillin	E. coli
P0113	blaCTX-M-15_1	ESBL	ESBL	blaCTX-M-1 group	1-876/876	100	100	resfinder	AY044436	blaCTX-M-15	Amoxicillin;Ampicillin;Aztreonam;Cefepime;Cefotaxime;Ceftazidime;Ceftriaxone;Piperacillin;Ticarcillin	E. coli
P0116	blaCTX-M-15_1	ESBL	ESBL	blaCTX-M-1 group	1-876/876	100	100	resfinder	AY044436	blaCTX-M-15	Amoxicillin;Ampicillin;Aztreonam;Cefepime;Cefotaxime;Ceftazidime;Ceftriaxone;Piperacillin;Ticarcillin	E. coli
P0119	blaCTX-M-15_1	ESBL	ESBL	blaCTX-M-1 group	1-876/876	100	100	resfinder	AY044436	blaCTX-M-15	Amoxicillin;Ampicillin;Aztreonam;Cefepime;Cefotaxime;Ceftazidime;Ceftriaxone;Piperacillin;Ticarcillin	E. coli
P0124	blaCTX-M-15_1	ESBL	ESBL	blaCTX-M-1 group	1-876/876	100	100	resfinder	AY044436	blaCTX-M-15	Amoxicillin;Ampicillin;Aztreonam;Cefepime;Cefotaxime;Ceftazidime;Ceftriaxone;Piperacillin;Ticarcillin	E. coli
P0125	blaCTX-M-15_1	ESBL	ESBL	blaCTX-M-1 group	1-876/876	100	100	resfinder	AY044436	blaCTX-M-15	Amoxicillin;Ampicillin;Aztreonam;Cefepime;Cefotaxime;Ceftazidime;Ceftriaxone;Piperacillin;Ticarcillin	E. coli
P0130	blaCTX-M-15_1	ESBL	ESBL	blaCTX-M-1 group	1-876/876	100	100	resfinder	AY044436	blaCTX-M-15	Amoxicillin;Ampicillin;Aztreonam;Cefepime;Cefotaxime;Ceftazidime;Ceftriaxone;Piperacillin;Ticarcillin	E. coli
P0131	blaCTX-M-15_1	ESBL	ESBL	blaCTX-M-1 group	1-876/876	100	100	resfinder	AY044436	blaCTX-M-15	Amoxicillin;Ampicillin;Aztreonam;Cefepime;Cefotaxime;Ceftazidime;Ceftriaxone;Piperacillin;Ticarcillin	E. coli
P0134	blaCTX-M-15_1	ESBL	ESBL	blaCTX-M-1 group	1-876/876	100	100	resfinder	AY044436	blaCTX-M-15	Amoxicillin;Ampicillin;Aztreonam;Cefepime;Cefotaxime;Ceftazidime;Ceftriaxone;Piperacillin;Ticarcillin	E. coli
P0138	blaCTX-M-15_1	ESBL	ESBL	blaCTX-M-1 group	1-876/876	100	100	resfinder	AY044436	blaCTX-M-15	Amoxicillin;Ampicillin;Aztreonam;Cefepime;Cefotaxime;Ceftazidime;Ceftriaxone;Piperacillin;Ticarcillin	E. coli
P0139	blaCTX-M-15_1	ESBL	ESBL	blaCTX-M-1 group	1-876/876	100	100	resfinder	AY044436	blaCTX-M-15	Amoxicillin;Ampicillin;Aztreonam;Cefepime;Cefotaxime;Ceftazidime;Ceftriaxone;Piperacillin;Ticarcillin	E. coli
P0142	blaCTX-M-15_1	ESBL	ESBL	blaCTX-M-1 group	1-876/876	100	100	resfinder	AY044436	blaCTX-M-15	Amoxicillin;Ampicillin;Aztreonam;Cefepime;Cefotaxime;Ceftazidime;Ceftriaxone;Piperacillin;Ticarcillin	E. coli
P0143	blaCTX-M-15_1	ESBL	ESBL	blaCTX-M-1 group	1-876/876	100	100	resfinder	AY044436	blaCTX-M-15	Amoxicillin;Ampicillin;Aztreonam;Cefepime;Cefotaxime;Ceftazidime;Ceftriaxone;Piperacillin;Ticarcillin	E. coli
P0146	blaCTX-M-15_1	ESBL	ESBL	blaCTX-M-1 group	1-876/876	100	100	resfinder	AY044436	blaCTX-M-15	Amoxicillin;Ampicillin;Aztreonam;Cefepime;Cefotaxime;Ceftazidime;Ceftriaxone;Piperacillin;Ticarcillin	E. coli
P0147	blaCTX-M-15_1	ESBL	ESBL	blaCTX-M-1 group	1-876/876	100	100	resfinder	AY044436	blaCTX-M-15	Amoxicillin;Ampicillin;Aztreonam;Cefepime;Cefotaxime;Ceftazidime;Ceftriaxone;Piperacillin;Ticarcillin	E. coli
P0149	blaCTX-M-15_1	ESBL	ESBL	blaCTX-M-1 group	1-876/876	100	100	resfinder	AY044436	blaCTX-M-15	Amoxicillin;Ampicillin;Aztreonam;Cefepime;Cefotaxime;Ceftazidime;Ceftriaxone;Piperacillin;Ticarcillin	E. coli
P0154	blaCTX-M-15_1	ESBL	ESBL	blaCTX-M-1 group	1-876/876	100	100	resfinder	AY044436	blaCTX-M-15	Amoxicillin;Ampicillin;Aztreonam;Cefepime;Cefotaxime;Ceftazidime;Ceftriaxone;Piperacillin;Ticarcillin	E. coli
P0156	blaCTX-M-15_1	ESBL	ESBL	blaCTX-M-1 group	1-876/876	100	100	resfinder	AY044436	blaCTX-M-15	Amoxicillin;Ampicillin;Aztreonam;Cefepime;Cefotaxime;Ceftazidime;Ceftriaxone;Piperacillin;Ticarcillin	E. coli
P0158	blaCTX-M-15_1	ESBL	ESBL	blaCTX-M-1 group	1-876/876	100	100	resfinder	AY044436	blaCTX-M-15	Amoxicillin;Ampicillin;Aztreonam;Cefepime;Cefotaxime;Ceftazidime;Ceftriaxone;Piperacillin;Ticarcillin	E. coli
P0159	blaCTX-M-15_1	ESBL	ESBL	blaCTX-M-1 group	1-876/876	100	100	resfinder	AY044436	blaCTX-M-15	Amoxicillin;Ampicillin;Aztreonam;Cefepime;Cefotaxime;Ceftazidime;Ceftriaxone;Piperacillin;Ticarcillin	E. coli
P0161	blaCTX-M-15_1	ESBL	ESBL	blaCTX-M-1 group	1-876/876	100	100	resfinder	AY044436	blaCTX-M-15	Amoxicillin;Ampicillin;Aztreonam;Cefepime;Cefotaxime;Ceftazidime;Ceftriaxone;Piperacillin;Ticarcillin	E. coli
P0163	blaCTX-M-15_1	ESBL	ESBL	blaCTX-M-1 group	1-876/876	100	100	resfinder	AY044436	blaCTX-M-15	Amoxicillin;Ampicillin;Aztreonam;Cefepime;Cefotaxime;Ceftazidime;Ceftriaxone;Piperacillin;Ticarcillin	E. coli
P0165	blaCTX-M-15_1	ESBL	ESBL	blaCTX-M-1 group	1-876/876	100	100	resfinder	AY044436	blaCTX-M-15	Amoxicillin;Ampicillin;Aztreonam;Cefepime;Cefotaxime;Ceftazidime;Ceftriaxone;Piperacillin;Ticarcillin	E. coli
P0166	blaCTX-M-15_1	ESBL	ESBL	blaCTX-M-1 group	1-876/876	100	100	resfinder	AY044436	blaCTX-M-15	Amoxicillin;Ampicillin;Aztreonam;Cefepime;Cefotaxime;Ceftazidime;Ceftriaxone;Piperacillin;Ticarcillin	E. coli
P0167	blaCTX-M-15_1	ESBL	ESBL	blaCTX-M-1 group	1-876/876	100	100	resfinder	AY044436	blaCTX-M-15	Amoxicillin;Ampicillin;Aztreonam;Cefepime;Cefotaxime;Ceftazidime;Ceftriaxone;Piperacillin;Ticarcillin	E. coli
P0194	blaCTX-M-15_1	ESBL	ESBL	blaCTX-M-1 group	1-876/876	100	100	resfinder	AY044436	blaCTX-M-15	Amoxicillin;Ampicillin;Aztreonam;Cefepime;Cefotaxime;Ceftazidime;Ceftriaxone;Piperacillin;Ticarcillin	E. coli
P0220	blaCTX-M-15_1	ESBL	ESBL	blaCTX-M-1 group	1-876/876	100	100	resfinder	AY044436	blaCTX-M-15	Amoxicillin;Ampicillin;Aztreonam;Cefepime;Cefotaxime;Ceftazidime;Ceftriaxone;Piperacillin;Ticarcillin	E. coli
P0252	blaCTX-M-15_1	ESBL	ESBL	blaCTX-M-1 group	1-876/876	100	100	resfinder	AY044436	blaCTX-M-15	Amoxicillin;Ampicillin;Aztreonam;Cefepime;Cefotaxime;Ceftazidime;Ceftriaxone;Piperacillin;Ticarcillin	E. coli
P0254	blaCTX-M-15_1	ESBL	ESBL	blaCTX-M-1 group	1-876/876	100	100	resfinder	AY044436	blaCTX-M-15	Amoxicillin;Ampicillin;Aztreonam;Cefepime;Cefotaxime;Ceftazidime;Ceftriaxone;Piperacillin;Ticarcillin	E. coli
P0256	blaCTX-M-15_1	ESBL	ESBL	blaCTX-M-1 group	1-876/876	100	100	resfinder	AY044436	blaCTX-M-15	Amoxicillin;Ampicillin;Aztreonam;Cefepime;Cefotaxime;Ceftazidime;Ceftriaxone;Piperacillin;Ticarcillin	E. coli
P0273	blaCTX-M-15_1	ESBL	ESBL	blaCTX-M-1 group	1-876/876	100	100	resfinder	AY044436	blaCTX-M-15	Amoxicillin;Ampicillin;Aztreonam;Cefepime;Cefotaxime;Ceftazidime;Ceftriaxone;Piperacillin;Ticarcillin	E. coli
P0288	blaCTX-M-15_1	ESBL	ESBL	blaCTX-M-1 group	1-876/876	100	100	resfinder	AY044436	blaCTX-M-15	Amoxicillin;Ampicillin;Aztreonam;Cefepime;Cefotaxime;Ceftazidime;Ceftriaxone;Piperacillin;Ticarcillin	E. coli
P0290	blaCTX-M-15_1	ESBL	ESBL	blaCTX-M-1 group	1-876/876	100	100	resfinder	AY044436	blaCTX-M-15	Amoxicillin;Ampicillin;Aztreonam;Cefepime;Cefotaxime;Ceftazidime;Ceftriaxone;Piperacillin;Ticarcillin	E. coli
P0317	blaCTX-M-15_1	ESBL	ESBL	blaCTX-M-1 group	1-876/876	100	100	resfinder	AY044436	blaCTX-M-15	Amoxicillin;Ampicillin;Aztreonam;Cefepime;Cefotaxime;Ceftazidime;Ceftriaxone;Piperacillin;Ticarcillin	E. coli
P0339	blaCTX-M-15_1	ESBL	ESBL	blaCTX-M-1 group	1-876/876	100	100	resfinder	AY044436	blaCTX-M-15	Amoxicillin;Ampicillin;Aztreonam;Cefepime;Cefotaxime;Ceftazidime;Ceftriaxone;Piperacillin;Ticarcillin	E. coli
P0340	blaCTX-M-15_1	ESBL	ESBL	blaCTX-M-1 group	1-876/876	100	100	resfinder	AY044436	blaCTX-M-15	Amoxicillin;Ampicillin;Aztreonam;Cefepime;Cefotaxime;Ceftazidime;Ceftriaxone;Piperacillin;Ticarcillin	E. coli
P0385	blaCTX-M-15_1	ESBL	ESBL	blaCTX-M-1 group	1-876/876	100	100	resfinder	AY044436	blaCTX-M-15	Amoxicillin;Ampicillin;Aztreonam;Cefepime;Cefotaxime;Ceftazidime;Ceftriaxone;Piperacillin;Ticarcillin	E. coli
P0387	blaCTX-M-15_1	ESBL	ESBL	blaCTX-M-1 group	1-876/876	100	100	resfinder	AY044436	blaCTX-M-15	Amoxicillin;Ampicillin;Aztreonam;Cefepime;Cefotaxime;Ceftazidime;Ceftriaxone;Piperacillin;Ticarcillin	E. coli
P0398	blaCTX-M-15_1	ESBL	ESBL	blaCTX-M-1 group	1-876/876	100	100	resfinder	AY044436	blaCTX-M-15	Amoxicillin;Ampicillin;Aztreonam;Cefepime;Cefotaxime;Ceftazidime;Ceftriaxone;Piperacillin;Ticarcillin	E. coli
P0399	blaCTX-M-15_1	ESBL	ESBL	blaCTX-M-1 group	1-876/876	100	100	resfinder	AY044436	blaCTX-M-15	Amoxicillin;Ampicillin;Aztreonam;Cefepime;Cefotaxime;Ceftazidime;Ceftriaxone;Piperacillin;Ticarcillin	E. coli
P0424	blaCTX-M-15_1	ESBL	ESBL	blaCTX-M-1 group	1-876/876	100	100	resfinder	AY044436	blaCTX-M-15	Amoxicillin;Ampicillin;Aztreonam;Cefepime;Cefotaxime;Ceftazidime;Ceftriaxone;Piperacillin;Ticarcillin	E. coli
P0440	blaCTX-M-15_1	ESBL	ESBL	blaCTX-M-1 group	1-876/876	100	100	resfinder	AY044436	blaCTX-M-15	Amoxicillin;Ampicillin;Aztreonam;Cefepime;Cefotaxime;Ceftazidime;Ceftriaxone;Piperacillin;Ticarcillin	E. coli
P0450	blaCTX-M-15_1	ESBL	ESBL	blaCTX-M-1 group	1-876/876	100	100	resfinder	AY044436	blaCTX-M-15	Amoxicillin;Ampicillin;Aztreonam;Cefepime;Cefotaxime;Ceftazidime;Ceftriaxone;Piperacillin;Ticarcillin	E. coli
P0568	blaCTX-M-15_1	ESBL	ESBL	blaCTX-M-1 group	1-876/876	100	100	resfinder	AY044436	blaCTX-M-15	Amoxicillin;Ampicillin;Aztreonam;Cefepime;Cefotaxime;Ceftazidime;Ceftriaxone;Piperacillin;Ticarcillin	E. coli
P0586	blaCTX-M-15_1	ESBL	ESBL	blaCTX-M-1 group	1-876/876	100	100	resfinder	AY044436	blaCTX-M-15	Amoxicillin;Ampicillin;Aztreonam;Cefepime;Cefotaxime;Ceftazidime;Ceftriaxone;Piperacillin;Ticarcillin	E. coli
P0609	blaCTX-M-15_1	ESBL	ESBL	blaCTX-M-1 group	1-876/876	100	100	resfinder	AY044436	blaCTX-M-15	Amoxicillin;Ampicillin;Aztreonam;Cefepime;Cefotaxime;Ceftazidime;Ceftriaxone;Piperacillin;Ticarcillin	E. coli
P0616	blaCTX-M-15_1	ESBL	ESBL	blaCTX-M-1 group	1-876/876	100	100	resfinder	AY044436	blaCTX-M-15	Amoxicillin;Ampicillin;Aztreonam;Cefepime;Cefotaxime;Ceftazidime;Ceftriaxone;Piperacillin;Ticarcillin	E. coli
P0620	blaCTX-M-15_1	ESBL	ESBL	blaCTX-M-1 group	1-876/876	100	100	resfinder	AY044436	blaCTX-M-15	Amoxicillin;Ampicillin;Aztreonam;Cefepime;Cefotaxime;Ceftazidime;Ceftriaxone;Piperacillin;Ticarcillin	E. coli
P0649	blaCTX-M-15_1	ESBL	ESBL	blaCTX-M-1 group	1-876/876	100	100	resfinder	AY044436	blaCTX-M-15	Amoxicillin;Ampicillin;Aztreonam;Cefepime;Cefotaxime;Ceftazidime;Ceftriaxone;Piperacillin;Ticarcillin	E. coli
P0652	blaCTX-M-15_1	ESBL	ESBL	blaCTX-M-1 group	1-876/876	100	100	resfinder	AY044436	blaCTX-M-15	Amoxicillin;Ampicillin;Aztreonam;Cefepime;Cefotaxime;Ceftazidime;Ceftriaxone;Piperacillin;Ticarcillin	E. coli
P0825	blaCTX-M-15_1	ESBL	ESBL	blaCTX-M-1 group	1-876/876	100	100	resfinder	AY044436	blaCTX-M-15	Amoxicillin;Ampicillin;Aztreonam;Cefepime;Cefotaxime;Ceftazidime;Ceftriaxone;Piperacillin;Ticarcillin	E. coli
P0826	blaCTX-M-15_1	ESBL	ESBL	blaCTX-M-1 group	1-876/876	100	100	resfinder	AY044436	blaCTX-M-15	Amoxicillin;Ampicillin;Aztreonam;Cefepime;Cefotaxime;Ceftazidime;Ceftriaxone;Piperacillin;Ticarcillin	E. coli
P0843	blaCTX-M-15_1	ESBL	ESBL	blaCTX-M-1 group	1-876/876	100	100	resfinder	AY044436	blaCTX-M-15	Amoxicillin;Ampicillin;Aztreonam;Cefepime;Cefotaxime;Ceftazidime;Ceftriaxone;Piperacillin;Ticarcillin	E. coli
P0844	blaCTX-M-15_1	ESBL	ESBL	blaCTX-M-1 group	1-876/876	100	100	resfinder	AY044436	blaCTX-M-15	Amoxicillin;Ampicillin;Aztreonam;Cefepime;Cefotaxime;Ceftazidime;Ceftriaxone;Piperacillin;Ticarcillin	E. coli
P0870	blaCTX-M-15_1	ESBL	ESBL	blaCTX-M-1 group	1-876/876	100	100	resfinder	AY044436	blaCTX-M-15	Amoxicillin;Ampicillin;Aztreonam;Cefepime;Cefotaxime;Ceftazidime;Ceftriaxone;Piperacillin;Ticarcillin	E. coli
P0875	blaCTX-M-15_1	ESBL	ESBL	blaCTX-M-1 group	1-876/876	100	100	resfinder	AY044436	blaCTX-M-15	Amoxicillin;Ampicillin;Aztreonam;Cefepime;Cefotaxime;Ceftazidime;Ceftriaxone;Piperacillin;Ticarcillin	E. coli
P0908	blaCTX-M-15_1	ESBL	ESBL	blaCTX-M-1 group	1-876/876	100	100	resfinder	AY044436	blaCTX-M-15	Amoxicillin;Ampicillin;Aztreonam;Cefepime;Cefotaxime;Ceftazidime;Ceftriaxone;Piperacillin;Ticarcillin	E. coli
P0917	blaCTX-M-15_1	ESBL	ESBL	blaCTX-M-1 group	1-876/876	100	100	resfinder	AY044436	blaCTX-M-15	Amoxicillin;Ampicillin;Aztreonam;Cefepime;Cefotaxime;Ceftazidime;Ceftriaxone;Piperacillin;Ticarcillin	E. coli
P0918	blaCTX-M-15_1	ESBL	ESBL	blaCTX-M-1 group	1-876/876	100	100	resfinder	AY044436	blaCTX-M-15	Amoxicillin;Ampicillin;Aztreonam;Cefepime;Cefotaxime;Ceftazidime;Ceftriaxone;Piperacillin;Ticarcillin	E. coli
P0919	blaCTX-M-15_1	ESBL	ESBL	blaCTX-M-1 group	1-876/876	100	100	resfinder	AY044436	blaCTX-M-15	Amoxicillin;Ampicillin;Aztreonam;Cefepime;Cefotaxime;Ceftazidime;Ceftriaxone;Piperacillin;Ticarcillin	E. coli
P0930	blaCTX-M-15_1	ESBL	ESBL	blaCTX-M-1 group	1-876/876	100	100	resfinder	AY044436	blaCTX-M-15	Amoxicillin;Ampicillin;Aztreonam;Cefepime;Cefotaxime;Ceftazidime;Ceftriaxone;Piperacillin;Ticarcillin	E. coli
P0957	blaCTX-M-15_1	ESBL	ESBL	blaCTX-M-1 group	1-876/876	100	100	resfinder	AY044436	blaCTX-M-15	Amoxicillin;Ampicillin;Aztreonam;Cefepime;Cefotaxime;Ceftazidime;Ceftriaxone;Piperacillin;Ticarcillin	E. coli
P0967	blaCTX-M-15_1	ESBL	ESBL	blaCTX-M-1 group	1-876/876	100	100	resfinder	AY044436	blaCTX-M-15	Amoxicillin;Ampicillin;Aztreonam;Cefepime;Cefotaxime;Ceftazidime;Ceftriaxone;Piperacillin;Ticarcillin	E. coli
P0976	blaCTX-M-15_1	ESBL	ESBL	blaCTX-M-1 group	1-876/876	100	100	resfinder	AY044436	blaCTX-M-15	Amoxicillin;Ampicillin;Aztreonam;Cefepime;Cefotaxime;Ceftazidime;Ceftriaxone;Piperacillin;Ticarcillin	E. coli
P0994	blaCTX-M-15_1	ESBL	ESBL	blaCTX-M-1 group	1-876/876	100	100	resfinder	AY044436	blaCTX-M-15	Amoxicillin;Ampicillin;Aztreonam;Cefepime;Cefotaxime;Ceftazidime;Ceftriaxone;Piperacillin;Ticarcillin	E. coli
P1036	blaCTX-M-15_1	ESBL	ESBL	blaCTX-M-1 group	1-876/876	100	100	resfinder	AY044436	blaCTX-M-15	Amoxicillin;Ampicillin;Aztreonam;Cefepime;Cefotaxime;Ceftazidime;Ceftriaxone;Piperacillin;Ticarcillin	E. coli
P1042	blaCTX-M-15_1	ESBL	ESBL	blaCTX-M-1 group	1-876/876	100	100	resfinder	AY044436	blaCTX-M-15	Amoxicillin;Ampicillin;Aztreonam;Cefepime;Cefotaxime;Ceftazidime;Ceftriaxone;Piperacillin;Ticarcillin	E. coli
P1062	blaCTX-M-15_1	ESBL	ESBL	blaCTX-M-1 group	1-876/876	100	100	resfinder	AY044436	blaCTX-M-15	Amoxicillin;Ampicillin;Aztreonam;Cefepime;Cefotaxime;Ceftazidime;Ceftriaxone;Piperacillin;Ticarcillin	E. coli
P1076	blaCTX-M-15_1	ESBL	ESBL	blaCTX-M-1 group	1-876/876	100	100	resfinder	AY044436	blaCTX-M-15	Amoxicillin;Ampicillin;Aztreonam;Cefepime;Cefotaxime;Ceftazidime;Ceftriaxone;Piperacillin;Ticarcillin	E. coli
P1091	blaCTX-M-15_1	ESBL	ESBL	blaCTX-M-1 group	1-876/876	100	100	resfinder	AY044436	blaCTX-M-15	Amoxicillin;Ampicillin;Aztreonam;Cefepime;Cefotaxime;Ceftazidime;Ceftriaxone;Piperacillin;Ticarcillin	E. coli
P1116	blaCTX-M-15_1	ESBL	ESBL	blaCTX-M-1 group	1-876/876	100	100	resfinder	AY044436	blaCTX-M-15	Amoxicillin;Ampicillin;Aztreonam;Cefepime;Cefotaxime;Ceftazidime;Ceftriaxone;Piperacillin;Ticarcillin	E. coli
P1117	blaCTX-M-15_1	ESBL	ESBL	blaCTX-M-1 group	1-876/876	100	100	resfinder	AY044436	blaCTX-M-15	Amoxicillin;Ampicillin;Aztreonam;Cefepime;Cefotaxime;Ceftazidime;Ceftriaxone;Piperacillin;Ticarcillin	E. coli
P1120	blaCTX-M-15_1	ESBL	ESBL	blaCTX-M-1 group	1-876/876	100	100	resfinder	AY044436	blaCTX-M-15	Amoxicillin;Ampicillin;Aztreonam;Cefepime;Cefotaxime;Ceftazidime;Ceftriaxone;Piperacillin;Ticarcillin	E. coli
P1121	blaCTX-M-15_1	ESBL	ESBL	blaCTX-M-1 group	1-876/876	100	100	resfinder	AY044436	blaCTX-M-15	Amoxicillin;Ampicillin;Aztreonam;Cefepime;Cefotaxime;Ceftazidime;Ceftriaxone;Piperacillin;Ticarcillin	E. coli
P1147	blaCTX-M-15_1	ESBL	ESBL	blaCTX-M-1 group	1-876/876	100	100	resfinder	AY044436	blaCTX-M-15	Amoxicillin;Ampicillin;Aztreonam;Cefepime;Cefotaxime;Ceftazidime;Ceftriaxone;Piperacillin;Ticarcillin	E. coli
P1148	blaCTX-M-15_1	ESBL	ESBL	blaCTX-M-1 group	1-876/876	100	100	resfinder	AY044436	blaCTX-M-15	Amoxicillin;Ampicillin;Aztreonam;Cefepime;Cefotaxime;Ceftazidime;Ceftriaxone;Piperacillin;Ticarcillin	E. coli
P1152	blaCTX-M-15_1	ESBL	ESBL	blaCTX-M-1 group	1-876/876	100	100	resfinder	AY044436	blaCTX-M-15	Amoxicillin;Ampicillin;Aztreonam;Cefepime;Cefotaxime;Ceftazidime;Ceftriaxone;Piperacillin;Ticarcillin	E. coli
P1153	blaCTX-M-15_1	ESBL	ESBL	blaCTX-M-1 group	1-876/876	100	100	resfinder	AY044436	blaCTX-M-15	Amoxicillin;Ampicillin;Aztreonam;Cefepime;Cefotaxime;Ceftazidime;Ceftriaxone;Piperacillin;Ticarcillin	E. coli
P1154	blaCTX-M-15_1	ESBL	ESBL	blaCTX-M-1 group	1-876/876	100	100	resfinder	AY044436	blaCTX-M-15	Amoxicillin;Ampicillin;Aztreonam;Cefepime;Cefotaxime;Ceftazidime;Ceftriaxone;Piperacillin;Ticarcillin	E. coli
P1155	blaCTX-M-15_1	ESBL	ESBL	blaCTX-M-1 group	1-876/876	100	100	resfinder	AY044436	blaCTX-M-15	Amoxicillin;Ampicillin;Aztreonam;Cefepime;Cefotaxime;Ceftazidime;Ceftriaxone;Piperacillin;Ticarcillin	E. coli
P1157	blaCTX-M-15_1	ESBL	ESBL	blaCTX-M-1 group	1-876/876	100	100	resfinder	AY044436	blaCTX-M-15	Amoxicillin;Ampicillin;Aztreonam;Cefepime;Cefotaxime;Ceftazidime;Ceftriaxone;Piperacillin;Ticarcillin	E. coli
P1158	blaCTX-M-15_1	ESBL	ESBL	blaCTX-M-1 group	1-876/876	100	100	resfinder	AY044436	blaCTX-M-15	Amoxicillin;Ampicillin;Aztreonam;Cefepime;Cefotaxime;Ceftazidime;Ceftriaxone;Piperacillin;Ticarcillin	E. coli
P1159	blaCTX-M-15_1	ESBL	ESBL	blaCTX-M-1 group	1-876/876	100	100	resfinder	AY044436	blaCTX-M-15	Amoxicillin;Ampicillin;Aztreonam;Cefepime;Cefotaxime;Ceftazidime;Ceftriaxone;Piperacillin;Ticarcillin	E. coli
P1170	blaCTX-M-15_1	ESBL	ESBL	blaCTX-M-1 group	1-876/876	100	100	resfinder	AY044436	blaCTX-M-15	Amoxicillin;Ampicillin;Aztreonam;Cefepime;Cefotaxime;Ceftazidime;Ceftriaxone;Piperacillin;Ticarcillin	E. coli
P1171	blaCTX-M-15_1	ESBL	ESBL	blaCTX-M-1 group	1-876/876	100	100	resfinder	AY044436	blaCTX-M-15	Amoxicillin;Ampicillin;Aztreonam;Cefepime;Cefotaxime;Ceftazidime;Ceftriaxone;Piperacillin;Ticarcillin	E. coli
P1172	blaCTX-M-15_1	ESBL	ESBL	blaCTX-M-1 group	1-876/876	100	100	resfinder	AY044436	blaCTX-M-15	Amoxicillin;Ampicillin;Aztreonam;Cefepime;Cefotaxime;Ceftazidime;Ceftriaxone;Piperacillin;Ticarcillin	E. coli
P1173	blaCTX-M-15_1	ESBL	ESBL	blaCTX-M-1 group	1-876/876	100	100	resfinder	AY044436	blaCTX-M-15	Amoxicillin;Ampicillin;Aztreonam;Cefepime;Cefotaxime;Ceftazidime;Ceftriaxone;Piperacillin;Ticarcillin	E. coli
P1174	blaCTX-M-15_1	ESBL	ESBL	blaCTX-M-1 group	1-876/876	100	100	resfinder	AY044436	blaCTX-M-15	Amoxicillin;Ampicillin;Aztreonam;Cefepime;Cefotaxime;Ceftazidime;Ceftriaxone;Piperacillin;Ticarcillin	E. coli
P1176	blaCTX-M-15_1	ESBL	ESBL	blaCTX-M-1 group	1-876/876	100	100	resfinder	AY044436	blaCTX-M-15	Amoxicillin;Ampicillin;Aztreonam;Cefepime;Cefotaxime;Ceftazidime;Ceftriaxone;Piperacillin;Ticarcillin	E. coli
P1177	blaCTX-M-15_1	ESBL	ESBL	blaCTX-M-1 group	1-876/876	100	100	resfinder	AY044436	blaCTX-M-15	Amoxicillin;Ampicillin;Aztreonam;Cefepime;Cefotaxime;Ceftazidime;Ceftriaxone;Piperacillin;Ticarcillin	E. coli
P1187	blaCTX-M-15_1	ESBL	ESBL	blaCTX-M-1 group	1-876/876	100	100	resfinder	AY044436	blaCTX-M-15	Amoxicillin;Ampicillin;Aztreonam;Cefepime;Cefotaxime;Ceftazidime;Ceftriaxone;Piperacillin;Ticarcillin	E. coli
P1188	blaCTX-M-15_1	ESBL	ESBL	blaCTX-M-1 group	50-876/876	94.41	100	resfinder	AY044436	blaCTX-M-15	Amoxicillin;Ampicillin;Aztreonam;Cefepime;Cefotaxime;Ceftazidime;Ceftriaxone;Piperacillin;Ticarcillin	E. coli
P1194	blaCTX-M-15_1	ESBL	ESBL	blaCTX-M-1 group	1-876/876	100	100	resfinder	AY044436	blaCTX-M-15	Amoxicillin;Ampicillin;Aztreonam;Cefepime;Cefotaxime;Ceftazidime;Ceftriaxone;Piperacillin;Ticarcillin	E. coli
P1195	blaCTX-M-15_1	ESBL	ESBL	blaCTX-M-1 group	1-876/876	100	100	resfinder	AY044436	blaCTX-M-15	Amoxicillin;Ampicillin;Aztreonam;Cefepime;Cefotaxime;Ceftazidime;Ceftriaxone;Piperacillin;Ticarcillin	E. coli
P1196	blaCTX-M-15_1	ESBL	ESBL	blaCTX-M-1 group	1-876/876	100	100	resfinder	AY044436	blaCTX-M-15	Amoxicillin;Ampicillin;Aztreonam;Cefepime;Cefotaxime;Ceftazidime;Ceftriaxone;Piperacillin;Ticarcillin	E. coli
P1202	blaCTX-M-15_1	ESBL	ESBL	blaCTX-M-1 group	1-876/876	100	100	resfinder	AY044436	blaCTX-M-15	Amoxicillin;Ampicillin;Aztreonam;Cefepime;Cefotaxime;Ceftazidime;Ceftriaxone;Piperacillin;Ticarcillin	E. coli
P1217	blaCTX-M-15_1	ESBL	ESBL	blaCTX-M-1 group	1-876/876	100	100	resfinder	AY044436	blaCTX-M-15	Amoxicillin;Ampicillin;Aztreonam;Cefepime;Cefotaxime;Ceftazidime;Ceftriaxone;Piperacillin;Ticarcillin	E. coli
P1235	blaCTX-M-15_1	ESBL	ESBL	blaCTX-M-1 group	1-876/876	100	100	resfinder	AY044436	blaCTX-M-15	Amoxicillin;Ampicillin;Aztreonam;Cefepime;Cefotaxime;Ceftazidime;Ceftriaxone;Piperacillin;Ticarcillin	E. coli
P0333	blaCTX-M-169_1	ESBL	ESBL	blaCTX-M-1 group	1-876/876	100	100	resfinder	KR779864	blaCTX-M-169	Amoxicillin;Ampicillin;Aztreonam;Cefepime;Cefotaxime;Ceftazidime;Ceftriaxone;Piperacillin;Ticarcillin	E. coli
P0078	blaCTX-M-2_1	ESBL	ESBL	blaCTX-M-2 group	1-876/876	100	100	resfinder	AB176535	blaCTX-M-2	Amoxicillin;Ampicillin;Aztreonam;Cefepime;Cefotaxime;Ceftazidime;Ceftriaxone;Piperacillin;Ticarcillin	E. coli
P0037	blaCTX-M-27_1	ESBL	ESBL	blaCTX-M-9 group	1-876/876	100	100	resfinder	AY156923	blaCTX-M-27	Amoxicillin;Ampicillin;Aztreonam;Cefepime;Cefotaxime;Ceftazidime;Ceftriaxone;Piperacillin;Ticarcillin	E. coli
P0053	blaCTX-M-27_1	ESBL	ESBL	blaCTX-M-9 group	1-876/876	100	100	resfinder	AY156923	blaCTX-M-27	Amoxicillin;Ampicillin;Aztreonam;Cefepime;Cefotaxime;Ceftazidime;Ceftriaxone;Piperacillin;Ticarcillin	E. coli
P0066	blaCTX-M-27_1	ESBL	ESBL	blaCTX-M-9 group	1-876/876	100	100	resfinder	AY156923	blaCTX-M-27	Amoxicillin;Ampicillin;Aztreonam;Cefepime;Cefotaxime;Ceftazidime;Ceftriaxone;Piperacillin;Ticarcillin	E. coli
P0083	blaCTX-M-27_1	ESBL	ESBL	blaCTX-M-9 group	1-876/876	100	100	resfinder	AY156923	blaCTX-M-27	Amoxicillin;Ampicillin;Aztreonam;Cefepime;Cefotaxime;Ceftazidime;Ceftriaxone;Piperacillin;Ticarcillin	E. coli
P0099	blaCTX-M-27_1	ESBL	ESBL	blaCTX-M-9 group	1-876/876	100	100	resfinder	AY156923	blaCTX-M-27	Amoxicillin;Ampicillin;Aztreonam;Cefepime;Cefotaxime;Ceftazidime;Ceftriaxone;Piperacillin;Ticarcillin	E. coli
P0104	blaCTX-M-27_1	ESBL	ESBL	blaCTX-M-9 group	1-876/876	100	100	resfinder	AY156923	blaCTX-M-27	Amoxicillin;Ampicillin;Aztreonam;Cefepime;Cefotaxime;Ceftazidime;Ceftriaxone;Piperacillin;Ticarcillin	E. coli
P0122	blaCTX-M-27_1	ESBL	ESBL	blaCTX-M-9 group	1-876/876	100	100	resfinder	AY156923	blaCTX-M-27	Amoxicillin;Ampicillin;Aztreonam;Cefepime;Cefotaxime;Ceftazidime;Ceftriaxone;Piperacillin;Ticarcillin	E. coli
P0123	blaCTX-M-27_1	ESBL	ESBL	blaCTX-M-9 group	1-876/876	100	100	resfinder	AY156923	blaCTX-M-27	Amoxicillin;Ampicillin;Aztreonam;Cefepime;Cefotaxime;Ceftazidime;Ceftriaxone;Piperacillin;Ticarcillin	E. coli
P0157	blaCTX-M-27_1	ESBL	ESBL	blaCTX-M-9 group	1-876/876	100	100	resfinder	AY156923	blaCTX-M-27	Amoxicillin;Ampicillin;Aztreonam;Cefepime;Cefotaxime;Ceftazidime;Ceftriaxone;Piperacillin;Ticarcillin	E. coli
P0160	blaCTX-M-27_1	ESBL	ESBL	blaCTX-M-9 group	1-876/876	100	100	resfinder	AY156923	blaCTX-M-27	Amoxicillin;Ampicillin;Aztreonam;Cefepime;Cefotaxime;Ceftazidime;Ceftriaxone;Piperacillin;Ticarcillin	E. coli
P0162	blaCTX-M-27_1	ESBL	ESBL	blaCTX-M-9 group	1-876/876	100	100	resfinder	AY156923	blaCTX-M-27	Amoxicillin;Ampicillin;Aztreonam;Cefepime;Cefotaxime;Ceftazidime;Ceftriaxone;Piperacillin;Ticarcillin	E. coli
P0251	blaCTX-M-27_1	ESBL	ESBL	blaCTX-M-9 group	1-876/876	100	100	resfinder	AY156923	blaCTX-M-27	Amoxicillin;Ampicillin;Aztreonam;Cefepime;Cefotaxime;Ceftazidime;Ceftriaxone;Piperacillin;Ticarcillin	E. coli
P0303	blaCTX-M-27_1	ESBL	ESBL	blaCTX-M-9 group	1-876/876	100	100	resfinder	AY156923	blaCTX-M-27	Amoxicillin;Ampicillin;Aztreonam;Cefepime;Cefotaxime;Ceftazidime;Ceftriaxone;Piperacillin;Ticarcillin	E. coli
P0323	blaCTX-M-27_1	ESBL	ESBL	blaCTX-M-9 group	1-876/876	100	100	resfinder	AY156923	blaCTX-M-27	Amoxicillin;Ampicillin;Aztreonam;Cefepime;Cefotaxime;Ceftazidime;Ceftriaxone;Piperacillin;Ticarcillin	E. coli
P0457	blaCTX-M-27_1	ESBL	ESBL	blaCTX-M-9 group	1-876/876	100	100	resfinder	AY156923	blaCTX-M-27	Amoxicillin;Ampicillin;Aztreonam;Cefepime;Cefotaxime;Ceftazidime;Ceftriaxone;Piperacillin;Ticarcillin	E. coli
P0470	blaCTX-M-27_1	ESBL	ESBL	blaCTX-M-9 group	1-876/876	100	100	resfinder	AY156923	blaCTX-M-27	Amoxicillin;Ampicillin;Aztreonam;Cefepime;Cefotaxime;Ceftazidime;Ceftriaxone;Piperacillin;Ticarcillin	E. coli
P0471	blaCTX-M-27_1	ESBL	ESBL	blaCTX-M-9 group	1-876/876	100	100	resfinder	AY156923	blaCTX-M-27	Amoxicillin;Ampicillin;Aztreonam;Cefepime;Cefotaxime;Ceftazidime;Ceftriaxone;Piperacillin;Ticarcillin	E. coli
P0563	blaCTX-M-27_1	ESBL	ESBL	blaCTX-M-9 group	1-876/876	100	100	resfinder	AY156923	blaCTX-M-27	Amoxicillin;Ampicillin;Aztreonam;Cefepime;Cefotaxime;Ceftazidime;Ceftriaxone;Piperacillin;Ticarcillin	E. coli
P0836	blaCTX-M-27_1	ESBL	ESBL	blaCTX-M-9 group	1-876/876	100	100	resfinder	AY156923	blaCTX-M-27	Amoxicillin;Ampicillin;Aztreonam;Cefepime;Cefotaxime;Ceftazidime;Ceftriaxone;Piperacillin;Ticarcillin	E. coli
P0928	blaCTX-M-27_1	ESBL	ESBL	blaCTX-M-9 group	1-876/876	100	100	resfinder	AY156923	blaCTX-M-27	Amoxicillin;Ampicillin;Aztreonam;Cefepime;Cefotaxime;Ceftazidime;Ceftriaxone;Piperacillin;Ticarcillin	E. coli
P1007	blaCTX-M-27_1	ESBL	ESBL	blaCTX-M-9 group	1-876/876	100	100	resfinder	AY156923	blaCTX-M-27	Amoxicillin;Ampicillin;Aztreonam;Cefepime;Cefotaxime;Ceftazidime;Ceftriaxone;Piperacillin;Ticarcillin	E. coli
P1012	blaCTX-M-27_1	ESBL	ESBL	blaCTX-M-9 group	1-876/876	100	100	resfinder	AY156923	blaCTX-M-27	Amoxicillin;Ampicillin;Aztreonam;Cefepime;Cefotaxime;Ceftazidime;Ceftriaxone;Piperacillin;Ticarcillin	E. coli
P1160	blaCTX-M-27_1	ESBL	ESBL	blaCTX-M-9 group	1-876/876	100	100	resfinder	AY156923	blaCTX-M-27	Amoxicillin;Ampicillin;Aztreonam;Cefepime;Cefotaxime;Ceftazidime;Ceftriaxone;Piperacillin;Ticarcillin	E. coli
P1161	blaCTX-M-27_1	ESBL	ESBL	blaCTX-M-9 group	1-876/876	100	100	resfinder	AY156923	blaCTX-M-27	Amoxicillin;Ampicillin;Aztreonam;Cefepime;Cefotaxime;Ceftazidime;Ceftriaxone;Piperacillin;Ticarcillin	E. coli
P1162	blaCTX-M-27_1	ESBL	ESBL	blaCTX-M-9 group	1-876/876	100	100	resfinder	AY156923	blaCTX-M-27	Amoxicillin;Ampicillin;Aztreonam;Cefepime;Cefotaxime;Ceftazidime;Ceftriaxone;Piperacillin;Ticarcillin	E. coli
P1163	blaCTX-M-27_1	ESBL	ESBL	blaCTX-M-9 group	1-876/876	100	100	resfinder	AY156923	blaCTX-M-27	Amoxicillin;Ampicillin;Aztreonam;Cefepime;Cefotaxime;Ceftazidime;Ceftriaxone;Piperacillin;Ticarcillin	E. coli
P1164	blaCTX-M-27_1	ESBL	ESBL	blaCTX-M-9 group	1-876/876	100	100	resfinder	AY156923	blaCTX-M-27	Amoxicillin;Ampicillin;Aztreonam;Cefepime;Cefotaxime;Ceftazidime;Ceftriaxone;Piperacillin;Ticarcillin	E. coli
P1165	blaCTX-M-27_1	ESBL	ESBL	blaCTX-M-9 group	1-876/876	100	100	resfinder	AY156923	blaCTX-M-27	Amoxicillin;Ampicillin;Aztreonam;Cefepime;Cefotaxime;Ceftazidime;Ceftriaxone;Piperacillin;Ticarcillin	E. coli
P1166	blaCTX-M-27_1	ESBL	ESBL	blaCTX-M-9 group	1-876/876	100	100	resfinder	AY156923	blaCTX-M-27	Amoxicillin;Ampicillin;Aztreonam;Cefepime;Cefotaxime;Ceftazidime;Ceftriaxone;Piperacillin;Ticarcillin	E. coli
P1167	blaCTX-M-27_1	ESBL	ESBL	blaCTX-M-9 group	1-876/876	100	100	resfinder	AY156923	blaCTX-M-27	Amoxicillin;Ampicillin;Aztreonam;Cefepime;Cefotaxime;Ceftazidime;Ceftriaxone;Piperacillin;Ticarcillin	E. coli
P1168	blaCTX-M-27_1	ESBL	ESBL	blaCTX-M-9 group	1-876/876	100	100	resfinder	AY156923	blaCTX-M-27	Amoxicillin;Ampicillin;Aztreonam;Cefepime;Cefotaxime;Ceftazidime;Ceftriaxone;Piperacillin;Ticarcillin	E. coli
P1169	blaCTX-M-27_1	ESBL	ESBL	blaCTX-M-9 group	1-876/876	100	100	resfinder	AY156923	blaCTX-M-27	Amoxicillin;Ampicillin;Aztreonam;Cefepime;Cefotaxime;Ceftazidime;Ceftriaxone;Piperacillin;Ticarcillin	E. coli
P1193	blaCTX-M-27_1	ESBL	ESBL	blaCTX-M-9 group	1-876/876	100	100	resfinder	AY156923	blaCTX-M-27	Amoxicillin;Ampicillin;Aztreonam;Cefepime;Cefotaxime;Ceftazidime;Ceftriaxone;Piperacillin;Ticarcillin	E. coli
P0111	blaCTX-M-3_1	ESBL	ESBL	blaCTX-M-1 group	1-876/876	100	100	resfinder	Y10278	blaCTX-M-3	Amoxicillin;Ampicillin;Aztreonam;Cefepime;Cefotaxime;Ceftazidime;Ceftriaxone;Piperacillin;Ticarcillin	E. coli
P0144	blaCTX-M-3_1	ESBL	ESBL	blaCTX-M-1 group	1-876/876	100	100	resfinder	Y10278	blaCTX-M-3	Amoxicillin;Ampicillin;Aztreonam;Cefepime;Cefotaxime;Ceftazidime;Ceftriaxone;Piperacillin;Ticarcillin	E. coli
P0148	blaCTX-M-3_1	ESBL	ESBL	blaCTX-M-1 group	1-876/876	100	100	resfinder	Y10278	blaCTX-M-3	Amoxicillin;Ampicillin;Aztreonam;Cefepime;Cefotaxime;Ceftazidime;Ceftriaxone;Piperacillin;Ticarcillin	E. coli
P0155	blaCTX-M-3_1	ESBL	ESBL	blaCTX-M-1 group	1-876/876	100	100	resfinder	Y10278	blaCTX-M-3	Amoxicillin;Ampicillin;Aztreonam;Cefepime;Cefotaxime;Ceftazidime;Ceftriaxone;Piperacillin;Ticarcillin	E. coli
P0169	blaCTX-M-3_1	ESBL	ESBL	blaCTX-M-1 group	1-876/876	100	100	resfinder	Y10278	blaCTX-M-3	Amoxicillin;Ampicillin;Aztreonam;Cefepime;Cefotaxime;Ceftazidime;Ceftriaxone;Piperacillin;Ticarcillin	E. coli
P0845	blaCTX-M-3_1	ESBL	ESBL	blaCTX-M-1 group	1-876/876	100	100	resfinder	Y10278	blaCTX-M-3	Amoxicillin;Ampicillin;Aztreonam;Cefepime;Cefotaxime;Ceftazidime;Ceftriaxone;Piperacillin;Ticarcillin	E. coli
P1090	blaCTX-M-3_1	ESBL	ESBL	blaCTX-M-1 group	1-876/876	100	100	resfinder	Y10278	blaCTX-M-3	Amoxicillin;Ampicillin;Aztreonam;Cefepime;Cefotaxime;Ceftazidime;Ceftriaxone;Piperacillin;Ticarcillin	E. coli
P0092	blaCTX-M-32_2	ESBL	ESBL	blaCTX-M-1 group	1-876/876	100	100	resfinder	AJ557142	blaCTX-M-32	Amoxicillin;Ampicillin;Aztreonam;Cefepime;Cefotaxime;Ceftazidime;Ceftriaxone;Piperacillin;Ticarcillin	E. coli
P1146	blaCTX-M-55_1	ESBL	ESBL	blaCTX-M-1 group	1-876/876	100	100	resfinder	DQ810789	blaCTX-M-55	Amoxicillin;Ampicillin;Aztreonam;Cefepime;Cefotaxime;Ceftazidime;Ceftriaxone;Piperacillin;Ticarcillin	E. coli
P0093	blaCTX-M-8_1	ESBL	ESBL	blaCTX-M-8 group	1-876/876	100	100	resfinder	AF189721	blaCTX-M-8	Amoxicillin;Ampicillin;Aztreonam;Cefepime;Cefotaxime;Ceftazidime;Ceftriaxone;Piperacillin;Ticarcillin	E. coli
P0094	blaCTX-M-8_1	ESBL	ESBL	blaCTX-M-8 group	1-876/876	100	100	resfinder	AF189721	blaCTX-M-8	Amoxicillin;Ampicillin;Aztreonam;Cefepime;Cefotaxime;Ceftazidime;Ceftriaxone;Piperacillin;Ticarcillin	E. coli
P0095	blaCTX-M-8_1	ESBL	ESBL	blaCTX-M-8 group	1-876/876	100	100	resfinder	AF189721	blaCTX-M-8	Amoxicillin;Ampicillin;Aztreonam;Cefepime;Cefotaxime;Ceftazidime;Ceftriaxone;Piperacillin;Ticarcillin	E. coli
P0101	blaCTX-M-8_1	ESBL	ESBL	blaCTX-M-8 group	1-876/876	100	100	resfinder	AF189721	blaCTX-M-8	Amoxicillin;Ampicillin;Aztreonam;Cefepime;Cefotaxime;Ceftazidime;Ceftriaxone;Piperacillin;Ticarcillin	E. coli
P1184	blaCTX-M-8_1	ESBL	ESBL	blaCTX-M-8 group	1-876/876	100	100	resfinder	AF189721	blaCTX-M-8	Amoxicillin;Ampicillin;Aztreonam;Cefepime;Cefotaxime;Ceftazidime;Ceftriaxone;Piperacillin;Ticarcillin	E. coli
P1185	blaCTX-M-8_1	ESBL	ESBL	blaCTX-M-8 group	1-876/876	100	100	resfinder	AF189721	blaCTX-M-8	Amoxicillin;Ampicillin;Aztreonam;Cefepime;Cefotaxime;Ceftazidime;Ceftriaxone;Piperacillin;Ticarcillin	E. coli
P1216	blaCTX-M-8_1	ESBL	ESBL	blaCTX-M-8 group	1-876/876	100	100	resfinder	AF189721	blaCTX-M-8	Amoxicillin;Ampicillin;Aztreonam;Cefepime;Cefotaxime;Ceftazidime;Ceftriaxone;Piperacillin;Ticarcillin	E. coli
P0141	blaSHV-12_1	ESBL	ESBL	blaSHV group	1-861/861	100	99.88	resfinder	KF976405	blaSHV-12	Amoxicillin;Ampicillin;Aztreonam;Cefepime;Cefotaxime;Ceftazidime;Ceftriaxone;Piperacillin;Ticarcillin	E. coli
P0071	dfrA1_10	Folate pathway antagonist	Other AMR genes		1-474/474	100	99.79	resfinder	AF203818	dfrA1	Trimethoprim	E. coli
P0085	dfrA1_10	Folate pathway antagonist	Other AMR genes		1-474/474	100	99.79	resfinder	AF203818	dfrA1	Trimethoprim	E. coli
P0086	dfrA1_10	Folate pathway antagonist	Other AMR genes		1-474/474	100	99.79	resfinder	AF203818	dfrA1	Trimethoprim	E. coli
P0107	dfrA1_10	Folate pathway antagonist	Other AMR genes		1-474/474	100	99.79	resfinder	AF203818	dfrA1	Trimethoprim	E. coli
P0155	dfrA1_10	Folate pathway antagonist	Other AMR genes		1-474/474	100	99.79	resfinder	AF203818	dfrA1	Trimethoprim	E. coli
P1149	dfrA1_10	Folate pathway antagonist	Other AMR genes		1-474/474	100	99.79	resfinder	AF203818	dfrA1	Trimethoprim	E. coli
P1150	dfrA1_10	Folate pathway antagonist	Other AMR genes		1-474/474	100	99.79	resfinder	AF203818	dfrA1	Trimethoprim	E. coli
P1151	dfrA1_10	Folate pathway antagonist	Other AMR genes		1-474/474	100	99.79	resfinder	AF203818	dfrA1	Trimethoprim	E. coli
P1215	dfrA1_10	Folate pathway antagonist	Other AMR genes		1-474/474	100	99.79	resfinder	AF203818	dfrA1	Trimethoprim	E. coli
P0063	dfrA1_8	Folate pathway antagonist	Other AMR genes		1-474/474	100	100	resfinder	X00926	dfrA1	Trimethoprim	E. coli
P0065	dfrA1_8	Folate pathway antagonist	Other AMR genes		1-474/474	100	100	resfinder	X00926	dfrA1	Trimethoprim	E. coli
P0093	dfrA1_8	Folate pathway antagonist	Other AMR genes		1-474/474	100	100	resfinder	X00926	dfrA1	Trimethoprim	E. coli
P0094	dfrA1_8	Folate pathway antagonist	Other AMR genes		1-474/474	100	100	resfinder	X00926	dfrA1	Trimethoprim	E. coli
P0101	dfrA1_8	Folate pathway antagonist	Other AMR genes		1-474/474	100	100	resfinder	X00926	dfrA1	Trimethoprim	E. coli
P0126	dfrA1_8	Folate pathway antagonist	Other AMR genes		1-474/474	100	100	resfinder	X00926	dfrA1	Trimethoprim	E. coli
P0150	dfrA1_8	Folate pathway antagonist	Other AMR genes		1-474/474	100	100	resfinder	X00926	dfrA1	Trimethoprim	E. coli
P0440	dfrA1_8	Folate pathway antagonist	Other AMR genes		1-474/474	100	100	resfinder	X00926	dfrA1	Trimethoprim	E. coli
P0930	dfrA1_8	Folate pathway antagonist	Other AMR genes		1-474/474	100	100	resfinder	X00926	dfrA1	Trimethoprim	E. coli
P1091	dfrA1_8	Folate pathway antagonist	Other AMR genes		1-474/474	100	100	resfinder	X00926	dfrA1	Trimethoprim	E. coli
P1179	dfrA1_8	Folate pathway antagonist	Other AMR genes		1-474/474	100	100	resfinder	X00926	dfrA1	Trimethoprim	E. coli
P1184	dfrA1_8	Folate pathway antagonist	Other AMR genes		1-474/474	100	100	resfinder	X00926	dfrA1	Trimethoprim	E. coli
P1185	dfrA1_8	Folate pathway antagonist	Other AMR genes		1-474/474	100	100	resfinder	X00926	dfrA1	Trimethoprim	E. coli
P1216	dfrA1_8	Folate pathway antagonist	Other AMR genes		1-474/474	100	100	resfinder	X00926	dfrA1	Trimethoprim	E. coli
P0074	dfrA12_8	Folate pathway antagonist	Other AMR genes		1-498/498	100	100	resfinder	AM040708	dfrA12	Trimethoprim	E. coli
P0082	dfrA12_8	Folate pathway antagonist	Other AMR genes		1-498/498	100	100	resfinder	AM040708	dfrA12	Trimethoprim	E. coli
P0092	dfrA12_8	Folate pathway antagonist	Other AMR genes		1-498/498	100	100	resfinder	AM040708	dfrA12	Trimethoprim	E. coli
P0150	dfrA12_8	Folate pathway antagonist	Other AMR genes		1-498/498	100	100	resfinder	AM040708	dfrA12	Trimethoprim	E. coli
P1156	dfrA12_8	Folate pathway antagonist	Other AMR genes		1-498/498	100	100	resfinder	AM040708	dfrA12	Trimethoprim	E. coli
P0161	dfrA14_1	Folate pathway antagonist	Other AMR genes		19-474/474	96.2	100	resfinder	KF921535	dfrA14	Trimethoprim	E. coli
P0042	dfrA14_5	Folate pathway antagonist	Other AMR genes		1-483/483	100	99.79	resfinder	DQ388123	dfrA14	Trimethoprim	E. coli
P0059	dfrA14_5	Folate pathway antagonist	Other AMR genes		1-483/483	100	99.59	resfinder	DQ388123	dfrA14	Trimethoprim	E. coli
P0079	dfrA14_5	Folate pathway antagonist	Other AMR genes		1-483/483	100	99.79	resfinder	DQ388123	dfrA14	Trimethoprim	E. coli
P0109	dfrA14_5	Folate pathway antagonist	Other AMR genes		1-483/483	100	99.59	resfinder	DQ388123	dfrA14	Trimethoprim	E. coli
P0112	dfrA14_5	Folate pathway antagonist	Other AMR genes		1-483/483	100	99.59	resfinder	DQ388123	dfrA14	Trimethoprim	E. coli
P0117	dfrA14_5	Folate pathway antagonist	Other AMR genes		1-483/483	100	99.79	resfinder	DQ388123	dfrA14	Trimethoprim	E. coli
P0125	dfrA14_5	Folate pathway antagonist	Other AMR genes		1-483/483	100	99.59	resfinder	DQ388123	dfrA14	Trimethoprim	E. coli
P0132	dfrA14_5	Folate pathway antagonist	Other AMR genes		1-483/483	100	99.59	resfinder	DQ388123	dfrA14	Trimethoprim	E. coli
P0149	dfrA14_5	Folate pathway antagonist	Other AMR genes		1-483/483	100	99.59	resfinder	DQ388123	dfrA14	Trimethoprim	E. coli
P0256	dfrA14_5	Folate pathway antagonist	Other AMR genes		1-483/483	100	99.59	resfinder	DQ388123	dfrA14	Trimethoprim	E. coli
P0339	dfrA14_5	Folate pathway antagonist	Other AMR genes		1-483/483	100	99.59	resfinder	DQ388123	dfrA14	Trimethoprim	E. coli
P0340	dfrA14_5	Folate pathway antagonist	Other AMR genes		1-483/483	100	99.59	resfinder	DQ388123	dfrA14	Trimethoprim	E. coli
P0590	dfrA14_5	Folate pathway antagonist	Other AMR genes		1-483/483	100	99.59	resfinder	DQ388123	dfrA14	Trimethoprim	E. coli
P0593	dfrA14_5	Folate pathway antagonist	Other AMR genes		1-483/483	100	99.79	resfinder	DQ388123	dfrA14	Trimethoprim	E. coli
P0649	dfrA14_5	Folate pathway antagonist	Other AMR genes		1-483/483	100	99.59	resfinder	DQ388123	dfrA14	Trimethoprim	E. coli
P0652	dfrA14_5	Folate pathway antagonist	Other AMR genes		1-483/483	100	99.59	resfinder	DQ388123	dfrA14	Trimethoprim	E. coli
P0917	dfrA14_5	Folate pathway antagonist	Other AMR genes		1-483/483	100	99.59	resfinder	DQ388123	dfrA14	Trimethoprim	E. coli
P0918	dfrA14_5	Folate pathway antagonist	Other AMR genes		1-483/483	100	99.59	resfinder	DQ388123	dfrA14	Trimethoprim	E. coli
P0919	dfrA14_5	Folate pathway antagonist	Other AMR genes		1-483/483	100	99.59	resfinder	DQ388123	dfrA14	Trimethoprim	E. coli
P0967	dfrA14_5	Folate pathway antagonist	Other AMR genes		1-483/483	100	99.59	resfinder	DQ388123	dfrA14	Trimethoprim	E. coli
P1115	dfrA14_5	Folate pathway antagonist	Other AMR genes		1-483/483	100	99.59	resfinder	DQ388123	dfrA14	Trimethoprim	E. coli
P1118	dfrA14_5	Folate pathway antagonist	Other AMR genes		1-483/483	100	99.59	resfinder	DQ388123	dfrA14	Trimethoprim	E. coli
P1119	dfrA14_5	Folate pathway antagonist	Other AMR genes		1-483/483	100	99.59	resfinder	DQ388123	dfrA14	Trimethoprim	E. coli
P1120	dfrA14_5	Folate pathway antagonist	Other AMR genes		1-483/483	100	99.59	resfinder	DQ388123	dfrA14	Trimethoprim	E. coli
P1146	dfrA14_5	Folate pathway antagonist	Other AMR genes		1-483/483	100	99.59	resfinder	DQ388123	dfrA14	Trimethoprim	E. coli
P1196	dfrA14_5	Folate pathway antagonist	Other AMR genes		1-483/483	100	99.59	resfinder	DQ388123	dfrA14	Trimethoprim	E. coli
P1197	dfrA14_5	Folate pathway antagonist	Other AMR genes		1-483/483	100	99.79	resfinder	DQ388123	dfrA14	Trimethoprim	E. coli
P1235	dfrA14_5	Folate pathway antagonist	Other AMR genes		1-483/483	100	99.59	resfinder	DQ388123	dfrA14	Trimethoprim	E. coli
P0036	dfrA17_1	Folate pathway antagonist	Other AMR genes		1-474/474	100	100	resfinder	FJ460238	dfrA17	Trimethoprim	E. coli
P0038	dfrA17_1	Folate pathway antagonist	Other AMR genes		1-474/474	100	100	resfinder	FJ460238	dfrA17	Trimethoprim	E. coli
P0039	dfrA17_1	Folate pathway antagonist	Other AMR genes		1-474/474	100	100	resfinder	FJ460238	dfrA17	Trimethoprim	E. coli
P0040	dfrA17_1	Folate pathway antagonist	Other AMR genes		1-474/474	100	100	resfinder	FJ460238	dfrA17	Trimethoprim	E. coli
P0041	dfrA17_1	Folate pathway antagonist	Other AMR genes		1-474/474	100	100	resfinder	FJ460238	dfrA17	Trimethoprim	E. coli
P0044	dfrA17_1	Folate pathway antagonist	Other AMR genes		1-474/474	100	100	resfinder	FJ460238	dfrA17	Trimethoprim	E. coli
P0046	dfrA17_1	Folate pathway antagonist	Other AMR genes		1-474/474	100	100	resfinder	FJ460238	dfrA17	Trimethoprim	E. coli
P0053	dfrA17_1	Folate pathway antagonist	Other AMR genes		1-474/474	100	100	resfinder	FJ460238	dfrA17	Trimethoprim	E. coli
P0056	dfrA17_1	Folate pathway antagonist	Other AMR genes		1-474/474	100	100	resfinder	FJ460238	dfrA17	Trimethoprim	E. coli
P0058	dfrA17_1	Folate pathway antagonist	Other AMR genes		1-474/474	100	100	resfinder	FJ460238	dfrA17	Trimethoprim	E. coli
P0060	dfrA17_1	Folate pathway antagonist	Other AMR genes		1-474/474	100	100	resfinder	FJ460238	dfrA17	Trimethoprim	E. coli
P0061	dfrA17_1	Folate pathway antagonist	Other AMR genes		1-474/474	100	100	resfinder	FJ460238	dfrA17	Trimethoprim	E. coli
P0062	dfrA17_1	Folate pathway antagonist	Other AMR genes		1-474/474	100	100	resfinder	FJ460238	dfrA17	Trimethoprim	E. coli
P0066	dfrA17_1	Folate pathway antagonist	Other AMR genes		1-474/474	100	100	resfinder	FJ460238	dfrA17	Trimethoprim	E. coli
P0067	dfrA17_1	Folate pathway antagonist	Other AMR genes		1-474/474	100	100	resfinder	FJ460238	dfrA17	Trimethoprim	E. coli
P0068	dfrA17_1	Folate pathway antagonist	Other AMR genes		1-474/474	100	100	resfinder	FJ460238	dfrA17	Trimethoprim	E. coli
P0069	dfrA17_1	Folate pathway antagonist	Other AMR genes		1-474/474	100	100	resfinder	FJ460238	dfrA17	Trimethoprim	E. coli
P0070	dfrA17_1	Folate pathway antagonist	Other AMR genes		1-474/474	100	100	resfinder	FJ460238	dfrA17	Trimethoprim	E. coli
P0071	dfrA17_1	Folate pathway antagonist	Other AMR genes		1-474/474	100	100	resfinder	FJ460238	dfrA17	Trimethoprim	E. coli
P0073	dfrA17_1	Folate pathway antagonist	Other AMR genes		1-474/474	100	100	resfinder	FJ460238	dfrA17	Trimethoprim	E. coli
P0077	dfrA17_1	Folate pathway antagonist	Other AMR genes		1-474/474	100	100	resfinder	FJ460238	dfrA17	Trimethoprim	E. coli
P0080	dfrA17_1	Folate pathway antagonist	Other AMR genes		1-474/474	100	100	resfinder	FJ460238	dfrA17	Trimethoprim	E. coli
P0083	dfrA17_1	Folate pathway antagonist	Other AMR genes		1-474/474	100	100	resfinder	FJ460238	dfrA17	Trimethoprim	E. coli
P0084	dfrA17_1	Folate pathway antagonist	Other AMR genes		1-474/474	100	100	resfinder	FJ460238	dfrA17	Trimethoprim	E. coli
P0085	dfrA17_1	Folate pathway antagonist	Other AMR genes		1-474/474	100	100	resfinder	FJ460238	dfrA17	Trimethoprim	E. coli
P0086	dfrA17_1	Folate pathway antagonist	Other AMR genes		1-474/474	100	100	resfinder	FJ460238	dfrA17	Trimethoprim	E. coli
P0088	dfrA17_1	Folate pathway antagonist	Other AMR genes		1-474/474	100	100	resfinder	FJ460238	dfrA17	Trimethoprim	E. coli
P0089	dfrA17_1	Folate pathway antagonist	Other AMR genes		1-474/474	100	100	resfinder	FJ460238	dfrA17	Trimethoprim	E. coli
P0096	dfrA17_1	Folate pathway antagonist	Other AMR genes		1-474/474	100	100	resfinder	FJ460238	dfrA17	Trimethoprim	E. coli
P0098	dfrA17_1	Folate pathway antagonist	Other AMR genes		1-474/474	100	100	resfinder	FJ460238	dfrA17	Trimethoprim	E. coli
P0099	dfrA17_1	Folate pathway antagonist	Other AMR genes		1-474/474	100	100	resfinder	FJ460238	dfrA17	Trimethoprim	E. coli
P0100	dfrA17_1	Folate pathway antagonist	Other AMR genes		1-474/474	100	100	resfinder	FJ460238	dfrA17	Trimethoprim	E. coli
P0103	dfrA17_1	Folate pathway antagonist	Other AMR genes		1-474/474	100	100	resfinder	FJ460238	dfrA17	Trimethoprim	E. coli
[truncated: 2,113 more rows]

## Sheet: ecoli_isos_prop
GENE	PatientsWithGene	PercentOfPatients	median(percent)	CLASS	RESISTANCE	NrIsolatesWithGene
[truncated: 137 more rows]

[truncated: 2 more sheets: Patients_multipleSpp, AMR_replicons_multipleSpp]
