# Supplementary material for: Within-host genetic diversity of extended-spectrum beta-lactamase-producing Enterobacterales in long-term colonized patients
Source: Nat Commun. 2023 Dec 21;14:8495. doi: 10.1038/s41467-023-44285-w (PMC10739949; doi:10.1038/s41467-023-44285-w)
Supplement: Supplementary file 6 — Supplementary Data 3 [file 41467_2023_44285_MOESM6_ESM.xlsx]

## Sheet: kleborate_results
strain	species	species_match	contig_count	N50	largest_contig	total_size	ambiguous_bases	QC_warnings	ST	virulence_score	resistance_score	num_resistance_classes	num_resistance_genes	Yersiniabactin	YbST	Colibactin	CbST	Aerobactin	AbST	Salmochelin	SmST	RmpADC	RmST	rmpA2	wzi	K_locus	K_type	K_locus_problems	K_locus_confidence	K_locus_identity	K_locus_missing_genes	O_locus	O_type	O_locus_problems	O_locus_confidence	O_locus_identity	O_locus_missing_genes	AGly_acquired	Col_acquired	Fcyn_acquired	Flq_acquired	Gly_acquired	MLS_acquired	Phe_acquired	Rif_acquired	Sul_acquired	Tet_acquired	Tgc_acquired	Tmt_acquired
P0001	Klebsiella pneumoniae	strong	49	263886	668750	5376402	no	-	ST48	1	1	2	2	ybt 14; ICEKp2	439-3LV	-	0	-	0	-	0	-	0	-	wzi167	KL124	unknown (KL124)	none	Very high	0.9962		O1/O2v1	O1	none	Very high	0.9828		-	-	-	-	-	-	-	-	-	-	-	dfrA14.v2*
P0002	Klebsiella quasipneumoniae subsp. similipneumoniae	strong	103	225284	739754	5661270	no	-	ST852	0	1	10	16	-	0	-	0	-	0	-	0	-	0	-	-	KL18	K18	*	High	0.9325		O3/O3a	O3/O3a	none	Very high	0.9604		aac(3)-IId^;aac(6')-Ib-cr.v2;aadA16*;strA.v1^;strB.v1	-	-	qnrB6^	-	mphA	catII.2*	arr-3	sul1;sul1;sul2*	tet(A).v1^	-	dfrA27
P0003	Klebsiella pneumoniae	strong	41	352288	974350	5455177	no	-	ST985	1	1	8	11	ybt 16; ICEKp12	277	-	0	-	0	-	0	-	0	-	wzi39	KL39	K39	none	Very high	0.9955		O1/O2v2	O1	none	Very high	0.9935		aac(6')-Ib-cr.v2;strA.v1^;strB.v1	-	-	qnrB1.v2^	-	-	CatB4.v1?	-	sul2	tet(A).v1	-	dfrA14.v2*
P0004	Klebsiella quasipneumoniae subsp. similipneumoniae	strong	79	229872	831421	5472552	no	-	ST852	0	1	10	15	-	0	-	0	-	0	-	0	-	0	-	-	KL18	K18	*	High	0.9325		O3/O3a	O3/O3a	none	Very high	0.9604		aac(3)-IId^;aac(6')-Ib-cr.v2;aadA16*;strA.v1^;strB.v1	-	-	qnrB6^	-	mphA	catII.2*	arr-3	sul1;sul2*	tet(A).v1^	-	dfrA27
P0005	Klebsiella pneumoniae	strong	66	189385	468775	5392442	no	-	ST48	0	1	8	10	-	0	-	0	-	0	-	0	-	0	-	wzi167	KL124	unknown (KL124)	?-	Good	0.996	KL124_17_wclK	O1/O2v1	O1	none	Very high	0.9828		aac(6')-Ib-cr.v2;strA.v1*?;strB.v1^	-	-	qnrB1.v2^	-	-	CatB4.v1?	-	sul2	tet(A).v1	-	dfrA14.v2*
P0006	Klebsiella pneumoniae	strong	54	348494	823169	5417746	no	-	ST48	1	1	4	4	ybt 14; ICEKp2	439-3LV	-	0	-	0	-	0	-	0	-	wzi167	KL124	unknown (KL124)	none	Very high	0.9962		O1/O2v1	O1	none	Very high	0.9826		strB.v1^	-	-	-	-	-	-	-	-	-	-	dfrA14.v2*
P0007	Klebsiella pneumoniae	strong	66	212962	417220	5396160	no	-	ST48	0	1	8	10	-	0	-	0	-	0	-	0	-	0	-	wzi167	KL124	unknown (KL124)	none	Very high	0.9962		O1/O2v1	O1	none	Very high	0.9828		aac(6')-Ib-cr.v2;strA.v1*?;strB.v1^	-	-	qnrB1.v2^	-	-	CatB4.v1?	-	sul2	tet(A).v1	-	dfrA14.v2*
P0008	Klebsiella pneumoniae	strong	75	253892	679817	5465501	no	-	ST48	1	1	6	7	ybt 14; ICEKp5	497-2LV	-	0	-	0	-	0	-	0	-	wzi167	KL124	unknown (KL124)	none	Very high	0.9962		O1/O2v1	O1	none	Very high	0.983		strA.v1^;strB.v1	-	-	qnrB1.v2^	-	-	-	-	sul2	-	-	dfrA14.v2*
P0010	Klebsiella pneumoniae	strong	45	376017	636086	5362348	no	-	ST985	0	1	8	12	-	0	-	0	-	0	-	0	-	0	-	wzi39	KL39	K39	none	Very high	0.9955		O1/O2v2	O1	none	Very high	0.9935		aac(3)-IIa.v1^;aac(6')-Ib-cr.v2;strA.v1^;strB.v1	-	-	qnrB1.v2^	-	-	CatB4.v1	-	sul2	tet(A).v1	-	dfrA14.v2*
P0011	Klebsiella pneumoniae	strong	95	161887	371439	5580886	no	-	ST2982	0	1	2	2	-	0	-	0	-	0	-	0	-	0	-	wzi385	KL22	K22	none	Very high	0.9917		O1/O2v2	O2afg	none	Very high	0.9852		-	-	-	-	-	-	floR.v2*	-	-	-	-	-
P0012	Klebsiella pneumoniae	strong	82	198938	449458	5405759	no	-	ST45	1	1	6	7	ybt 10; ICEKp4	78	-	0	-	0	-	0	-	0	-	wzi149	KL62	K62	?	Good	0.9996		O1/O2v1	O2a	none	Very high	0.9888		aac(3)-IIa.v1^;aac(6')-Ib-cr.v2	-	-	qnrB1.v2^	-	-	CatB4.v1	-	-	-	-	dfrA14.v2*
P0013	Klebsiella pneumoniae	strong	77	203093	511867	5391421	no	-	ST307	0	1	8	12	-	0	-	0	-	0	-	0	-	0	-	wzi173	KL102	unknown (KL102)	-	High	0.9926	KL102_02_cpsACP	O1/O2v2	O2afg	none	Very high	0.9845		aac(3)-IIa.v1^;aac(6')-Ib-cr.v2;strA.v1*;strB.v1	-	-	qnrB1.v2^	-	-	CatB4.v1?	-	sul2	tet(A).v1	-	dfrA14.v2*
P0014	Klebsiella pneumoniae	strong	99	197703	323130	5587722	no	-	ST2982	0	1	2	2	-	0	-	0	-	0	-	0	-	0	-	wzi385	KL22	K22	?-	Good	0.9916	KL22_06_wzc	O1/O2v2	O2afg	none	Very high	0.9853		-	-	-	-	-	-	floR.v2*	-	-	-	-	-
P0015	Klebsiella pneumoniae	strong	42	346933	810051	5327449	no	-	ST985	0	1	8	12	-	0	-	0	-	0	-	0	-	0	-	wzi39	KL39	K39	none	Very high	0.9955		O1/O2v2	O1	none	Very high	0.9935		aac(3)-IIa.v1^;aac(6')-Ib-cr.v2;strA.v1^;strB.v1	-	-	qnrB1.v2^	-	-	CatB4.v1?	-	sul2	tet(A).v1	-	dfrA14.v2*
P0016	Klebsiella pneumoniae	strong	80	166592	470940	5339272	no	-	ST307	0	1	6	7	-	0	-	0	-	0	-	0	-	0	-	wzi173	KL102	unknown (KL102)	?-	Good	0.9927	KL102_02_cpsACP	O1/O2v2	O2afg	none	Very high	0.9845		aac(3)-IIa.v1^;strA.v1*;strB.v1	-	-	-	-	-	-	-	sul2	-	-	dfrA14.v2*
P0017	Klebsiella pneumoniae	strong	67	254195	1095850	5466167	no	-	ST48	1	1	6	7	ybt 14; ICEKp5	497-2LV	-	0	-	0	-	0	-	0	-	wzi167	KL124	unknown (KL124)	none	Very high	0.9962		O1/O2v1	O1	none	Very high	0.983		strA.v1^;strB.v1	-	-	qnrB1.v2^	-	-	-	-	sul2	-	-	dfrA14.v2*
P0018	Klebsiella pneumoniae	strong	81	243443	760031	5497682	no	-	ST45	1	1	8	12	ybt 10; ICEKp4	78	-	0	-	0	-	0	-	0	-	wzi149	KL62	K62	none	Very high	0.9997		O1/O2v1	O2a	none	Very high	0.9888		aac(3)-IIa.v1^;aac(6')-Ib-cr.v2;strA.v1^;strB.v1	-	-	qnrB1.v2^	-	-	CatB4.v1?	-	sul2	tet(A).v1	-	dfrA14.v2*
P0019	Klebsiella pneumoniae	strong	59	348274	655805	5366457	no	-	ST48	0	1	8	10	-	0	-	0	-	0	-	0	-	0	-	wzi167	KL124	unknown (KL124)	none	Very high	0.9962		O1/O2v1	O1	none	Very high	0.9828		aac(6')-Ib-cr.v2;strA.v1*?;strB.v1^	-	-	qnrB1.v2^	-	-	CatB4.v1?	-	sul2	tet(A).v1	-	dfrA14.v2*
P0020	Klebsiella pneumoniae	strong	63	253496	716978	5557461	no	-	ST394	0	1	7	12	-	0	-	0	-	0	-	0	-	0	-	wzi59	KL3	K3	none	Very high	0.9961		O1/O2v2	O2afg	none	Very high	0.9842		aac(3)-IId^;strA.v1^;strB.v1	-	-	qnrS1	-	-	-	-	sul1;sul2	tet(A).v1;tet(D)	-	dfrA1.v1
P0021	Klebsiella pneumoniae	strong	63	315089	569201	5338127	no	-	ST48	0	1	8	10	-	0	-	0	-	0	-	0	-	0	-	wzi167	KL124	unknown (KL124)	none	Very high	0.9962		O1/O2v1	O1	none	Very high	0.9828		aac(6')-Ib-cr.v2;strA.v1*?;strB.v1^	-	-	qnrB1.v2^	-	-	CatB4.v1?	-	sul2	tet(A).v1	-	dfrA14.v2*
P0022	Klebsiella quasipneumoniae subsp. quasipneumoniae	strong	134	99211	386651	5222288	no	-	ST2604	0	1	6	6	-	0	-	0	-	0	-	0	-	0	-	wzi539	KL60	K60	none	Very high	0.9682		O3/O3a	O3/O3a	none	Very high	0.9641		-	-	-	qnrS1	-	-	-	-	sul1	tet(A).v1	-	dfrA1.v1
P0023	Klebsiella pneumoniae	strong	72	235896	487481	5463229	no	-	ST628	0	1	8	12	-	0	-	0	-	0	-	0	-	0	-	wzi50	KL15	K15	none	Very high	0.9977		O4	O4	none	Very high	0.9969		aac(3)-IIa.v1^;aac(6')-Ib-cr.v2;strA.v1^;strB.v1	-	-	qnrB1.v2^	-	-	CatB4.v1?	-	sul2	tet(A).v1	-	dfrA14.v2*
P0024	Klebsiella pneumoniae	strong	66	253542	717099	5558648	no	-	ST394	0	1	7	12	-	0	-	0	-	0	-	0	-	0	-	wzi59	KL3	K3	none	Very high	0.9961		O1/O2v2	O2afg	none	Very high	0.9842		aac(3)-IId^;strA.v1^;strB.v1	-	-	qnrS1	-	-	-	-	sul1;sul2	tet(A).v1;tet(D)	-	dfrA1.v1
P0025	Klebsiella quasipneumoniae subsp. quasipneumoniae	strong	141	95320	386766	5211565	no	-	ST2604	0	1	6	6	-	0	-	0	-	0	-	0	-	0	-	wzi539	KL60	K60	none	Very high	0.9681		O3/O3a	O3/O3a	none	Very high	0.9639		-	-	-	qnrS1	-	-	-	-	sul1	tet(A).v1	-	dfrA1.v1
P0026	Klebsiella pneumoniae	strong	74	227602	384767	5462357	no	-	ST628-1LV	0	1	8	12	-	0	-	0	-	0	-	0	-	0	-	wzi50	KL15	K15	none	Very high	0.9977		O4	O4	none	Very high	0.9969		aac(3)-IIa.v1^;aac(6')-Ib-cr.v2;strA.v1^;strB.v1	-	-	qnrB1.v2^	-	-	CatB4.v1?	-	sul2	tet(A).v1	-	dfrA14.v2*
P0027	Klebsiella pneumoniae	strong	83	215918	449961	5453528	no	-	ST45	1	0	7	11	ybt 10; ICEKp4	78	-	0	-	0	-	0	-	0	-	wzi149	KL62	K62	?-	Good	0.9997	KL62_07_wbaP	O1/O2v1	O2a	none	Very high	0.9888		aac(3)-IIa.v1^;aac(6')-Ib-cr.v2;strA.v1^;strB.v1	-	-	qnrB1.v2^	-	-	CatB4.v1?	-	sul2	tet(A).v1	-	dfrA14.v2*
P0028	Klebsiella pneumoniae	strong	88	254906	771940	5385837	no	-	ST20	0	1	7	12	-	0	-	0	-	0	-	0	-	0	-	wzi84	KL28	K28	none	Very high	0.9917		O1/O2v2	O1	none	Very high	0.9839		aac(6')-Ib-cr.v2;aadA16*;strA.v1*;strB.v1*	-	-	qnrS1	-	-	-	arr-3	sul1;sul2	-	-	dfrA27;dfrA5
P0029	Klebsiella pneumoniae	strong	79	243443	760054	5405788	no	-	ST45	1	1	6	7	ybt 10; ICEKp4	78	-	0	-	0	-	0	-	0	-	wzi149	KL62	K62	none	Very high	0.9997		O1/O2v1	O2a	none	Very high	0.9888		aac(3)-IIa.v1^;aac(6')-Ib-cr.v2	-	-	qnrB1.v2^	-	-	CatB4.v1?	-	-	-	-	dfrA14.v2*
P0030	Klebsiella pneumoniae	strong	59	263910	569028	5357335	no	-	ST48	0	1	8	10	-	0	-	0	-	0	-	0	-	0	-	wzi167	KL124	unknown (KL124)	none	Very high	0.9962		O1/O2v1	O1	none	Very high	0.9828		aac(6')-Ib-cr.v2;strA.v1*?;strB.v1^	-	-	qnrB1.v2^	-	-	CatB4.v1?	-	sul2	tet(A).v1	-	dfrA14.v2*
P0031	Klebsiella pneumoniae	strong	147	175132	569034	5731170	no	-	ST422	0	1	10	15	-	0	-	0	-	0	-	0	-	0	-	wzi113	KL111	unknown (KL111)	none	Very high	1		O3b	O3b	-	High	0.9915	O3b_01_manC	aac(3)-IId^;aac(6')-Ib-cr.v2;aadA16*;strA.v1^;strB.v1	-	-	qnrB6^	-	mphA	catII.2*	arr-3	sul1;sul2*	tet(A).v1^	-	dfrA27
P0032	Klebsiella pneumoniae	strong	80	243443	409833	5405775	no	-	ST45	1	1	6	7	ybt 10; ICEKp4	78	-	0	-	0	-	0	-	0	-	wzi149	KL62	K62	none	Very high	0.9997		O1/O2v1	O2a	none	Very high	0.9888		aac(3)-IIa.v1^;aac(6')-Ib-cr.v2	-	-	qnrB1.v2^	-	-	CatB4.v1?	-	-	-	-	dfrA14.v2*
P0033	Klebsiella pneumoniae	strong	559	138460	308001	5851164	no	-	ST307-1LV	0	1	8	14	-	0	-	0	-	0	-	0	-	0	-	wzi173	KL102	unknown (KL102)	-	High	0.9927	KL102_10	O1/O2v2	O2afg	none	Very high	0.9845		aac(3)-IIa.v1^;aac(6')-Ib-cr.v2;strA.v1*;strB.v1	-	-	qnrB1.v2^	-	-	CatB4.v1	-	sul1;sul2	tet(A).v1	-	dfrA1.v1*;dfrA14.v2*
P0034	Klebsiella pneumoniae	strong	68	224245	512006	5352153	no	-	ST307	0	1	8	12	-	0	-	0	-	0	-	0	-	0	-	wzi173	KL102	unknown (KL102)	?-	Good	0.9927	KL102_02_cpsACP	O1/O2v2	O2afg	none	Very high	0.9845		aac(3)-IIa.v1^;aac(6')-Ib-cr.v2;strA.v1*;strB.v1	-	-	qnrB1.v2^	-	-	CatB4.v1?	-	sul2	tet(A).v1	-	dfrA14.v2*
P0035	Klebsiella pneumoniae	strong	70	224241	512323	5392106	no	-	ST307	0	1	8	12	-	0	-	0	-	0	-	0	-	0	-	wzi173	KL102	unknown (KL102)	-	High	0.9927	KL102_02_cpsACP	O1/O2v2	O2afg	none	Very high	0.9845		aac(3)-IIa.v1^;aac(6')-Ib-cr.v2;strA.v1*;strB.v1	-	-	qnrB1.v2^	-	-	CatB4.v1?	-	sul2	tet(A).v1	-	dfrA14.v2*
P0408	Klebsiella pneumoniae	strong	94	213398	782835	5462798	no	-	ST1427	0	1	8	12	-	0	-	0	-	0	-	0	-	0	-	-	KL67	K67	?-*	Good	0.9483	KL67_20_rmlB,KL67_21_rmlA,KL67_23_rmlC	OL101	unknown (OL101)	?-*	Good	0.9179	OL101_01_rfbB,OL101_02_rfbA,OL101_04_rfbC	aac(3)-IIa.v1^;aac(6')-Ib-cr.v2;strA.v1^;strB.v1	-	-	qnrB1.v2^	-	-	CatB4.v1?	-	sul2	tet(A).v1	-	dfrA14.v2*
P0479	Klebsiella pneumoniae	strong	67	273128	463419	5222316	no	-	ST17	0	1	8	8	-	0	-	0	-	0	-	0	-	0	-	wzi173	unknown (KL155)	unknown (KL155)	?-+	None	0.963	KL155_18_rmlB,KL155_19_rmlA,KL155_20_rmlD,KL155_21_rmlC	unknown (OL101)	unknown (OL101)	?-+*	None	0.9186	OL101_01_rfbB,OL101_02_rfbA,OL101_03_rfbD,OL101_04_rfbC	strA.v1^;strB.v1	-	-	qnrB1.v2^	-	-	-	-	sul2	tet(A).v1	-	dfrA14.v2*
P0482	Klebsiella pneumoniae	strong	47	392424	876419	5362454	no	-	ST985	0	1	8	12	-	0	-	0	-	0	-	0	-	0	-	wzi39	KL39	K39	none	Very high	0.9955		O1/O2v2	O1	none	Very high	0.9935		aac(3)-IIa.v1^;aac(6')-Ib-cr.v2;strA.v1^;strB.v1	-	-	qnrB1.v2^	-	-	CatB4.v1?	-	sul2	tet(A).v1	-	dfrA14.v2*
P0488	Klebsiella pneumoniae	strong	72	213853	593040	5349074	no	-	ST307	0	1	8	12	-	0	-	0	-	0	-	0	-	0	-	wzi173	KL102	unknown (KL102)	?-	Good	0.9927	KL102_02_cpsACP	O1/O2v2	O2afg	none	Very high	0.9845		aac(3)-IIa.v1^;aac(6')-Ib-cr.v2;strA.v1*;strB.v1	-	-	qnrB1.v2^	-	-	CatB4.v1?	-	sul2	tet(A).v1	-	dfrA14.v2*
P0495	Klebsiella pneumoniae	strong	106	246200	449980	5534657	no	-	ST1427	0	1	8	16	-	0	-	0	-	0	-	0	-	0	-	-	KL67	K67	?-*	Good	0.9482	KL67_20_rmlB,KL67_21_rmlA,KL67_23_rmlC	OL101	unknown (OL101)	?-*	Good	0.9176	OL101_01_rfbB,OL101_02_rfbA,OL101_04_rfbC	aac(3)-IIa.v1^;aac(6')-Ib-cr.v2;aadA16*;strA.v1^;strB.v1	-	-	-	-	-	CatB4.v1?;floR.v1*	arr-3	sul1;sul2	tet(A).v1	-	dfrA14.v2*;dfrA27
P0497	Klebsiella pneumoniae	strong	58	287035	967083	5652809	no	-	ST1825	1	1	3	2	ybt 4; plasmid	31-1LV	-	0	-	0	-	0	-	0	-	-	KL126	unknown (KL126)	?-	Good	0.9935	KL126_18_rmlC	OL101	unknown (OL101)	?-*	Good	0.9215	OL101_04_rfbC	-	-	-	-	-	-	-	-	-	-	-	-
P0501	Klebsiella pneumoniae	strong	59	275514	444447	5399165	no	-	ST14	0	1	7	11	-	0	-	0	-	0	-	0	-	0	-	wzi88	KL157	unknown (KL157)	?	Good	0.9998		O1/O2v1	O1	none	Very high	0.9844		aac(6')-Ib-cr.v2;aph3-Ia.v1^;strA.v1^;strB.v1	-	-	qnrB1.v2^	-	-	CatB4.v1?	-	sul2*	-	-	dfrA14.v2*
P0516	Klebsiella pneumoniae	strong	92	246005	782673	5460550	no	-	ST1427	0	1	8	12	-	0	-	0	-	0	-	0	-	0	-	-	KL67	K67	?-*	Good	0.9484	KL67_20_rmlB,KL67_21_rmlA,KL67_23_rmlC	OL101	unknown (OL101)	?-*	Good	0.9181	OL101_01_rfbB,OL101_02_rfbA,OL101_04_rfbC	aac(3)-IIa.v1^;aac(6')-Ib-cr.v2;strA.v1^;strB.v1	-	-	qnrB1.v2^	-	-	CatB4.v1?	-	sul2	tet(A).v1	-	dfrA14.v2*
P0530	Klebsiella pneumoniae	strong	65	240566	443809	5405952	no	-	ST14	0	1	7	11	-	0	-	0	-	0	-	0	-	0	-	wzi88	KL157	unknown (KL157)	?	Good	0.9998		O1/O2v1	O1	none	Very high	0.9844		aac(6')-Ib-cr.v2;aph3-Ia.v1^;strA.v1^;strB.v1	-	-	qnrB1.v2^	-	-	CatB4.v1?	-	sul2*	-	-	dfrA14.v2*
P0570	Klebsiella pneumoniae	strong	53	349001	747279	5589040	no	-	ST4342-1LV	0	1	5	5	-	0	-	0	-	0	-	0	-	0	-	wzi95	KL60	K60	*	Very high	0.9712		O3b	O3b	none	Very high	0.9877		aadA5	-	fosA7*	-	-	-	-	-	sul2	-	-	dfrA17
P0635	Klebsiella pneumoniae	strong	85	243443	760176	5498840	no	-	ST45	1	1	8	12	ybt 10; ICEKp4	78	-	0	-	0	-	0	-	0	-	wzi149	KL62	K62	none	Very high	0.9997		O1/O2v1	O2a	none	Very high	0.9888		aac(3)-IIa.v1^;aac(6')-Ib-cr.v2;strA.v1^;strB.v1	-	-	qnrB1.v2^	-	-	CatB4.v1?	-	sul2	tet(A).v1	-	dfrA14.v2*
P0642	Klebsiella pneumoniae	strong	116	203714	451304	5527387	no	-	ST464	0	1	8	12	-	0	-	0	-	0	-	0	-	0	-	-	KL53	K53	none	Very high	0.993		O1/O2v1	O1	none	Very high	0.9866		aac(3)-IIa.v1^;aac(6')-Ib-cr.v2;aadA^	-	-	qnrS1	-	-	CatB4.v1?	-	sul1	tet(A).v1	-	dfrA15.v2
P0675	Klebsiella pneumoniae	strong	65	295977	878952	5436929	no	-	ST391	0	1	7	8	-	0	-	0	-	0	-	0	-	0	-	wzi554	KL30	K30	*	Very high	0.9645		O1/O2v2	O1	none	Very high	0.9947		strA.v1^;strB.v1	-	-	qnrB1.v2^	-	mphA	-	-	sul2	-	-	dfrA14.v2*
P0676	Klebsiella quasipneumoniae subsp. quasipneumoniae	strong	121	95552	386773	5192420	no	-	ST2604	0	1	6	6	-	0	-	0	-	0	-	0	-	0	-	wzi539	KL60	K60	?-	Good	0.9681	KL60_04_wza	O3/O3a	O3/O3a	none	Very high	0.9637		-	-	-	qnrS1	-	-	-	-	sul1	tet(A).v1	-	dfrA1.v1
P0681	Klebsiella pneumoniae	strong	68	349840	802728	5438800	no	-	ST391	0	1	7	8	-	0	-	0	-	0	-	0	-	0	-	wzi554	KL30	K30	*	Very high	0.9645		O1/O2v2	O1	none	Very high	0.9947		strA.v1^;strB.v1	-	-	qnrB1.v2^	-	mphA	-	-	sul2	-	-	dfrA14.v2*
P0697	Klebsiella pneumoniae	strong	61	310803	655822	5654681	no	-	ST1825	1	1	2	2	ybt 4; plasmid	31-1LV	-	0	-	0	-	0	-	0	-	-	KL126	unknown (KL126)	?-	Good	0.9935	KL126_18_rmlC	OL101	unknown (OL101)	?-*	Good	0.9214	OL101_04_rfbC	-	-	-	-	-	-	-	-	-	-	-	-
P0712	Klebsiella pneumoniae	strong	60	273384	464042	5229314	no	-	ST17	0	1	7	8	-	0	-	0	-	0	-	0	-	0	-	wzi173	unknown (KL155)	unknown (KL155)	?-+	None	0.963	KL155_18_rmlB,KL155_19_rmlA,KL155_20_rmlD,KL155_21_rmlC	unknown (OL101)	unknown (OL101)	?-+*	None	0.9198	OL101_01_rfbB,OL101_02_rfbA,OL101_03_rfbD,OL101_04_rfbC	strA.v1^;strB.v1	-	-	qnrB1.v2^	-	-	-	-	sul2	tet(A).v1	-	dfrA14.v2*
P0717	Klebsiella pneumoniae	strong	113	265615	480766	5521213	no	-	ST2459	0	1	7	10	-	0	-	0	-	0	-	0	-	0	-	wzi227	KL60	K60	none	Very high	0.9968		O3b	O3b	none	Very high	0.9926		aac(6')-Ib-cr.v2;strA.v1^;strB.v1	-	-	-	-	-	CatB4.v1?	-	sul2	tet(A).v1	-	dfrA14.v2*
P0725	Klebsiella pneumoniae	strong	57	348286	656590	5656998	no	-	ST1825	1	1	3	2	ybt 4; plasmid	31-1LV	-	0	-	0	-	0	-	0	-	-	KL126	unknown (KL126)	?-	Good	0.9924	KL126_09,KL126_18_rmlC	OL101	unknown (OL101)	?-+*	Good	0.9203	OL101_04_rfbC	-	-	-	-	-	-	-	-	-	-	-	-
P0729	Klebsiella pneumoniae	strong	82	204009	357904	5334580	no	-	ST45	1	1	6	7	ybt 10; ICEKp4 (truncated)	78-2LV	-	0	-	0	-	0	-	0	-	wzi149	KL62	K62	?	Good	0.9995		O1/O2v1	O2a	none	Very high	0.9888		aac(3)-IIa.v1^;aac(6')-Ib-cr.v2	-	-	qnrB1.v2^	-	-	CatB4.v1?	-	-	-	-	dfrA14.v2*
P0730	Klebsiella pneumoniae	strong	72	257591	669617	5350025	no	-	ST307	0	1	8	11	-	0	-	0	-	0	-	0	-	0	-	wzi173	KL102	unknown (KL102)	?-	Good	0.9903	KL102_02_cpsACP	O1/O2v2	O2afg	none	Very high	0.9845		aac(3)-IIa.v1^;aac(6')-Ib-cr.v2;strA.v1*;strB.v1	-	-	-	-	-	CatB4.v1	-	sul2	tet(A).v1	-	dfrA14.v2*
P0736	Klebsiella pneumoniae	strong	57	254281	876604	5313520	no	-	ST985	0	1	7	10	-	0	-	0	-	0	-	0	-	0	-	wzi39	KL39	K39	none	Very high	0.9955		O1/O2v2	O1	none	Very high	0.9935		aac(6')-Ib-cr.v2;strA.v1^;strB.v1	-	-	-	-	-	CatB4.v1?	-	sul2	tet(A).v1	-	dfrA14.v2*
P0739	Klebsiella pneumoniae	strong	64	239284	354343	5359410	no	-	ST14	0	1	7	11	-	0	-	0	-	0	-	0	-	0	-	wzi88	KL157	unknown (KL157)	?	Good	0.9998		O1/O2v1	O1	none	Very high	0.9844		aac(6')-Ib-cr.v2;aph3-Ia.v1^;strA.v1^;strB.v1	-	-	qnrB1.v2^	-	-	CatB4.v1?	-	sul2*	-	-	dfrA14.v2*
P0743	Klebsiella pneumoniae	strong	129	171014	379906	5521283	no	-	ST2459	0	1	7	10	-	0	-	0	-	0	-	0	-	0	-	wzi227	KL60	K60	none	Very high	0.9969		O3b	O3b	-	High	0.9927	O3b_06_wbdA	aac(6')-Ib-cr.v2;strA.v1^;strB.v1	-	-	-	-	-	CatB4.v1?	-	sul2	tet(A).v1	-	dfrA14.v2*
P0744	Klebsiella pneumoniae	strong	127	259698	399573	5523840	no	-	ST2459	0	1	8	11	-	0	-	0	-	0	-	0	-	0	-	wzi227	KL60	K60	none	Very high	0.9969		O3b	O3b	none	Very high	0.9929		aac(6')-Ib-cr.v2;strA.v1^;strB.v1	-	-	qnrB1.v2^	-	-	CatB4.v1?	-	sul2	tet(A).v1	-	dfrA14.v2*
P0775	Klebsiella pneumoniae	strong	89	167632	319466	5334787	no	-	ST45	1	1	6	7	ybt 10; ICEKp4 (truncated)	78-2LV	-	0	-	0	-	0	-	0	-	wzi149	KL62	K62	?	Good	0.9996		O1/O2v1	O2a	none	Very high	0.9888		aac(3)-IIa.v1^;aac(6')-Ib-cr.v2	-	-	qnrB1.v2^	-	-	CatB4.v1?	-	-	-	-	dfrA14.v2*
P0783	Klebsiella pneumoniae	strong	63	232269	443675	5398078	no	-	ST14	0	1	7	10	-	0	-	0	-	0	-	0	-	0	-	wzi88	KL157	unknown (KL157)	?	Good	0.9998		O1/O2v1	O1	none	Very high	0.9844		aac(6')-Ib-cr.v2;strA.v1^;strB.v1	-	-	qnrB1.v2^	-	-	CatB4.v1?	-	sul2*	-	-	dfrA14.v2*
P0788	Klebsiella pneumoniae	strong	76	248650	471747	5349183	no	-	ST22-1LV	0	1	8	12	-	0	-	0	-	0	-	0	-	0	-	wzi155	KL35	K35	?-	Good	0.9891	KL35_19_manB	OL104	unknown (OL104)	?-*	Good	0.8519	OL104_02_manB	aac(3)-IIa.v1^;aac(6')-Ib-cr.v2;strA.v1^;strB.v1	-	-	qnrB1.v2^	-	-	CatB4.v1?	-	sul2	tet(A).v1	-	dfrA14.v2*
P0799	Klebsiella pneumoniae	strong	127	170573	477826	5523268	no	-	ST2459	0	1	8	11	-	0	-	0	-	0	-	0	-	0	-	wzi227	KL60	K60	none	Very high	0.9969		O3b	O3b	none	Very high	0.993		aac(6')-Ib-cr.v2;strA.v1^;strB.v1	-	-	qnrB1.v2^	-	-	CatB4.v1?	-	sul2	tet(A).v1	-	dfrA14.v2*
P0808	Klebsiella variicola subsp. variicola	strong	57	242558	830246	5687306	no	-	ST5520-2LV	0	1	10	15	-	0	-	0	-	0	-	0	-	0	-	-	KL165	unknown (KL165)	none	Very high	0.9955		O5	O5	none	Very high	0.994		aac(3)-IId^;aac(6')-Ib-cr.v2;aadA16*;strA.v1^;strB.v1	-	-	qnrB6^	-	mphA	catII.2*	arr-3	sul1;sul2*	tet(A).v1^	-	dfrA27
P1122	Klebsiella pneumoniae	strong	79	177788	462101	5356940	no	-	ST307	0	1	8	12	-	0	-	0	-	0	-	0	-	0	-	wzi173	KL102	unknown (KL102)	?-*	Good	0.9927	KL102_02_cpsACP	O1/O2v2	O2afg	none	Very high	0.9845		aac(3)-IIa.v1^;aac(6')-Ib-cr.v2;strA.v1*;strB.v1	-	-	qnrB1.v2^	-	-	CatB4.v1?	-	sul2	tet(A).v1	-	dfrA14.v2*
P1203	Klebsiella pneumoniae	strong	58	263814	587672	5458016	no	-	ST48	1	1	8	10	ybt 14; ICEKp2	439-3LV	-	0	-	0	-	0	-	0	-	wzi167	KL124	unknown (KL124)	none	Very high	0.9962		O1/O2v1	O1	none	Very high	0.9828		aac(6')-Ib-cr.v2;strA.v1*?;strB.v1^	-	-	qnrB1.v2^	-	-	CatB4.v1?	-	sul2	tet(A).v1	-	dfrA14.v2*
P1206	Klebsiella pneumoniae	strong	71	195933	716861	5556701	no	-	ST394	0	1	7	12	-	0	-	0	-	0	-	0	-	0	-	wzi59	KL3	K3	none	Very high	0.9961		O1/O2v2	O2afg	none	Very high	0.9842		aac(3)-IId^;strA.v1^;strB.v1	-	-	qnrS1	-	-	-	-	sul1;sul2	tet(A).v1;tet(D)	-	dfrA1.v1
P1207	Klebsiella pneumoniae	strong	66	258688	717351	5561754	no	-	ST394	0	1	7	12	-	0	-	0	-	0	-	0	-	0	-	wzi59	KL3	K3	none	Very high	0.9961		O1/O2v2	O2afg	none	Very high	0.9842		aac(3)-IId^;strA.v1^;strB.v1	-	-	qnrS1	-	-	-	-	sul1;sul2	tet(A).v1;tet(D)	-	dfrA1.v1
P1208	Klebsiella pneumoniae	strong	67	218315	716964	5561496	no	-	ST394	0	1	7	12	-	0	-	0	-	0	-	0	-	0	-	wzi59	KL3	K3	none	Very high	0.9961		O1/O2v2	O2afg	none	Very high	0.9842		aac(3)-IId^;strA.v1^;strB.v1	-	-	qnrS1	-	-	-	-	sul1;sul2	tet(A).v1;tet(D)	-	dfrA1.v1
P1209	Klebsiella pneumoniae	strong	55	185759	766690	5309011	no	-	ST985	0	1	6	7	-	0	-	0	-	0	-	0	-	0	-	wzi39	KL39	K39	none	Very high	0.9955		O1/O2v2	O1	none	Very high	0.9935		aac(3)-IIa.v1^;aac(6')-Ib-cr.v2	-	-	qnrB1.v2^	-	-	CatB4.v1?	-	-	-	-	dfrA14.v2*
P1210	Klebsiella pneumoniae	strong	83	310330	608824	5458875	no	-	ST45	1	0	7	11	ybt 10; ICEKp4	78	-	0	-	0	-	0	-	0	-	wzi149	KL62	K62	?-	Good	0.9997	KL62_07_wbaP	O1/O2v1	O2a	none	Very high	0.9888		aac(3)-IIa.v1^;aac(6')-Ib-cr.v2;strA.v1^;strB.v1	-	-	qnrB1.v2^	-	-	CatB4.v1?	-	sul2	tet(A).v1	-	dfrA14.v2*
P1211	Klebsiella pneumoniae	strong	83	257858	446299	5502055	no	-	ST45	1	1	8	12	ybt 10; ICEKp4	78-1LV	-	0	-	0	-	0	-	0	-	wzi149	KL62	K62	?-	Good	0.9997	KL62_04_wza	O1/O2v1	O2a	none	Very high	0.9888		aac(3)-IIa.v1^;aac(6')-Ib-cr.v2;strA.v1^;strB.v1	-	-	qnrB1.v2^	-	-	CatB4.v1?	-	sul2	tet(A).v1	-	dfrA14.v2*
P1212	Klebsiella pneumoniae	strong	61	257553	511800	5391421	no	-	ST48	0	1	8	10	-	0	-	0	-	0	-	0	-	0	-	wzi167	KL124	unknown (KL124)	none	Very high	0.9962		O1/O2v1	O1	none	Very high	0.9828		aac(6')-Ib-cr.v2;strA.v1*?;strB.v1^	-	-	qnrB1.v2^	-	-	CatB4.v1?	-	sul2	tet(A).v1	-	dfrA14.v2*
P1213	Klebsiella pneumoniae	strong	63	194459	440912	5341882	no	-	ST48	0	1	8	10	-	0	-	0	-	0	-	0	-	0	-	wzi167	KL124	unknown (KL124)	none	Very high	0.9962		O1/O2v1	O1	none	Very high	0.9828		aac(6')-Ib-cr.v2;strA.v1*?;strB.v1^	-	-	qnrB1.v2^	-	-	CatB4.v1?	-	sul2	tet(A).v1	-	dfrA14.v2*
P1214	Klebsiella pneumoniae	strong	45	313114	974297	5459792	no	-	ST985	1	1	8	11	ybt 16; ICEKp12	277	-	0	-	0	-	0	-	0	-	wzi39	KL39	K39	none	Very high	0.9955		O1/O2v2	O1	none	Very high	0.9935		aac(6')-Ib-cr.v2;strA.v1^;strB.v1	-	-	qnrB1.v2^	-	-	CatB4.v1?	-	sul2	tet(A).v1	-	dfrA14.v2*
P1229	Klebsiella pneumoniae	strong	116	206686	468978	5568454	no	-	ST464	0	1	8	11	-	0	-	0	-	0	-	0	-	0	-	-	KL53	K53	none	Very high	0.993		O1/O2v1	O1	none	Very high	0.9866		aac(6')-Ib-cr.v2;aadA^	-	-	qnrS1	-	-	CatB4.v1?	-	sul1	tet(A).v1	-	dfrA15.v2
[truncated: 59 more columns]
