# Supplementary material for: Within-host genetic diversity of extended-spectrum beta-lactamase-producing Enterobacterales in long-term colonized patients
Source: Nat Commun. 2023 Dec 21;14:8495. doi: 10.1038/s41467-023-44285-w (PMC10739949; doi:10.1038/s41467-023-44285-w)
Supplement: Supplementary file 7 — Supplementary Data 4 [file 41467_2023_44285_MOESM7_ESM.xlsx]

## Sheet: ecoli_patients
PatID	Classification_patient	Species	gender	age_init	history_hospitalization	hosp_icu	travel_hist	hosp_abroad	hist_esbl_colonization	hist_esbl_infection	cci_score	permanent_urinary_catheterization	organ_transplantation	stemcell_transplantation	immuno_treatment	ppi_treatment	other_antacids_treat	dialysis_hosp	notes
Pat01	long	ecoli	male	64	yes	no	yes	yes	yes	yes	0	no	no	no	no	yes	no	no
Pat02	long	ecoli	male	79	yes	no	no	no	no	no	0	no	no	no	no	no	no	no
Pat20	long	ecoli	female	85	no	no	no	no	no	no	1	no	no	no	no	yes	no	no
Pat22	long	ecoli	female	89	yes	no	no	no	no	no	2	no	no	no	no	yes	no	no
Pat23	long	ecoli	male	72	yes	no	no	no	yes	no	3	yes	no	no	no	no	no	no
Pat24	long	ecoli	male	64	no	no	no	no	no	no	4	no	no	no	no	yes	no	no
Pat25	long	ecoli	male	59	yes	no	no	no	no	no	4	no	yes	no	yes	no	no	no
Pat26	long	ecoli	female	92	no	no	no	no	no	no	0	no	no	no	no	yes	no	no
Pat27	long	ecoli	male	57	yes	no	no	no	yes	yes	6	no	no	no	no	yes	no	yes
Pat28	long	ecoli	female	62	yes	no	no	no	no	no	0	no	no	no	no	yes	no	no
Pat29	long	ecoli	male	76	yes	yes	no	no	yes	yes	4	yes	no	no	yes	yes	no	no
Pat30	long	ecoli	female	88	no	no	no	no	yes	no	1	no	no	no	no	yes	no	no
Pat31	short	ecoli	female	63	yes	no	no	no	yes	yes	4	no	no	yes	yes	yes	no	no
Pat33	short	ecoli	female	70	yes	yes	no	no	no	no	2	no	no	no	no	yes	no	no
Pat05	long	ecoli	female	54	no	no	no	no	yes	no	1	no	no	no	no	no	no	no
Pat34	long	ecoli	male	56	yes	no	no	no	no	no	0	yes	no	no	no	no	no	no
Pat35	long	ecoli	female	45	no	no	no	no	no	no	8	no	no	no	no	no	no	no
Pat36	long	ecoli	female	81	no	no	no	no	yes	yes	0	no	no	no	no	no	no	no
Pat38	long	ecoli	female	57	yes	yes	no	no	yes	no	5	no	no	no	no	yes	no	no
Pat39	short	ecoli	female	44	yes	no	no	no	no	no	0	no	no	no	no	yes	no	no
Pat40	long	ecoli	male	80	yes	no	no	no	yes	no	6	yes	no	no	no	yes	no	no
Pat42	long	ecoli	male	60	yes	no	no	no	no	no	2	no	no	no	no	yes	no	no
Pat10	long	ecoli	female	27	yes	no	no	no	yes	no	0	no	no	no	yes	yes	no	no
Pat43	long	ecoli	female	71	no	no	no	no	no	no	1	no	no	no	yes	yes	no	no
Pat44	long	ecoli	male	28	yes	no	no	no	no	no	1	no	no	no	no	no	no	no
Pat45	long	ecoli	male	78	yes	no	no	no	yes	yes	1	no	no	no	no	yes	no	no
Pat46	long	ecoli	male	51	yes	yes	yes	no	no	no	3	no	no	no	no	yes	no	no
Pat48	long	ecoli	male	81	no	no	no	no	no	no	4	yes	no	no	no	yes	no	no
Pat49	short	ecoli	male	40	no	no	no	no	no	no	0	no	no	no	no	no	no	no
Pat50	long	ecoli	female	45	no	no	no	no	no	no	0	no	no	no	no	no	no	no
Pat51	long	ecoli	female	70	yes	no	no	no	no	no	1	yes	no	no	no	no	no	no
Pat52	short	ecoli	female	37	yes	no	no	no	yes	no	3	no	yes	no	yes	no	no	no
Pat53	short	ecoli	male	49	yes	no	no	no	no	no	5	no	no	no	yes	yes	no	no
Pat54	long	ecoli	male	59	yes	no	no	no	no	no	2	no	no	no	yes	yes	no	no
Pat13	long	ecoli	male	61	yes	yes	yes	no	yes	yes	1	no	no	no	no	no	no	no
Pat55	long	ecoli	female	55	yes	no	no	no	no	no	0	no	yes	no	yes	yes	no	no
Pat56	long	ecoli	female	49	yes	yes	no	no	no	no	5	no	no	no	no	yes	no	no
Pat57	long	ecoli	male	58	no	no	no	no	no	no	2	no	no	yes	yes	yes	no	no
Pat58	long	ecoli	female	61	yes	no	no	no	yes	yes	0	no	no	no	no	yes	no	no
Pat59	long	ecoli	female	49	yes	yes	no	no	no	no	1	no	no	no	no	no	no	no
Pat60	long	ecoli	female	84	no	no	no	no	no	no	0	no	no	no	no	yes	no	no
Pat61	long	ecoli	female	58	yes	yes	no	no	no	no	3	no	no	no	yes	yes	no	no
Pat62	long	ecoli	female	42	yes	no	yes	yes	no	no	0	no	no	no	no	no	no	no
Pat63	long	ecoli	male	77	yes	no	no	no	yes	yes	1	no	no	no	no	yes	no	no
Pat64	long	ecoli	male	71	no	no	no	no	yes	no	2	no	no	no	no	no	no	no
Pat65	long	ecoli	male	33	yes	no	no	no	yes	no	0	no	no	no	no	yes	no	no
Pat67	long	ecoli	female	64	no	no	no	no	no	no	0	no	no	no	no	no	no	no
Pat17	long	ecoli	male	19	yes	no	no	no	yes	no	2	no	no	no	yes	yes	no	no
Pat68	short	ecoli	male	44	yes	no	no	no	no	no	2	no	no	no	yes	yes	no	no
Pat69	long	ecoli	male	90	no	no	no	no	no	no	2	no	no	no	no	yes	no	no
Pat18	short	ecoli	male	60	yes	no	no	no	no	no	4	no	no	no	yes	yes	no	no
Pat70	long	ecoli	female	76	no	no	no	no	yes	no	1	no	no	no	no	yes	no	no
Pat71	long	ecoli	male	67	no	no	no	no	no	no	3	no	no	no	yes	yes	no	no
Pat72	long	ecoli	female	72	no	no	no	no	no	no	0	no	no	no	no	no	no	no
Pat73	long	ecoli	female	52	yes	no	yes	yes	no	no	0	no	no	no	yes	yes	no	no

## Sheet: ecoli_fisher_tests
	long colonizer		short colonizer
	Counts	%	Counts	%		p-value
history_hospitalization	29	61.7021	7	87.5		1
hosp_icu	7	14.8936	1	12.5		1
travel_hist	5	10.6383	0	0		1
hosp_abroad	3	6.38298	0	0		0.696049
hist_esbl_colonization	18	38.2979	2	25		0.696
hist_esbl_infection	8	17.0213	1	12.5		1
permanent_urinary_catheterization	6	12.766	0	0		0.576694
organ_transplantation	2	4.25532	1	12.5		0.47702
stemcell_transplantation	1	2.12766	1	12.5		0.272054
immuno_treatment	11	23.4043	5	62.5		0.03804
ppi_treatment	31	65.9574	6	75		1
other_antacids_treat	0	0	0	0		-
dialysis_hosp	1	2.12766	0	0		1
Total	47		8
6 patients were excluded

## Sheet: klebsiella_patients
new_PatID	Classification_whole	Species	gender	age_init	history_hospitalization	hosp_icu	travel_hist	hosp_abroad	hist_esbl_colonization	hist_esbl_infection	cci_score	permanent_urinary_catheterization	organ_transplantation	stemcell_transplantation	immuno_treatment	ppi_treatment	other_antacids_treat	dialysis_hosp
Pat01	long	kpneu	male	63	yes	no	yes	yes	no	no	0	no	no	no	no	yes	no	no
Pat02	long	kpneu	male	81	no	no	yes	no	yes	no	0	no	no	no	no	no	no	no
Pat03	long	kpneu	male	48	yes	yes	no	no	yes	no	3	no	no	yes	yes	yes	no	no
Pat05	long	kpneu	female	54	no	no	no	no	yes	no	1	no	no	no	no	no	no	no
Pat06	short	kpneu	female	59	yes	no	no	no	no	no	2	no	no	yes	yes	yes	no	no
Pat08	long	kpneu	male	77	yes	no	no	no	no	no	4	no	no	no	no	yes	no	no
Pat09	short	kpneu	female	35	yes	yes	no	no	no	no	1	no	yes	no	yes	yes	no	no
Pat10	long	kpneu	female	29	yes	no	no	no	yes	no	1	no	no	no	yes	yes	no	no
Pat11	long	kpneu	male	28	yes	no	no	no	no	no	1	no	yes	no	yes	yes	no	no
Pat12	short	kpneu	male	29	yes	no	yes	yes	no	no	7	no	no	no	yes	yes	no	no
Pat13	long	kpneu	male	61	yes	no	yes	no	no	no	1	no	no	no	no	yes	no	no
Pat14	long	kpneu	male	60	no	no	no	no	yes	no	4	no	yes	no	yes	yes	no	no
Pat15	long	kpneu	male	67	yes	yes	no	no	no	no	2	no	no	no	no	yes	no	no
Pat16	long	kpneu	female	81	no	no	no	no	yes	yes	0	no	no	no	no	no	no	no
Pat17	long	kpneu	male	20	yes	no	no	no	no	no	2	no	no	no	no	yes	no	no
Pat18	long	kpneu	male	61	yes	no	no	no	yes	no	4	no	no	yes	yes	yes	no	no
Pat19	long	kpneu	female	62	yes	no	no	no	no	no	0	no	no	no	no	no	no	no

## Sheet: kleb_fisher_tests
	long colonizer		short colonizer
	Counts	%	Counts	%		p-value
history_hospitalization	10	71.4286	3	100		0.5412
hosp_icu	2	14.2857	1	33.3333		0.4647
travel_hist	3	21.4286	1	33.3333		1
hosp_abroad	1	7.14286	1	33.3333		0.3309
hist_esbl_colonization	7	50	0	0		0.2279
hist_esbl_infection	1	7.14286	0	0		1
permanent_urinary_catheterization	0	0	0	0		-
organ_transplantation	2	14.2857	1	33.3333		0.464706
stemcell_transplantation	2	14.2857	1	33.3333		0.464706
immuno_treatment	5	35.7143	3	100		0.0823529
ppi_treatment	10	71.4286	3	100		0.541176
other_antacids_treat	0	0	0	0		-
dialysis_hosp	0	0	0	0		-
Total	14		3
2 patients were excluded
