# Supplementary material for: Within-host genetic diversity of extended-spectrum beta-lactamase-producing Enterobacterales in long-term colonized patients
Source: Nat Commun. 2023 Dec 21;14:8495. doi: 10.1038/s41467-023-44285-w (PMC10739949; doi:10.1038/s41467-023-44285-w)
Supplement: Supplementary file 8 — Supplementary Data 5 [file 41467_2023_44285_MOESM8_ESM.xlsx]

## Sheet: genes4Fisher_coli
sample_name	New_PatientID	Classification_pat	classification_iso	blaCTX-M-1_1	blaCTX-M-14_1	blaCTX-M-15_1	IncFIA_1	IncFIB(AP001918)_1	IncFIC(FII)_1	IncFII_1	IncFII(pRSB107)	IncI1_1_Alpha
P0038	Pat10	long	short	1	0	0	0	1	1	0	0	1
P0042	Pat25	long	short	1	0	0	0	0	0	0	0	1
P0045	Pat28	long	short	0	0	1	1	1	0	1	0	0
P0046	Pat20	long	short	1	0	0	0	0	0	0	0	1
P0049	Pat34	long	short	0	0	1	1	1	0	1	0	0
P0051	Pat28	long	short	0	0	1	1	1	0	1	0	0
P0052	Pat05	long	short	0	1	0	0	0	0	0	0	1
P0053	Pat37	short	short	0	0	0	0	1	0	1	0	0
P0056	Pat73	long	short	1	0	0	0	0	0	0	0	0
P0057	Pat73	long	short	0	0	1	0	0	0	0	0	0
P0058	Pat73	long	short	1	0	0	0	0	0	0	0	0
P0059	Pat38	long	short	0	0	1	0	0	0	0	0	0
P0060	Pat55	long	short	0	1	0	1	1	0	0	0	0
P0063	Pat73	long	short	0	0	1	1	1	0	0	1	0
P0067	Pat39	short	short	0	0	1	1	0	0	1	0	0
P0071	Pat30	long	long	1	0	0	0	1	1	0	0	1
P0073	Pat53	short	short	0	0	1	0	0	0	0	1	0
P0074	Pat42	long	short	0	1	0	0	1	0	0	0	1
P0075	Pat66	short	short	0	0	1	1	1	0	0	1	0
P0076	Pat25	long	short	1	0	0	0	1	1	0	0	1
P0078	Pat57	long	short	0	0	0	0	1	1	0	0	0
P0079	Pat51	long	short	0	0	0	1	1	0	0	1	0
P0082	Pat42	long	long	0	1	0	0	1	0	0	0	1
P0088	Pat55	long	short	0	1	0	0	1	0	0	1	0
P0089	Pat55	long	short	0	1	0	0	1	0	0	1	0
P0092	Pat57	long	short	0	0	0	1	0	0	0	0	0
P0095	Pat63	long	short	0	0	0	0	0	0	0	0	1
P0097	Pat05	long	short	0	1	0	0	0	0	1	0	0
P0100	Pat61	long	long	1	0	0	0	1	1	0	0	0
P0102	Pat65	long	short	0	0	1	1	1	1	0	0	0
P0105	Pat43	long	long	0	1	0	1	1	0	0	1	0
P0109	Pat31	short	short	0	0	1	1	1	0	0	0	0
P0110	Pat35	long	long	0	0	1	1	0	0	1	0	0
P0111	Pat69	long	long	0	1	0	1	1	0	0	0	1
P0122	Pat65	long	short	0	0	0	0	1	0	0	0	0
P0124	Pat62	long	long	0	0	1	1	1	0	0	0	0
P0125	Pat17	long	long	0	0	1	0	0	0	0	0	0
P0126	Pat54	long	short	0	0	0	0	1	0	0	1	0
P0133	Pat55	long	short	0	1	0	0	1	0	0	1	0
P0135	Pat30	long	short	1	0	0	0	1	1	0	0	1
P0137	Pat23	long	short	0	0	0	0	1	1	0	0	0
P0141	Pat68	short	short	0	0	0	0	1	1	0	0	1
P0146	Pat50	long	short	0	0	1	0	0	0	1	0	1
P0148	Pat68	short	short	0	0	0	0	0	0	0	0	0
P0150	Pat54	long	short	0	0	0	0	1	0	0	1	0
P0151	Pat18	short	long	1	0	0	0	0	0	0	0	1
P0152	Pat55	long	short	0	1	0	0	1	0	0	1	0
P0153	Pat55	long	short	0	1	0	0	1	0	0	1	0
P0156	Pat10	long	short	0	0	1	1	1	0	0	0	0
P0157	Pat59	long	short	0	0	0	1	1	0	0	1	0
P0160	Pat20	long	short	0	0	0	1	1	0	0	1	0
P0163	Pat71	long	long	0	0	1	1	0	0	1	0	0
P0166	Pat38	long	short	0	0	1	1	1	0	0	1	1
P0194	Pat27	long	short	0	0	1	0	0	0	0	0	1
P0220	Pat01	long	short	0	0	1	1	1	0	0	0	0
P0254	Pat47	short	short	0	0	1	1	1	0	0	0	0
P0256	Pat36	long	long	0	0	1	0	1	1	0	0	0
P0303	Pat21	short	short	0	0	0	1	0	0	0	1	0
P0323	Pat26	long	long	0	0	0	0	1	0	0	1	0
P0333	Pat73	long	short	0	0	0	0	1	0	1	0	1
P0337	Pat48	long	long	1	0	0	0	1	0	1	0	1
P0367	Pat29	long	short	1	0	0	0	1	0	0	0	1
P0398	Pat41	short	short	0	0	1	1	0	0	1	0	0
P0399	Pat34	long	short	0	0	1	1	1	0	1	0	0
P0563	Pat44	long	long	0	0	0	1	1	0	0	1	0
P0568	Pat02	long	short	0	0	1	1	1	0	0	1	0
P0575	Pat23	long	short	0	0	0	1	1	1	0	0	0
P0586	Pat24	long	long	0	0	1	1	0	0	1	0	0
P0590	Pat67	long	long	0	1	0	1	1	0	0	0	0
P0595	Pat64	long	long	0	1	0	0	0	0	1	0	0
P0609	Pat46	long	short	0	0	1	1	1	1	0	0	0
P0616	Pat62	long	short	0	0	1	1	1	0	0	0	0
P0620	Pat58	long	short	0	0	1	1	1	0	0	0	0
P0649	Pat13	long	short	0	0	1	0	1	0	0	1	0
P0833	Pat70	long	short	1	0	0	0	0	0	1	0	1
P0836	Pat54	long	short	0	0	0	0	1	0	1	0	1
P0869	Pat70	long	short	1	0	0	0	0	0	1	0	1
P0870	Pat49	short	short	0	0	1	0	0	0	0	0	0
P0873	Pat01	long	short	1	0	0	1	1	1	1	0	1
P0957	Pat49	short	short	0	0	1	1	1	0	0	1	0
P0967	Pat59	long	short	0	0	1	1	1	1	0	0	0
P0994	Pat13	long	short	0	0	1	0	0	0	0	0	0
P1042	Pat58	long	short	0	0	1	1	1	0	1	0	0
P1076	Pat27	long	long	0	0	1	1	0	0	1	0	0
P1085	Pat48	long	short	1	0	0	0	1	1	0	0	1
P1118	Pat33	short	short	0	1	0	1	1	0	0	0	0
P1120	Pat72	long	long	0	0	1	0	1	0	0	0	1
P1121	Pat67	long	short	0	0	1	1	0	0	1	0	1
P1143	Pat22	long	long	0	0	0	1	1	0	0	1	0
P1146	Pat25	long	short	0	0	0	0	1	1	0	0	0
P1147	Pat28	long	long	0	0	1	1	1	0	1	0	0
P1150	Pat30	long	short	1	0	0	0	1	1	0	0	1
P1151	Pat30	long	short	1	0	0	0	1	1	0	0	1
P1152	Pat34	long	long	0	0	1	1	1	0	1	0	0
P1154	Pat35	long	short	0	0	1	1	0	0	1	0	0
P1155	Pat40	long	long	0	0	1	1	0	0	1	0	0
P1157	Pat43	long	long	0	0	1	1	1	0	1	0	0
P1170	Pat45	long	long	0	0	1	1	0	0	1	0	1
P1176	Pat50	long	short	0	0	1	1	1	0	1	0	0
P1177	Pat52	short	short	0	0	1	0	1	1	0	0	0
P1178	Pat55	long	long	0	1	0	0	1	0	0	1	0
P1179	Pat56	long	long	1	0	0	1	1	0	0	0	0
P1181	Pat60	long	long	1	0	0	0	0	0	0	0	1
P1183	Pat61	long	short	1	0	0	0	1	1	0	0	0
P1184	Pat63	long	long	0	0	0	0	0	0	0	0	1
P1189	Pat43	long	short	0	1	0	1	1	0	1	0	0
P1192	Pat43	long	short	0	1	0	1	1	1	1	0	0
P1196	Pat46	long	short	0	0	1	0	0	0	0	0	0
P1215	Pat30	long	short	1	0	0	0	1	1	0	0	1
P1227	Pat02	long	short	0	1	0	1	1	0	0	1	0

## Sheet: FisherTest_coli
	long colonizer strain		short colonizer strain
	Counts	%	Counts	%		p-value
blaCTX-M-1_1	6	20.6897	16	19.7531		1
blaCTX-M-14_1	6	20.6897	13	16.0494		0.575489
blaCTX-M-15_1	13	44.8276	34	41.9753		0.829183
IncFIA_1	16	55.1724	36	44.4444		0.38801
IncFIB(AP001918)_1	18	62.069	57	70.3704		0.487262
IncFIC(FII)_1	3	10.3448	19	23.4568		0.178331
IncFII_1	11	37.931	20	24.6914		0.22901
IncFII(pRSB107)	5	17.2414	19	23.4568		0.604938
IncI1_1_Alpha	9	31.0345	23	28.3951		0.814347
Total	29		81
only 1 isolate per strain was included to avoid redundancy
only the most abundant genes were considered (9 out of 46)

## Sheet: genes4Fisher_kleb
sample_name	New_PatientID	Classification_pat	classification_iso	blaCTX-M-15_1	IncFIB(K)_1_Kpn3	IncFII_1_pKP91
P0003	Pat17	long	short	1	1	1
P0004	Pat02	long	long	1	1	1
P0006	Pat08	long	short	1	1	0
P0008	Pat17	long	short	1	1	0
P0010	Pat10	long	long	1	1	1
P0011	Pat05	long	short	0	1	1
P0022	Pat18	long	short	1	1	1
P0023	Pat07	short	short	1	1	1
P0026	Pat07	short	short	1	1	1
P0028	Pat02	long	short	0	1	0
P0029	Pat14	long	long	1	1	1
P0031	Pat02	long	short	1	1	1
P0034	Pat11	long	long	1	1	0
P0479	Pat16	long	long	1	0	1
P0495	Pat04	short	short	1	1	1
P0501	Pat03	long	long	1	1	1
P0570	Pat05	long	short	0	1	1
P0635	Pat13	long	long	1	1	1
P0642	Pat12	short	short	1	1	1
P0675	Pat06	short	short	1	1	1
P0697	Pat01	long	long	0	1	0
P0717	Pat19	long	short	1	1	1
P0788	Pat13	long	short	1	1	1
P0808	Pat02	long	short	1	0	1
P1206	Pat09	short	short	0	1	1
P1212	Pat15	long	long	1	1	0

## Sheet: FisherTest_kleb
	long colonizer strain		short colonizer strain
	Counts	%	Counts	%		p-value
blaCTX-M-15_1	8	88.8889	13	76.4706		0.62785
IncFIB(K)_1_Kpn3	8	88.8889	16	94.1176		1
IncFII_1_pKP91	6	66.6667	14	82.3529		0.62785
Total	9		17
only 1 isolate per strain was included to avoid redundancy
only the most abundant genes were considered (3 out of 16)
