# Supplementary material for: Within-host genetic diversity of extended-spectrum beta-lactamase-producing Enterobacterales in long-term colonized patients
Source: Nat Commun. 2023 Dec 21;14:8495. doi: 10.1038/s41467-023-44285-w (PMC10739949; doi:10.1038/s41467-023-44285-w)
Supplement: Supplementary file 9 — Supplementary Data 6 [file 41467_2023_44285_MOESM9_ESM.xlsx]

## Sheet: ESBLp_ecoli
case	sample_name	New_PatientID	CPP	Sample_date	ESBLp_sharing	Note	Classification
1	P1143	Pat22	Cl04P01	2011-06-07	yes		biggest clusters
1	P0129	Pat22	Cl04P01	2013-04-04	yes		biggest clusters
2	P1178	Pat55	Cl08P01	2011-09-18	yes		biggest clusters
2	P0061	Pat55	Cl08P01	2017-09-23	yes		biggest clusters
3	P0254	Pat47	Cl11P01	2017-05-11	yes		biggest clusters
3	P0062	Pat47	Cl11P01	2017-11-21	yes		biggest clusters
4	P0079	Pat51	Cl04P02	2012-01-10	yes		biggest clusters
4	P0117	Pat51	Cl04P02	2012-11-12	yes		biggest clusters
5	P1181	Pat60	Cl17P01	2011-04-18	yes		biggest clusters
5	P0121	Pat60	Cl17P01	2012-12-04	yes		biggest clusters
6	P0586	Pat24	Cl13P01	2011-12-02	yes		biggest clusters
6	P1187	Pat24	Cl13P01	2014-11-18	yes		biggest clusters
7	P1076	Pat27	Cl14P01	2017-02-28	yes		biggest clusters
7	P0875	Pat27	Cl14P01	2018-03-05	yes		biggest clusters
8	P0109	Pat31	Cl19P01	2013-12-17	yes		biggest clusters
8	P0161	Pat31	Cl19P01	2014-11-11	yes		biggest clusters
9	P0563	Pat44	Cl02P01	2009-09-14	yes		biggest clusters
9	P1007	Pat44	Cl02P01	2018-09-14	yes		biggest clusters
10	P0609	Pat46	Cl18P01	2012-11-06	yes		biggest clusters
10	P0106	Pat46	Cl18P01	2013-09-26	yes		biggest clusters
11	P0337	Pat48	Cl31P01	2017-08-15	yes		biggest clusters
11	P1088	Pat48	Cl31P01	2018-11-14	yes		biggest clusters
12	P1179	Pat56	Cl15P01	2010-06-14	yes		biggest clusters
12	P1180	Pat56	Cl15P01	2013-06-07	yes		biggest clusters
13	P0100	Pat61	Cl06P01	2011-11-30	yes		biggest clusters
13	P1201	Pat61	Cl06P01	2012-10-30	yes		biggest clusters
14	P0111	Pat69	Cl10P01	2014-01-13	yes		biggest clusters
14	P1090	Pat69	Cl10P01	2018-01-31	yes		biggest clusters
1	P0337	Pat48	Cl31P01	2017-08-15	yes		longest clusters
1	P1088	Pat48	Cl31P01	2018-11-14	yes		longest clusters
2	P0071	Pat30	Cl23P01corr	2011-01-20	yes		longest clusters
2	P0085	Pat30	Cl23P01corr	2012-06-06	yes		longest clusters
3	P0082	Pat42	Cl24P01	2012-03-08	yes		longest clusters
3	P0115	Pat42	Cl24P01	2014-01-14	yes		longest clusters
4	P0590	Pat67	Cl20P02	2012-02-03	yes		longest clusters
4	P1115	Pat67	Cl20P02	2014-02-01	yes		longest clusters
5	P0595	Pat64	Cl29P01	2012-05-23	yes		longest clusters
5	P0140	Pat64	Cl29P01	2015-01-10	yes		longest clusters
6	P1120	Pat72	Cl32P01	2014-11-05	yes		longest clusters
6	P0340	Pat72	Cl32P01	2017-08-15	yes		longest clusters
7	P0105	Pat43	Cl21P01	2012-01-13	yes		longest clusters
7	P1191	Pat43	Cl21P01	2013-02-17	yes		longest clusters
8	P0124	Pat62	Cl44P01	2013-01-29	yes		longest clusters
8	P0142	Pat62	Cl44P01	2014-03-03	yes		longest clusters
9	P0256	Pat36	CL16P01	2017-05-11	no		longest clusters
9	P0917	Pat36	CL16P01	2018-04-18	no		longest clusters
10	P0125	Pat17	Cl37P01	2013-01-31	yes	only plasmid 1 shared	longest clusters
10	P0112	Pat17	Cl37P01	2014-01-03	yes	only plasmid 1 shared	longest clusters
1	P0575	Pat23	Cl30P01	2011-06-22	yes		different strains
1	P0137	Pat23	sg21	2013-09-02	yes		different strains
2	P0076	Pat25	sg11	2011-05-04	no		different strains
2	P0042	Pat25	sg2	2017-07-26	no		different strains
3	P1076	Pat27	Cl14P01	2017-02-28	yes		different strains
3	P0194	Pat27	Cl28P01	2017-02-28	no		different strains
3	P0036	Pat27	Cl14P01	2017-05-23	yes		different strains
5	P0071	Pat30	Cl23P01corr	2011-01-20	yes		different strains
5	P1150	Pat30	sg43	2012-06-06	yes		different strains
5	P1215	Pat30	sg50	2012-06-06	yes		different strains
5	P1151	Pat30	sg44	2013-10-09	yes		different strains
9	P1189	Pat43	sg47	2011-03-13	yes		different strains
9	P1159	Pat43	Cl01P04	2011-11-16	yes		different strains
9	P1191	Pat43	Cl21P01	2013-02-17	yes		different strains
9	P1192	Pat43	sg48	2013-02-17	no		different strains
10	P1085	Pat48	Cl12P01	2018-01-08	yes		different strains
10	P1088	Pat48	Cl31P01	2018-11-14	yes		different strains
11	P1176	Pat50	sg46	2013-09-21	no		different strains
11	P0050	Pat50	Cl45P01	2017-02-02	no		different strains
13	P1178	Pat55	Cl08P01	2011-09-18	yes		different strains
13	P0088	Pat55		2012-05-31	yes		different strains
13	P0089	Pat55		2012-05-31	yes		different strains
13	P0133	Pat55		2013-03-21	yes		different strains
13	P0152	Pat55		2014-09-03	yes		different strains
13	P0153	Pat55		2014-09-03	no		different strains
15	P0100	Pat61	Cl06P01	2011-11-30	yes		different strains
15	P1183	Pat61	Cl48P01	2012-06-12	yes		different strains
16	P0616	Pat62		2013-01-29	no		different strains
16	P0142	Pat62	Cl44P01	2014-03-03	no		different strains
17	P1184	Pat63	Cl07P01	2010-12-06	yes		different strains
17	P0095	Pat63		2011-06-29	yes		different strains
18	P0833	Pat70		2018-01-22	yes		different strains
18	P0869	Pat70		2018-02-27	yes		different strains
19	P0056	Pat73		2017-08-10	no		different strains
19	P0058	Pat73		2017-08-10	no		different strains

## Sheet: ESBLp_kleb
case	sample_name	New_PatientID	CPP	Sample_date	ESBLp_sharing	Classification
1	P0501	Pat03	Cl07P01	2017-05-02	yes	biggest clusters
1	P0783	Pat03	Cl07P01	2018-07-21	yes	biggest clusters
2	P1206	Pat09	Cl05P02	2014-06-10	yes	biggest clusters
2	P0024	Pat09	Cl05P02	2014-11-08	yes	biggest clusters
3	P0010	Pat10	Cl04P02	2016-10-11	yes	biggest clusters
3	P0482	Pat10	Cl04P02	2017-01-26	yes	biggest clusters
4	P0034	Pat11	Cl03P01	2016-05-19	yes	biggest clusters
4	P1122	Pat11	Cl03P01	2018-03-09	yes	biggest clusters
5	P0635	Pat13	Cl02P02	2013-08-11	yes	biggest clusters
5	P0027	Pat13	Cl02P02	2015-02-09	yes	biggest clusters
6	P0029	Pat14	Cl02P03	2015-09-10	yes	biggest clusters
6	P0775	Pat14	Cl02P03	2018-07-04	yes	biggest clusters
7	P1212	Pat15	Cl01P02	2011-02-08	yes	biggest clusters
7	P0007	Pat15	Cl01P02	2013-02-21	yes	biggest clusters
8	P0717	Pat19	Cl06P01	2018-01-03	yes	biggest clusters
8	P0799	Pat19	Cl06P01	2018-08-22	yes	biggest clusters
1	P0004	Pat02	Cl16P01	2012-08-23	yes	longest clusters
1	P0002	Pat02	Cl16P01	2013-11-26	yes	longest clusters
2	P0697	Pat01	Cl09P01	2016-09-30	yes	longest clusters
2	P0725	Pat01	Cl09P01	2018-03-07	yes	longest clusters
1	P0004	Pat02	Cl16P01	2012-08-23	yes	different strains
1	P0031	Pat02	sg2	2015-10-20	yes	different strains
1	P0808	Pat02	sg3	2018-09-12	yes	different strains
2	P0635	Pat13	Cl02P02	2013-08-11	no	different strains
2	P0788	Pat13	sg5	2018-08-13	no	different strains
3	P0003	Pat17	Cl04P03	2012-07-20	no	different strains
3	P0017	Pat17	Cl11P01	2014-01-03	no	different strains

## Sheet: ESBLp_diffspp
case	sample_name	New_PatientID	CPP	Sample_date	Species	ESBLp_sharing
1	P0697	Pat01	Cl09P01	2016-09-30	kpneu	yes
1	P0873	Pat01		2018-03-07	coli	yes
2	P0635	Pat13	Cl02P02	2013-08-11	kpneu	yes
2	P1235	Pat13	Cl46P01	2014-04-22	coli	yes
