# Supplementary material for: Within-host genetic diversity of extended-spectrum beta-lactamase-producing Enterobacterales in long-term colonized patients
Source: Nat Commun. 2023 Dec 21;14:8495. doi: 10.1038/s41467-023-44285-w (PMC10739949; doi:10.1038/s41467-023-44285-w)
Supplement: Supplementary file 11 — Source Data [file 41467_2023_44285_MOESM11_ESM.zip]

Archive with 1,118 entries (1,091 files):
- SourceDataFile/
- __MACOSX/._SourceDataFile
- SourceDataFile/Table01/
- __MACOSX/SourceDataFile/._Table01
- SourceDataFile/Fig01/
- __MACOSX/SourceDataFile/._Fig01
- SourceDataFile/.DS_Store
- __MACOSX/SourceDataFile/._.DS_Store
- SourceDataFile/FigS02/
- __MACOSX/SourceDataFile/._FigS02
- SourceDataFile/Fig02/
- __MACOSX/SourceDataFile/._Fig02
- SourceDataFile/FigS07/
- __MACOSX/SourceDataFile/._FigS07
- SourceDataFile/Fig05/
- __MACOSX/SourceDataFile/._Fig05
- SourceDataFile/ESBLp_figures/
- __MACOSX/SourceDataFile/._ESBLp_figures
- SourceDataFile/FigS08/
- __MACOSX/SourceDataFile/._FigS08
- SourceDataFile/ESBLpPlasmids/
- __MACOSX/SourceDataFile/._ESBLpPlasmids
- SourceDataFile/FigS06/
- __MACOSX/SourceDataFile/._FigS06
- SourceDataFile/Fig04/
- __MACOSX/SourceDataFile/._Fig04
- SourceDataFile/FigS01/
- __MACOSX/SourceDataFile/._FigS01
- SourceDataFile/Fig03/
- __MACOSX/SourceDataFile/._Fig03
- SourceDataFile/FigS03-FigS05a/
- __MACOSX/SourceDataFile/._FigS03-FigS05a
- SourceDataFile/FigS04-FigS05b/
- __MACOSX/SourceDataFile/._FigS04-FigS05b
- SourceDataFile/Table01/Table01_Kpneumoniae_isos_per_patient.xlsx
- __MACOSX/SourceDataFile/Table01/._Table01_Kpneumoniae_isos_per_patient.xlsx
- SourceDataFile/Table01/Table01_Ecoli_isos_per_patient.xlsx
- __MACOSX/SourceDataFile/Table01/._Table01_Ecoli_isos_per_patient.xlsx
- SourceDataFile/Fig01/Fig01_cgMLST_ecoli_inhost_284.nwk
- __MACOSX/SourceDataFile/Fig01/._Fig01_cgMLST_ecoli_inhost_284.nwk
- SourceDataFile/Fig01/Fig01_cgMLST_kleb_inhost_76.nwk
- __MACOSX/SourceDataFile/Fig01/._Fig01_cgMLST_kleb_inhost_76.nwk
- SourceDataFile/FigS02/FigS02_Number_Isolates_Per_Patient.xlsx
- __MACOSX/SourceDataFile/FigS02/._FigS02_Number_Isolates_Per_Patient.xlsx
- SourceDataFile/Fig02/.DS_Store
- __MACOSX/SourceDataFile/Fig02/._.DS_Store
- SourceDataFile/Fig02/Fig02c_delta_time_ESBLp.xlsx
- __MACOSX/SourceDataFile/Fig02/._Fig02c_delta_time_ESBLp.xlsx
- SourceDataFile/Fig02/Fig02b_delta_time_allclusters.xlsx
- __MACOSX/SourceDataFile/Fig02/._Fig02b_delta_time_allclusters.xlsx
- SourceDataFile/Fig02/Fig02a_delta_time_allpatients.xlsx
- __MACOSX/SourceDataFile/Fig02/._Fig02a_delta_time_allpatients.xlsx
- SourceDataFile/FigS07/FigS07_Distribution_Inc_Betalactamases_ESBL.xlsx
- __MACOSX/SourceDataFile/FigS07/._FigS07_Distribution_Inc_Betalactamases_ESBL.xlsx
- SourceDataFile/Fig05/Fig05_Ecoli_carriage_over_time.xlsx
- __MACOSX/SourceDataFile/Fig05/._Fig05_Ecoli_carriage_over_time.xlsx
- SourceDataFile/ESBLp_figures/bothSpp_ESBLp_BRIG_figures_allPacBio/
- __MACOSX/SourceDataFile/ESBLp_figures/._bothSpp_ESBLp_BRIG_figures_allPacBio
- SourceDataFile/ESBLp_figures/.DS_Store
- __MACOSX/SourceDataFile/ESBLp_figures/._.DS_Store
- SourceDataFile/ESBLp_figures/Kpneumoniae_BRIG_figures_refPacBio_othersIllumina/
- __MACOSX/SourceDataFile/ESBLp_figures/._Kpneumoniae_BRIG_figures_refPacBio_othersIllumina
- SourceDataFile/ESBLp_figures/Kpneumoniae_ESBLp_BRIG_figures_allPacBio/
- __MACOSX/SourceDataFile/ESBLp_figures/._Kpneumoniae_ESBLp_BRIG_figures_allPacBio
- SourceDataFile/ESBLp_figures/Ecoli_ESBLp_BRIG_figures_allPacBio/
- __MACOSX/SourceDataFile/ESBLp_figures/._Ecoli_ESBLp_BRIG_figures_allPacBio
- SourceDataFile/ESBLp_figures/Ecoli_BRIG_figures_refPacBio_othersIllumina/
- __MACOSX/SourceDataFile/ESBLp_figures/._Ecoli_BRIG_figures_refPacBio_othersIllumina
- SourceDataFile/FigS08/FigS08_Kpneumoniae_matrix_heatmap.xlsx
- __MACOSX/SourceDataFile/FigS08/._FigS08_Kpneumoniae_matrix_heatmap.xlsx
- SourceDataFile/FigS08/FigS09_Ecoli_matrix_heatmap.xlsx
- __MACOSX/SourceDataFile/FigS08/._FigS09_Ecoli_matrix_heatmap.xlsx
- SourceDataFile/ESBLpPlasmids/ESBLp_Kpneumoniae_hifi/
- __MACOSX/SourceDataFile/ESBLpPlasmids/._ESBLp_Kpneumoniae_hifi
- SourceDataFile/ESBLpPlasmids/ESBLp_Ecoli_hifi/
- __MACOSX/SourceDataFile/ESBLpPlasmids/._ESBLp_Ecoli_hifi
- SourceDataFile/ESBLpPlasmids/ESBLp_Kpneumoniae/
- __MACOSX/SourceDataFile/ESBLpPlasmids/._ESBLp_Kpneumoniae
- SourceDataFile/ESBLpPlasmids/.DS_Store
- __MACOSX/SourceDataFile/ESBLpPlasmids/._.DS_Store
- SourceDataFile/ESBLpPlasmids/ESBLp_Ecoli_Sequel/
- __MACOSX/SourceDataFile/ESBLpPlasmids/._ESBLp_Ecoli_Sequel
- SourceDataFile/ESBLpPlasmids/ESBLp_Ecoli/
- __MACOSX/SourceDataFile/ESBLpPlasmids/._ESBLp_Ecoli
- SourceDataFile/ESBLpPlasmids/ESBLp_Kpneumoniae_SequelI/
- __MACOSX/SourceDataFile/ESBLpPlasmids/._ESBLp_Kpneumoniae_SequelI
- SourceDataFile/FigS06/FigS06a_Kpneumoniae_SNPs_over_time.xlsx
- __MACOSX/SourceDataFile/FigS06/._FigS06a_Kpneumoniae_SNPs_over_time.xlsx
- SourceDataFile/FigS06/FigS06b_Ecoli_SNPs_over_time.xlsx
- __MACOSX/SourceDataFile/FigS06/._FigS06b_Ecoli_SNPs_over_time.xlsx
- SourceDataFile/Fig04/.DS_Store
- __MACOSX/SourceDataFile/Fig04/._.DS_Store
- SourceDataFile/Fig04/Fig04_Kpneumoniae_carriage_over_time.xlsx
- __MACOSX/SourceDataFile/Fig04/._Fig04_Kpneumoniae_carriage_over_time.xlsx
- SourceDataFile/FigS01/.DS_Store
- __MACOSX/SourceDataFile/FigS01/._.DS_Store
- SourceDataFile/FigS01/FigS01_source_allisos.xlsx
- __MACOSX/SourceDataFile/FigS01/._FigS01_source_allisos.xlsx
- SourceDataFile/Fig03/Fig03a_Ecoli_SNPs_over_time.xlsx
- __MACOSX/SourceDataFile/Fig03/._Fig03a_Ecoli_SNPs_over_time.xlsx
- SourceDataFile/Fig03/Fig03a_Kpneumoniae_SNPs_over_time.xlsx
- __MACOSX/SourceDataFile/Fig03/._Fig03a_Kpneumoniae_SNPs_over_time.xlsx
- SourceDataFile/FigS03-FigS05a/FigS03-FigS05a_Kpneumoniae_allelic_diffrences.xlsx
- __MACOSX/SourceDataFile/FigS03-FigS05a/._FigS03-FigS05a_Kpneumoniae_allelic_diffrences.xlsx
- SourceDataFile/FigS03-FigS05a/FigS04-FigS05b_Ecoli_allelic_differences.xlsx
- __MACOSX/SourceDataFile/FigS03-FigS05a/._FigS04-FigS05b_Ecoli_allelic_differences.xlsx
- SourceDataFile/FigS04-FigS05b/FigS04-FigS05b_Ecoli_allelic_differences.xlsx
- __MACOSX/SourceDataFile/FigS04-FigS05b/._FigS04-FigS05b_Ecoli_allelic_differences.xlsx
- SourceDataFile/ESBLp_figures/bothSpp_ESBLp_BRIG_figures_allPacBio/P0697_ESBLp.fasta.jpg
- __MACOSX/SourceDataFile/ESBLp_figures/bothSpp_ESBLp_BRIG_figures_allPacBio/._P0697_ESBLp.fasta.jpg
- SourceDataFile/ESBLp_figures/bothSpp_ESBLp_BRIG_figures_allPacBio/P0635_ESBLp.fasta.jpg
- __MACOSX/SourceDataFile/ESBLp_figures/bothSpp_ESBLp_BRIG_figures_allPacBio/._P0635_ESBLp.fasta.jpg
- SourceDataFile/ESBLp_figures/Kpneumoniae_BRIG_figures_refPacBio_othersIllumina/P1206_ESBLp.jpg
- __MACOSX/SourceDataFile/ESBLp_figures/Kpneumoniae_BRIG_figures_refPacBio_othersIllumina/._P1206_ESBLp.jpg
- SourceDataFile/ESBLp_figures/Kpneumoniae_BRIG_figures_refPacBio_othersIllumina/.DS_Store
- __MACOSX/SourceDataFile/ESBLp_figures/Kpneumoniae_BRIG_figures_refPacBio_othersIllumina/._.DS_Store
- SourceDataFile/ESBLp_figures/Kpneumoniae_BRIG_figures_refPacBio_othersIllumina/P0029_ESBLp.fasta.jpg
- __MACOSX/SourceDataFile/ESBLp_figures/Kpneumoniae_BRIG_figures_refPacBio_othersIllumina/._P0029_ESBLp.fasta.jpg
- SourceDataFile/ESBLp_figures/Kpneumoniae_BRIG_figures_refPacBio_othersIllumina/P0010_ESBLp.jpg
- __MACOSX/SourceDataFile/ESBLp_figures/Kpneumoniae_BRIG_figures_refPacBio_othersIllumina/._P0010_ESBLp.jpg
- SourceDataFile/ESBLp_figures/Kpneumoniae_BRIG_figures_refPacBio_othersIllumina/P0034_ESBLp.jpg
- __MACOSX/SourceDataFile/ESBLp_figures/Kpneumoniae_BRIG_figures_refPacBio_othersIllumina/._P0034_ESBLp.jpg
- SourceDataFile/ESBLp_figures/Kpneumoniae_BRIG_figures_refPacBio_othersIllumina/P0635_ESBLp.jpg
- __MACOSX/SourceDataFile/ESBLp_figures/Kpneumoniae_BRIG_figures_refPacBio_othersIllumina/._P0635_ESBLp.jpg
- SourceDataFile/ESBLp_figures/Kpneumoniae_BRIG_figures_refPacBio_othersIllumina/P1212_ESBLp.fasta.jpg
- __MACOSX/SourceDataFile/ESBLp_figures/Kpneumoniae_BRIG_figures_refPacBio_othersIllumina/._P1212_ESBLp.fasta.jpg
- SourceDataFile/ESBLp_figures/Kpneumoniae_BRIG_figures_refPacBio_othersIllumina/P0501_ESBLp.jpg
- __MACOSX/SourceDataFile/ESBLp_figures/Kpneumoniae_BRIG_figures_refPacBio_othersIllumina/._P0501_ESBLp.jpg
- SourceDataFile/ESBLp_figures/Kpneumoniae_BRIG_figures_refPacBio_othersIllumina/P0717_ESBLp.jpg
- __MACOSX/SourceDataFile/ESBLp_figures/Kpneumoniae_BRIG_figures_refPacBio_othersIllumina/._P0717_ESBLp.jpg
- SourceDataFile/ESBLp_figures/Kpneumoniae_ESBLp_BRIG_figures_allPacBio/P0775_putESBLp.fasta.jpg
- __MACOSX/SourceDataFile/ESBLp_figures/Kpneumoniae_ESBLp_BRIG_figures_allPacBio/._P0775_putESBLp.fasta.jpg
- SourceDataFile/ESBLp_figures/Kpneumoniae_ESBLp_BRIG_figures_allPacBio/P0635_ESBLp.fasta_comparison1.jpg
- __MACOSX/SourceDataFile/ESBLp_figures/Kpneumoniae_ESBLp_BRIG_figures_allPacBio/._P0635_ESBLp.fasta_comparison1.jpg
- SourceDataFile/ESBLp_figures/Kpneumoniae_ESBLp_BRIG_figures_allPacBio/P0004_ESBLp.fasta_comparison2.jpg
- __MACOSX/SourceDataFile/ESBLp_figures/Kpneumoniae_ESBLp_BRIG_figures_allPacBio/._P0004_ESBLp.fasta_comparison2.jpg
- SourceDataFile/ESBLp_figures/Kpneumoniae_ESBLp_BRIG_figures_allPacBio/P0635_ESBLp.fasta_comparison2.jpg
- __MACOSX/SourceDataFile/ESBLp_figures/Kpneumoniae_ESBLp_BRIG_figures_allPacBio/._P0635_ESBLp.fasta_comparison2.jpg
- SourceDataFile/ESBLp_figures/Kpneumoniae_ESBLp_BRIG_figures_allPacBio/P0004_ESBLp.fasta_comparison1.jpg
- __MACOSX/SourceDataFile/ESBLp_figures/Kpneumoniae_ESBLp_BRIG_figures_allPacBio/._P0004_ESBLp.fasta_comparison1.jpg
- SourceDataFile/ESBLp_figures/Kpneumoniae_ESBLp_BRIG_figures_allPacBio/P0003_ESBLp.fasta.jpg
- __MACOSX/SourceDataFile/ESBLp_figures/Kpneumoniae_ESBLp_BRIG_figures_allPacBio/._P0003_ESBLp.fasta.jpg
- SourceDataFile/ESBLp_figures/Kpneumoniae_ESBLp_BRIG_figures_allPacBio/P0697_ESBLp.fasta.jpg
- __MACOSX/SourceDataFile/ESBLp_figures/Kpneumoniae_ESBLp_BRIG_figures_allPacBio/._P0697_ESBLp.fasta.jpg
- SourceDataFile/ESBLp_figures/Kpneumoniae_ESBLp_BRIG_figures_allPacBio/P1206_ESBLp.fasta.jpg
- __MACOSX/SourceDataFile/ESBLp_figures/Kpneumoniae_ESBLp_BRIG_figures_allPacBio/._P1206_ESBLp.fasta.jpg
- SourceDataFile/ESBLp_figures/Kpneumoniae_ESBLp_BRIG_figures_allPacBio/P1212_ESBLp.fasta.jpg
- __MACOSX/SourceDataFile/ESBLp_figures/Kpneumoniae_ESBLp_BRIG_figures_allPacBio/._P1212_ESBLp.fasta.jpg
- SourceDataFile/ESBLp_figures/Kpneumoniae_ESBLp_BRIG_figures_allPacBio/P0717_ESBLp.fasta.jpg
- __MACOSX/SourceDataFile/ESBLp_figures/Kpneumoniae_ESBLp_BRIG_figures_allPacBio/._P0717_ESBLp.fasta.jpg
- SourceDataFile/ESBLp_figures/Kpneumoniae_ESBLp_BRIG_figures_allPacBio/P0010_ESBLp.fasta.jpg
- __MACOSX/SourceDataFile/ESBLp_figures/Kpneumoniae_ESBLp_BRIG_figures_allPacBio/._P0010_ESBLp.fasta.jpg
- SourceDataFile/ESBLp_figures/Kpneumoniae_ESBLp_BRIG_figures_allPacBio/P0034_ESBLp.fasta.jpg
- __MACOSX/SourceDataFile/ESBLp_figures/Kpneumoniae_ESBLp_BRIG_figures_allPacBio/._P0034_ESBLp.fasta.jpg
- SourceDataFile/ESBLp_figures/Kpneumoniae_ESBLp_BRIG_figures_allPacBio/P0501_ESBLp.fasta.jpg
- __MACOSX/SourceDataFile/ESBLp_figures/Kpneumoniae_ESBLp_BRIG_figures_allPacBio/._P0501_ESBLp.fasta.jpg
- SourceDataFile/ESBLp_figures/Ecoli_ESBLp_BRIG_figures_allPacBio/P1184_ESBLp.fasta.jpg
- __MACOSX/SourceDataFile/ESBLp_figures/Ecoli_ESBLp_BRIG_figures_allPacBio/._P1184_ESBLp.fasta.jpg
- SourceDataFile/ESBLp_figures/Ecoli_ESBLp_BRIG_figures_allPacBio/P0590_ESBLp.fasta.jpg
- __MACOSX/SourceDataFile/ESBLp_figures/Ecoli_ESBLp_BRIG_figures_allPacBio/._P0590_ESBLp.fasta.jpg
- SourceDataFile/ESBLp_figures/Ecoli_ESBLp_BRIG_figures_allPacBio/P0100_ESBLp.fasta_comparison1.jpg
- __MACOSX/SourceDataFile/ESBLp_figures/Ecoli_ESBLp_BRIG_figures_allPacBio/._P0100_ESBLp.fasta_comparison1.jpg
- SourceDataFile/ESBLp_figures/Ecoli_ESBLp_BRIG_figures_allPacBio/P0586_ESBLp.fasta.jpg
- __MACOSX/SourceDataFile/ESBLp_figures/Ecoli_ESBLp_BRIG_figures_allPacBio/._P0586_ESBLp.fasta.jpg
- SourceDataFile/ESBLp_figures/Ecoli_ESBLp_BRIG_figures_allPacBio/P0337_ESBLp.fasta.jpg
- __MACOSX/SourceDataFile/ESBLp_figures/Ecoli_ESBLp_BRIG_figures_allPacBio/._P0337_ESBLp.fasta.jpg
- SourceDataFile/ESBLp_figures/Ecoli_ESBLp_BRIG_figures_allPacBio/P0100_ESBLp.fasta_comparison2.jpg
- __MACOSX/SourceDataFile/ESBLp_figures/Ecoli_ESBLp_BRIG_figures_allPacBio/._P0100_ESBLp.fasta_comparison2.jpg
- SourceDataFile/ESBLp_figures/Ecoli_ESBLp_BRIG_figures_allPacBio/P0833_ESBLp.fasta.jpg
- __MACOSX/SourceDataFile/ESBLp_figures/Ecoli_ESBLp_BRIG_figures_allPacBio/._P0833_ESBLp.fasta.jpg
- SourceDataFile/ESBLp_figures/Ecoli_ESBLp_BRIG_figures_allPacBio/P0111_ESBLp2.fasta.jpg
- __MACOSX/SourceDataFile/ESBLp_figures/Ecoli_ESBLp_BRIG_figures_allPacBio/._P0111_ESBLp2.fasta.jpg
- SourceDataFile/ESBLp_figures/Ecoli_ESBLp_BRIG_figures_allPacBio/P0079_ESBLp.fasta.jpg
- __MACOSX/SourceDataFile/ESBLp_figures/Ecoli_ESBLp_BRIG_figures_allPacBio/._P0079_ESBLp.fasta.jpg
- SourceDataFile/ESBLp_figures/Ecoli_ESBLp_BRIG_figures_allPacBio/P0254_ESBLp.fasta.jpg
- __MACOSX/SourceDataFile/ESBLp_figures/Ecoli_ESBLp_BRIG_figures_allPacBio/._P0254_ESBLp.fasta.jpg
- SourceDataFile/ESBLp_figures/Ecoli_ESBLp_BRIG_figures_allPacBio/P1178_ESBLp.fasta_comparison1.jpg
- __MACOSX/SourceDataFile/ESBLp_figures/Ecoli_ESBLp_BRIG_figures_allPacBio/._P1178_ESBLp.fasta_comparison1.jpg
- SourceDataFile/ESBLp_figures/Ecoli_ESBLp_BRIG_figures_allPacBio/P1085_ESBLp.fasta.jpg
- __MACOSX/SourceDataFile/ESBLp_figures/Ecoli_ESBLp_BRIG_figures_allPacBio/._P1085_ESBLp.fasta.jpg
- SourceDataFile/ESBLp_figures/Ecoli_ESBLp_BRIG_figures_allPacBio/P0105_ESBLp.fasta.jpg
- __MACOSX/SourceDataFile/ESBLp_figures/Ecoli_ESBLp_BRIG_figures_allPacBio/._P0105_ESBLp.fasta.jpg
- SourceDataFile/ESBLp_figures/Ecoli_ESBLp_BRIG_figures_allPacBio/P1178_ESBLp.fasta_comparison2.jpg
- __MACOSX/SourceDataFile/ESBLp_figures/Ecoli_ESBLp_BRIG_figures_allPacBio/._P1178_ESBLp.fasta_comparison2.jpg
- SourceDataFile/ESBLp_figures/Ecoli_ESBLp_BRIG_figures_allPacBio/P1076_ESBLp.fasta_comparison2.jpg
- __MACOSX/SourceDataFile/ESBLp_figures/Ecoli_ESBLp_BRIG_figures_allPacBio/._P1076_ESBLp.fasta_comparison2.jpg
- SourceDataFile/ESBLp_figures/Ecoli_ESBLp_BRIG_figures_allPacBio/P1076_ESBLp.fasta_comparison1.jpg
- __MACOSX/SourceDataFile/ESBLp_figures/Ecoli_ESBLp_BRIG_figures_allPacBio/._P1076_ESBLp.fasta_comparison1.jpg
- SourceDataFile/ESBLp_figures/Ecoli_ESBLp_BRIG_figures_allPacBio/P0563_ESBLp.fasta.jpg
- __MACOSX/SourceDataFile/ESBLp_figures/Ecoli_ESBLp_BRIG_figures_allPacBio/._P0563_ESBLp.fasta.jpg
- SourceDataFile/ESBLp_figures/Ecoli_ESBLp_BRIG_figures_allPacBio/P0071_ESBLp.fasta_comparison1.jpg
- __MACOSX/SourceDataFile/ESBLp_figures/Ecoli_ESBLp_BRIG_figures_allPacBio/._P0071_ESBLp.fasta_comparison1.jpg
- SourceDataFile/ESBLp_figures/Ecoli_ESBLp_BRIG_figures_allPacBio/P0082_ESBLp.fasta.jpg
- __MACOSX/SourceDataFile/ESBLp_figures/Ecoli_ESBLp_BRIG_figures_allPacBio/._P0082_ESBLp.fasta.jpg
- SourceDataFile/ESBLp_figures/Ecoli_ESBLp_BRIG_figures_allPacBio/P0575_ESBLp.fasta.jpg
- __MACOSX/SourceDataFile/ESBLp_figures/Ecoli_ESBLp_BRIG_figures_allPacBio/._P0575_ESBLp.fasta.jpg
- SourceDataFile/ESBLp_figures/Ecoli_ESBLp_BRIG_figures_allPacBio/P0071_ESBLp.fasta_comparison2.jpg
- __MACOSX/SourceDataFile/ESBLp_figures/Ecoli_ESBLp_BRIG_figures_allPacBio/._P0071_ESBLp.fasta_comparison2.jpg
- SourceDataFile/ESBLp_figures/Ecoli_ESBLp_BRIG_figures_allPacBio/P1181_putESBLp.fasta.jpg
- __MACOSX/SourceDataFile/ESBLp_figures/Ecoli_ESBLp_BRIG_figures_allPacBio/._P1181_putESBLp.fasta.jpg
- SourceDataFile/ESBLp_figures/Ecoli_ESBLp_BRIG_figures_allPacBio/P0609_ESBLp.fasta.jpg
- __MACOSX/SourceDataFile/ESBLp_figures/Ecoli_ESBLp_BRIG_figures_allPacBio/._P0609_ESBLp.fasta.jpg
- SourceDataFile/ESBLp_figures/Ecoli_ESBLp_BRIG_figures_allPacBio/P0124_ESBLp.fasta.jpg
- __MACOSX/SourceDataFile/ESBLp_figures/Ecoli_ESBLp_BRIG_figures_allPacBio/._P0124_ESBLp.fasta.jpg
- SourceDataFile/ESBLp_figures/Ecoli_ESBLp_BRIG_figures_allPacBio/P0056_ESBLp.fasta.jpg
- __MACOSX/SourceDataFile/ESBLp_figures/Ecoli_ESBLp_BRIG_figures_allPacBio/._P0056_ESBLp.fasta.jpg
- SourceDataFile/ESBLp_figures/Ecoli_ESBLp_BRIG_figures_allPacBio/P1143_ESBLp.fasta.jpg
- __MACOSX/SourceDataFile/ESBLp_figures/Ecoli_ESBLp_BRIG_figures_allPacBio/._P1143_ESBLp.fasta.jpg
- SourceDataFile/ESBLp_figures/Ecoli_ESBLp_BRIG_figures_allPacBio/P0111_putESBLp1_unic.fasta.jpg
- __MACOSX/SourceDataFile/ESBLp_figures/Ecoli_ESBLp_BRIG_figures_allPacBio/._P0111_putESBLp1_unic.fasta.jpg
- SourceDataFile/ESBLp_figures/Ecoli_ESBLp_BRIG_figures_allPacBio/P1120_ESBLp.fasta.jpg
- __MACOSX/SourceDataFile/ESBLp_figures/Ecoli_ESBLp_BRIG_figures_allPacBio/._P1120_ESBLp.fasta.jpg
- SourceDataFile/ESBLp_figures/Ecoli_ESBLp_BRIG_figures_allPacBio/P1189_ESBLp.fasta.jpg
- __MACOSX/SourceDataFile/ESBLp_figures/Ecoli_ESBLp_BRIG_figures_allPacBio/._P1189_ESBLp.fasta.jpg
- SourceDataFile/ESBLp_figures/Ecoli_ESBLp_BRIG_figures_allPacBio/P0125_ESBLp.fasta.jpg
- __MACOSX/SourceDataFile/ESBLp_figures/Ecoli_ESBLp_BRIG_figures_allPacBio/._P0125_ESBLp.fasta.jpg
- SourceDataFile/ESBLp_figures/Ecoli_ESBLp_BRIG_figures_allPacBio/P1176_ESBLp.fasta.jpg
- __MACOSX/SourceDataFile/ESBLp_figures/Ecoli_ESBLp_BRIG_figures_allPacBio/._P1176_ESBLp.fasta.jpg
- SourceDataFile/ESBLp_figures/Ecoli_ESBLp_BRIG_figures_allPacBio/P0256_ESBLp.fasta.jpg
- __MACOSX/SourceDataFile/ESBLp_figures/Ecoli_ESBLp_BRIG_figures_allPacBio/._P0256_ESBLp.fasta.jpg
- SourceDataFile/ESBLp_figures/Ecoli_ESBLp_BRIG_figures_allPacBio/P0595_ESBLp.fasta.jpg
- __MACOSX/SourceDataFile/ESBLp_figures/Ecoli_ESBLp_BRIG_figures_allPacBio/._P0595_ESBLp.fasta.jpg
- SourceDataFile/ESBLp_figures/Ecoli_ESBLp_BRIG_figures_allPacBio/P0616_ESBLp.fasta.jpg
- __MACOSX/SourceDataFile/ESBLp_figures/Ecoli_ESBLp_BRIG_figures_allPacBio/._P0616_ESBLp.fasta.jpg
- SourceDataFile/ESBLp_figures/Ecoli_ESBLp_BRIG_figures_allPacBio/P1179_ESBLp.fasta.jpg
- __MACOSX/SourceDataFile/ESBLp_figures/Ecoli_ESBLp_BRIG_figures_allPacBio/._P1179_ESBLp.fasta.jpg
- SourceDataFile/ESBLp_figures/Ecoli_ESBLp_BRIG_figures_allPacBio/P0109_ESBLp.fasta.jpg
- __MACOSX/SourceDataFile/ESBLp_figures/Ecoli_ESBLp_BRIG_figures_allPacBio/._P0109_ESBLp.fasta.jpg
- SourceDataFile/ESBLp_figures/Ecoli_BRIG_figures_refPacBio_othersIllumina/P1143_ESBLp.jpg
- __MACOSX/SourceDataFile/ESBLp_figures/Ecoli_BRIG_figures_refPacBio_othersIllumina/._P1143_ESBLp.jpg
- SourceDataFile/ESBLp_figures/Ecoli_BRIG_figures_refPacBio_othersIllumina/P1085_ESBLp.jpg
- __MACOSX/SourceDataFile/ESBLp_figures/Ecoli_BRIG_figures_refPacBio_othersIllumina/._P1085_ESBLp.jpg
- SourceDataFile/ESBLp_figures/Ecoli_BRIG_figures_refPacBio_othersIllumina/P1170_ESBLp.jpg
- __MACOSX/SourceDataFile/ESBLp_figures/Ecoli_BRIG_figures_refPacBio_othersIllumina/._P1170_ESBLp.jpg
- SourceDataFile/ESBLp_figures/Ecoli_BRIG_figures_refPacBio_othersIllumina/.DS_Store
- __MACOSX/SourceDataFile/ESBLp_figures/Ecoli_BRIG_figures_refPacBio_othersIllumina/._.DS_Store
- SourceDataFile/ESBLp_figures/Ecoli_BRIG_figures_refPacBio_othersIllumina/P0609_ESBLp.jpg
- __MACOSX/SourceDataFile/ESBLp_figures/Ecoli_BRIG_figures_refPacBio_othersIllumina/._P0609_ESBLp.jpg
- SourceDataFile/ESBLp_figures/Ecoli_BRIG_figures_refPacBio_othersIllumina/P0100_ESBLp.jpg
- __MACOSX/SourceDataFile/ESBLp_figures/Ecoli_BRIG_figures_refPacBio_othersIllumina/._P0100_ESBLp.jpg
- SourceDataFile/ESBLp_figures/Ecoli_BRIG_figures_refPacBio_othersIllumina/P1179_ESBLp.jpg
- __MACOSX/SourceDataFile/ESBLp_figures/Ecoli_BRIG_figures_refPacBio_othersIllumina/._P1179_ESBLp.jpg
- SourceDataFile/ESBLp_figures/Ecoli_BRIG_figures_refPacBio_othersIllumina/P0254_ESBLp.jpg
- __MACOSX/SourceDataFile/ESBLp_figures/Ecoli_BRIG_figures_refPacBio_othersIllumina/._P0254_ESBLp.jpg
- SourceDataFile/ESBLp_figures/Ecoli_BRIG_figures_refPacBio_othersIllumina/P1076_ESBLp.jpg
- __MACOSX/SourceDataFile/ESBLp_figures/Ecoli_BRIG_figures_refPacBio_othersIllumina/._P1076_ESBLp.jpg
- SourceDataFile/ESBLp_figures/Ecoli_BRIG_figures_refPacBio_othersIllumina/P0109_ESBLp.jpg
- __MACOSX/SourceDataFile/ESBLp_figures/Ecoli_BRIG_figures_refPacBio_othersIllumina/._P0109_ESBLp.jpg
- SourceDataFile/ESBLp_figures/Ecoli_BRIG_figures_refPacBio_othersIllumina/P1178_ESBLp.jpg
- __MACOSX/SourceDataFile/ESBLp_figures/Ecoli_BRIG_figures_refPacBio_othersIllumina/._P1178_ESBLp.jpg
- SourceDataFile/ESBLp_figures/Ecoli_BRIG_figures_refPacBio_othersIllumina/P0111_ESBLp1.jpg
- __MACOSX/SourceDataFile/ESBLp_figures/Ecoli_BRIG_figures_refPacBio_othersIllumina/._P0111_ESBLp1.jpg
- SourceDataFile/ESBLp_figures/Ecoli_BRIG_figures_refPacBio_othersIllumina/P0563_ESBLp.jpg
- __MACOSX/SourceDataFile/ESBLp_figures/Ecoli_BRIG_figures_refPacBio_othersIllumina/._P0563_ESBLp.jpg
- SourceDataFile/ESBLp_figures/Ecoli_BRIG_figures_refPacBio_othersIllumina/P0586_ESBLp.jpg
- __MACOSX/SourceDataFile/ESBLp_figures/Ecoli_BRIG_figures_refPacBio_othersIllumina/._P0586_ESBLp.jpg
- SourceDataFile/ESBLp_figures/Ecoli_BRIG_figures_refPacBio_othersIllumina/P0111_ESBLp2.jpg
- __MACOSX/SourceDataFile/ESBLp_figures/Ecoli_BRIG_figures_refPacBio_othersIllumina/._P0111_ESBLp2.jpg
- SourceDataFile/ESBLpPlasmids/ESBLp_Kpneumoniae_hifi/P0697_ESBLp.plasmidfinder
- __MACOSX/SourceDataFile/ESBLpPlasmids/ESBLp_Kpneumoniae_hifi/._P0697_ESBLp.plasmidfinder
- SourceDataFile/ESBLpPlasmids/ESBLp_Kpneumoniae_hifi/P0712_ESBLp.plasmidfinder
- __MACOSX/SourceDataFile/ESBLpPlasmids/ESBLp_Kpneumoniae_hifi/._P0712_ESBLp.plasmidfinder
- SourceDataFile/ESBLpPlasmids/ESBLp_Kpneumoniae_hifi/.DS_Store
- __MACOSX/SourceDataFile/ESBLpPlasmids/ESBLp_Kpneumoniae_hifi/._.DS_Store
- SourceDataFile/ESBLpPlasmids/ESBLp_Kpneumoniae_hifi/P0024_ESBLp.plasmidfinder
- __MACOSX/SourceDataFile/ESBLpPlasmids/ESBLp_Kpneumoniae_hifi/._P0024_ESBLp.plasmidfinder
- SourceDataFile/ESBLpPlasmids/ESBLp_Kpneumoniae_hifi/P0017_ESBLp.resfinder
- __MACOSX/SourceDataFile/ESBLpPlasmids/ESBLp_Kpneumoniae_hifi/._P0017_ESBLp.resfinder
- SourceDataFile/ESBLpPlasmids/ESBLp_Kpneumoniae_hifi/P0027_ESBLp.plasmidfinder
- __MACOSX/SourceDataFile/ESBLpPlasmids/ESBLp_Kpneumoniae_hifi/._P0027_ESBLp.plasmidfinder
- SourceDataFile/ESBLpPlasmids/ESBLp_Kpneumoniae_hifi/P0775_unicycler.plasmidfinder
- __MACOSX/SourceDataFile/ESBLpPlasmids/ESBLp_Kpneumoniae_hifi/._P0775_unicycler.plasmidfinder
- SourceDataFile/ESBLpPlasmids/ESBLp_Kpneumoniae_hifi/P0024_ESBLp.resfinder
- __MACOSX/SourceDataFile/ESBLpPlasmids/ESBLp_Kpneumoniae_hifi/._P0024_ESBLp.resfinder
- SourceDataFile/ESBLpPlasmids/ESBLp_Kpneumoniae_hifi/P0031_ESBLp.plasmidfinder
- __MACOSX/SourceDataFile/ESBLpPlasmids/ESBLp_Kpneumoniae_hifi/._P0031_ESBLp.plasmidfinder
- SourceDataFile/ESBLpPlasmids/ESBLp_Kpneumoniae_hifi/P0482_ESBLp.plasmidfinder
- __MACOSX/SourceDataFile/ESBLpPlasmids/ESBLp_Kpneumoniae_hifi/._P0482_ESBLp.plasmidfinder
- SourceDataFile/ESBLpPlasmids/ESBLp_Kpneumoniae_hifi/P0783_ESBLp.resfinder
- __MACOSX/SourceDataFile/ESBLpPlasmids/ESBLp_Kpneumoniae_hifi/._P0783_ESBLp.resfinder
- SourceDataFile/ESBLpPlasmids/ESBLp_Kpneumoniae_hifi/P0775_unicycler.resfinder
- __MACOSX/SourceDataFile/ESBLpPlasmids/ESBLp_Kpneumoniae_hifi/._P0775_unicycler.resfinder
- SourceDataFile/ESBLpPlasmids/ESBLp_Kpneumoniae_hifi/P0482_ESBLp.resfinder
- __MACOSX/SourceDataFile/ESBLpPlasmids/ESBLp_Kpneumoniae_hifi/._P0482_ESBLp.resfinder
- SourceDataFile/ESBLpPlasmids/ESBLp_Kpneumoniae_hifi/P0007_ESBLp.resfinder
- __MACOSX/SourceDataFile/ESBLpPlasmids/ESBLp_Kpneumoniae_hifi/._P0007_ESBLp.resfinder
- SourceDataFile/ESBLpPlasmids/ESBLp_Kpneumoniae_hifi/P0697_ESBLp.resfinder
- __MACOSX/SourceDataFile/ESBLpPlasmids/ESBLp_Kpneumoniae_hifi/._P0697_ESBLp.resfinder
- SourceDataFile/ESBLpPlasmids/ESBLp_Kpneumoniae_hifi/P0002_ESBLp.resfinder
- __MACOSX/SourceDataFile/ESBLpPlasmids/ESBLp_Kpneumoniae_hifi/._P0002_ESBLp.resfinder
- SourceDataFile/ESBLpPlasmids/ESBLp_Kpneumoniae_hifi/P0004_ESBLp.plasmidfinder
- __MACOSX/SourceDataFile/ESBLpPlasmids/ESBLp_Kpneumoniae_hifi/._P0004_ESBLp.plasmidfinder
- SourceDataFile/ESBLpPlasmids/ESBLp_Kpneumoniae_hifi/P0007_ESBLp.plasmidfinder
- __MACOSX/SourceDataFile/ESBLpPlasmids/ESBLp_Kpneumoniae_hifi/._P0007_ESBLp.plasmidfinder
- SourceDataFile/ESBLpPlasmids/ESBLp_Kpneumoniae_hifi/P0712_ESBLp.resfinder
- __MACOSX/SourceDataFile/ESBLpPlasmids/ESBLp_Kpneumoniae_hifi/._P0712_ESBLp.resfinder
- SourceDataFile/ESBLpPlasmids/ESBLp_Kpneumoniae_hifi/P0788_ESBLp.plasmidfinder
- __MACOSX/SourceDataFile/ESBLpPlasmids/ESBLp_Kpneumoniae_hifi/._P0788_ESBLp.plasmidfinder
- SourceDataFile/ESBLpPlasmids/ESBLp_Kpneumoniae_hifi/P0479_unicycler.resfinder
- __MACOSX/SourceDataFile/ESBLpPlasmids/ESBLp_Kpneumoniae_hifi/._P0479_unicycler.resfinder
[truncated: 818 more entries]
