# Supplementary material for: Within-host genetic diversity of extended-spectrum beta-lactamase-producing Enterobacterales in long-term colonized patients
Source: Nat Commun. 2023 Dec 21;14:8495. doi: 10.1038/s41467-023-44285-w (PMC10739949; doi:10.1038/s41467-023-44285-w)
Supplement: Supplementary file 11 — Source Data [file 41467_2023_44285_MOESM11_ESM.zip › SourceDataFile/Table01/Table01_Kpneumoniae_isos_per_patient.xlsx]

## Sheet: Sheet1
Patient_ID	Nr of STs	Diff. Bacteria	CPP Nr.	total Nr. Isolates	persistence	CPP
Pat01	1*	1*	1*	3	yes	Cl09P01
Pat02	4*	4*	1*	5	yes	Cl16P01
Pat03	1	1	1	4	yes	Cl07P01
Pat04	1	1	1	3	yes	Cl08P01
Pat05	2*	2*	1*	3	yes	Cl12P01
Pat06	1	1	1	2	yes	Cl17P01
Pat07	1	1	1	2	yes	Cl13P01
Pat08	1	1	1	3	yes	Cl01P01
Pat09	1	1	1	5	yes	Cl05P02
Pat10	1*	1*	1*	5	yes	Cl04P02
Pat11	1	1	1	8	yes	Cl03P01
Pat12	1	1	1	2	yes	Cl14P01
Pat13	2*	2*	1*	6	yes	Cl02P02
Pat14	1	1	1	5	yes	Cl02P03
Pat15	1	1	1	7	yes	Cl01P02
Pat16	1	1	1	2	yes	Cl15P01
Pat17	2*	2*	2*	4	yes	Cl04P03, Cl11P01
Pat18	1*	1*	1*	3	yes	Cl10P01
Pat19	1	1	1	4	yes	Cl06P01
		*Patient with >1 spp
