# Supplementary material for: Within-host genetic diversity of extended-spectrum beta-lactamase-producing Enterobacterales in long-term colonized patients
Source: Nat Commun. 2023 Dec 21;14:8495. doi: 10.1038/s41467-023-44285-w (PMC10739949; doi:10.1038/s41467-023-44285-w)
Supplement: Supplementary file 11 — Source Data [file 41467_2023_44285_MOESM11_ESM.zip › SourceDataFile/Table01/Table01_Ecoli_isos_per_patient.xlsx]

## Sheet: Sheet1
Patient_ID	Number of STs	Diff. Bacteria	CPP Nr.	total Nr. Isolates	persistence	CPP
Pat01	2	2	0	2	no
Pat02	1	2	0	2	no
Pat20	2	2	1	3	yes	Cl38P01
Pat21	1	1	1	3	yes	Cl35P01
Pat22	1	1	1	6	yes	Cl04P01
Pat23	2	2	1	4	yes	Cl30P01
Pat24	1	1	1	5	yes	Cl13P01
Pat25	3	3	0	3	no
Pat26	1	1	1	3	yes	Cl25P01
Pat27	2	2	2	8	yes	Cl14P01, Cl28P01
Pat28	1	3	2	9	yes	Cl01P01, Cl41P01
Pat29	1	1	1	3	yes	Cl27P01
Pat30	1	5	2	9	yes (1)	Cl23P01corr
Pat31	1	1	1	4	yes	Cl19P01
Pat32	1	1	1	3	yes	Cl33P01
Pat33	1	1	1	2	yes	Cl20P01
Pat05	2	2	0	2	no
Pat34	1	3	1	7	yes	Cl01P02
Pat35	1	2	1	9	yes	Cl05P01
Pat36	1	1	1	4	yes	CL16P01
Pat37	1	1	1	2	yes	Cl53P01
Pat38	2	2	1	4	yes	Cl26P01
Pat39	1	1	1	2	yes	Cl42P01
Pat40	1	1	1	5	yes	Cl01P03
Pat41	1	1	1	2	yes	Cl51P01
Pat42	1	2	2	5	yes	Cl24P01, Cl39P01
Pat10	2	2*	0	2	no
Pat43	3	4	2	11	yes	Cl01P04, Cl21P01
Pat44	1	1	1	19	yes	Cl02P01
Pat45	1	1	1	15	yes	Cl03P01
Pat46	2	2	1	5	yes	Cl18P01
Pat47	1	1	1	5	yes	Cl11P01
Pat48	2	2	2	8	yes	Cl12P01, Cl31P01
Pat49	2	2	0	2	no
Pat50	2	2	1	3	yes	Cl45P01
Pat51	1	1	1	4	yes	Cl04P02
Pat52	1	1	1	3	yes	Cl36P01
Pat53	1	1	1	2	yes	Cl49P01
Pat54	2	3	0	3	no
Pat13	2	2*	1	3	yes	Cl46P01
Pat55	3	7	1	11	yes	Cl08P01
Pat56	1	1	1	5	yes	Cl15P01
Pat57	2	2	0	2	no
Pat58	1	2	0	2	no
Pat59	1	2	1	3	yes	Cl34P02
Pat60	1	1	1	4	yes	Cl17P01
Pat61	1	2	2	9	yes (1)	Cl06P01
Pat62	2	2	1	3	yes	Cl44P01
Pat63	2	2	1	7	yes	Cl07P01
Pat64	1	1	1	3	yes	Cl29P01
Pat65	2	2	1	3	yes	Cl40P01
Pat66	1	1	1	4	yes	Cl22P01
Pat67	2	2	1	3	yes	Cl20P02
Pat17	1	1*	1	3	yes	Cl37P01
Pat68	2	2	1	3	yes	Cl52P01
Pat69	1	1	1	5	yes	Cl10P01
Pat18	1	1*	1	2	yes	Cl50P01
Pat70	2	2	0	2	no
Pat71	1	1	1	2	yes	Cl43P01
Pat72	1	1	1	3	yes	Cl32P01
Pat73	5	5	1	9	yes	Cl09P01
		*patients with >1 spp
