# Supplementary material for: Within-host genetic diversity of extended-spectrum beta-lactamase-producing Enterobacterales in long-term colonized patients
Source: Nat Commun. 2023 Dec 21;14:8495. doi: 10.1038/s41467-023-44285-w (PMC10739949; doi:10.1038/s41467-023-44285-w)
Supplement: Supplementary file 11 — Source Data [file 41467_2023_44285_MOESM11_ESM.zip › SourceDataFile/Fig01/Fig01_cgMLST_ecoli_inhost_284.nwk]

((((((P0146:1.9128960332735564E-4,P0050:2.0951199337006425E-4):0.37299095464462767,((P0595:1.994959030258833E-4,P0128:2.0098467842159882E-4):4.976041477743481E-4,P0140:7.038375965680982E-4):0.37871824856207353):0.007980297667302239,(P1235:7.307035154318092E-4,P0649:8.776599536994817E-4):0.38540226320191096):0.02334904350690368,((((P0930:1.8131960525725907E-4,P0065:2.196427027919429E-4):4.905792998161123E-4,(P0063:3.895432945148694E-4,P0440:4.1205989887997034E-4):3.111846049305096E-4):0.00155245292885229,P1091:0.0015188703993335366):0.371826566542754,((P0194:1.82227086499516E-4,P0043:2.179329744631461E-4):9.139190735267915E-5,P0055:3.0860808254247094E-4):0.37357044880829143):0.0385288763197529):0.03119253562112206,((((((P1180:0.0,P0091:0.0):0.0,P0120:0.0):0.0,P0127:0.0):1.5857142740191002E-4,P1179:2.431963582590125E-4):0.3606829959528051,P0076:0.36989362221430094):0.010314237311138189,((((((((P0067:8.478575182380046E-7,P0068:3.993122034444241E-4):0.0028409925935089695,(P0908:-2.3582836022747148E-6,P0398:2.3582836022747148E-6):0.005971545478142973):2.489429077400341E-4,((((P1076:8.991941713782552E-7,((P0036:0.0,P0424:0.0):0.0,P0875:0.0):3.9926086679128385E-4):5.550060085722313E-5,P0044:7.452199752232705E-4):0.003989583246200699,P1042:0.006420988006377239):0.0028593317219264237,((P0163:4.065789398737252E-4,P0041:0.0015966263017617166):0.006144724991966913,((P0843:0.0,P0844:0.0):7.179780980793497E-7,P1036:3.9960227034741664E-4):0.006681568322025297):0.0025492818713911446):5.021552590619326E-4):9.377836481313851E-4,((((((P1170:0.0,P0072:0.0):1.6696750916511335E-5,(((((P1171:0.0,P1172:0.0):0.0,(P0138:0.0,P0139:0.0):0.0):4.913932958316991E-7,P1194:8.004697695991325E-4):5.932686324358616E-6,((P1173:-3.613948236594897E-7,P1195:8.016434565532397E-4):3.5252626977913537E-6,P1174:0.0011981571994263626):3.941888677371691E-4):1.1151345971496801E-5,((((P1121:0.0,P0158:0.0):0.0,P0165:0.0):4.3493516461160593E-4,P0159:0.0011689140675852018):3.0331424717760277E-4,(P1062:8.003430160973823E-4,P0976:0.0016063959152157747):2.990965098052602E-4):8.418020890249106E-5):3.7621158734663557E-4):0.0031005055056319234,((P0586:1.5330404642795864E-5,P1187:0.0011856303115898616):8.414860928951384E-5,((P0108:0.0,P0147:0.0):8.64612343320914E-6,P0143:3.916741250122868E-4):0.0015171324281482157):0.0038913780789791297):0.001340351111601884,(P0124:8.951438572800299E-6,P0142:7.920097243221639E-4):0.009582565362935218):0.001128818684104256,(((((P1155:0.0,P0081:0.0):1.5039324729326114E-6,((P0087:0.0,P0119:0.0):0.0,P0130:0.0):3.9881631597256335E-4):4.0514355192833307E-4,(((P1157:0.0,P1158:0.0):3.9932652099761157E-4,(P0290:0.0,P0385:0.0):4.022766723972282E-4):1.4640110427238543E-5,P1159:0.0015946092210954944):3.9639775217104045E-4):4.652795574244806E-5,(P1147:8.361330923626432E-4,((((P1148:0.0,P0116:0.0):2.2552530111851887E-6,P0154:0.0016022372902540383):1.1634661848985268E-4,((P1116:4.084696156496648E-4,P1117:7.934535060485359E-4):0.0013571791023323653,(P0051:2.303071680977232E-4,(P0317:0.0014491203680043543,P0045:0.003763389636635271):3.70734544700455E-4):0.0088645671821823):6.908398537398069E-4):0.0010618415283277958,(P1152:4.0631278506082715E-4,((P0113:-7.605142990580252E-8,(P0047:0.0,P0048:0.0):4.031393358959489E-4):5.021831817663162E-5,(P1153:2.9523273733197486E-4,(P0049:4.1977720657172075E-4,P0399:0.005638381146399356):0.006974557425931704):5.562308281127468E-4):0.0020123204088227523):0.0011982781404623435):3.8144424778665414E-5):0.0015608557656783262):0.004185167088433842,(P1154:0.002047147569366285,((P0110:1.3218659988929998E-5,P1188:0.0015919177764213183):7.480875668914146E-6,((P0252:4.1593764093152325E-4,(P0064:0.0,P0450:0.0):0.0011904880951679583):0.0015955445822077477,(P0387:1.5073173651189236E-6,(P0826:0.0,P0825:0.0):8.017055506846218E-4):0.002019961993235103):3.939233740457733E-4):0.0040245533343371736):0.003718687346992341):0.0011369777043764417):1.837778503403938E-5,(P0075:-2.0064687704256897E-6,(P0096:2.1067220762732686E-6,(P1202:0.0,P1217:0.0):3.982135263692227E-4):2.0064687704256897E-6):0.006427716407933083):5.589376253597317E-5):3.5148318493968264E-4,((P0620:0.003647384718085789,P0220:0.0051561365648851165):0.001185243675095907,P0967:0.007423403947072157):0.004957551765863131):0.001836197600819513,(((((((((P0066:0.0,P0563:0.0):3.868782576840323E-8,(P1193:0.0,P0099:0.0):4.0028156061972756E-4):4.04198790024762E-6,P0104:3.9627826054524837E-4):7.629826225668927E-6,(P1160:-3.2892788554433464E-6,P1161:3.2892788554433464E-6):0.0015940319693499684):1.6304125979255428E-5,P0083:0.0023912063114995214):2.0703401339568336E-4,((P1162:0.0,P1163:0.0):3.227085729615609E-5,(((P1166:1.953833378610004E-6,P1167:7.986866635123819E-4):2.556458184699295E-6,(P1164:0.0,P1165:0.0):7.980840387062926E-4):8.818356220521189E-6,((P1168:0.0,P1169:0.0):1.1758516562371713E-5,((P0457:1.9128012504505444E-5,P1007:7.818331503904588E-4):3.9978160125701367E-4,P0251:8.023019989623255E-4):0.0015903242586448648):7.925236957795879E-4):0.0011688402420664502):0.0017969171348580074):0.0019677644848930566,((P0928:7.148479773221971E-7,P1012:4.0040828783898365E-4):8.380474899460531E-4,P0323:0.0019698145480795794):0.0048588605874423894):4.766627614378495E-5,(P0471:-2.8591486250084557E-5,(P0470:7.586471659297954E-7,P0303:3.9956160127956617E-4):2.8751877459731617E-5):0.005563561560054156):1.2121317824970754E-4,(P0162:-2.3217248162928946E-6,(P0157:-4.581536970817992E-6,P0160:4.0554384502001996E-4):2.3217248162928946E-6):0.0034403304881150338):0.004038908671707633):0.005045586560372914,P0102:0.014247411794146014):0.12037038344240125,((((P0166:1.6149808521859405E-4,P0288:0.0018441176520705962):1.387020200497391E-4,P0167:0.0014654688676812766):0.007774365506605434,(((P1190:0.0,P0090:0.0):3.46123484266925E-6,(P0105:6.395782358830187E-4,P1191:0.0017642680075133828):0.0014120113592471367):0.009191364395056871,(P0834:-4.87476994356599E-5,(P0367:8.013577480905027E-4,P0886:8.031347951747208E-4):4.842604390145208E-5):0.010209497301283272):4.1145177138484767E-4):6.950807563101272E-4,P0836:0.013960978542121374):0.12556485120641592):0.24109085122435336):0.07162015982232788):0.015292154719365599,(P0137:0.4654498121677991,((((P0957:0.04334444074537411,(P0833:0.03049360232323729,((((((P0079:1.6547815722428797E-4,P0593:2.3596704157985212E-4):9.702575757550649E-5,P1197:3.040973782407994E-4):1.7571999056047624E-4,((((P1145:0.0,P0103:0.0):0.0,P0129:0.0):1.773268736292516E-4,P1144:2.2379626218705428E-4):9.18868814349278E-5,P0145:3.092362543813781E-4):2.254635648078578E-4):2.2684005963041233E-4,P0117:7.760181077091697E-4):9.044096335525287E-4,P1143:0.001804640636361331):0.024529316536391628,(P0568:0.022665904441451216,P1227:0.023500292024041032):0.003499694051096673):0.0044441496509747165):0.018332829183248883):0.026950985260099203,(((((((P1178:0.0012882706140845094,(P0118:6.022447953000665E-4,P0132:6.040278356522321E-4):7.216988816180255E-4):6.10558120712148E-4,(P0061:1.7713594834030782E-4,P0040:2.2511667803219344E-4):0.001805648126577517):0.010164581154746229,P0089:0.012513788064901492):0.0024795866584259273,P0088:0.015544503436997235):0.008718338996009985,P0133:0.024239405381189575):0.009970640624831514,P0152:0.03436418619150753):0.00928469693138926,P0153:0.04433766923062773):0.032220555022548836):0.35708253331987044,((P1146:0.28861137834836564,((P0123:1.9969557053227876E-4,P0122:2.025570558402225E-4):0.01804858725025869,(P0264:0.0015285898014916325,P0046:0.001698517891018257):0.01685444081286815):0.27111820009078064):0.11654397869317698,((P1156:1.994428518194852E-4,P0074:2.0232493384143732E-4):0.0022263559992954686,(P0082:0.0014479318882837865,(P0114:1.873961791196572E-4,P0115:2.1485644725284406E-4):0.001769361192240755):9.898257078073368E-4):0.4051917415559487):0.025425619100131136):0.03848511119867609,(((((P0073:3.934629152670665E-4,P0077:4.0653706452323365E-4):0.33566669207927546,((((P0254:1.9681162170576388E-4,P0273:2.0334843925689822E-4):1.0798179317164603E-4,(P0039:1.8079167270249248E-5,P1175:3.822410811752467E-4):2.9229840112718385E-4):9.070732859996916E-4,P0062:0.001293987278403032):0.04656255803829391,((P0109:3.7829866286401113E-4,P0149:4.2202145906131307E-4):0.0012401303549177851,(P0161:3.802632028612519E-4,P0652:4.2005691906407233E-4):0.0013608703000590298):0.04662554420238029):0.2938151022624247):0.0428782782060046,((((P0873:0.06090238052653149,((P0475:1.9966823411731553E-4,P1088:2.0113336258010435E-4):0.0016524276322806288,P0337:0.0019609009580099923):0.05928403741912916):0.2603281193270834,P0038:0.3229004427001326):0.005339795373968061,((((P0107:3.769194832496084E-4,(P0112:-1.4918842198847629E-5,P0125:1.4918842198847629E-5):4.232405676082038E-4):0.1138796424424072,(P0333:0.02632095305574849,P0059:0.02683652178989932):0.08830783921403054):0.06539242427074504,P0052:0.18097747032320904):0.1421321723001424,P0095:0.32342001801856124):0.005592993344523732):0.011567968364287091,(P1189:0.3307282389553582,P0042:0.33299213038363107):0.009229634235199617):0.04241714343287067):0.043125987301022246,((((((((P0994:0.0492151111390339,(((P0093:-2.4229347010599307E-5,P0094:2.4229347010599307E-5):2.547638534303346E-4,(P1185:-1.3854670198105109E-4,(P1184:-2.757009747964634E-4,P1216:2.757009747964634E-4):1.3854670198105109E-4):5.4635839189025E-4):4.952814260412617E-4,P0101:9.042790452860152E-4):0.04882912279603632):0.0332736222474377,(((((((P1199:0.0,P0084:0.0):0.0,P0100:0.0):0.0,P0596:0.0):1.90326083525869E-4,P1200:2.091944789701673E-4):2.8160152536146736E-4,P1201:5.174396287344357E-4):1.4850083228319568E-4,P1182:6.505402927088769E-4):0.0018743630353906715,(P1183:3.998976985090657E-4,P1254:4.020269175893382E-4):0.0021376028743492845):0.08124178787758506):0.013313099584519712,P0060:0.09950291696903218):0.028432878113177094,((P0164:1.4161901659707522E-4,P0151:2.582210477497151E-4):0.11739921563838714,P0870:0.11874622997294075):0.009131180151074704):0.0636649538133103,P0616:0.18840312383730937):0.012525973715895783,P0156:0.2016615359554235):0.14511899314271454,(((P0057:0.17218857411276794,P0056:0.17379448410141968):0.11951091637659492,P0869:0.29567612955522116):0.03963339192142079,(((P1089:1.0425012877029349E-4,P1085:2.9881315569574963E-4):2.162392976445148E-4,(P1087:1.3565667483514214E-4,P1046:2.6740660963090097E-4):1.8682399409748594E-4):6.697706900746855E-4,P1086:0.0011412710358120674):0.3309863683663884):0.0185649714989629):0.04617195532863949,P0058:0.39794861637074685):0.030661998372653147):0.0461576638081093,(((((P1176:0.026350320284254852,((P1120:3.834699927846712E-4,P0340:4.1909822542045294E-4):0.0011306544384734598,P0339:0.0016776904320994499):0.03134749047225341):0.0030909991588227315,(((P1118:7.994957787237935E-4,(P1115:3.9629591606860754E-4,P0590:4.078858184970379E-4):4.0677688133233564E-4):0.0013524600336210844,P1119:0.0022676517282264265):0.011476751363843365,P1192:0.01569647277425261):0.019446684909261033):0.011383209930104941,(P1196:0.04418493411870807,P0092:0.045409281035939754):0.0018271690645946265):0.39378804353224095,((((((P0917:5.449691106780217E-4,P0256:0.0010896855947346643):0.0010605437308459985,P0919:0.002375117994388242):2.9076242371816035E-4,P0918:0.0025249517986608684):0.14304564568478462,((P0078:0.023290942064527653,(P0155:-2.664870407897979E-6,P0148:2.664870407897979E-6):0.025072620608802654):0.02482561797766787,((P0126:0.014934246192675039,P0150:0.016716393877763344):0.023427836524999954,(P0053:-1.0870715987357648E-5,P0037:1.0870715987357648E-5):0.039598815215074204):0.0101660626667847):0.09741802966423484):0.27408539236175955,((((P0609:1.6452586857675983E-4,(P0106:3.363437646036145E-4,P0134:4.7304516909968885E-4):2.3682797330357657E-4):1.1207290605080047E-4,P0131:2.9062764282434514E-4):0.027166878401469394,(((P1177:0.0,P0070:0.0):2.0000053014958166E-4,P0069:2.0176725551134087E-4):0.004877228862404501,((P0080:1.9060808726156886E-4,P1186:2.1083711154257123E-4):4.8170135630277435E-4,P0575:7.237632941083844E-4):0.0045655863745755944):0.02265183507843879):0.0051177030353517575,(((P1090:7.709050276492424E-4,P0144:8.342314087610059E-4):8.587742326892025E-4,(P0111:0.0012061655983743721,P0845:0.001211239770385856):7.515238844678693E-4):0.0012560116705589406,P0169:0.0030049338125519047):0.02993212324975158):0.38868546782641544):0.006695140199894478,(((((((P1149:0.0,P0085:0.0):0.0,P0086:0.0):9.91118974493945E-4,P0071:0.00102014407005707):0.00174142109707006,(P0135:0.0014619476195158704,P0136:0.0017599614303825156):0.0014830821518599174):0.00534763352295972,(P1150:0.0028168086205487665,P1215:0.002830629957758862):0.005352087821321268):6.138056763837574E-4,P1151:0.008815029913986243):0.05718019668740023,(((P1181:3.905486279972276E-4,P0098:4.100918688937643E-4):5.559298245761385E-4,(P1198:7.595784668928554E-4,P0121:8.41061776957793E-4):6.449508852265933E-4):0.05651857203908959,P0141:0.05821684427221543):0.01094585127401363):0.36522061506968884):0.009086532482924126):0.02866957854743679,P0097:0.46882126160167525):0.005258116392518785):0.004935333724097431):0.003659554512717461):0.015292154719365599):0.0;
