# Supplementary material for: Within-host genetic diversity of extended-spectrum beta-lactamase-producing Enterobacterales in long-term colonized patients
Source: Nat Commun. 2023 Dec 21;14:8495. doi: 10.1038/s41467-023-44285-w (PMC10739949; doi:10.1038/s41467-023-44285-w)
Supplement: Supplementary file 11 — Source Data [file 41467_2023_44285_MOESM11_ESM.zip › SourceDataFile/Fig01/Fig01_cgMLST_kleb_inhost_76.nwk]

(((((((P0033:-0.0012058536682161506,(((((P0035:-2.9921133713999197E-5,P0488:2.9921133713999197E-5):3.6586736451782703E-4,P1122:4.8212928458168686E-4):4.4332574450595E-4,(P0016:8.993108177409422E-4,P0013:0.0012256359795256603):1.9379652533030442E-4):3.613305404239024E-4,P0034:0.00133641859186658):0.0010940314014300295,P0730:0.002307126146638993):0.0024910288208047863):0.4023209473494457,((((P1203:1.2559600226167176E-4,P0001:2.984922094684508E-4):2.369039486019084E-4,P0006:6.11722303661876E-4):9.368035667935864E-4,(P1212:0.0010066818633276853,(((P0005:1.5264293993823232E-4,P1213:2.7144527179189025E-4):2.6073034314322285E-4,((P0021:1.5908552874558762E-4,P0007:2.6518260286441847E-4):9.222828457891212E-5,P0019:3.32039847031094E-4):1.6362777023459785E-4):1.1582821666490331E-4,P0030:7.323931976792491E-4):4.8045233579614434E-4):3.364573980147007E-4):0.044854852588994416,(P0008:1.0163182326193367E-4,P0017:3.2245638846818887E-4):0.046192085630739003):0.3697302568720521):0.004746813839119568,(((P0788:0.3885209432046395,((P1208:-8.22137075441855E-6,(P1207:-1.6143782572312787E-5,(P0020:-3.171100148132869E-5,P1206:3.171100148132869E-5):1.6143782572312787E-5):8.22137075441855E-6):1.7863352132855724E-4,P0024:6.709841238159053E-4):0.40018703675013967):0.009665717425782027,(((P0775:-1.35568563799156E-4,(P0729:-2.6266409236086474E-4,(P0012:5.95159427201211E-4,(P0029:3.579446646784033E-4,P0032:4.902317587818419E-4):2.530172290896778E-4):7.00322765396777E-4):1.35568563799156E-4):0.002342272315339263,(((P0635:0.0,P1211:0.0):3.5260206722240476E-4,P0018:4.944966413960275E-4):5.937308543996717E-4,(P1210:-2.0663520492809384E-5,P0027:2.0663520492809384E-5):0.001101812876930291):0.0028069608141474117):0.39237133846181677,(P0014:8.172515451654115E-4,P0011:8.783822043121538E-4):0.39757605354243425):0.0037417032322587655):0.006943931751266064,(((P0026:0.0018921045225058029,P0023:0.001929551585396724):0.37273649967586003,(((P0744:0.0,P0717:0.0):2.0838817300531884E-4,P0799:2.1570003872480373E-4):5.26381314429863E-4,P0743:7.458833207605047E-4):0.3838028654262113):0.03427720509353094,(P0642:2.1195421868469566E-4,P1229:2.1195421868469566E-4):0.4116857304907171):0.003456265339082165):0.0025937434047591523):0.0032675708725946606,((((P0031:0.1441054829658988,P0028:0.14494375500063866):0.07509536011112404,(P0479:0.0011699462852751215,P0712:0.0018062442463512222):0.2205225275227286):0.17656566828596765,((P0516:1.804759258028263E-4,P0408:2.4289409070311544E-4):5.081928538857028E-4,P0495:7.615588547196239E-4):0.4008345687739515):0.011558724733731651,(((P0003:-3.1699870911931306E-5,P1214:3.1699870911931306E-5):0.0014323323916772658,(((P0482:-4.097654121270513E-5,P0010:4.097654121270513E-5):9.976959336199798E-5,(P0015:0.0,P1209:0.0):1.119154148909729E-4):1.7601526789284047E-4,P0736:2.4762378442184333E-4):0.0015340500945154765):0.4015159677680155,(P0675:0.0,P0681:0.0):0.4031848910356833):0.011146120094963408):0.007694478728808463):0.0033904309675563127,((P0697:4.237691675265576E-4,P0497:4.24047707212225E-4):4.111534337211838E-4,P0725:8.602126207038323E-4):0.4175857156602433):0.001843319673207583,((((P0530:0.0,P0501:0.0):0.0,P0783:0.0):4.2078431340728385E-4,P0739:4.2775194981272834E-4):0.41021176513251184,P0570:0.4110660894241716):0.012878336861225165):0.03385514351005743,(((P0002:0.001495087519288063,P0004:0.001495087519288063):0.481423370896236,(P0676:-3.112273083792792E-6,(P0022:0.0,P0025:0.0):3.112273083792792E-6):0.4838273652062258):0.010481683231773786,P0808:0.49903974153858144):0.03385514351005743):0.0;
