# Supplementary material for: Within-host genetic diversity of extended-spectrum beta-lactamase-producing Enterobacterales in long-term colonized patients
Source: Nat Commun. 2023 Dec 21;14:8495. doi: 10.1038/s41467-023-44285-w (PMC10739949; doi:10.1038/s41467-023-44285-w)
Supplement: Supplementary file 11 — Source Data [file 41467_2023_44285_MOESM11_ESM.zip › SourceDataFile/FigS02/FigS02_Number_Isolates_Per_Patient.xlsx]

## Sheet: Sheet1
Species	number of isolates per patient	counts of patients with this amount of isolates
E. coli	3	18
E. coli	2	15
E. coli	4	7
E. coli	5	7
E. coli	9	5
E. coli	7	2
E. coli	8	2
E. coli	11	2
E. coli	6	1
E. coli	15	1
E. coli	19	1
K. pneumoniae complex	3	5
K. pneumoniae complex	2	4
K. pneumoniae complex	5	4
K. pneumoniae complex	4	3
K. pneumoniae complex	6	1
K. pneumoniae complex	7	1
K. pneumoniae complex	8	1
