# Supplementary material for: Within-host genetic diversity of extended-spectrum beta-lactamase-producing Enterobacterales in long-term colonized patients
Source: Nat Commun. 2023 Dec 21;14:8495. doi: 10.1038/s41467-023-44285-w (PMC10739949; doi:10.1038/s41467-023-44285-w)
Supplement: Supplementary file 11 — Source Data [file 41467_2023_44285_MOESM11_ESM.zip › SourceDataFile/Fig02/Fig02c_delta_time_ESBLp.xlsx]

## Sheet: Sheet1
Patient	Min_Date	Max_Date	delta_time	species
Pat01	2016-09-30	2018-03-07	523	K. pneumoniae
Pat02	2012-08-23	2013-11-26	460	K. pneumoniae
Pat02_2	2012-08-23	2018-09-12	2211	K. pneumoniae
Pat03	2017-05-02	2018-07-21	445	K. pneumoniae
Pat09	2014-06-10	2014-11-08	151	K. pneumoniae
Pat10	2016-10-11	2017-01-26	107	K. pneumoniae
Pat11	2016-05-19	2018-03-09	659	K. pneumoniae
Pat13	2013-08-11	2015-02-09	547	K. pneumoniae
Pat14	2015-09-10	2018-07-04	1028	K. pneumoniae
Pat15	2011-02-08	2013-02-21	744	K. pneumoniae
Pat19	2018-01-03	2018-08-22	231	K. pneumoniae
Pat17	2013-01-31	2014-01-03	337	E. coli
Pat22	2011-06-07	2013-04-04	667	E. coli
Pat23	2011-06-22	2013-09-02	803	E. coli
Pat24	2011-12-02	2014-11-18	1082	E. coli
Pat27	2017-02-28	2018-03-05	370	E. coli
Pat27_2	2017-02-28	2017-05-23	84	E. coli
Pat30	2011-01-20	2012-06-06	503	E. coli
Pat30_2	2011-01-20	2013-10-09	993	E. coli
Pat31	2013-12-17	2014-11-11	329	E. coli
Pat42	2012-03-08	2014-01-14	677	E. coli
Pat43	2012-01-13	2013-02-17	401	E. coli
Pat43_2	2011-03-13	2013-02-17	707	E. coli
Pat44	2009-09-14	2018-09-14	3287	E. coli
Pat46	2012-11-06	2013-09-26	324	E. coli
Pat47	2017-05-11	2017-11-21	194	E. coli
Pat48	2017-08-15	2018-11-14	456	E. coli
Pat48_2	2017-08-15	2018-11-14	456	E. coli
Pat48_3	2018-01-08	2018-11-14	310	E. coli
Pat51	2012-01-10	2012-11-12	307	E. coli
Pat55	2011-09-18	2017-09-23	2197	E. coli
Pat55_1	2011-09-18	2014-09-03	1081	E. coli
Pat56	2010-06-14	2013-06-07	1089	E. coli
Pat60	2011-04-18	2012-12-04	596	E. coli
Pat61	2011-11-30	2012-10-30	335	E. coli
Pat61_2	2011-11-30	2012-06-12	195	E. coli
Pat62	2013-01-29	2014-03-03	398	E. coli
Pat63	2010-12-06	2011-06-29	205	E. coli
Pat64	2012-05-23	2015-01-10	962	E. coli
Pat67	2012-02-03	2014-02-01	729	E. coli
Pat69	2014-01-13	2018-01-31	1479	E. coli
Pat70	2018-01-22	2018-02-27	36	E. coli
Pat72	2014-11-05	2017-08-15	1014	E. coli
