# Supplementary material for: Within-host genetic diversity of extended-spectrum beta-lactamase-producing Enterobacterales in long-term colonized patients
Source: Nat Commun. 2023 Dec 21;14:8495. doi: 10.1038/s41467-023-44285-w (PMC10739949; doi:10.1038/s41467-023-44285-w)
Supplement: Supplementary file 11 — Source Data [file 41467_2023_44285_MOESM11_ESM.zip › SourceDataFile/Fig02/Fig02b_delta_time_allclusters.xlsx]

## Sheet: delta_time_allclusters
CPP	t0	tf	delta_time	Species
Cl01P01	2011-05-08	2014-09-26	1237	E. coli
Cl01P02	2013-01-11	2017-02-19	1500	E. coli
Cl01P03	2012-01-10	2013-03-26	441	E. coli
Cl01P04	2008-06-11	2017-09-19	3387	E. coli
Cl02P01	2009-09-14	2018-09-14	3287	E. coli
Cl03P01	2010-08-31	2018-11-06	2989	E. coli
Cl04P01	2011-06-07	2014-05-09	1067	E. coli
Cl04P02	2012-01-10	2012-11-12	307	E. coli
Cl05P01	2014-01-06	2018-01-11	1466	E. coli
Cl06P01	2011-11-30	2012-10-30	335	E. coli
Cl07P01	2010-12-06	2011-11-17	346	E. coli
Cl08P01	2011-09-18	2017-09-23	2197	E. coli
Cl09P01	2017-11-23	2018-04-25	153	E. coli
Cl10P01	2014-01-13	2018-01-31	1479	E. coli
Cl11P01	2017-05-11	2017-11-21	194	E. coli
Cl12P01	2018-01-08	2018-11-14	310	E. coli
Cl13P01	2011-12-02	2014-11-18	1082	E. coli
Cl14P01	2017-02-28	2018-03-05	370	E. coli
Cl15P01	2010-06-14	2013-06-07	1089	E. coli
CL16P01	2017-05-11	2018-04-18	342	E. coli
Cl17P01	2011-04-18	2012-12-04	596	E. coli
Cl18P01	2012-11-06	2013-09-26	324	E. coli
Cl19P01	2013-12-17	2014-11-11	329	E. coli
Cl20P01	2014-02-25	2014-06-20	115	E. coli
Cl20P02	2012-02-03	2014-02-01	729	E. coli
Cl21P01	2012-01-13	2013-02-17	401	E. coli
Cl22P01	2011-03-03	2011-11-10	252	E. coli
Cl23P01corr	2011-01-20	2012-06-06	503	E. coli
Cl24P01	2012-03-08	2014-01-14	677	E. coli
Cl25P01	2017-08-07	2018-09-25	414	E. coli
Cl26P01	2016-09-29	2017-06-16	260	E. coli
Cl27P01	2017-09-15	2018-03-22	188	E. coli
Cl28P01	2017-02-28	2017-08-07	160	E. coli
Cl29P01	2012-05-23	2015-01-10	962	E. coli
Cl30P01	2011-06-22	2012-02-16	239	E. coli
Cl31P01	2017-08-15	2018-11-14	456	E. coli
Cl32P01	2014-11-05	2017-08-15	1014	E. coli
Cl33P01	2018-01-26	2018-10-09	256	E. coli
Cl34P02	2014-10-10	2014-11-11	32	E. coli
Cl35P01	2017-07-11	2017-12-31	173	E. coli
Cl36P01	2010-02-02	2010-07-31	179	E. coli
Cl37P01	2013-01-31	2014-01-03	337	E. coli
Cl38P01	2017-02-10	2017-05-30	109	E. coli
Cl39P01	2010-11-10	2011-02-28	110	E. coli
Cl40P01	2012-12-03	2013-01-02	30	E. coli
Cl41P01	2017-03-27	2017-07-28	123	E. coli
Cl42P01	2010-01-26	2010-03-25	58	E. coli
Cl43P01	2014-11-11	2017-05-31	932	E. coli
Cl44P01	2013-01-29	2014-03-03	398	E. coli
Cl45P01	2016-06-05	2017-02-02	242	E. coli
Cl46P01	2014-03-13	2014-04-22	40	E. coli
Cl49P01	2011-01-12	2011-04-15	93	E. coli
Cl50P01	2014-08-22	2014-11-24	94	E. coli
Cl51P01	2017-10-11	2018-04-06	177	E. coli
Cl52P01	2014-06-10	2014-10-01	113	E. coli
Cl53P01	2017-03-21	2017-05-31	71	E. coli
Cl01P02	2011-02-08	2015-10-09	1704	K. pneumoniae
Cl02P02	2013-08-11	2015-02-09	547	K. pneumoniae
Cl02P03	2015-09-10	2018-07-04	1028	K. pneumoniae
Cl03P01	2016-02-20	2018-03-09	748	K. pneumoniae
Cl04P02	2016-10-11	2018-12-10	790	K. pneumoniae
Cl04P03	2012-07-20	2012-10-11	83	K. pneumoniae
Cl05P02	2014-06-10	2014-11-08	151	K. pneumoniae
Cl06P01	2018-01-03	2018-08-22	231	K. pneumoniae
Cl07P01	2017-05-02	2018-07-21	445	K. pneumoniae
Cl08P01	2017-03-20	2017-10-19	213	K. pneumoniae
Cl09P01	2016-09-30	2018-03-07	523	K. pneumoniae
Cl10P01	2014-08-22	2015-03-18	208	K. pneumoniae
Cl11P01	2013-10-15	2014-01-03	80	K. pneumoniae
Cl12P01	2016-12-21	2017-03-22	91	K. pneumoniae
Cl13P01	2014-10-17	2015-01-10	85	K. pneumoniae
Cl14P01	2013-09-10	2014-01-08	120	K. pneumoniae
Cl15P01	2017-01-09	2018-01-22	378	K. pneumoniae
Cl16P01	2012-08-23	2013-11-26	460	K. pneumoniae
Cl17P01	2015-03-02	2015-05-14	73	K. pneumoniae
