# Supplementary material for: Within-host genetic diversity of extended-spectrum beta-lactamase-producing Enterobacterales in long-term colonized patients
Source: Nat Commun. 2023 Dec 21;14:8495. doi: 10.1038/s41467-023-44285-w (PMC10739949; doi:10.1038/s41467-023-44285-w)
Supplement: Supplementary file 11 — Source Data [file 41467_2023_44285_MOESM11_ESM.zip › SourceDataFile/Fig02/Fig02a_delta_time_allpatients.xlsx]

## Sheet: Sheet1
Patient_ID	t0	tf	delta_time	Species
Pat01	2017-04-03	2018-03-07	338	E. coli
Pat01	2016-09-30	2018-03-07	523	K. pneumoniae
Pat02	2010-10-26	2013-11-26	1127	E. coli
Pat02	2012-08-23	2018-09-12	2211	K. pneumoniae
Pat20	2013-11-14	2017-05-30	1293	E. coli
Pat21	2017-07-11	2017-12-31	173	E. coli
Pat22	2011-06-07	2014-05-09	1067	E. coli
Pat03	2017-05-02	2018-07-21	445	K. pneumoniae
Pat23	2011-06-22	2013-09-02	803	E. coli
Pat24	2011-12-02	2014-11-18	1082	E. coli
Pat25	2008-11-07	2017-07-26	3183	E. coli
Pat26	2017-08-07	2018-09-25	414	E. coli
Pat27	2017-02-28	2018-03-05	370	E. coli
Pat28	2011-05-08	2017-07-28	2273	E. coli
Pat29	2017-09-15	2018-03-22	188	E. coli
Pat04	2017-03-20	2017-10-19	213	K. pneumoniae
Pat30	2011-01-20	2013-10-09	993	E. coli
Pat31	2013-12-17	2014-11-11	329	E. coli
Pat32	2018-01-26	2018-10-09	256	E. coli
Pat33	2014-02-25	2014-06-20	115	E. coli
Pat05	2011-07-21	2017-03-22	2071	E. coli
Pat05	2011-04-15	2017-03-22	2168	K. pneumoniae
Pat06	2015-03-02	2015-05-14	73	K. pneumoniae
Pat34	2013-01-11	2017-10-12	1735	E. coli
Pat07	2014-10-17	2015-01-10	85	K. pneumoniae
Pat35	2011-11-02	2018-01-11	2262	E. coli
Pat36	2017-05-11	2018-04-18	342	E. coli
Pat37	2017-03-21	2017-05-31	71	E. coli
Pat38	2016-09-29	2017-09-14	350	E. coli
Pat39	2010-01-26	2010-03-25	58	E. coli
Pat40	2012-01-10	2013-03-26	441	E. coli
Pat41	2017-10-11	2018-04-06	177	E. coli
Pat42	2010-11-10	2014-01-14	1161	E. coli
Pat42	2010-11-10	2014-01-14	1161	E. coli
Pat08	2013-02-12	2013-12-24	315	K. pneumoniae
Pat09	2014-06-10	2014-11-08	151	K. pneumoniae
Pat10	2016-10-11	2018-12-10	790	K. pneumoniae
Pat10	2014-10-02	2017-06-02	974	E. coli
Pat11	2016-02-20	2018-03-09	748	K. pneumoniae
Pat43	2008-06-11	2017-09-19	3387	E. coli
Pat44	2009-09-14	2018-09-14	3287	E. coli
Pat45	2010-08-31	2018-11-06	2989	E. coli
Pat46	2012-11-06	2014-09-06	669	E. coli
Pat47	2017-05-11	2017-11-21	194	E. coli
Pat48	2017-08-15	2018-11-14	456	E. coli
Pat49	2018-03-02	2018-05-27	86	E. coli
Pat50	2013-09-21	2017-02-02	1230	E. coli
Pat51	2012-01-10	2012-11-12	307	E. coli
Pat12	2013-09-10	2014-01-08	120	K. pneumoniae
Pat52	2010-02-02	2010-07-31	179	E. coli
Pat53	2011-01-12	2011-04-15	93	E. coli
Pat54	2013-03-05	2018-01-23	1785	E. coli
Pat13	2013-08-11	2018-08-13	1828	K. pneumoniae
Pat13	2014-03-13	2018-08-13	1614	E. coli
Pat14	2015-09-10	2018-07-04	1028	K. pneumoniae
Pat55	2011-09-18	2017-09-23	2197	E. coli
Pat56	2010-06-14	2013-06-07	1089	E. coli
Pat15	2011-02-08	2015-10-09	1704	K. pneumoniae
Pat57	2011-05-04	2012-08-02	456	E. coli
Pat58	2013-04-02	2018-10-15	2022	E. coli
Pat59	2014-10-10	2018-07-19	1378	E. coli
Pat60	2011-04-18	2012-12-04	596	E. coli
Pat61	2011-11-30	2012-10-30	335	E. coli
Pat62	2013-01-29	2014-03-03	398	E. coli
Pat16	2017-01-09	2018-01-22	378	K. pneumoniae
Pat63	2010-12-06	2011-11-17	346	E. coli
Pat64	2012-05-23	2015-01-10	962	E. coli
Pat65	2011-12-07	2013-01-02	392	E. coli
Pat66	2011-03-03	2011-11-10	252	E. coli
Pat67	2012-02-03	2015-01-16	1078	E. coli
Pat17	2012-07-20	2014-01-03	532	K. pneumoniae
Pat17	2013-01-31	2014-01-03	337	E. coli
Pat68	2014-06-10	2015-01-19	223	E. coli
Pat69	2014-01-13	2018-01-31	1479	E. coli
Pat18	2014-08-22	2015-03-18	208	K. pneumoniae
Pat18	2014-08-22	2014-11-24	94	E. coli
Pat70	2018-01-22	2018-02-27	36	E. coli
Pat71	2014-11-11	2017-05-31	932	E. coli
Pat72	2014-11-05	2017-08-15	1014	E. coli
Pat73	2017-08-10	2018-04-25	258	E. coli
Pat19	2018-01-03	2018-08-22	231	K. pneumoniae
