# Supplementary material for: Within-host genetic diversity of extended-spectrum beta-lactamase-producing Enterobacterales in long-term colonized patients
Source: Nat Commun. 2023 Dec 21;14:8495. doi: 10.1038/s41467-023-44285-w (PMC10739949; doi:10.1038/s41467-023-44285-w)
Supplement: Supplementary file 11 — Source Data [file 41467_2023_44285_MOESM11_ESM.zip › SourceDataFile/FigS07/FigS07_Distribution_Inc_Betalactamases_ESBL.xlsx]

## Sheet: inc
ISOLATE	GENE	CLASS	heatmap_classification	GROUP	COVERAGE	PERCENT_COVERAGE	PERCENT_IDENTITY	DATABASE	ACCESSION	PRODUCT	RESISTANCE	SPECIES
P0050	IncB/O/K/Z_1	Inc	Incompatibility groups	IncB/O/K/Z	1-151/151	100	100	plasmidfinder	CU928147	IncB/O/K/Z_1__CU928147		E. coli
P0957	IncB/O/K/Z_1	Inc	Incompatibility groups	IncB/O/K/Z	1-151/151	100	100	plasmidfinder	CU928147	IncB/O/K/Z_1__CU928147		E. coli
P0042	IncB/O/K/Z_2	Inc	Incompatibility groups	IncB/O/K/Z	1-160/160	100	100	plasmidfinder	GU256641	IncB/O/K/Z_2__GU256641		E. coli
P0107	IncB/O/K/Z_2	Inc	Incompatibility groups	IncB/O/K/Z	1-152/160	95	96.08	plasmidfinder	GU256641	IncB/O/K/Z_2__GU256641		E. coli
P0112	IncB/O/K/Z_2	Inc	Incompatibility groups	IncB/O/K/Z	1-152/160	95	96.08	plasmidfinder	GU256641	IncB/O/K/Z_2__GU256641		E. coli
P0590	IncB/O/K/Z_2	Inc	Incompatibility groups	IncB/O/K/Z	1-154/160	96.25	96.13	plasmidfinder	GU256641	IncB/O/K/Z_2__GU256641		E. coli
P0870	IncB/O/K/Z_2	Inc	Incompatibility groups	IncB/O/K/Z	1-160/160	100	100	plasmidfinder	GU256641	IncB/O/K/Z_2__GU256641		E. coli
P1115	IncB/O/K/Z_2	Inc	Incompatibility groups	IncB/O/K/Z	1-154/160	96.25	96.13	plasmidfinder	GU256641	IncB/O/K/Z_2__GU256641		E. coli
P1118	IncB/O/K/Z_2	Inc	Incompatibility groups	IncB/O/K/Z	1-154/160	96.25	96.13	plasmidfinder	GU256641	IncB/O/K/Z_2__GU256641		E. coli
P1119	IncB/O/K/Z_2	Inc	Incompatibility groups	IncB/O/K/Z	1-154/160	96.25	96.13	plasmidfinder	GU256641	IncB/O/K/Z_2__GU256641		E. coli
P0994	IncB/O/K/Z_3	Inc	Incompatibility groups	IncB/O/K/Z	1-152/152	100	100	plasmidfinder	GQ259888	IncB/O/K/Z_3__GQ259888		E. coli
P0001	IncFIB(K)_1_Kpn3	Inc	Incompatibility groups	IncF	1-560/560	100	92.32	plasmidfinder	JN233704	IncFIB(K)_1_Kpn3_JN233704		K. pneumoniae
P0002	IncFIB(K)_1_Kpn3	Inc	Incompatibility groups	IncF	1-560/560	100	91.07	plasmidfinder	JN233704	IncFIB(K)_1_Kpn3_JN233704		K. pneumoniae
P0002	IncFIB(Mar)_1_pNDM-Mar	Inc	Incompatibility groups	IncF	1-439/439	100	95.22	plasmidfinder	JN420336	IncFIB(Mar)_1_pNDM-Mar_JN420336		K. pneumoniae
P0002	IncFII_1_pKP91	Inc	Incompatibility groups	IncF	1-230/230	100	88.28	plasmidfinder	CP000966	IncFII_1_pKP91_CP000966		K. pneumoniae
P0003	IncFIB(K)_1_Kpn3	Inc	Incompatibility groups	IncF	1-560/560	100	98.75	plasmidfinder	JN233704	IncFIB(K)_1_Kpn3_JN233704		K. pneumoniae
P0003	IncFII_1_pKP91	Inc	Incompatibility groups	IncF	1-230/230	100	86.97	plasmidfinder	CP000966	IncFII_1_pKP91_CP000966		K. pneumoniae
P0004	IncFIB(K)_1_Kpn3	Inc	Incompatibility groups	IncF	1-560/560	100	91.07	plasmidfinder	JN233704	IncFIB(K)_1_Kpn3_JN233704		K. pneumoniae
P0004	IncFII_1_pKP91	Inc	Incompatibility groups	IncF	1-230/230	100	88.28	plasmidfinder	CP000966	IncFII_1_pKP91_CP000966		K. pneumoniae
P0005	IncFIA(HI1)_1_HI1	Inc	Incompatibility groups	IncF	2-388/388	99.74	98.45	plasmidfinder	AF250878	IncFIA(HI1)_1_HI1_AF250878		K. pneumoniae
P0005	IncFIB(K)_1_Kpn3	Inc	Incompatibility groups	IncF	1-560/560	100	92.32	plasmidfinder	JN233704	IncFIB(K)_1_Kpn3_JN233704		K. pneumoniae
P0006	IncFIA(HI1)_1_HI1	Inc	Incompatibility groups	IncF	2-388/388	99.74	98.45	plasmidfinder	AF250878	IncFIA(HI1)_1_HI1_AF250878		K. pneumoniae
P0006	IncFIB(K)_1_Kpn3	Inc	Incompatibility groups	IncF	1-560/560	100	92.32	plasmidfinder	JN233704	IncFIB(K)_1_Kpn3_JN233704		K. pneumoniae
P0007	IncFIA(HI1)_1_HI1	Inc	Incompatibility groups	IncF	2-388/388	99.74	98.45	plasmidfinder	AF250878	IncFIA(HI1)_1_HI1_AF250878		K. pneumoniae
P0007	IncFIB(K)_1_Kpn3	Inc	Incompatibility groups	IncF	1-560/560	100	92.32	plasmidfinder	JN233704	IncFIB(K)_1_Kpn3_JN233704		K. pneumoniae
P0008	IncFIA(HI1)_1_HI1	Inc	Incompatibility groups	IncF	1-388/388	100	94.59	plasmidfinder	AF250878	IncFIA(HI1)_1_HI1_AF250878		K. pneumoniae
P0008	IncFIB(K)_1_Kpn3	Inc	Incompatibility groups	IncF	1-560/560	100	91.43	plasmidfinder	JN233704	IncFIB(K)_1_Kpn3_JN233704		K. pneumoniae
P0010	IncFIB(K)_1_Kpn3	Inc	Incompatibility groups	IncF	1-560/560	100	98.75	plasmidfinder	JN233704	IncFIB(K)_1_Kpn3_JN233704		K. pneumoniae
P0010	IncFII_1_pKP91	Inc	Incompatibility groups	IncF	1-230/230	100	86.97	plasmidfinder	CP000966	IncFII_1_pKP91_CP000966		K. pneumoniae
P0011	IncFIB(AP001918)_1	Inc	Incompatibility groups	IncF	1-682/682	100	97.65	plasmidfinder	AP001918	IncFIB(AP001918)_1__AP001918		K. pneumoniae
P0011	IncFIB(K)_1_Kpn3	Inc	Incompatibility groups	IncF	1-560/560	100	98.93	plasmidfinder	JN233704	IncFIB(K)_1_Kpn3_JN233704		K. pneumoniae
P0011	IncFIC(FII)_1	Inc	Incompatibility groups	IncF	1-499/499	99.6	93.79	plasmidfinder	AP001918	IncFIC(FII)_1__AP001918		K. pneumoniae
P0011	IncFII_1_pKP91	Inc	Incompatibility groups	IncF	1-230/230	100	87.39	plasmidfinder	CP000966	IncFII_1_pKP91_CP000966		K. pneumoniae
P0012	IncFIB(K)_1_Kpn3	Inc	Incompatibility groups	IncF	1-560/560	100	98.93	plasmidfinder	JN233704	IncFIB(K)_1_Kpn3_JN233704		K. pneumoniae
P0012	IncFII_1_pKP91	Inc	Incompatibility groups	IncF	10-230/230	96.09	88.55	plasmidfinder	CP000966	IncFII_1_pKP91_CP000966		K. pneumoniae
P0013	IncFIB(K)_1_Kpn3	Inc	Incompatibility groups	IncF	1-560/560	100	98.93	plasmidfinder	JN233704	IncFIB(K)_1_Kpn3_JN233704		K. pneumoniae
P0014	IncFIB(AP001918)_1	Inc	Incompatibility groups	IncF	1-682/682	100	97.65	plasmidfinder	AP001918	IncFIB(AP001918)_1__AP001918		K. pneumoniae
P0014	IncFIB(K)_1_Kpn3	Inc	Incompatibility groups	IncF	1-560/560	100	98.93	plasmidfinder	JN233704	IncFIB(K)_1_Kpn3_JN233704		K. pneumoniae
P0014	IncFIC(FII)_1	Inc	Incompatibility groups	IncF	1-499/499	99.6	93.79	plasmidfinder	AP001918	IncFIC(FII)_1__AP001918		K. pneumoniae
P0014	IncFII_1_pKP91	Inc	Incompatibility groups	IncF	1-230/230	100	87.39	plasmidfinder	CP000966	IncFII_1_pKP91_CP000966		K. pneumoniae
P0015	IncFIB(K)_1_Kpn3	Inc	Incompatibility groups	IncF	1-560/560	100	98.75	plasmidfinder	JN233704	IncFIB(K)_1_Kpn3_JN233704		K. pneumoniae
P0015	IncFII_1_pKP91	Inc	Incompatibility groups	IncF	1-230/230	100	86.97	plasmidfinder	CP000966	IncFII_1_pKP91_CP000966		K. pneumoniae
P0016	IncFIB(K)_1_Kpn3	Inc	Incompatibility groups	IncF	1-560/560	100	98.93	plasmidfinder	JN233704	IncFIB(K)_1_Kpn3_JN233704		K. pneumoniae
P0017	IncFIA(HI1)_1_HI1	Inc	Incompatibility groups	IncF	1-388/388	100	94.59	plasmidfinder	AF250878	IncFIA(HI1)_1_HI1_AF250878		K. pneumoniae
P0017	IncFIB(K)_1_Kpn3	Inc	Incompatibility groups	IncF	1-560/560	100	91.43	plasmidfinder	JN233704	IncFIB(K)_1_Kpn3_JN233704		K. pneumoniae
P0018	IncFIB(K)_1_Kpn3	Inc	Incompatibility groups	IncF	1-560/560	100	98.93	plasmidfinder	JN233704	IncFIB(K)_1_Kpn3_JN233704		K. pneumoniae
P0018	IncFII_1_pKP91	Inc	Incompatibility groups	IncF	10-230/230	96.09	88.55	plasmidfinder	CP000966	IncFII_1_pKP91_CP000966		K. pneumoniae
P0019	IncFIA(HI1)_1_HI1	Inc	Incompatibility groups	IncF	2-388/388	99.74	98.45	plasmidfinder	AF250878	IncFIA(HI1)_1_HI1_AF250878		K. pneumoniae
P0019	IncFIB(K)_1_Kpn3	Inc	Incompatibility groups	IncF	1-560/560	100	92.32	plasmidfinder	JN233704	IncFIB(K)_1_Kpn3_JN233704		K. pneumoniae
P0020	IncFIB(K)_1_Kpn3	Inc	Incompatibility groups	IncF	1-560/560	100	98.93	plasmidfinder	JN233704	IncFIB(K)_1_Kpn3_JN233704		K. pneumoniae
P0020	IncFII_1_pKP91	Inc	Incompatibility groups	IncF	10-230/230	96.09	96.83	plasmidfinder	CP000966	IncFII_1_pKP91_CP000966		K. pneumoniae
P0021	IncFIA(HI1)_1_HI1	Inc	Incompatibility groups	IncF	2-388/388	99.74	98.45	plasmidfinder	AF250878	IncFIA(HI1)_1_HI1_AF250878		K. pneumoniae
P0021	IncFIB(K)_1_Kpn3	Inc	Incompatibility groups	IncF	1-560/560	100	92.32	plasmidfinder	JN233704	IncFIB(K)_1_Kpn3_JN233704		K. pneumoniae
P0022	IncFIA(HI1)_1_HI1	Inc	Incompatibility groups	IncF	1-388/388	100	96.91	plasmidfinder	AF250878	IncFIA(HI1)_1_HI1_AF250878		K. pneumoniae
P0022	IncFIB(K)_1_Kpn3	Inc	Incompatibility groups	IncF	1-560/560	100	98.93	plasmidfinder	JN233704	IncFIB(K)_1_Kpn3_JN233704		K. pneumoniae
P0022	IncFII_1_pKP91	Inc	Incompatibility groups	IncF	10-230/230	96.09	96.83	plasmidfinder	CP000966	IncFII_1_pKP91_CP000966		K. pneumoniae
P0023	IncFIB(K)_1_Kpn3	Inc	Incompatibility groups	IncF	1-560/560	100	98.93	plasmidfinder	JN233704	IncFIB(K)_1_Kpn3_JN233704		K. pneumoniae
P0023	IncFII_1_pKP91	Inc	Incompatibility groups	IncF	10-230/230	96.09	88.55	plasmidfinder	CP000966	IncFII_1_pKP91_CP000966		K. pneumoniae
P0024	IncFIB(K)_1_Kpn3	Inc	Incompatibility groups	IncF	1-560/560	100	98.93	plasmidfinder	JN233704	IncFIB(K)_1_Kpn3_JN233704		K. pneumoniae
P0024	IncFII_1_pKP91	Inc	Incompatibility groups	IncF	10-230/230	96.09	96.83	plasmidfinder	CP000966	IncFII_1_pKP91_CP000966		K. pneumoniae
P0025	IncFIA(HI1)_1_HI1	Inc	Incompatibility groups	IncF	1-388/388	100	96.91	plasmidfinder	AF250878	IncFIA(HI1)_1_HI1_AF250878		K. pneumoniae
P0025	IncFIB(K)_1_Kpn3	Inc	Incompatibility groups	IncF	1-560/560	100	98.93	plasmidfinder	JN233704	IncFIB(K)_1_Kpn3_JN233704		K. pneumoniae
P0025	IncFII_1_pKP91	Inc	Incompatibility groups	IncF	10-230/230	96.09	96.83	plasmidfinder	CP000966	IncFII_1_pKP91_CP000966		K. pneumoniae
P0026	IncFIB(K)_1_Kpn3	Inc	Incompatibility groups	IncF	1-560/560	100	98.93	plasmidfinder	JN233704	IncFIB(K)_1_Kpn3_JN233704		K. pneumoniae
P0026	IncFII_1_pKP91	Inc	Incompatibility groups	IncF	10-230/230	96.09	88.55	plasmidfinder	CP000966	IncFII_1_pKP91_CP000966		K. pneumoniae
P0027	IncFIB(K)_1_Kpn3	Inc	Incompatibility groups	IncF	1-560/560	100	98.93	plasmidfinder	JN233704	IncFIB(K)_1_Kpn3_JN233704		K. pneumoniae
P0027	IncFII_1_pKP91	Inc	Incompatibility groups	IncF	10-230/230	96.09	88.55	plasmidfinder	CP000966	IncFII_1_pKP91_CP000966		K. pneumoniae
P0028	IncFIB(K)_1_Kpn3	Inc	Incompatibility groups	IncF	1-560/560	100	91.07	plasmidfinder	JN233704	IncFIB(K)_1_Kpn3_JN233704		K. pneumoniae
P0029	IncFIB(K)_1_Kpn3	Inc	Incompatibility groups	IncF	1-560/560	100	98.93	plasmidfinder	JN233704	IncFIB(K)_1_Kpn3_JN233704		K. pneumoniae
P0029	IncFII_1_pKP91	Inc	Incompatibility groups	IncF	10-230/230	96.09	88.55	plasmidfinder	CP000966	IncFII_1_pKP91_CP000966		K. pneumoniae
P0030	IncFIB(K)_1_Kpn3	Inc	Incompatibility groups	IncF	1-560/560	100	92.32	plasmidfinder	JN233704	IncFIB(K)_1_Kpn3_JN233704		K. pneumoniae
P0031	IncFIA(HI1)_1_HI1	Inc	Incompatibility groups	IncF	1-388/388	100	96.65	plasmidfinder	AF250878	IncFIA(HI1)_1_HI1_AF250878		K. pneumoniae
P0031	IncFIB(K)_1_Kpn3	Inc	Incompatibility groups	IncF	1-560/560	100	99.82	plasmidfinder	JN233704	IncFIB(K)_1_Kpn3_JN233704		K. pneumoniae
P0031	IncFII_1_pKP91	Inc	Incompatibility groups	IncF	1-230/230	100	88.28	plasmidfinder	CP000966	IncFII_1_pKP91_CP000966		K. pneumoniae
P0032	IncFIB(K)_1_Kpn3	Inc	Incompatibility groups	IncF	1-560/560	100	98.93	plasmidfinder	JN233704	IncFIB(K)_1_Kpn3_JN233704		K. pneumoniae
P0032	IncFII_1_pKP91	Inc	Incompatibility groups	IncF	10-230/230	96.09	88.55	plasmidfinder	CP000966	IncFII_1_pKP91_CP000966		K. pneumoniae
P0033	IncFIB(K)_1_Kpn3	Inc	Incompatibility groups	IncF	1-560/560	100	98.93	plasmidfinder	JN233704	IncFIB(K)_1_Kpn3_JN233704		K. pneumoniae
P0034	IncFIB(K)_1_Kpn3	Inc	Incompatibility groups	IncF	1-560/560	100	98.93	plasmidfinder	JN233704	IncFIB(K)_1_Kpn3_JN233704		K. pneumoniae
P0035	IncFIB(K)_1_Kpn3	Inc	Incompatibility groups	IncF	1-560/560	100	98.93	plasmidfinder	JN233704	IncFIB(K)_1_Kpn3_JN233704		K. pneumoniae
P0408	IncFIB(K)_1_Kpn3	Inc	Incompatibility groups	IncF	1-560/560	100	98.93	plasmidfinder	JN233704	IncFIB(K)_1_Kpn3_JN233704		K. pneumoniae
P0408	IncFII_1_pKP91	Inc	Incompatibility groups	IncF	10-230/230	96.09	88.55	plasmidfinder	CP000966	IncFII_1_pKP91_CP000966		K. pneumoniae
P0479	IncFIA(HI1)_1_HI1	Inc	Incompatibility groups	IncF	3-388/388	99.48	94.56	plasmidfinder	AF250878	IncFIA(HI1)_1_HI1_AF250878		K. pneumoniae
P0479	IncFII_1_pKP91	Inc	Incompatibility groups	IncF	10-230/230	96.09	88.55	plasmidfinder	CP000966	IncFII_1_pKP91_CP000966		K. pneumoniae
P0482	IncFIB(K)_1_Kpn3	Inc	Incompatibility groups	IncF	1-560/560	100	98.75	plasmidfinder	JN233704	IncFIB(K)_1_Kpn3_JN233704		K. pneumoniae
P0482	IncFII_1_pKP91	Inc	Incompatibility groups	IncF	1-230/230	100	86.97	plasmidfinder	CP000966	IncFII_1_pKP91_CP000966		K. pneumoniae
P0488	IncFIB(K)_1_Kpn3	Inc	Incompatibility groups	IncF	1-560/560	100	98.93	plasmidfinder	JN233704	IncFIB(K)_1_Kpn3_JN233704		K. pneumoniae
P0495	IncFIA(HI1)_1_HI1	Inc	Incompatibility groups	IncF	2-388/388	99.74	98.45	plasmidfinder	AF250878	IncFIA(HI1)_1_HI1_AF250878		K. pneumoniae
P0495	IncFIB(K)_1_Kpn3	Inc	Incompatibility groups	IncF	1-560/560	100	98.93	plasmidfinder	JN233704	IncFIB(K)_1_Kpn3_JN233704		K. pneumoniae
P0495	IncFII_1_pKP91	Inc	Incompatibility groups	IncF	10-230/230	96.09	88.55	plasmidfinder	CP000966	IncFII_1_pKP91_CP000966		K. pneumoniae
P0497	IncFIB(K)_1_Kpn3	Inc	Incompatibility groups	IncF	1-560/560	100	91.43	plasmidfinder	JN233704	IncFIB(K)_1_Kpn3_JN233704		K. pneumoniae
P0501	IncFIB(K)_1_Kpn3	Inc	Incompatibility groups	IncF	1-560/560	100	98.93	plasmidfinder	JN233704	IncFIB(K)_1_Kpn3_JN233704		K. pneumoniae
P0501	IncFII_1_pKP91	Inc	Incompatibility groups	IncF	1-230/230	100	86.61	plasmidfinder	CP000966	IncFII_1_pKP91_CP000966		K. pneumoniae
P0516	IncFIB(K)_1_Kpn3	Inc	Incompatibility groups	IncF	1-560/560	100	98.93	plasmidfinder	JN233704	IncFIB(K)_1_Kpn3_JN233704		K. pneumoniae
P0516	IncFII_1_pKP91	Inc	Incompatibility groups	IncF	10-230/230	96.09	88.55	plasmidfinder	CP000966	IncFII_1_pKP91_CP000966		K. pneumoniae
P0530	IncFIB(K)_1_Kpn3	Inc	Incompatibility groups	IncF	1-560/560	100	98.93	plasmidfinder	JN233704	IncFIB(K)_1_Kpn3_JN233704		K. pneumoniae
P0530	IncFII_1_pKP91	Inc	Incompatibility groups	IncF	1-230/230	100	86.61	plasmidfinder	CP000966	IncFII_1_pKP91_CP000966		K. pneumoniae
P0570	IncFIB(K)_1_Kpn3	Inc	Incompatibility groups	IncF	1-560/560	100	98.93	plasmidfinder	JN233704	IncFIB(K)_1_Kpn3_JN233704		K. pneumoniae
P0570	IncFIB(pKPHS1)_1_pKPHS1	Inc	Incompatibility groups	IncF	1-560/560	100	95.71	plasmidfinder	CP003223	IncFIB(pKPHS1)_1_pKPHS1_CP003223		K. pneumoniae
P0570	IncFII_1_pKP91	Inc	Incompatibility groups	IncF	1-230/230	100	86.61	plasmidfinder	CP000966	IncFII_1_pKP91_CP000966		K. pneumoniae
P0635	IncFIB(K)_1_Kpn3	Inc	Incompatibility groups	IncF	1-560/560	100	98.93	plasmidfinder	JN233704	IncFIB(K)_1_Kpn3_JN233704		K. pneumoniae
P0635	IncFII_1_pKP91	Inc	Incompatibility groups	IncF	10-230/230	96.09	88.55	plasmidfinder	CP000966	IncFII_1_pKP91_CP000966		K. pneumoniae
P0642	IncFIA(HI1)_1_HI1	Inc	Incompatibility groups	IncF	1-388/388	100	96.65	plasmidfinder	AF250878	IncFIA(HI1)_1_HI1_AF250878		K. pneumoniae
P0642	IncFIB(K)_1_Kpn3	Inc	Incompatibility groups	IncF	1-560/560	100	91.43	plasmidfinder	JN233704	IncFIB(K)_1_Kpn3_JN233704		K. pneumoniae
P0642	IncFII_1_pKP91	Inc	Incompatibility groups	IncF	1-230/230	100	87.87	plasmidfinder	CP000966	IncFII_1_pKP91_CP000966		K. pneumoniae
P0675	IncFIB(K)_1_Kpn3	Inc	Incompatibility groups	IncF	1-560/560	100	98.93	plasmidfinder	JN233704	IncFIB(K)_1_Kpn3_JN233704		K. pneumoniae
P0675	IncFII_1_pKP91	Inc	Incompatibility groups	IncF	10-230/230	96.09	88.55	plasmidfinder	CP000966	IncFII_1_pKP91_CP000966		K. pneumoniae
P0676	IncFIA(HI1)_1_HI1	Inc	Incompatibility groups	IncF	1-388/388	100	96.91	plasmidfinder	AF250878	IncFIA(HI1)_1_HI1_AF250878		K. pneumoniae
P0676	IncFIB(K)_1_Kpn3	Inc	Incompatibility groups	IncF	1-560/560	100	98.93	plasmidfinder	JN233704	IncFIB(K)_1_Kpn3_JN233704		K. pneumoniae
P0676	IncFII_1_pKP91	Inc	Incompatibility groups	IncF	10-230/230	96.09	96.83	plasmidfinder	CP000966	IncFII_1_pKP91_CP000966		K. pneumoniae
P0681	IncFIB(K)_1_Kpn3	Inc	Incompatibility groups	IncF	1-560/560	100	98.93	plasmidfinder	JN233704	IncFIB(K)_1_Kpn3_JN233704		K. pneumoniae
P0681	IncFII_1_pKP91	Inc	Incompatibility groups	IncF	10-230/230	96.09	88.55	plasmidfinder	CP000966	IncFII_1_pKP91_CP000966		K. pneumoniae
P0697	IncFIB(K)_1_Kpn3	Inc	Incompatibility groups	IncF	1-560/560	100	91.43	plasmidfinder	JN233704	IncFIB(K)_1_Kpn3_JN233704		K. pneumoniae
P0712	IncFIA(HI1)_1_HI1	Inc	Incompatibility groups	IncF	3-388/388	99.48	94.56	plasmidfinder	AF250878	IncFIA(HI1)_1_HI1_AF250878		K. pneumoniae
P0712	IncFII_1_pKP91	Inc	Incompatibility groups	IncF	10-230/230	96.09	88.55	plasmidfinder	CP000966	IncFII_1_pKP91_CP000966		K. pneumoniae
P0717	IncFIB(K)_1_Kpn3	Inc	Incompatibility groups	IncF	1-560/560	100	99.11	plasmidfinder	JN233704	IncFIB(K)_1_Kpn3_JN233704		K. pneumoniae
P0717	IncFII_1_pKP91	Inc	Incompatibility groups	IncF	10-230/230	96.09	88.55	plasmidfinder	CP000966	IncFII_1_pKP91_CP000966		K. pneumoniae
P0725	IncFIB(K)_1_Kpn3	Inc	Incompatibility groups	IncF	1-560/560	100	91.43	plasmidfinder	JN233704	IncFIB(K)_1_Kpn3_JN233704		K. pneumoniae
P0729	IncFIB(K)_1_Kpn3	Inc	Incompatibility groups	IncF	1-560/560	100	98.93	plasmidfinder	JN233704	IncFIB(K)_1_Kpn3_JN233704		K. pneumoniae
P0729	IncFII_1_pKP91	Inc	Incompatibility groups	IncF	10-230/230	96.09	88.55	plasmidfinder	CP000966	IncFII_1_pKP91_CP000966		K. pneumoniae
P0730	IncFIB(K)_1_Kpn3	Inc	Incompatibility groups	IncF	1-560/560	100	98.93	plasmidfinder	JN233704	IncFIB(K)_1_Kpn3_JN233704		K. pneumoniae
P0736	IncFIB(K)_1_Kpn3	Inc	Incompatibility groups	IncF	1-560/560	100	98.75	plasmidfinder	JN233704	IncFIB(K)_1_Kpn3_JN233704		K. pneumoniae
P0736	IncFII_1_pKP91	Inc	Incompatibility groups	IncF	1-230/230	100	86.97	plasmidfinder	CP000966	IncFII_1_pKP91_CP000966		K. pneumoniae
P0739	IncFIB(K)_1_Kpn3	Inc	Incompatibility groups	IncF	1-560/560	100	98.93	plasmidfinder	JN233704	IncFIB(K)_1_Kpn3_JN233704		K. pneumoniae
P0739	IncFII_1_pKP91	Inc	Incompatibility groups	IncF	1-230/230	100	86.61	plasmidfinder	CP000966	IncFII_1_pKP91_CP000966		K. pneumoniae
P0743	IncFIB(K)_1_Kpn3	Inc	Incompatibility groups	IncF	1-560/560	100	99.11	plasmidfinder	JN233704	IncFIB(K)_1_Kpn3_JN233704		K. pneumoniae
P0743	IncFII_1_pKP91	Inc	Incompatibility groups	IncF	10-230/230	96.09	88.55	plasmidfinder	CP000966	IncFII_1_pKP91_CP000966		K. pneumoniae
P0744	IncFIB(K)_1_Kpn3	Inc	Incompatibility groups	IncF	1-560/560	100	99.11	plasmidfinder	JN233704	IncFIB(K)_1_Kpn3_JN233704		K. pneumoniae
P0744	IncFII_1_pKP91	Inc	Incompatibility groups	IncF	10-230/230	96.09	88.55	plasmidfinder	CP000966	IncFII_1_pKP91_CP000966		K. pneumoniae
P0775	IncFIB(K)_1_Kpn3	Inc	Incompatibility groups	IncF	1-560/560	100	98.93	plasmidfinder	JN233704	IncFIB(K)_1_Kpn3_JN233704		K. pneumoniae
P0775	IncFII_1_pKP91	Inc	Incompatibility groups	IncF	10-230/230	96.09	88.55	plasmidfinder	CP000966	IncFII_1_pKP91_CP000966		K. pneumoniae
P0783	IncFIB(K)_1_Kpn3	Inc	Incompatibility groups	IncF	1-560/560	100	98.93	plasmidfinder	JN233704	IncFIB(K)_1_Kpn3_JN233704		K. pneumoniae
P0783	IncFII_1_pKP91	Inc	Incompatibility groups	IncF	1-230/230	100	86.61	plasmidfinder	CP000966	IncFII_1_pKP91_CP000966		K. pneumoniae
P0788	IncFIB(K)_1_Kpn3	Inc	Incompatibility groups	IncF	1-560/560	100	98.93	plasmidfinder	JN233704	IncFIB(K)_1_Kpn3_JN233704		K. pneumoniae
P0788	IncFII_1_pKP91	Inc	Incompatibility groups	IncF	10-230/230	96.09	88.55	plasmidfinder	CP000966	IncFII_1_pKP91_CP000966		K. pneumoniae
P0799	IncFIB(K)_1_Kpn3	Inc	Incompatibility groups	IncF	1-560/560	100	99.11	plasmidfinder	JN233704	IncFIB(K)_1_Kpn3_JN233704		K. pneumoniae
P0799	IncFII_1_pKP91	Inc	Incompatibility groups	IncF	10-230/230	96.09	88.55	plasmidfinder	CP000966	IncFII_1_pKP91_CP000966		K. pneumoniae
P0808	IncFII_1_pKP91	Inc	Incompatibility groups	IncF	1-230/230	100	88.28	plasmidfinder	CP000966	IncFII_1_pKP91_CP000966		K. pneumoniae
P1122	IncFIB(K)_1_Kpn3	Inc	Incompatibility groups	IncF	1-560/560	100	98.93	plasmidfinder	JN233704	IncFIB(K)_1_Kpn3_JN233704		K. pneumoniae
P1203	IncFIA(HI1)_1_HI1	Inc	Incompatibility groups	IncF	2-388/388	99.74	98.45	plasmidfinder	AF250878	IncFIA(HI1)_1_HI1_AF250878		K. pneumoniae
P1203	IncFIB(K)_1_Kpn3	Inc	Incompatibility groups	IncF	1-560/560	100	92.32	plasmidfinder	JN233704	IncFIB(K)_1_Kpn3_JN233704		K. pneumoniae
P1206	IncFIB(K)_1_Kpn3	Inc	Incompatibility groups	IncF	1-560/560	100	98.93	plasmidfinder	JN233704	IncFIB(K)_1_Kpn3_JN233704		K. pneumoniae
P1206	IncFII_1_pKP91	Inc	Incompatibility groups	IncF	10-230/230	96.09	96.83	plasmidfinder	CP000966	IncFII_1_pKP91_CP000966		K. pneumoniae
P1207	IncFIB(K)_1_Kpn3	Inc	Incompatibility groups	IncF	1-560/560	100	98.93	plasmidfinder	JN233704	IncFIB(K)_1_Kpn3_JN233704		K. pneumoniae
P1207	IncFII_1_pKP91	Inc	Incompatibility groups	IncF	10-230/230	96.09	96.83	plasmidfinder	CP000966	IncFII_1_pKP91_CP000966		K. pneumoniae
P1208	IncFIB(K)_1_Kpn3	Inc	Incompatibility groups	IncF	1-560/560	100	98.93	plasmidfinder	JN233704	IncFIB(K)_1_Kpn3_JN233704		K. pneumoniae
P1208	IncFII_1_pKP91	Inc	Incompatibility groups	IncF	10-230/230	96.09	96.83	plasmidfinder	CP000966	IncFII_1_pKP91_CP000966		K. pneumoniae
P1209	IncFIB(K)_1_Kpn3	Inc	Incompatibility groups	IncF	1-560/560	100	98.75	plasmidfinder	JN233704	IncFIB(K)_1_Kpn3_JN233704		K. pneumoniae
P1210	IncFIB(K)_1_Kpn3	Inc	Incompatibility groups	IncF	1-560/560	100	98.93	plasmidfinder	JN233704	IncFIB(K)_1_Kpn3_JN233704		K. pneumoniae
P1210	IncFII_1_pKP91	Inc	Incompatibility groups	IncF	10-230/230	96.09	88.55	plasmidfinder	CP000966	IncFII_1_pKP91_CP000966		K. pneumoniae
P1211	IncFIB(K)_1_Kpn3	Inc	Incompatibility groups	IncF	1-560/560	100	98.93	plasmidfinder	JN233704	IncFIB(K)_1_Kpn3_JN233704		K. pneumoniae
P1211	IncFII_1_pKP91	Inc	Incompatibility groups	IncF	10-230/230	96.09	88.55	plasmidfinder	CP000966	IncFII_1_pKP91_CP000966		K. pneumoniae
P1212	IncFIA(HI1)_1_HI1	Inc	Incompatibility groups	IncF	2-388/388	99.74	98.45	plasmidfinder	AF250878	IncFIA(HI1)_1_HI1_AF250878		K. pneumoniae
P1212	IncFIB(K)_1_Kpn3	Inc	Incompatibility groups	IncF	1-560/560	100	92.32	plasmidfinder	JN233704	IncFIB(K)_1_Kpn3_JN233704		K. pneumoniae
P1213	IncFIB(K)_1_Kpn3	Inc	Incompatibility groups	IncF	1-560/560	100	92.32	plasmidfinder	JN233704	IncFIB(K)_1_Kpn3_JN233704		K. pneumoniae
P1214	IncFIB(K)_1_Kpn3	Inc	Incompatibility groups	IncF	1-560/560	100	98.75	plasmidfinder	JN233704	IncFIB(K)_1_Kpn3_JN233704		K. pneumoniae
P1214	IncFII_1_pKP91	Inc	Incompatibility groups	IncF	1-230/230	100	86.97	plasmidfinder	CP000966	IncFII_1_pKP91_CP000966		K. pneumoniae
P1229	IncFIA(HI1)_1_HI1	Inc	Incompatibility groups	IncF	1-388/388	100	96.65	plasmidfinder	AF250878	IncFIA(HI1)_1_HI1_AF250878		K. pneumoniae
P1229	IncFIB(K)_1_Kpn3	Inc	Incompatibility groups	IncF	1-560/560	100	91.43	plasmidfinder	JN233704	IncFIB(K)_1_Kpn3_JN233704		K. pneumoniae
P1229	IncFII_1_pKP91	Inc	Incompatibility groups	IncF	1-230/230	100	87.87	plasmidfinder	CP000966	IncFII_1_pKP91_CP000966		K. pneumoniae
P0036	IncFIA_1	Inc	Incompatibility groups	IncF	1-388/388	100	99.74	plasmidfinder	AP001918	IncFIA_1__AP001918		E. coli
P0039	IncFIA_1	Inc	Incompatibility groups	IncF	1-388/388	100	99.74	plasmidfinder	AP001918	IncFIA_1__AP001918		E. coli
P0041	IncFIA_1	Inc	Incompatibility groups	IncF	1-388/388	100	99.74	plasmidfinder	AP001918	IncFIA_1__AP001918		E. coli
P0044	IncFIA_1	Inc	Incompatibility groups	IncF	1-388/388	100	99.74	plasmidfinder	AP001918	IncFIA_1__AP001918		E. coli
P0045	IncFIA_1	Inc	Incompatibility groups	IncF	1-388/388	100	100	plasmidfinder	AP001918	IncFIA_1__AP001918		E. coli
P0047	IncFIA_1	Inc	Incompatibility groups	IncF	1-388/388	100	100	plasmidfinder	AP001918	IncFIA_1__AP001918		E. coli
P0048	IncFIA_1	Inc	Incompatibility groups	IncF	1-388/388	100	100	plasmidfinder	AP001918	IncFIA_1__AP001918		E. coli
P0049	IncFIA_1	Inc	Incompatibility groups	IncF	1-388/388	100	100	plasmidfinder	AP001918	IncFIA_1__AP001918		E. coli
P0051	IncFIA_1	Inc	Incompatibility groups	IncF	1-388/388	100	100	plasmidfinder	AP001918	IncFIA_1__AP001918		E. coli
P0060	IncFIA_1	Inc	Incompatibility groups	IncF	5-388/388	98.97	99.74	plasmidfinder	AP001918	IncFIA_1__AP001918		E. coli
P0062	IncFIA_1	Inc	Incompatibility groups	IncF	1-388/388	100	99.74	plasmidfinder	AP001918	IncFIA_1__AP001918		E. coli
P0063	IncFIA_1	Inc	Incompatibility groups	IncF	1-388/388	100	99.74	plasmidfinder	AP001918	IncFIA_1__AP001918		E. coli
P0064	IncFIA_1	Inc	Incompatibility groups	IncF	1-388/388	100	99.74	plasmidfinder	AP001918	IncFIA_1__AP001918		E. coli
P0065	IncFIA_1	Inc	Incompatibility groups	IncF	1-388/388	100	99.74	plasmidfinder	AP001918	IncFIA_1__AP001918		E. coli
P0066	IncFIA_1	Inc	Incompatibility groups	IncF	1-388/388	100	100	plasmidfinder	AP001918	IncFIA_1__AP001918		E. coli
P0067	IncFIA_1	Inc	Incompatibility groups	IncF	1-388/388	100	99.74	plasmidfinder	AP001918	IncFIA_1__AP001918		E. coli
P0068	IncFIA_1	Inc	Incompatibility groups	IncF	1-388/388	100	99.74	plasmidfinder	AP001918	IncFIA_1__AP001918		E. coli
P0072	IncFIA_1	Inc	Incompatibility groups	IncF	1-388/388	100	99.74	plasmidfinder	AP001918	IncFIA_1__AP001918		E. coli
P0075	IncFIA_1	Inc	Incompatibility groups	IncF	1-388/388	100	99.74	plasmidfinder	AP001918	IncFIA_1__AP001918		E. coli
P0079	IncFIA_1	Inc	Incompatibility groups	IncF	1-388/388	100	99.74	plasmidfinder	AP001918	IncFIA_1__AP001918		E. coli
P0080	IncFIA_1	Inc	Incompatibility groups	IncF	1-388/388	100	99.74	plasmidfinder	AP001918	IncFIA_1__AP001918		E. coli
P0081	IncFIA_1	Inc	Incompatibility groups	IncF	1-388/388	100	100	plasmidfinder	AP001918	IncFIA_1__AP001918		E. coli
P0083	IncFIA_1	Inc	Incompatibility groups	IncF	1-388/388	100	100	plasmidfinder	AP001918	IncFIA_1__AP001918		E. coli
P0087	IncFIA_1	Inc	Incompatibility groups	IncF	1-388/388	100	100	plasmidfinder	AP001918	IncFIA_1__AP001918		E. coli
P0090	IncFIA_1	Inc	Incompatibility groups	IncF	1-388/388	100	100	plasmidfinder	AP001918	IncFIA_1__AP001918		E. coli
P0092	IncFIA_1	Inc	Incompatibility groups	IncF	5-388/388	98.97	100	plasmidfinder	AP001918	IncFIA_1__AP001918		E. coli
P0096	IncFIA_1	Inc	Incompatibility groups	IncF	1-388/388	100	99.74	plasmidfinder	AP001918	IncFIA_1__AP001918		E. coli
P0099	IncFIA_1	Inc	Incompatibility groups	IncF	1-388/388	100	100	plasmidfinder	AP001918	IncFIA_1__AP001918		E. coli
P0102	IncFIA_1	Inc	Incompatibility groups	IncF	1-388/388	100	99.74	plasmidfinder	AP001918	IncFIA_1__AP001918		E. coli
P0103	IncFIA_1	Inc	Incompatibility groups	IncF	1-388/388	100	99.74	plasmidfinder	AP001918	IncFIA_1__AP001918		E. coli
P0104	IncFIA_1	Inc	Incompatibility groups	IncF	1-388/388	100	100	plasmidfinder	AP001918	IncFIA_1__AP001918		E. coli
P0105	IncFIA_1	Inc	Incompatibility groups	IncF	1-388/388	100	100	plasmidfinder	AP001918	IncFIA_1__AP001918		E. coli
P0106	IncFIA_1	Inc	Incompatibility groups	IncF	5-388/388	98.97	99.74	plasmidfinder	AP001918	IncFIA_1__AP001918		E. coli
P0108	IncFIA_1	Inc	Incompatibility groups	IncF	1-388/388	100	99.74	plasmidfinder	AP001918	IncFIA_1__AP001918		E. coli
P0109	IncFIA_1	Inc	Incompatibility groups	IncF	5-388/388	98.97	99.74	plasmidfinder	AP001918	IncFIA_1__AP001918		E. coli
P0110	IncFIA_1	Inc	Incompatibility groups	IncF	1-388/388	100	99.74	plasmidfinder	AP001918	IncFIA_1__AP001918		E. coli
P0111	IncFIA_1	Inc	Incompatibility groups	IncF	5-388/388	98.97	99.74	plasmidfinder	AP001918	IncFIA_1__AP001918		E. coli
P0113	IncFIA_1	Inc	Incompatibility groups	IncF	1-388/388	100	100	plasmidfinder	AP001918	IncFIA_1__AP001918		E. coli
P0116	IncFIA_1	Inc	Incompatibility groups	IncF	1-388/388	100	100	plasmidfinder	AP001918	IncFIA_1__AP001918		E. coli
P0117	IncFIA_1	Inc	Incompatibility groups	IncF	1-388/388	100	99.74	plasmidfinder	AP001918	IncFIA_1__AP001918		E. coli
P0119	IncFIA_1	Inc	Incompatibility groups	IncF	1-388/388	100	100	plasmidfinder	AP001918	IncFIA_1__AP001918		E. coli
P0124	IncFIA_1	Inc	Incompatibility groups	IncF	5-388/388	98.97	99.74	plasmidfinder	AP001918	IncFIA_1__AP001918		E. coli
P0129	IncFIA_1	Inc	Incompatibility groups	IncF	1-388/388	100	99.74	plasmidfinder	AP001918	IncFIA_1__AP001918		E. coli
P0130	IncFIA_1	Inc	Incompatibility groups	IncF	1-388/388	100	100	plasmidfinder	AP001918	IncFIA_1__AP001918		E. coli
P0131	IncFIA_1	Inc	Incompatibility groups	IncF	5-388/388	98.97	99.74	plasmidfinder	AP001918	IncFIA_1__AP001918		E. coli
P0134	IncFIA_1	Inc	Incompatibility groups	IncF	5-388/388	98.97	99.74	plasmidfinder	AP001918	IncFIA_1__AP001918		E. coli
P0138	IncFIA_1	Inc	Incompatibility groups	IncF	1-388/388	100	99.74	plasmidfinder	AP001918	IncFIA_1__AP001918		E. coli
P0139	IncFIA_1	Inc	Incompatibility groups	IncF	1-388/388	100	99.74	plasmidfinder	AP001918	IncFIA_1__AP001918		E. coli
P0142	IncFIA_1	Inc	Incompatibility groups	IncF	5-388/388	98.97	99.74	plasmidfinder	AP001918	IncFIA_1__AP001918		E. coli
P0143	IncFIA_1	Inc	Incompatibility groups	IncF	1-388/388	100	99.74	plasmidfinder	AP001918	IncFIA_1__AP001918		E. coli
P0144	IncFIA_1	Inc	Incompatibility groups	IncF	5-388/388	98.97	99.74	plasmidfinder	AP001918	IncFIA_1__AP001918		E. coli
P0145	IncFIA_1	Inc	Incompatibility groups	IncF	1-388/388	100	99.74	plasmidfinder	AP001918	IncFIA_1__AP001918		E. coli
P0147	IncFIA_1	Inc	Incompatibility groups	IncF	1-388/388	100	99.74	plasmidfinder	AP001918	IncFIA_1__AP001918		E. coli
P0149	IncFIA_1	Inc	Incompatibility groups	IncF	5-388/388	98.97	99.74	plasmidfinder	AP001918	IncFIA_1__AP001918		E. coli
P0154	IncFIA_1	Inc	Incompatibility groups	IncF	1-388/388	100	100	plasmidfinder	AP001918	IncFIA_1__AP001918		E. coli
P0156	IncFIA_1	Inc	Incompatibility groups	IncF	5-388/388	98.97	99.74	plasmidfinder	AP001918	IncFIA_1__AP001918		E. coli
P0157	IncFIA_1	Inc	Incompatibility groups	IncF	1-388/388	100	100	plasmidfinder	AP001918	IncFIA_1__AP001918		E. coli
P0158	IncFIA_1	Inc	Incompatibility groups	IncF	1-388/388	100	99.74	plasmidfinder	AP001918	IncFIA_1__AP001918		E. coli
P0159	IncFIA_1	Inc	Incompatibility groups	IncF	1-388/388	100	99.74	plasmidfinder	AP001918	IncFIA_1__AP001918		E. coli
P0160	IncFIA_1	Inc	Incompatibility groups	IncF	1-388/388	100	100	plasmidfinder	AP001918	IncFIA_1__AP001918		E. coli
P0161	IncFIA_1	Inc	Incompatibility groups	IncF	5-388/388	98.97	99.74	plasmidfinder	AP001918	IncFIA_1__AP001918		E. coli
P0162	IncFIA_1	Inc	Incompatibility groups	IncF	1-388/388	100	100	plasmidfinder	AP001918	IncFIA_1__AP001918		E. coli
P0163	IncFIA_1	Inc	Incompatibility groups	IncF	1-388/388	100	99.74	plasmidfinder	AP001918	IncFIA_1__AP001918		E. coli
P0165	IncFIA_1	Inc	Incompatibility groups	IncF	1-388/388	100	99.74	plasmidfinder	AP001918	IncFIA_1__AP001918		E. coli
P0166	IncFIA_1	Inc	Incompatibility groups	IncF	1-388/388	100	99.74	plasmidfinder	AP001918	IncFIA_1__AP001918		E. coli
P0167	IncFIA_1	Inc	Incompatibility groups	IncF	1-388/388	100	99.74	plasmidfinder	AP001918	IncFIA_1__AP001918		E. coli
P0169	IncFIA_1	Inc	Incompatibility groups	IncF	5-388/388	98.97	99.74	plasmidfinder	AP001918	IncFIA_1__AP001918		E. coli
P0220	IncFIA_1	Inc	Incompatibility groups	IncF	5-388/388	98.97	99.74	plasmidfinder	AP001918	IncFIA_1__AP001918		E. coli
P0251	IncFIA_1	Inc	Incompatibility groups	IncF	1-388/388	100	100	plasmidfinder	AP001918	IncFIA_1__AP001918		E. coli
P0252	IncFIA_1	Inc	Incompatibility groups	IncF	1-388/388	100	99.74	plasmidfinder	AP001918	IncFIA_1__AP001918		E. coli
P0254	IncFIA_1	Inc	Incompatibility groups	IncF	1-388/388	100	99.74	plasmidfinder	AP001918	IncFIA_1__AP001918		E. coli
P0273	IncFIA_1	Inc	Incompatibility groups	IncF	1-388/388	100	99.74	plasmidfinder	AP001918	IncFIA_1__AP001918		E. coli
P0288	IncFIA_1	Inc	Incompatibility groups	IncF	1-388/388	100	99.74	plasmidfinder	AP001918	IncFIA_1__AP001918		E. coli
P0290	IncFIA_1	Inc	Incompatibility groups	IncF	1-388/388	100	100	plasmidfinder	AP001918	IncFIA_1__AP001918		E. coli
P0303	IncFIA_1	Inc	Incompatibility groups	IncF	1-388/388	100	100	plasmidfinder	AP001918	IncFIA_1__AP001918		E. coli
P0317	IncFIA_1	Inc	Incompatibility groups	IncF	1-388/388	100	100	plasmidfinder	AP001918	IncFIA_1__AP001918		E. coli
P0385	IncFIA_1	Inc	Incompatibility groups	IncF	1-388/388	100	100	plasmidfinder	AP001918	IncFIA_1__AP001918		E. coli
P0387	IncFIA_1	Inc	Incompatibility groups	IncF	1-388/388	100	99.74	plasmidfinder	AP001918	IncFIA_1__AP001918		E. coli
P0398	IncFIA_1	Inc	Incompatibility groups	IncF	1-388/388	100	99.74	plasmidfinder	AP001918	IncFIA_1__AP001918		E. coli
P0399	IncFIA_1	Inc	Incompatibility groups	IncF	1-388/388	100	100	plasmidfinder	AP001918	IncFIA_1__AP001918		E. coli
P0424	IncFIA_1	Inc	Incompatibility groups	IncF	1-388/388	100	99.74	plasmidfinder	AP001918	IncFIA_1__AP001918		E. coli
P0440	IncFIA_1	Inc	Incompatibility groups	IncF	1-388/388	100	99.74	plasmidfinder	AP001918	IncFIA_1__AP001918		E. coli
P0450	IncFIA_1	Inc	Incompatibility groups	IncF	1-388/388	100	99.74	plasmidfinder	AP001918	IncFIA_1__AP001918		E. coli
P0457	IncFIA_1	Inc	Incompatibility groups	IncF	1-388/388	100	100	plasmidfinder	AP001918	IncFIA_1__AP001918		E. coli
P0470	IncFIA_1	Inc	Incompatibility groups	IncF	1-388/388	100	100	plasmidfinder	AP001918	IncFIA_1__AP001918		E. coli
P0471	IncFIA_1	Inc	Incompatibility groups	IncF	1-388/388	100	100	plasmidfinder	AP001918	IncFIA_1__AP001918		E. coli
P0563	IncFIA_1	Inc	Incompatibility groups	IncF	1-388/388	100	100	plasmidfinder	AP001918	IncFIA_1__AP001918		E. coli
P0568	IncFIA_1	Inc	Incompatibility groups	IncF	1-388/388	100	99.74	plasmidfinder	AP001918	IncFIA_1__AP001918		E. coli
P0575	IncFIA_1	Inc	Incompatibility groups	IncF	1-388/388	100	99.74	plasmidfinder	AP001918	IncFIA_1__AP001918		E. coli
P0586	IncFIA_1	Inc	Incompatibility groups	IncF	1-388/388	100	99.74	plasmidfinder	AP001918	IncFIA_1__AP001918		E. coli
P0590	IncFIA_1	Inc	Incompatibility groups	IncF	1-388/388	100	99.74	plasmidfinder	AP001918	IncFIA_1__AP001918		E. coli
P0593	IncFIA_1	Inc	Incompatibility groups	IncF	1-388/388	100	99.74	plasmidfinder	AP001918	IncFIA_1__AP001918		E. coli
P0609	IncFIA_1	Inc	Incompatibility groups	IncF	5-388/388	98.97	99.74	plasmidfinder	AP001918	IncFIA_1__AP001918		E. coli
P0616	IncFIA_1	Inc	Incompatibility groups	IncF	5-388/388	98.97	99.74	plasmidfinder	AP001918	IncFIA_1__AP001918		E. coli
P0620	IncFIA_1	Inc	Incompatibility groups	IncF	5-388/388	98.97	99.74	plasmidfinder	AP001918	IncFIA_1__AP001918		E. coli
P0652	IncFIA_1	Inc	Incompatibility groups	IncF	5-388/388	98.97	99.74	plasmidfinder	AP001918	IncFIA_1__AP001918		E. coli
P0825	IncFIA_1	Inc	Incompatibility groups	IncF	1-388/388	100	99.74	plasmidfinder	AP001918	IncFIA_1__AP001918		E. coli
P0826	IncFIA_1	Inc	Incompatibility groups	IncF	1-388/388	100	99.74	plasmidfinder	AP001918	IncFIA_1__AP001918		E. coli
P0843	IncFIA_1	Inc	Incompatibility groups	IncF	1-388/388	100	99.74	plasmidfinder	AP001918	IncFIA_1__AP001918		E. coli
P0844	IncFIA_1	Inc	Incompatibility groups	IncF	1-388/388	100	99.74	plasmidfinder	AP001918	IncFIA_1__AP001918		E. coli
P0845	IncFIA_1	Inc	Incompatibility groups	IncF	5-388/388	98.97	99.74	plasmidfinder	AP001918	IncFIA_1__AP001918		E. coli
P0873	IncFIA_1	Inc	Incompatibility groups	IncF	26-388/388	93.56	99.72	plasmidfinder	AP001918	IncFIA_1__AP001918		E. coli
P0875	IncFIA_1	Inc	Incompatibility groups	IncF	1-388/388	100	99.74	plasmidfinder	AP001918	IncFIA_1__AP001918		E. coli
P0908	IncFIA_1	Inc	Incompatibility groups	IncF	1-388/388	100	99.74	plasmidfinder	AP001918	IncFIA_1__AP001918		E. coli
P0928	IncFIA_1	Inc	Incompatibility groups	IncF	1-388/388	100	100	plasmidfinder	AP001918	IncFIA_1__AP001918		E. coli
P0930	IncFIA_1	Inc	Incompatibility groups	IncF	1-388/388	100	99.74	plasmidfinder	AP001918	IncFIA_1__AP001918		E. coli
P0957	IncFIA_1	Inc	Incompatibility groups	IncF	5-388/388	98.97	100	plasmidfinder	AP001918	IncFIA_1__AP001918		E. coli
P0967	IncFIA_1	Inc	Incompatibility groups	IncF	5-388/388	98.97	99.74	plasmidfinder	AP001918	IncFIA_1__AP001918		E. coli
P0976	IncFIA_1	Inc	Incompatibility groups	IncF	1-388/388	100	99.74	plasmidfinder	AP001918	IncFIA_1__AP001918		E. coli
P1007	IncFIA_1	Inc	Incompatibility groups	IncF	1-388/388	100	100	plasmidfinder	AP001918	IncFIA_1__AP001918		E. coli
P1012	IncFIA_1	Inc	Incompatibility groups	IncF	1-388/388	100	100	plasmidfinder	AP001918	IncFIA_1__AP001918		E. coli
P1036	IncFIA_1	Inc	Incompatibility groups	IncF	1-388/388	100	99.74	plasmidfinder	AP001918	IncFIA_1__AP001918		E. coli
P1042	IncFIA_1	Inc	Incompatibility groups	IncF	1-388/388	100	99.74	plasmidfinder	AP001918	IncFIA_1__AP001918		E. coli
P1062	IncFIA_1	Inc	Incompatibility groups	IncF	1-388/388	100	99.74	plasmidfinder	AP001918	IncFIA_1__AP001918		E. coli
P1076	IncFIA_1	Inc	Incompatibility groups	IncF	1-388/388	100	99.74	plasmidfinder	AP001918	IncFIA_1__AP001918		E. coli
P1090	IncFIA_1	Inc	Incompatibility groups	IncF	5-388/388	98.97	99.74	plasmidfinder	AP001918	IncFIA_1__AP001918		E. coli
P1091	IncFIA_1	Inc	Incompatibility groups	IncF	1-388/388	100	99.74	plasmidfinder	AP001918	IncFIA_1__AP001918		E. coli
P1115	IncFIA_1	Inc	Incompatibility groups	IncF	1-388/388	100	99.74	plasmidfinder	AP001918	IncFIA_1__AP001918		E. coli
P1116	IncFIA_1	Inc	Incompatibility groups	IncF	1-388/388	100	100	plasmidfinder	AP001918	IncFIA_1__AP001918		E. coli
P1117	IncFIA_1	Inc	Incompatibility groups	IncF	1-388/388	100	100	plasmidfinder	AP001918	IncFIA_1__AP001918		E. coli
P1118	IncFIA_1	Inc	Incompatibility groups	IncF	1-388/388	100	99.74	plasmidfinder	AP001918	IncFIA_1__AP001918		E. coli
P1119	IncFIA_1	Inc	Incompatibility groups	IncF	1-388/388	100	99.74	plasmidfinder	AP001918	IncFIA_1__AP001918		E. coli
P1121	IncFIA_1	Inc	Incompatibility groups	IncF	1-388/388	100	99.74	plasmidfinder	AP001918	IncFIA_1__AP001918		E. coli
P1143	IncFIA_1	Inc	Incompatibility groups	IncF	1-388/388	100	99.74	plasmidfinder	AP001918	IncFIA_1__AP001918		E. coli
P1144	IncFIA_1	Inc	Incompatibility groups	IncF	1-388/388	100	99.74	plasmidfinder	AP001918	IncFIA_1__AP001918		E. coli
P1145	IncFIA_1	Inc	Incompatibility groups	IncF	1-388/388	100	99.74	plasmidfinder	AP001918	IncFIA_1__AP001918		E. coli
P1147	IncFIA_1	Inc	Incompatibility groups	IncF	1-388/388	100	100	plasmidfinder	AP001918	IncFIA_1__AP001918		E. coli
P1148	IncFIA_1	Inc	Incompatibility groups	IncF	1-388/388	100	100	plasmidfinder	AP001918	IncFIA_1__AP001918		E. coli
P1152	IncFIA_1	Inc	Incompatibility groups	IncF	1-388/388	100	100	plasmidfinder	AP001918	IncFIA_1__AP001918		E. coli
P1153	IncFIA_1	Inc	Incompatibility groups	IncF	1-388/388	100	100	plasmidfinder	AP001918	IncFIA_1__AP001918		E. coli
P1154	IncFIA_1	Inc	Incompatibility groups	IncF	1-388/388	100	99.74	plasmidfinder	AP001918	IncFIA_1__AP001918		E. coli
P1155	IncFIA_1	Inc	Incompatibility groups	IncF	1-388/388	100	100	plasmidfinder	AP001918	IncFIA_1__AP001918		E. coli
P1157	IncFIA_1	Inc	Incompatibility groups	IncF	1-388/388	100	100	plasmidfinder	AP001918	IncFIA_1__AP001918		E. coli
P1158	IncFIA_1	Inc	Incompatibility groups	IncF	1-388/388	100	100	plasmidfinder	AP001918	IncFIA_1__AP001918		E. coli
P1159	IncFIA_1	Inc	Incompatibility groups	IncF	1-388/388	100	100	plasmidfinder	AP001918	IncFIA_1__AP001918		E. coli
P1160	IncFIA_1	Inc	Incompatibility groups	IncF	1-388/388	100	100	plasmidfinder	AP001918	IncFIA_1__AP001918		E. coli
P1161	IncFIA_1	Inc	Incompatibility groups	IncF	1-388/388	100	100	plasmidfinder	AP001918	IncFIA_1__AP001918		E. coli
P1162	IncFIA_1	Inc	Incompatibility groups	IncF	1-388/388	100	100	plasmidfinder	AP001918	IncFIA_1__AP001918		E. coli
P1163	IncFIA_1	Inc	Incompatibility groups	IncF	1-388/388	100	100	plasmidfinder	AP001918	IncFIA_1__AP001918		E. coli
P1164	IncFIA_1	Inc	Incompatibility groups	IncF	1-388/388	100	100	plasmidfinder	AP001918	IncFIA_1__AP001918		E. coli
P1165	IncFIA_1	Inc	Incompatibility groups	IncF	1-388/388	100	100	plasmidfinder	AP001918	IncFIA_1__AP001918		E. coli
P1166	IncFIA_1	Inc	Incompatibility groups	IncF	1-388/388	100	100	plasmidfinder	AP001918	IncFIA_1__AP001918		E. coli
P1167	IncFIA_1	Inc	Incompatibility groups	IncF	1-388/388	100	100	plasmidfinder	AP001918	IncFIA_1__AP001918		E. coli
P1168	IncFIA_1	Inc	Incompatibility groups	IncF	1-388/388	100	100	plasmidfinder	AP001918	IncFIA_1__AP001918		E. coli
P1169	IncFIA_1	Inc	Incompatibility groups	IncF	1-388/388	100	100	plasmidfinder	AP001918	IncFIA_1__AP001918		E. coli
P1170	IncFIA_1	Inc	Incompatibility groups	IncF	1-388/388	100	99.74	plasmidfinder	AP001918	IncFIA_1__AP001918		E. coli
P1171	IncFIA_1	Inc	Incompatibility groups	IncF	1-388/388	100	99.74	plasmidfinder	AP001918	IncFIA_1__AP001918		E. coli
P1172	IncFIA_1	Inc	Incompatibility groups	IncF	1-388/388	100	99.74	plasmidfinder	AP001918	IncFIA_1__AP001918		E. coli
P1173	IncFIA_1	Inc	Incompatibility groups	IncF	1-388/388	100	99.74	plasmidfinder	AP001918	IncFIA_1__AP001918		E. coli
P1174	IncFIA_1	Inc	Incompatibility groups	IncF	1-388/388	100	99.74	plasmidfinder	AP001918	IncFIA_1__AP001918		E. coli
P1175	IncFIA_1	Inc	Incompatibility groups	IncF	1-388/388	100	99.74	plasmidfinder	AP001918	IncFIA_1__AP001918		E. coli
P1176	IncFIA_1	Inc	Incompatibility groups	IncF	1-388/388	100	99.74	plasmidfinder	AP001918	IncFIA_1__AP001918		E. coli
P1179	IncFIA_1	Inc	Incompatibility groups	IncF	5-388/388	98.97	100	plasmidfinder	AP001918	IncFIA_1__AP001918		E. coli
P1186	IncFIA_1	Inc	Incompatibility groups	IncF	1-388/388	100	99.74	plasmidfinder	AP001918	IncFIA_1__AP001918		E. coli
P1187	IncFIA_1	Inc	Incompatibility groups	IncF	1-388/388	100	99.74	plasmidfinder	AP001918	IncFIA_1__AP001918		E. coli
P1188	IncFIA_1	Inc	Incompatibility groups	IncF	1-388/388	100	99.74	plasmidfinder	AP001918	IncFIA_1__AP001918		E. coli
P1189	IncFIA_1	Inc	Incompatibility groups	IncF	1-388/388	100	100	plasmidfinder	AP001918	IncFIA_1__AP001918		E. coli
P1190	IncFIA_1	Inc	Incompatibility groups	IncF	1-388/388	100	100	plasmidfinder	AP001918	IncFIA_1__AP001918		E. coli
P1191	IncFIA_1	Inc	Incompatibility groups	IncF	1-388/388	100	100	plasmidfinder	AP001918	IncFIA_1__AP001918		E. coli
P1192	IncFIA_1	Inc	Incompatibility groups	IncF	1-388/388	100	100	plasmidfinder	AP001918	IncFIA_1__AP001918		E. coli
P1193	IncFIA_1	Inc	Incompatibility groups	IncF	1-388/388	100	100	plasmidfinder	AP001918	IncFIA_1__AP001918		E. coli
P1194	IncFIA_1	Inc	Incompatibility groups	IncF	1-388/388	100	99.74	plasmidfinder	AP001918	IncFIA_1__AP001918		E. coli
P1195	IncFIA_1	Inc	Incompatibility groups	IncF	1-388/388	100	99.74	plasmidfinder	AP001918	IncFIA_1__AP001918		E. coli
P1197	IncFIA_1	Inc	Incompatibility groups	IncF	1-388/388	100	99.74	plasmidfinder	AP001918	IncFIA_1__AP001918		E. coli
P1202	IncFIA_1	Inc	Incompatibility groups	IncF	1-388/388	100	99.74	plasmidfinder	AP001918	IncFIA_1__AP001918		E. coli
P1217	IncFIA_1	Inc	Incompatibility groups	IncF	1-388/388	100	99.74	plasmidfinder	AP001918	IncFIA_1__AP001918		E. coli
P1227	IncFIA_1	Inc	Incompatibility groups	IncF	1-388/388	100	99.74	plasmidfinder	AP001918	IncFIA_1__AP001918		E. coli
P0056	IncFIA(HI1)_1_HI1	Inc	Incompatibility groups	IncF	1-388/388	100	100	plasmidfinder	AF250878	IncFIA(HI1)_1_HI1_AF250878		E. coli
P0141	IncFIA(HI1)_1_HI1	Inc	Incompatibility groups	IncF	1-388/388	100	100	plasmidfinder	AF250878	IncFIA(HI1)_1_HI1_AF250878		E. coli
P0339	IncFIA(HI1)_1_HI1	Inc	Incompatibility groups	IncF	1-388/388	99.74	98.45	plasmidfinder	AF250878	IncFIA(HI1)_1_HI1_AF250878		E. coli
P0340	IncFIA(HI1)_1_HI1	Inc	Incompatibility groups	IncF	1-388/388	99.74	98.45	plasmidfinder	AF250878	IncFIA(HI1)_1_HI1_AF250878		E. coli
P0649	IncFIA(HI1)_1_HI1	Inc	Incompatibility groups	IncF	2-388/388	99.74	98.45	plasmidfinder	AF250878	IncFIA(HI1)_1_HI1_AF250878		E. coli
P1120	IncFIA(HI1)_1_HI1	Inc	Incompatibility groups	IncF	1-388/388	99.74	98.45	plasmidfinder	AF250878	IncFIA(HI1)_1_HI1_AF250878		E. coli
P0037	IncFIB(AP001918)_1	Inc	Incompatibility groups	IncF	1-682/682	100	96.63	plasmidfinder	AP001918	IncFIB(AP001918)_1__AP001918		E. coli
P0038	IncFIB(AP001918)_1	Inc	Incompatibility groups	IncF	1-682/682	100	98.39	plasmidfinder	AP001918	IncFIB(AP001918)_1__AP001918		E. coli
P0039	IncFIB(AP001918)_1	Inc	Incompatibility groups	IncF	1-682/682	100	98.39	plasmidfinder	AP001918	IncFIB(AP001918)_1__AP001918		E. coli
P0040	IncFIB(AP001918)_1	Inc	Incompatibility groups	IncF	1-682/682	100	97.95	plasmidfinder	AP001918	IncFIB(AP001918)_1__AP001918		E. coli
P0045	IncFIB(AP001918)_1	Inc	Incompatibility groups	IncF	1-682/682	100	97.95	plasmidfinder	AP001918	IncFIB(AP001918)_1__AP001918		E. coli
P0047	IncFIB(AP001918)_1	Inc	Incompatibility groups	IncF	1-682/682	100	97.95	plasmidfinder	AP001918	IncFIB(AP001918)_1__AP001918		E. coli
P0048	IncFIB(AP001918)_1	Inc	Incompatibility groups	IncF	1-682/682	100	97.95	plasmidfinder	AP001918	IncFIB(AP001918)_1__AP001918		E. coli
P0049	IncFIB(AP001918)_1	Inc	Incompatibility groups	IncF	1-682/682	100	97.95	plasmidfinder	AP001918	IncFIB(AP001918)_1__AP001918		E. coli
P0051	IncFIB(AP001918)_1	Inc	Incompatibility groups	IncF	1-682/682	100	97.95	plasmidfinder	AP001918	IncFIB(AP001918)_1__AP001918		E. coli
P0053	IncFIB(AP001918)_1	Inc	Incompatibility groups	IncF	1-682/682	100	96.63	plasmidfinder	AP001918	IncFIB(AP001918)_1__AP001918		E. coli
P0060	IncFIB(AP001918)_1	Inc	Incompatibility groups	IncF	1-682/682	100	98.39	plasmidfinder	AP001918	IncFIB(AP001918)_1__AP001918		E. coli
P0061	IncFIB(AP001918)_1	Inc	Incompatibility groups	IncF	1-682/682	100	97.95	plasmidfinder	AP001918	IncFIB(AP001918)_1__AP001918		E. coli
P0062	IncFIB(AP001918)_1	Inc	Incompatibility groups	IncF	1-682/682	100	98.39	plasmidfinder	AP001918	IncFIB(AP001918)_1__AP001918		E. coli
P0063	IncFIB(AP001918)_1	Inc	Incompatibility groups	IncF	1-682/682	100	98.39	plasmidfinder	AP001918	IncFIB(AP001918)_1__AP001918		E. coli
P0065	IncFIB(AP001918)_1	Inc	Incompatibility groups	IncF	1-682/682	100	98.39	plasmidfinder	AP001918	IncFIB(AP001918)_1__AP001918		E. coli
P0066	IncFIB(AP001918)_1	Inc	Incompatibility groups	IncF	1-682/682	100	97.95	plasmidfinder	AP001918	IncFIB(AP001918)_1__AP001918		E. coli
P0069	IncFIB(AP001918)_1	Inc	Incompatibility groups	IncF	1-682/682	100	96.63	plasmidfinder	AP001918	IncFIB(AP001918)_1__AP001918		E. coli
P0070	IncFIB(AP001918)_1	Inc	Incompatibility groups	IncF	1-682/682	100	96.63	plasmidfinder	AP001918	IncFIB(AP001918)_1__AP001918		E. coli
P0071	IncFIB(AP001918)_1	Inc	Incompatibility groups	IncF	1-682/682	100	97.07	plasmidfinder	AP001918	IncFIB(AP001918)_1__AP001918		E. coli
P0074	IncFIB(AP001918)_1	Inc	Incompatibility groups	IncF	1-682/682	100	98.39	plasmidfinder	AP001918	IncFIB(AP001918)_1__AP001918		E. coli
P0075	IncFIB(AP001918)_1	Inc	Incompatibility groups	IncF	1-682/682	100	99.71	plasmidfinder	AP001918	IncFIB(AP001918)_1__AP001918		E. coli
P0076	IncFIB(AP001918)_1	Inc	Incompatibility groups	IncF	1-682/682	100	98.24	plasmidfinder	AP001918	IncFIB(AP001918)_1__AP001918		E. coli
P0078	IncFIB(AP001918)_1	Inc	Incompatibility groups	IncF	1-682/682	100	98.39	plasmidfinder	AP001918	IncFIB(AP001918)_1__AP001918		E. coli
P0079	IncFIB(AP001918)_1	Inc	Incompatibility groups	IncF	1-682/682	100	97.65	plasmidfinder	AP001918	IncFIB(AP001918)_1__AP001918		E. coli
P0080	IncFIB(AP001918)_1	Inc	Incompatibility groups	IncF	1-682/682	100	98.39	plasmidfinder	AP001918	IncFIB(AP001918)_1__AP001918		E. coli
P0082	IncFIB(AP001918)_1	Inc	Incompatibility groups	IncF	1-682/682	100	98.39	plasmidfinder	AP001918	IncFIB(AP001918)_1__AP001918		E. coli
P0083	IncFIB(AP001918)_1	Inc	Incompatibility groups	IncF	1-682/682	100	97.95	plasmidfinder	AP001918	IncFIB(AP001918)_1__AP001918		E. coli
P0084	IncFIB(AP001918)_1	Inc	Incompatibility groups	IncF	1-682/682	100	98.39	plasmidfinder	AP001918	IncFIB(AP001918)_1__AP001918		E. coli
P0085	IncFIB(AP001918)_1	Inc	Incompatibility groups	IncF	1-682/682	100	97.07	plasmidfinder	AP001918	IncFIB(AP001918)_1__AP001918		E. coli
P0086	IncFIB(AP001918)_1	Inc	Incompatibility groups	IncF	1-682/682	100	97.07	plasmidfinder	AP001918	IncFIB(AP001918)_1__AP001918		E. coli
P0088	IncFIB(AP001918)_1	Inc	Incompatibility groups	IncF	1-682/682	100	97.95	plasmidfinder	AP001918	IncFIB(AP001918)_1__AP001918		E. coli
P0089	IncFIB(AP001918)_1	Inc	Incompatibility groups	IncF	1-682/682	100	97.95	plasmidfinder	AP001918	IncFIB(AP001918)_1__AP001918		E. coli
P0090	IncFIB(AP001918)_1	Inc	Incompatibility groups	IncF	1-682/682	100	97.95	plasmidfinder	AP001918	IncFIB(AP001918)_1__AP001918		E. coli
P0093	IncFIB(AP001918)_1	Inc	Incompatibility groups	IncF	1-682/682	100	99.56	plasmidfinder	AP001918	IncFIB(AP001918)_1__AP001918		E. coli
P0094	IncFIB(AP001918)_1	Inc	Incompatibility groups	IncF	1-682/682	100	99.56	plasmidfinder	AP001918	IncFIB(AP001918)_1__AP001918		E. coli
P0096	IncFIB(AP001918)_1	Inc	Incompatibility groups	IncF	1-682/682	100	99.71	plasmidfinder	AP001918	IncFIB(AP001918)_1__AP001918		E. coli
P0099	IncFIB(AP001918)_1	Inc	Incompatibility groups	IncF	1-682/682	100	97.95	plasmidfinder	AP001918	IncFIB(AP001918)_1__AP001918		E. coli
P0100	IncFIB(AP001918)_1	Inc	Incompatibility groups	IncF	1-682/682	100	98.39	plasmidfinder	AP001918	IncFIB(AP001918)_1__AP001918		E. coli
P0102	IncFIB(AP001918)_1	Inc	Incompatibility groups	IncF	1-682/682	100	97.65	plasmidfinder	AP001918	IncFIB(AP001918)_1__AP001918		E. coli
P0103	IncFIB(AP001918)_1	Inc	Incompatibility groups	IncF	1-682/682	100	97.65	plasmidfinder	AP001918	IncFIB(AP001918)_1__AP001918		E. coli
P0104	IncFIB(AP001918)_1	Inc	Incompatibility groups	IncF	1-682/682	100	97.95	plasmidfinder	AP001918	IncFIB(AP001918)_1__AP001918		E. coli
P0105	IncFIB(AP001918)_1	Inc	Incompatibility groups	IncF	1-682/682	100	97.95	plasmidfinder	AP001918	IncFIB(AP001918)_1__AP001918		E. coli
P0106	IncFIB(AP001918)_1	Inc	Incompatibility groups	IncF	1-682/682	100	96.63	plasmidfinder	AP001918	IncFIB(AP001918)_1__AP001918		E. coli
P0109	IncFIB(AP001918)_1	Inc	Incompatibility groups	IncF	1-682/682	100	98.39	plasmidfinder	AP001918	IncFIB(AP001918)_1__AP001918		E. coli
P0111	IncFIB(AP001918)_1	Inc	Incompatibility groups	IncF	1-682/682	100	98.39	plasmidfinder	AP001918	IncFIB(AP001918)_1__AP001918		E. coli
P0113	IncFIB(AP001918)_1	Inc	Incompatibility groups	IncF	1-682/682	100	97.95	plasmidfinder	AP001918	IncFIB(AP001918)_1__AP001918		E. coli
P0116	IncFIB(AP001918)_1	Inc	Incompatibility groups	IncF	1-682/682	100	97.95	plasmidfinder	AP001918	IncFIB(AP001918)_1__AP001918		E. coli
P0117	IncFIB(AP001918)_1	Inc	Incompatibility groups	IncF	1-682/682	100	97.65	plasmidfinder	AP001918	IncFIB(AP001918)_1__AP001918		E. coli
P0118	IncFIB(AP001918)_1	Inc	Incompatibility groups	IncF	1-682/682	100	97.95	plasmidfinder	AP001918	IncFIB(AP001918)_1__AP001918		E. coli
P0122	IncFIB(AP001918)_1	Inc	Incompatibility groups	IncF	1-682/682	100	96.63	plasmidfinder	AP001918	IncFIB(AP001918)_1__AP001918		E. coli
P0123	IncFIB(AP001918)_1	Inc	Incompatibility groups	IncF	1-682/682	100	96.63	plasmidfinder	AP001918	IncFIB(AP001918)_1__AP001918		E. coli
P0124	IncFIB(AP001918)_1	Inc	Incompatibility groups	IncF	1-682/682	100	98.39	plasmidfinder	AP001918	IncFIB(AP001918)_1__AP001918		E. coli
P0126	IncFIB(AP001918)_1	Inc	Incompatibility groups	IncF	1-682/682	100	97.36	plasmidfinder	AP001918	IncFIB(AP001918)_1__AP001918		E. coli
P0129	IncFIB(AP001918)_1	Inc	Incompatibility groups	IncF	1-682/682	100	97.65	plasmidfinder	AP001918	IncFIB(AP001918)_1__AP001918		E. coli
P0131	IncFIB(AP001918)_1	Inc	Incompatibility groups	IncF	1-682/682	100	96.63	plasmidfinder	AP001918	IncFIB(AP001918)_1__AP001918		E. coli
P0132	IncFIB(AP001918)_1	Inc	Incompatibility groups	IncF	1-682/682	100	97.95	plasmidfinder	AP001918	IncFIB(AP001918)_1__AP001918		E. coli
P0133	IncFIB(AP001918)_1	Inc	Incompatibility groups	IncF	1-682/682	100	97.95	plasmidfinder	AP001918	IncFIB(AP001918)_1__AP001918		E. coli
P0134	IncFIB(AP001918)_1	Inc	Incompatibility groups	IncF	1-682/682	100	96.63	plasmidfinder	AP001918	IncFIB(AP001918)_1__AP001918		E. coli
P0135	IncFIB(AP001918)_1	Inc	Incompatibility groups	IncF	1-682/682	100	97.07	plasmidfinder	AP001918	IncFIB(AP001918)_1__AP001918		E. coli
P0137	IncFIB(AP001918)_1	Inc	Incompatibility groups	IncF	1-682/682	100	97.36	plasmidfinder	AP001918	IncFIB(AP001918)_1__AP001918		E. coli
P0141	IncFIB(AP001918)_1	Inc	Incompatibility groups	IncF	1-682/682	100	99.56	plasmidfinder	AP001918	IncFIB(AP001918)_1__AP001918		E. coli
P0142	IncFIB(AP001918)_1	Inc	Incompatibility groups	IncF	1-682/682	100	98.39	plasmidfinder	AP001918	IncFIB(AP001918)_1__AP001918		E. coli
P0144	IncFIB(AP001918)_1	Inc	Incompatibility groups	IncF	1-682/682	100	98.39	plasmidfinder	AP001918	IncFIB(AP001918)_1__AP001918		E. coli
P0145	IncFIB(AP001918)_1	Inc	Incompatibility groups	IncF	1-682/682	100	97.65	plasmidfinder	AP001918	IncFIB(AP001918)_1__AP001918		E. coli
P0149	IncFIB(AP001918)_1	Inc	Incompatibility groups	IncF	1-682/682	100	98.39	plasmidfinder	AP001918	IncFIB(AP001918)_1__AP001918		E. coli
P0150	IncFIB(AP001918)_1	Inc	Incompatibility groups	IncF	1-682/682	100	98.24	plasmidfinder	AP001918	IncFIB(AP001918)_1__AP001918		E. coli
P0152	IncFIB(AP001918)_1	Inc	Incompatibility groups	IncF	1-682/682	100	97.95	plasmidfinder	AP001918	IncFIB(AP001918)_1__AP001918		E. coli
P0153	IncFIB(AP001918)_1	Inc	Incompatibility groups	IncF	1-682/682	100	97.95	plasmidfinder	AP001918	IncFIB(AP001918)_1__AP001918		E. coli
P0154	IncFIB(AP001918)_1	Inc	Incompatibility groups	IncF	1-682/682	100	97.95	plasmidfinder	AP001918	IncFIB(AP001918)_1__AP001918		E. coli
P0156	IncFIB(AP001918)_1	Inc	Incompatibility groups	IncF	1-682/682	100	98.39	plasmidfinder	AP001918	IncFIB(AP001918)_1__AP001918		E. coli
P0157	IncFIB(AP001918)_1	Inc	Incompatibility groups	IncF	1-682/682	100	97.95	plasmidfinder	AP001918	IncFIB(AP001918)_1__AP001918		E. coli
P0160	IncFIB(AP001918)_1	Inc	Incompatibility groups	IncF	1-682/682	100	97.95	plasmidfinder	AP001918	IncFIB(AP001918)_1__AP001918		E. coli
P0161	IncFIB(AP001918)_1	Inc	Incompatibility groups	IncF	1-682/682	100	98.39	plasmidfinder	AP001918	IncFIB(AP001918)_1__AP001918		E. coli
P0162	IncFIB(AP001918)_1	Inc	Incompatibility groups	IncF	1-682/682	100	97.95	plasmidfinder	AP001918	IncFIB(AP001918)_1__AP001918		E. coli
P0166	IncFIB(AP001918)_1	Inc	Incompatibility groups	IncF	1-682/682	100	98.39	plasmidfinder	AP001918	IncFIB(AP001918)_1__AP001918		E. coli
P0167	IncFIB(AP001918)_1	Inc	Incompatibility groups	IncF	1-682/682	100	98.39	plasmidfinder	AP001918	IncFIB(AP001918)_1__AP001918		E. coli
P0169	IncFIB(AP001918)_1	Inc	Incompatibility groups	IncF	1-682/682	100	98.39	plasmidfinder	AP001918	IncFIB(AP001918)_1__AP001918		E. coli
P0220	IncFIB(AP001918)_1	Inc	Incompatibility groups	IncF	1-682/682	100	98.39	plasmidfinder	AP001918	IncFIB(AP001918)_1__AP001918		E. coli
P0251	IncFIB(AP001918)_1	Inc	Incompatibility groups	IncF	1-682/682	100	97.95	plasmidfinder	AP001918	IncFIB(AP001918)_1__AP001918		E. coli
P0254	IncFIB(AP001918)_1	Inc	Incompatibility groups	IncF	1-682/682	100	98.39	plasmidfinder	AP001918	IncFIB(AP001918)_1__AP001918		E. coli
P0256	IncFIB(AP001918)_1	Inc	Incompatibility groups	IncF	1-682/682	100	98.39	plasmidfinder	AP001918	IncFIB(AP001918)_1__AP001918		E. coli
P0273	IncFIB(AP001918)_1	Inc	Incompatibility groups	IncF	1-682/682	100	98.39	plasmidfinder	AP001918	IncFIB(AP001918)_1__AP001918		E. coli
P0288	IncFIB(AP001918)_1	Inc	Incompatibility groups	IncF	1-682/682	100	98.39	plasmidfinder	AP001918	IncFIB(AP001918)_1__AP001918		E. coli
P0290	IncFIB(AP001918)_1	Inc	Incompatibility groups	IncF	1-682/682	100	97.95	plasmidfinder	AP001918	IncFIB(AP001918)_1__AP001918		E. coli
P0317	IncFIB(AP001918)_1	Inc	Incompatibility groups	IncF	1-682/682	100	97.95	plasmidfinder	AP001918	IncFIB(AP001918)_1__AP001918		E. coli
P0323	IncFIB(AP001918)_1	Inc	Incompatibility groups	IncF	1-682/682	100	97.95	plasmidfinder	AP001918	IncFIB(AP001918)_1__AP001918		E. coli
P0333	IncFIB(AP001918)_1	Inc	Incompatibility groups	IncF	1-682/682	100	98.39	plasmidfinder	AP001918	IncFIB(AP001918)_1__AP001918		E. coli
P0337	IncFIB(AP001918)_1	Inc	Incompatibility groups	IncF	1-682/682	100	98.39	plasmidfinder	AP001918	IncFIB(AP001918)_1__AP001918		E. coli
P0339	IncFIB(AP001918)_1	Inc	Incompatibility groups	IncF	1-682/682	100	97.95	plasmidfinder	AP001918	IncFIB(AP001918)_1__AP001918		E. coli
P0340	IncFIB(AP001918)_1	Inc	Incompatibility groups	IncF	1-682/682	100	97.95	plasmidfinder	AP001918	IncFIB(AP001918)_1__AP001918		E. coli
P0367	IncFIB(AP001918)_1	Inc	Incompatibility groups	IncF	1-682/682	100	96.63	plasmidfinder	AP001918	IncFIB(AP001918)_1__AP001918		E. coli
P0385	IncFIB(AP001918)_1	Inc	Incompatibility groups	IncF	1-682/682	100	97.95	plasmidfinder	AP001918	IncFIB(AP001918)_1__AP001918		E. coli
P0399	IncFIB(AP001918)_1	Inc	Incompatibility groups	IncF	1-682/682	100	97.95	plasmidfinder	AP001918	IncFIB(AP001918)_1__AP001918		E. coli
P0440	IncFIB(AP001918)_1	Inc	Incompatibility groups	IncF	1-682/682	100	98.39	plasmidfinder	AP001918	IncFIB(AP001918)_1__AP001918		E. coli
P0457	IncFIB(AP001918)_1	Inc	Incompatibility groups	IncF	1-682/682	100	97.95	plasmidfinder	AP001918	IncFIB(AP001918)_1__AP001918		E. coli
P0475	IncFIB(AP001918)_1	Inc	Incompatibility groups	IncF	1-682/682	100	98.39	plasmidfinder	AP001918	IncFIB(AP001918)_1__AP001918		E. coli
P0563	IncFIB(AP001918)_1	Inc	Incompatibility groups	IncF	1-682/682	100	97.95	plasmidfinder	AP001918	IncFIB(AP001918)_1__AP001918		E. coli
P0568	IncFIB(AP001918)_1	Inc	Incompatibility groups	IncF	1-682/682	100	98.39	plasmidfinder	AP001918	IncFIB(AP001918)_1__AP001918		E. coli
P0575	IncFIB(AP001918)_1	Inc	Incompatibility groups	IncF	1-682/682	100	98.39	plasmidfinder	AP001918	IncFIB(AP001918)_1__AP001918		E. coli
P0590	IncFIB(AP001918)_1	Inc	Incompatibility groups	IncF	1-682/682	99.85	97.8	plasmidfinder	AP001918	IncFIB(AP001918)_1__AP001918		E. coli
P0593	IncFIB(AP001918)_1	Inc	Incompatibility groups	IncF	1-682/682	100	97.65	plasmidfinder	AP001918	IncFIB(AP001918)_1__AP001918		E. coli
P0596	IncFIB(AP001918)_1	Inc	Incompatibility groups	IncF	1-682/682	100	98.39	plasmidfinder	AP001918	IncFIB(AP001918)_1__AP001918		E. coli
P0609	IncFIB(AP001918)_1	Inc	Incompatibility groups	IncF	1-682/682	100	96.63	plasmidfinder	AP001918	IncFIB(AP001918)_1__AP001918		E. coli
P0616	IncFIB(AP001918)_1	Inc	Incompatibility groups	IncF	1-682/682	100	98.39	plasmidfinder	AP001918	IncFIB(AP001918)_1__AP001918		E. coli
P0620	IncFIB(AP001918)_1	Inc	Incompatibility groups	IncF	1-682/682	100	98.39	plasmidfinder	AP001918	IncFIB(AP001918)_1__AP001918		E. coli
P0649	IncFIB(AP001918)_1	Inc	Incompatibility groups	IncF	1-682/682	100	98.39	plasmidfinder	AP001918	IncFIB(AP001918)_1__AP001918		E. coli
P0652	IncFIB(AP001918)_1	Inc	Incompatibility groups	IncF	1-682/682	100	98.39	plasmidfinder	AP001918	IncFIB(AP001918)_1__AP001918		E. coli
P0834	IncFIB(AP001918)_1	Inc	Incompatibility groups	IncF	1-682/682	100	96.63	plasmidfinder	AP001918	IncFIB(AP001918)_1__AP001918		E. coli
P0836	IncFIB(AP001918)_1	Inc	Incompatibility groups	IncF	1-682/682	100	96.63	plasmidfinder	AP001918	IncFIB(AP001918)_1__AP001918		E. coli
P0845	IncFIB(AP001918)_1	Inc	Incompatibility groups	IncF	1-682/682	100	98.39	plasmidfinder	AP001918	IncFIB(AP001918)_1__AP001918		E. coli
P0873	IncFIB(AP001918)_1	Inc	Incompatibility groups	IncF	1-682/682	100	98.39	plasmidfinder	AP001918	IncFIB(AP001918)_1__AP001918		E. coli
P0886	IncFIB(AP001918)_1	Inc	Incompatibility groups	IncF	1-682/682	100	96.63	plasmidfinder	AP001918	IncFIB(AP001918)_1__AP001918		E. coli
P0917	IncFIB(AP001918)_1	Inc	Incompatibility groups	IncF	1-682/682	100	98.39	plasmidfinder	AP001918	IncFIB(AP001918)_1__AP001918		E. coli
P0918	IncFIB(AP001918)_1	Inc	Incompatibility groups	IncF	1-682/682	100	98.39	plasmidfinder	AP001918	IncFIB(AP001918)_1__AP001918		E. coli
P0919	IncFIB(AP001918)_1	Inc	Incompatibility groups	IncF	1-682/682	100	98.39	plasmidfinder	AP001918	IncFIB(AP001918)_1__AP001918		E. coli
P0930	IncFIB(AP001918)_1	Inc	Incompatibility groups	IncF	1-682/682	100	98.39	plasmidfinder	AP001918	IncFIB(AP001918)_1__AP001918		E. coli
P0957	IncFIB(AP001918)_1	Inc	Incompatibility groups	IncF	1-682/682	100	97.95	plasmidfinder	AP001918	IncFIB(AP001918)_1__AP001918		E. coli
P0967	IncFIB(AP001918)_1	Inc	Incompatibility groups	IncF	1-682/682	100	98.39	plasmidfinder	AP001918	IncFIB(AP001918)_1__AP001918		E. coli
P1007	IncFIB(AP001918)_1	Inc	Incompatibility groups	IncF	1-682/682	100	97.95	plasmidfinder	AP001918	IncFIB(AP001918)_1__AP001918		E. coli
P1042	IncFIB(AP001918)_1	Inc	Incompatibility groups	IncF	1-682/682	100	96.63	plasmidfinder	AP001918	IncFIB(AP001918)_1__AP001918		E. coli
P1046	IncFIB(AP001918)_1	Inc	Incompatibility groups	IncF	1-682/682	100	98.39	plasmidfinder	AP001918	IncFIB(AP001918)_1__AP001918		E. coli
P1085	IncFIB(AP001918)_1	Inc	Incompatibility groups	IncF	1-682/682	100	98.39	plasmidfinder	AP001918	IncFIB(AP001918)_1__AP001918		E. coli
P1086	IncFIB(AP001918)_1	Inc	Incompatibility groups	IncF	1-682/682	100	98.39	plasmidfinder	AP001918	IncFIB(AP001918)_1__AP001918		E. coli
P1087	IncFIB(AP001918)_1	Inc	Incompatibility groups	IncF	1-682/682	100	98.39	plasmidfinder	AP001918	IncFIB(AP001918)_1__AP001918		E. coli
P1088	IncFIB(AP001918)_1	Inc	Incompatibility groups	IncF	1-682/682	100	98.39	plasmidfinder	AP001918	IncFIB(AP001918)_1__AP001918		E. coli
P1089	IncFIB(AP001918)_1	Inc	Incompatibility groups	IncF	1-682/682	100	98.24	plasmidfinder	AP001918	IncFIB(AP001918)_1__AP001918		E. coli
P1090	IncFIB(AP001918)_1	Inc	Incompatibility groups	IncF	1-682/682	100	98.39	plasmidfinder	AP001918	IncFIB(AP001918)_1__AP001918		E. coli
P1091	IncFIB(AP001918)_1	Inc	Incompatibility groups	IncF	1-682/682	100	98.39	plasmidfinder	AP001918	IncFIB(AP001918)_1__AP001918		E. coli
P1115	IncFIB(AP001918)_1	Inc	Incompatibility groups	IncF	1-682/682	99.85	97.8	plasmidfinder	AP001918	IncFIB(AP001918)_1__AP001918		E. coli
P1116	IncFIB(AP001918)_1	Inc	Incompatibility groups	IncF	1-682/682	100	97.95	plasmidfinder	AP001918	IncFIB(AP001918)_1__AP001918		E. coli
P1117	IncFIB(AP001918)_1	Inc	Incompatibility groups	IncF	1-682/682	100	97.95	plasmidfinder	AP001918	IncFIB(AP001918)_1__AP001918		E. coli
P1118	IncFIB(AP001918)_1	Inc	Incompatibility groups	IncF	1-682/682	99.85	97.8	plasmidfinder	AP001918	IncFIB(AP001918)_1__AP001918		E. coli
P1119	IncFIB(AP001918)_1	Inc	Incompatibility groups	IncF	1-682/682	99.85	97.8	plasmidfinder	AP001918	IncFIB(AP001918)_1__AP001918		E. coli
P1120	IncFIB(AP001918)_1	Inc	Incompatibility groups	IncF	1-682/682	100	97.95	plasmidfinder	AP001918	IncFIB(AP001918)_1__AP001918		E. coli
P1143	IncFIB(AP001918)_1	Inc	Incompatibility groups	IncF	1-682/682	100	97.65	plasmidfinder	AP001918	IncFIB(AP001918)_1__AP001918		E. coli
P1144	IncFIB(AP001918)_1	Inc	Incompatibility groups	IncF	1-682/682	100	97.65	plasmidfinder	AP001918	IncFIB(AP001918)_1__AP001918		E. coli
P1145	IncFIB(AP001918)_1	Inc	Incompatibility groups	IncF	1-682/682	100	97.65	plasmidfinder	AP001918	IncFIB(AP001918)_1__AP001918		E. coli
P1146	IncFIB(AP001918)_1	Inc	Incompatibility groups	IncF	1-682/682	100	98.39	plasmidfinder	AP001918	IncFIB(AP001918)_1__AP001918		E. coli
P1147	IncFIB(AP001918)_1	Inc	Incompatibility groups	IncF	1-682/682	100	97.95	plasmidfinder	AP001918	IncFIB(AP001918)_1__AP001918		E. coli
P1148	IncFIB(AP001918)_1	Inc	Incompatibility groups	IncF	1-682/682	100	97.95	plasmidfinder	AP001918	IncFIB(AP001918)_1__AP001918		E. coli
P1149	IncFIB(AP001918)_1	Inc	Incompatibility groups	IncF	1-682/682	100	97.07	plasmidfinder	AP001918	IncFIB(AP001918)_1__AP001918		E. coli
P1150	IncFIB(AP001918)_1	Inc	Incompatibility groups	IncF	1-682/682	100	97.07	plasmidfinder	AP001918	IncFIB(AP001918)_1__AP001918		E. coli
P1151	IncFIB(AP001918)_1	Inc	Incompatibility groups	IncF	1-682/682	100	97.07	plasmidfinder	AP001918	IncFIB(AP001918)_1__AP001918		E. coli
P1152	IncFIB(AP001918)_1	Inc	Incompatibility groups	IncF	1-682/682	100	97.95	plasmidfinder	AP001918	IncFIB(AP001918)_1__AP001918		E. coli
P1153	IncFIB(AP001918)_1	Inc	Incompatibility groups	IncF	1-682/682	100	97.95	plasmidfinder	AP001918	IncFIB(AP001918)_1__AP001918		E. coli
P1156	IncFIB(AP001918)_1	Inc	Incompatibility groups	IncF	1-682/682	100	98.39	plasmidfinder	AP001918	IncFIB(AP001918)_1__AP001918		E. coli
P1157	IncFIB(AP001918)_1	Inc	Incompatibility groups	IncF	1-682/682	100	97.95	plasmidfinder	AP001918	IncFIB(AP001918)_1__AP001918		E. coli
P1158	IncFIB(AP001918)_1	Inc	Incompatibility groups	IncF	1-682/682	100	97.95	plasmidfinder	AP001918	IncFIB(AP001918)_1__AP001918		E. coli
P1159	IncFIB(AP001918)_1	Inc	Incompatibility groups	IncF	1-682/682	100	97.95	plasmidfinder	AP001918	IncFIB(AP001918)_1__AP001918		E. coli
P1160	IncFIB(AP001918)_1	Inc	Incompatibility groups	IncF	1-682/682	100	97.95	plasmidfinder	AP001918	IncFIB(AP001918)_1__AP001918		E. coli
P1161	IncFIB(AP001918)_1	Inc	Incompatibility groups	IncF	1-682/682	100	97.95	plasmidfinder	AP001918	IncFIB(AP001918)_1__AP001918		E. coli
P1162	IncFIB(AP001918)_1	Inc	Incompatibility groups	IncF	1-682/682	100	97.95	plasmidfinder	AP001918	IncFIB(AP001918)_1__AP001918		E. coli
P1163	IncFIB(AP001918)_1	Inc	Incompatibility groups	IncF	1-682/682	100	97.95	plasmidfinder	AP001918	IncFIB(AP001918)_1__AP001918		E. coli
P1164	IncFIB(AP001918)_1	Inc	Incompatibility groups	IncF	1-682/682	100	97.95	plasmidfinder	AP001918	IncFIB(AP001918)_1__AP001918		E. coli
P1165	IncFIB(AP001918)_1	Inc	Incompatibility groups	IncF	1-682/682	100	97.95	plasmidfinder	AP001918	IncFIB(AP001918)_1__AP001918		E. coli
P1166	IncFIB(AP001918)_1	Inc	Incompatibility groups	IncF	1-682/682	100	97.95	plasmidfinder	AP001918	IncFIB(AP001918)_1__AP001918		E. coli
P1167	IncFIB(AP001918)_1	Inc	Incompatibility groups	IncF	1-682/682	100	97.95	plasmidfinder	AP001918	IncFIB(AP001918)_1__AP001918		E. coli
P1168	IncFIB(AP001918)_1	Inc	Incompatibility groups	IncF	1-682/682	100	97.95	plasmidfinder	AP001918	IncFIB(AP001918)_1__AP001918		E. coli
P1169	IncFIB(AP001918)_1	Inc	Incompatibility groups	IncF	1-682/682	100	97.95	plasmidfinder	AP001918	IncFIB(AP001918)_1__AP001918		E. coli
P1175	IncFIB(AP001918)_1	Inc	Incompatibility groups	IncF	1-682/682	100	98.39	plasmidfinder	AP001918	IncFIB(AP001918)_1__AP001918		E. coli
P1176	IncFIB(AP001918)_1	Inc	Incompatibility groups	IncF	1-682/682	100	98.53	plasmidfinder	AP001918	IncFIB(AP001918)_1__AP001918		E. coli
P1177	IncFIB(AP001918)_1	Inc	Incompatibility groups	IncF	1-682/682	100	96.63	plasmidfinder	AP001918	IncFIB(AP001918)_1__AP001918		E. coli
P1178	IncFIB(AP001918)_1	Inc	Incompatibility groups	IncF	1-682/682	100	97.95	plasmidfinder	AP001918	IncFIB(AP001918)_1__AP001918		E. coli
P1179	IncFIB(AP001918)_1	Inc	Incompatibility groups	IncF	1-682/682	100	98.39	plasmidfinder	AP001918	IncFIB(AP001918)_1__AP001918		E. coli
P1182	IncFIB(AP001918)_1	Inc	Incompatibility groups	IncF	1-682/682	100	98.39	plasmidfinder	AP001918	IncFIB(AP001918)_1__AP001918		E. coli
P1183	IncFIB(AP001918)_1	Inc	Incompatibility groups	IncF	1-682/682	100	98.39	plasmidfinder	AP001918	IncFIB(AP001918)_1__AP001918		E. coli
P1186	IncFIB(AP001918)_1	Inc	Incompatibility groups	IncF	1-682/682	100	98.39	plasmidfinder	AP001918	IncFIB(AP001918)_1__AP001918		E. coli
P1189	IncFIB(AP001918)_1	Inc	Incompatibility groups	IncF	1-682/682	100	97.95	plasmidfinder	AP001918	IncFIB(AP001918)_1__AP001918		E. coli
P1190	IncFIB(AP001918)_1	Inc	Incompatibility groups	IncF	1-682/682	100	97.95	plasmidfinder	AP001918	IncFIB(AP001918)_1__AP001918		E. coli
P1191	IncFIB(AP001918)_1	Inc	Incompatibility groups	IncF	1-682/682	100	97.95	plasmidfinder	AP001918	IncFIB(AP001918)_1__AP001918		E. coli
P1192	IncFIB(AP001918)_1	Inc	Incompatibility groups	IncF	1-682/682	100	98.39	plasmidfinder	AP001918	IncFIB(AP001918)_1__AP001918		E. coli
P1193	IncFIB(AP001918)_1	Inc	Incompatibility groups	IncF	1-682/682	100	97.95	plasmidfinder	AP001918	IncFIB(AP001918)_1__AP001918		E. coli
P1197	IncFIB(AP001918)_1	Inc	Incompatibility groups	IncF	1-682/682	100	97.65	plasmidfinder	AP001918	IncFIB(AP001918)_1__AP001918		E. coli
P1199	IncFIB(AP001918)_1	Inc	Incompatibility groups	IncF	1-682/682	100	98.39	plasmidfinder	AP001918	IncFIB(AP001918)_1__AP001918		E. coli
P1200	IncFIB(AP001918)_1	Inc	Incompatibility groups	IncF	1-682/682	100	98.39	plasmidfinder	AP001918	IncFIB(AP001918)_1__AP001918		E. coli
P1201	IncFIB(AP001918)_1	Inc	Incompatibility groups	IncF	1-682/682	100	98.39	plasmidfinder	AP001918	IncFIB(AP001918)_1__AP001918		E. coli
P1202	IncFIB(AP001918)_1	Inc	Incompatibility groups	IncF	1-682/682	100	99.71	plasmidfinder	AP001918	IncFIB(AP001918)_1__AP001918		E. coli
P1215	IncFIB(AP001918)_1	Inc	Incompatibility groups	IncF	1-682/682	100	97.07	plasmidfinder	AP001918	IncFIB(AP001918)_1__AP001918		E. coli
P1217	IncFIB(AP001918)_1	Inc	Incompatibility groups	IncF	1-682/682	100	99.71	plasmidfinder	AP001918	IncFIB(AP001918)_1__AP001918		E. coli
P1227	IncFIB(AP001918)_1	Inc	Incompatibility groups	IncF	1-682/682	100	98.39	plasmidfinder	AP001918	IncFIB(AP001918)_1__AP001918		E. coli
P1254	IncFIB(AP001918)_1	Inc	Incompatibility groups	IncF	1-682/682	100	98.39	plasmidfinder	AP001918	IncFIB(AP001918)_1__AP001918		E. coli
P0056	IncFIB(K)_1_Kpn3	Inc	Incompatibility groups	IncF	1-560/560	100	99.46	plasmidfinder	JN233704	IncFIB(K)_1_Kpn3_JN233704		E. coli
P0058	IncFIB(K)_1_Kpn3	Inc	Incompatibility groups	IncF	1-560/560	100	99.46	plasmidfinder	JN233704	IncFIB(K)_1_Kpn3_JN233704		E. coli
P0649	IncFIB(K)_1_Kpn3	Inc	Incompatibility groups	IncF	1-560/560	100	98.93	plasmidfinder	JN233704	IncFIB(K)_1_Kpn3_JN233704		E. coli
P1235	IncFIB(K)_1_Kpn3	Inc	Incompatibility groups	IncF	1-560/560	100	98.93	plasmidfinder	JN233704	IncFIB(K)_1_Kpn3_JN233704		E. coli
P0073	IncFIB(pB171)_1_pB171	Inc	Incompatibility groups	IncF	1-643/643	100	99.38	plasmidfinder	AB024946	IncFIB(pB171)_1_pB171_AB024946		E. coli
P0077	IncFIB(pB171)_1_pB171	Inc	Incompatibility groups	IncF	1-643/643	100	99.38	plasmidfinder	AB024946	IncFIB(pB171)_1_pB171_AB024946		E. coli
P0074	IncFIB(pHCM2)_1_pHCM2	Inc	Incompatibility groups	IncF	1-875/875	100	83.77	plasmidfinder	AL513384	IncFIB(pHCM2)_1_pHCM2_AL513384		E. coli
P0082	IncFIB(pHCM2)_1_pHCM2	Inc	Incompatibility groups	IncF	1-875/875	100	83.77	plasmidfinder	AL513384	IncFIB(pHCM2)_1_pHCM2_AL513384		E. coli
P0093	IncFIB(pHCM2)_1_pHCM2	Inc	Incompatibility groups	IncF	1-875/875	100	83.77	plasmidfinder	AL513384	IncFIB(pHCM2)_1_pHCM2_AL513384		E. coli
P0094	IncFIB(pHCM2)_1_pHCM2	Inc	Incompatibility groups	IncF	1-875/875	100	83.77	plasmidfinder	AL513384	IncFIB(pHCM2)_1_pHCM2_AL513384		E. coli
P0101	IncFIB(pHCM2)_1_pHCM2	Inc	Incompatibility groups	IncF	1-875/875	100	83.77	plasmidfinder	AL513384	IncFIB(pHCM2)_1_pHCM2_AL513384		E. coli
P1156	IncFIB(pHCM2)_1_pHCM2	Inc	Incompatibility groups	IncF	1-875/875	100	83.77	plasmidfinder	AL513384	IncFIB(pHCM2)_1_pHCM2_AL513384		E. coli
P1184	IncFIB(pHCM2)_1_pHCM2	Inc	Incompatibility groups	IncF	1-875/875	100	83.77	plasmidfinder	AL513384	IncFIB(pHCM2)_1_pHCM2_AL513384		E. coli
P1185	IncFIB(pHCM2)_1_pHCM2	Inc	Incompatibility groups	IncF	1-875/875	100	83.77	plasmidfinder	AL513384	IncFIB(pHCM2)_1_pHCM2_AL513384		E. coli
P1216	IncFIB(pHCM2)_1_pHCM2	Inc	Incompatibility groups	IncF	1-875/875	100	83.77	plasmidfinder	AL513384	IncFIB(pHCM2)_1_pHCM2_AL513384		E. coli
P0038	IncFIC(FII)_1	Inc	Incompatibility groups	IncF	1-499/499	99.6	95.59	plasmidfinder	AP001918	IncFIC(FII)_1__AP001918		E. coli
P0071	IncFIC(FII)_1	Inc	Incompatibility groups	IncF	1-499/499	99.6	95.59	plasmidfinder	AP001918	IncFIC(FII)_1__AP001918		E. coli
P0076	IncFIC(FII)_1	Inc	Incompatibility groups	IncF	1-499/499	100	98.4	plasmidfinder	AP001918	IncFIC(FII)_1__AP001918		E. coli
P0078	IncFIC(FII)_1	Inc	Incompatibility groups	IncF	1-499/499	99.6	95.59	plasmidfinder	AP001918	IncFIC(FII)_1__AP001918		E. coli
P0078	IncFIC(FII)_1	Inc	Incompatibility groups	IncF	1-499/499	99.4	93.4	plasmidfinder	AP001918	IncFIC(FII)_1__AP001918		E. coli
P0084	IncFIC(FII)_1	Inc	Incompatibility groups	IncF	1-499/499	99.6	95.59	plasmidfinder	AP001918	IncFIC(FII)_1__AP001918		E. coli
P0085	IncFIC(FII)_1	Inc	Incompatibility groups	IncF	1-499/499	99.6	95.59	plasmidfinder	AP001918	IncFIC(FII)_1__AP001918		E. coli
P0086	IncFIC(FII)_1	Inc	Incompatibility groups	IncF	1-499/499	99.6	95.59	plasmidfinder	AP001918	IncFIC(FII)_1__AP001918		E. coli
P0100	IncFIC(FII)_1	Inc	Incompatibility groups	IncF	1-499/499	99.6	95.59	plasmidfinder	AP001918	IncFIC(FII)_1__AP001918		E. coli
P0102	IncFIC(FII)_1	Inc	Incompatibility groups	IncF	72-499/499	85.57	82.14	plasmidfinder	AP001918	IncFIC(FII)_1__AP001918		E. coli
P0128	IncFIC(FII)_1	Inc	Incompatibility groups	IncF	1-499/499	99.6	83.67	plasmidfinder	AP001918	IncFIC(FII)_1__AP001918		E. coli
P0135	IncFIC(FII)_1	Inc	Incompatibility groups	IncF	1-499/499	99.6	95.59	plasmidfinder	AP001918	IncFIC(FII)_1__AP001918		E. coli
P0136	IncFIC(FII)_1	Inc	Incompatibility groups	IncF	1-499/499	99.6	95.59	plasmidfinder	AP001918	IncFIC(FII)_1__AP001918		E. coli
P0137	IncFIC(FII)_1	Inc	Incompatibility groups	IncF	1-499/499	99.8	83.5	plasmidfinder	AP001918	IncFIC(FII)_1__AP001918		E. coli
P0137	IncFIC(FII)_1	Inc	Incompatibility groups	IncF	1-499/499	99.6	95.59	plasmidfinder	AP001918	IncFIC(FII)_1__AP001918		E. coli
P0141	IncFIC(FII)_1	Inc	Incompatibility groups	IncF	1-499/499	99.6	95.59	plasmidfinder	AP001918	IncFIC(FII)_1__AP001918		E. coli
P0256	IncFIC(FII)_1	Inc	Incompatibility groups	IncF	1-499/499	99.6	95.59	plasmidfinder	AP001918	IncFIC(FII)_1__AP001918		E. coli
P0575	IncFIC(FII)_1	Inc	Incompatibility groups	IncF	1-499/499	99.8	83.5	plasmidfinder	AP001918	IncFIC(FII)_1__AP001918		E. coli
P0596	IncFIC(FII)_1	Inc	Incompatibility groups	IncF	1-499/499	99.6	95.59	plasmidfinder	AP001918	IncFIC(FII)_1__AP001918		E. coli
P0609	IncFIC(FII)_1	Inc	Incompatibility groups	IncF	1-499/499	99.8	84.26	plasmidfinder	AP001918	IncFIC(FII)_1__AP001918		E. coli
P0652	IncFIC(FII)_1	Inc	Incompatibility groups	IncF	57-499/499	88.58	82.73	plasmidfinder	AP001918	IncFIC(FII)_1__AP001918		E. coli
P0873	IncFIC(FII)_1	Inc	Incompatibility groups	IncF	1-499/499	99.6	95.59	plasmidfinder	AP001918	IncFIC(FII)_1__AP001918		E. coli
P0917	IncFIC(FII)_1	Inc	Incompatibility groups	IncF	1-499/499	99.6	95.59	plasmidfinder	AP001918	IncFIC(FII)_1__AP001918		E. coli
P0918	IncFIC(FII)_1	Inc	Incompatibility groups	IncF	1-499/499	99.6	95.59	plasmidfinder	AP001918	IncFIC(FII)_1__AP001918		E. coli
P0919	IncFIC(FII)_1	Inc	Incompatibility groups	IncF	1-499/499	99.6	95.59	plasmidfinder	AP001918	IncFIC(FII)_1__AP001918		E. coli
P0967	IncFIC(FII)_1	Inc	Incompatibility groups	IncF	1-499/499	99.8	84.06	plasmidfinder	AP001918	IncFIC(FII)_1__AP001918		E. coli
P1046	IncFIC(FII)_1	Inc	Incompatibility groups	IncF	1-499/499	99.6	95.59	plasmidfinder	AP001918	IncFIC(FII)_1__AP001918		E. coli
P1085	IncFIC(FII)_1	Inc	Incompatibility groups	IncF	1-499/499	99.6	95.59	plasmidfinder	AP001918	IncFIC(FII)_1__AP001918		E. coli
P1086	IncFIC(FII)_1	Inc	Incompatibility groups	IncF	1-499/499	99.6	95.59	plasmidfinder	AP001918	IncFIC(FII)_1__AP001918		E. coli
P1087	IncFIC(FII)_1	Inc	Incompatibility groups	IncF	1-499/499	99.6	95.59	plasmidfinder	AP001918	IncFIC(FII)_1__AP001918		E. coli
P1089	IncFIC(FII)_1	Inc	Incompatibility groups	IncF	1-499/499	99.6	95.59	plasmidfinder	AP001918	IncFIC(FII)_1__AP001918		E. coli
P1090	IncFIC(FII)_1	Inc	Incompatibility groups	IncF	1-499/499	99.8	84.26	plasmidfinder	AP001918	IncFIC(FII)_1__AP001918		E. coli
P1146	IncFIC(FII)_1	Inc	Incompatibility groups	IncF	1-499/499	99.6	95.59	plasmidfinder	AP001918	IncFIC(FII)_1__AP001918		E. coli
P1149	IncFIC(FII)_1	Inc	Incompatibility groups	IncF	1-499/499	99.6	95.59	plasmidfinder	AP001918	IncFIC(FII)_1__AP001918		E. coli
P1150	IncFIC(FII)_1	Inc	Incompatibility groups	IncF	1-499/499	99.6	95.59	plasmidfinder	AP001918	IncFIC(FII)_1__AP001918		E. coli
P1151	IncFIC(FII)_1	Inc	Incompatibility groups	IncF	1-499/499	99.6	95.59	plasmidfinder	AP001918	IncFIC(FII)_1__AP001918		E. coli
P1177	IncFIC(FII)_1	Inc	Incompatibility groups	IncF	1-499/499	99.8	84.26	plasmidfinder	AP001918	IncFIC(FII)_1__AP001918		E. coli
P1182	IncFIC(FII)_1	Inc	Incompatibility groups	IncF	1-499/499	99.6	95.59	plasmidfinder	AP001918	IncFIC(FII)_1__AP001918		E. coli
P1183	IncFIC(FII)_1	Inc	Incompatibility groups	IncF	1-499/499	99.6	95.59	plasmidfinder	AP001918	IncFIC(FII)_1__AP001918		E. coli
P1186	IncFIC(FII)_1	Inc	Incompatibility groups	IncF	1-499/499	99.8	83.5	plasmidfinder	AP001918	IncFIC(FII)_1__AP001918		E. coli
P1192	IncFIC(FII)_1	Inc	Incompatibility groups	IncF	1-499/499	99.6	83.67	plasmidfinder	AP001918	IncFIC(FII)_1__AP001918		E. coli
P1199	IncFIC(FII)_1	Inc	Incompatibility groups	IncF	1-499/499	99.6	95.59	plasmidfinder	AP001918	IncFIC(FII)_1__AP001918		E. coli
P1200	IncFIC(FII)_1	Inc	Incompatibility groups	IncF	1-499/499	99.6	95.59	plasmidfinder	AP001918	IncFIC(FII)_1__AP001918		E. coli
P1201	IncFIC(FII)_1	Inc	Incompatibility groups	IncF	1-499/499	99.6	95.59	plasmidfinder	AP001918	IncFIC(FII)_1__AP001918		E. coli
P1215	IncFIC(FII)_1	Inc	Incompatibility groups	IncF	1-499/499	99.6	95.59	plasmidfinder	AP001918	IncFIC(FII)_1__AP001918		E. coli
P1254	IncFIC(FII)_1	Inc	Incompatibility groups	IncF	1-499/499	99.6	95.59	plasmidfinder	AP001918	IncFIC(FII)_1__AP001918		E. coli
P0036	IncFII_1	Inc	Incompatibility groups	IncF	1-261/261	100	100	plasmidfinder	AY458016	IncFII_1__AY458016		E. coli
P0037	IncFII_1	Inc	Incompatibility groups	IncF	1-261/261	100	100	plasmidfinder	AY458016	IncFII_1__AY458016		E. coli
P0041	IncFII_1	Inc	Incompatibility groups	IncF	1-261/261	100	100	plasmidfinder	AY458016	IncFII_1__AY458016		E. coli
P0044	IncFII_1	Inc	Incompatibility groups	IncF	1-261/261	100	100	plasmidfinder	AY458016	IncFII_1__AY458016		E. coli
P0045	IncFII_1	Inc	Incompatibility groups	IncF	1-261/261	100	100	plasmidfinder	AY458016	IncFII_1__AY458016		E. coli
P0047	IncFII_1	Inc	Incompatibility groups	IncF	1-261/261	100	100	plasmidfinder	AY458016	IncFII_1__AY458016		E. coli
P0048	IncFII_1	Inc	Incompatibility groups	IncF	1-261/261	100	100	plasmidfinder	AY458016	IncFII_1__AY458016		E. coli
P0049	IncFII_1	Inc	Incompatibility groups	IncF	1-261/261	100	100	plasmidfinder	AY458016	IncFII_1__AY458016		E. coli
P0050	IncFII_1	Inc	Incompatibility groups	IncF	1-261/261	100	99.62	plasmidfinder	AY458016	IncFII_1__AY458016		E. coli
P0051	IncFII_1	Inc	Incompatibility groups	IncF	1-261/261	100	100	plasmidfinder	AY458016	IncFII_1__AY458016		E. coli
P0053	IncFII_1	Inc	Incompatibility groups	IncF	1-261/261	100	100	plasmidfinder	AY458016	IncFII_1__AY458016		E. coli
P0064	IncFII_1	Inc	Incompatibility groups	IncF	1-261/261	100	100	plasmidfinder	AY458016	IncFII_1__AY458016		E. coli
P0067	IncFII_1	Inc	Incompatibility groups	IncF	1-261/261	100	100	plasmidfinder	AY458016	IncFII_1__AY458016		E. coli
P0068	IncFII_1	Inc	Incompatibility groups	IncF	1-261/261	100	100	plasmidfinder	AY458016	IncFII_1__AY458016		E. coli
P0072	IncFII_1	Inc	Incompatibility groups	IncF	1-261/261	100	100	plasmidfinder	AY458016	IncFII_1__AY458016		E. coli
P0081	IncFII_1	Inc	Incompatibility groups	IncF	1-261/261	100	100	plasmidfinder	AY458016	IncFII_1__AY458016		E. coli
P0087	IncFII_1	Inc	Incompatibility groups	IncF	1-261/261	100	100	plasmidfinder	AY458016	IncFII_1__AY458016		E. coli
P0091	IncFII_1	Inc	Incompatibility groups	IncF	1-261/261	100	100	plasmidfinder	AY458016	IncFII_1__AY458016		E. coli
P0093	IncFII_1	Inc	Incompatibility groups	IncF	1-261/261	100	100	plasmidfinder	AY458016	IncFII_1__AY458016		E. coli
P0094	IncFII_1	Inc	Incompatibility groups	IncF	1-261/261	100	100	plasmidfinder	AY458016	IncFII_1__AY458016		E. coli
P0097	IncFII_1	Inc	Incompatibility groups	IncF	1-261/261	100	100	plasmidfinder	AY458016	IncFII_1__AY458016		E. coli
P0103	IncFII_1	Inc	Incompatibility groups	IncF	1-261/261	100	100	plasmidfinder	AY458016	IncFII_1__AY458016		E. coli
P0108	IncFII_1	Inc	Incompatibility groups	IncF	1-261/261	100	100	plasmidfinder	AY458016	IncFII_1__AY458016		E. coli
P0110	IncFII_1	Inc	Incompatibility groups	IncF	1-261/261	100	100	plasmidfinder	AY458016	IncFII_1__AY458016		E. coli
P0113	IncFII_1	Inc	Incompatibility groups	IncF	1-261/261	100	100	plasmidfinder	AY458016	IncFII_1__AY458016		E. coli
P0116	IncFII_1	Inc	Incompatibility groups	IncF	1-261/261	100	100	plasmidfinder	AY458016	IncFII_1__AY458016		E. coli
P0119	IncFII_1	Inc	Incompatibility groups	IncF	1-261/261	100	100	plasmidfinder	AY458016	IncFII_1__AY458016		E. coli
P0120	IncFII_1	Inc	Incompatibility groups	IncF	1-261/261	100	100	plasmidfinder	AY458016	IncFII_1__AY458016		E. coli
P0127	IncFII_1	Inc	Incompatibility groups	IncF	1-261/261	100	100	plasmidfinder	AY458016	IncFII_1__AY458016		E. coli
P0128	IncFII_1	Inc	Incompatibility groups	IncF	1-261/261	100	100	plasmidfinder	AY458016	IncFII_1__AY458016		E. coli
P0130	IncFII_1	Inc	Incompatibility groups	IncF	1-261/261	100	100	plasmidfinder	AY458016	IncFII_1__AY458016		E. coli
P0138	IncFII_1	Inc	Incompatibility groups	IncF	1-261/261	100	100	plasmidfinder	AY458016	IncFII_1__AY458016		E. coli
P0139	IncFII_1	Inc	Incompatibility groups	IncF	1-261/261	100	100	plasmidfinder	AY458016	IncFII_1__AY458016		E. coli
P0140	IncFII_1	Inc	Incompatibility groups	IncF	1-261/261	100	100	plasmidfinder	AY458016	IncFII_1__AY458016		E. coli
P0143	IncFII_1	Inc	Incompatibility groups	IncF	1-261/261	100	100	plasmidfinder	AY458016	IncFII_1__AY458016		E. coli
P0145	IncFII_1	Inc	Incompatibility groups	IncF	1-261/261	100	100	plasmidfinder	AY458016	IncFII_1__AY458016		E. coli
P0146	IncFII_1	Inc	Incompatibility groups	IncF	1-261/261	100	99.62	plasmidfinder	AY458016	IncFII_1__AY458016		E. coli
P0147	IncFII_1	Inc	Incompatibility groups	IncF	1-261/261	100	100	plasmidfinder	AY458016	IncFII_1__AY458016		E. coli
P0154	IncFII_1	Inc	Incompatibility groups	IncF	1-261/261	100	100	plasmidfinder	AY458016	IncFII_1__AY458016		E. coli
P0158	IncFII_1	Inc	Incompatibility groups	IncF	1-261/261	100	100	plasmidfinder	AY458016	IncFII_1__AY458016		E. coli
P0159	IncFII_1	Inc	Incompatibility groups	IncF	1-261/261	100	100	plasmidfinder	AY458016	IncFII_1__AY458016		E. coli
P0163	IncFII_1	Inc	Incompatibility groups	IncF	1-261/261	100	100	plasmidfinder	AY458016	IncFII_1__AY458016		E. coli
P0165	IncFII_1	Inc	Incompatibility groups	IncF	1-261/261	100	100	plasmidfinder	AY458016	IncFII_1__AY458016		E. coli
P0252	IncFII_1	Inc	Incompatibility groups	IncF	1-261/261	100	100	plasmidfinder	AY458016	IncFII_1__AY458016		E. coli
P0290	IncFII_1	Inc	Incompatibility groups	IncF	1-261/261	100	100	plasmidfinder	AY458016	IncFII_1__AY458016		E. coli
P0317	IncFII_1	Inc	Incompatibility groups	IncF	1-261/261	100	100	plasmidfinder	AY458016	IncFII_1__AY458016		E. coli
P0333	IncFII_1	Inc	Incompatibility groups	IncF	1-261/261	100	100	plasmidfinder	AY458016	IncFII_1__AY458016		E. coli
P0337	IncFII_1	Inc	Incompatibility groups	IncF	1-261/261	100	100	plasmidfinder	AY458016	IncFII_1__AY458016		E. coli
P0385	IncFII_1	Inc	Incompatibility groups	IncF	1-261/261	100	100	plasmidfinder	AY458016	IncFII_1__AY458016		E. coli
P0387	IncFII_1	Inc	Incompatibility groups	IncF	1-261/261	100	100	plasmidfinder	AY458016	IncFII_1__AY458016		E. coli
P0398	IncFII_1	Inc	Incompatibility groups	IncF	1-261/261	100	100	plasmidfinder	AY458016	IncFII_1__AY458016		E. coli
P0399	IncFII_1	Inc	Incompatibility groups	IncF	1-261/261	100	100	plasmidfinder	AY458016	IncFII_1__AY458016		E. coli
P0424	IncFII_1	Inc	Incompatibility groups	IncF	1-261/261	100	100	plasmidfinder	AY458016	IncFII_1__AY458016		E. coli
P0450	IncFII_1	Inc	Incompatibility groups	IncF	1-261/261	100	100	plasmidfinder	AY458016	IncFII_1__AY458016		E. coli
P0475	IncFII_1	Inc	Incompatibility groups	IncF	1-261/261	100	100	plasmidfinder	AY458016	IncFII_1__AY458016		E. coli
P0586	IncFII_1	Inc	Incompatibility groups	IncF	1-261/261	100	100	plasmidfinder	AY458016	IncFII_1__AY458016		E. coli
P0595	IncFII_1	Inc	Incompatibility groups	IncF	1-261/261	100	100	plasmidfinder	AY458016	IncFII_1__AY458016		E. coli
P0825	IncFII_1	Inc	Incompatibility groups	IncF	1-261/261	100	100	plasmidfinder	AY458016	IncFII_1__AY458016		E. coli
P0826	IncFII_1	Inc	Incompatibility groups	IncF	1-261/261	100	100	plasmidfinder	AY458016	IncFII_1__AY458016		E. coli
P0833	IncFII_1	Inc	Incompatibility groups	IncF	1-261/261	100	100	plasmidfinder	AY458016	IncFII_1__AY458016		E. coli
P0836	IncFII_1	Inc	Incompatibility groups	IncF	1-261/261	100	100	plasmidfinder	AY458016	IncFII_1__AY458016		E. coli
P0843	IncFII_1	Inc	Incompatibility groups	IncF	1-261/261	100	100	plasmidfinder	AY458016	IncFII_1__AY458016		E. coli
P0844	IncFII_1	Inc	Incompatibility groups	IncF	1-261/261	100	100	plasmidfinder	AY458016	IncFII_1__AY458016		E. coli
P0869	IncFII_1	Inc	Incompatibility groups	IncF	1-261/261	100	100	plasmidfinder	AY458016	IncFII_1__AY458016		E. coli
P0873	IncFII_1	Inc	Incompatibility groups	IncF	1-261/261	100	100	plasmidfinder	AY458016	IncFII_1__AY458016		E. coli
P0875	IncFII_1	Inc	Incompatibility groups	IncF	1-261/261	100	100	plasmidfinder	AY458016	IncFII_1__AY458016		E. coli
P0908	IncFII_1	Inc	Incompatibility groups	IncF	1-261/261	100	100	plasmidfinder	AY458016	IncFII_1__AY458016		E. coli
P0976	IncFII_1	Inc	Incompatibility groups	IncF	1-261/261	100	100	plasmidfinder	AY458016	IncFII_1__AY458016		E. coli
P1036	IncFII_1	Inc	Incompatibility groups	IncF	1-261/261	100	100	plasmidfinder	AY458016	IncFII_1__AY458016		E. coli
P1042	IncFII_1	Inc	Incompatibility groups	IncF	1-261/261	100	100	plasmidfinder	AY458016	IncFII_1__AY458016		E. coli
P1062	IncFII_1	Inc	Incompatibility groups	IncF	1-261/261	100	100	plasmidfinder	AY458016	IncFII_1__AY458016		E. coli
P1076	IncFII_1	Inc	Incompatibility groups	IncF	1-261/261	100	100	plasmidfinder	AY458016	IncFII_1__AY458016		E. coli
P1088	IncFII_1	Inc	Incompatibility groups	IncF	1-261/261	100	100	plasmidfinder	AY458016	IncFII_1__AY458016		E. coli
P1116	IncFII_1	Inc	Incompatibility groups	IncF	1-261/261	100	100	plasmidfinder	AY458016	IncFII_1__AY458016		E. coli
P1117	IncFII_1	Inc	Incompatibility groups	IncF	1-261/261	100	100	plasmidfinder	AY458016	IncFII_1__AY458016		E. coli
P1121	IncFII_1	Inc	Incompatibility groups	IncF	1-261/261	100	100	plasmidfinder	AY458016	IncFII_1__AY458016		E. coli
P1147	IncFII_1	Inc	Incompatibility groups	IncF	1-261/261	100	100	plasmidfinder	AY458016	IncFII_1__AY458016		E. coli
P1148	IncFII_1	Inc	Incompatibility groups	IncF	1-261/261	100	100	plasmidfinder	AY458016	IncFII_1__AY458016		E. coli
P1152	IncFII_1	Inc	Incompatibility groups	IncF	1-261/261	100	100	plasmidfinder	AY458016	IncFII_1__AY458016		E. coli
P1153	IncFII_1	Inc	Incompatibility groups	IncF	1-261/261	100	100	plasmidfinder	AY458016	IncFII_1__AY458016		E. coli
P1154	IncFII_1	Inc	Incompatibility groups	IncF	1-261/261	100	100	plasmidfinder	AY458016	IncFII_1__AY458016		E. coli
P1155	IncFII_1	Inc	Incompatibility groups	IncF	1-261/261	100	100	plasmidfinder	AY458016	IncFII_1__AY458016		E. coli
P1157	IncFII_1	Inc	Incompatibility groups	IncF	1-261/261	100	100	plasmidfinder	AY458016	IncFII_1__AY458016		E. coli
P1158	IncFII_1	Inc	Incompatibility groups	IncF	1-261/261	100	100	plasmidfinder	AY458016	IncFII_1__AY458016		E. coli
P1159	IncFII_1	Inc	Incompatibility groups	IncF	1-261/261	100	100	plasmidfinder	AY458016	IncFII_1__AY458016		E. coli
P1170	IncFII_1	Inc	Incompatibility groups	IncF	1-261/261	100	100	plasmidfinder	AY458016	IncFII_1__AY458016		E. coli
P1171	IncFII_1	Inc	Incompatibility groups	IncF	1-261/261	100	100	plasmidfinder	AY458016	IncFII_1__AY458016		E. coli
P1172	IncFII_1	Inc	Incompatibility groups	IncF	1-261/261	100	100	plasmidfinder	AY458016	IncFII_1__AY458016		E. coli
P1173	IncFII_1	Inc	Incompatibility groups	IncF	1-261/261	100	100	plasmidfinder	AY458016	IncFII_1__AY458016		E. coli
P1174	IncFII_1	Inc	Incompatibility groups	IncF	1-261/261	100	100	plasmidfinder	AY458016	IncFII_1__AY458016		E. coli
P1176	IncFII_1	Inc	Incompatibility groups	IncF	1-261/261	100	100	plasmidfinder	AY458016	IncFII_1__AY458016		E. coli
P1180	IncFII_1	Inc	Incompatibility groups	IncF	1-261/261	100	100	plasmidfinder	AY458016	IncFII_1__AY458016		E. coli
P1187	IncFII_1	Inc	Incompatibility groups	IncF	1-261/261	100	100	plasmidfinder	AY458016	IncFII_1__AY458016		E. coli
P1188	IncFII_1	Inc	Incompatibility groups	IncF	1-261/261	100	100	plasmidfinder	AY458016	IncFII_1__AY458016		E. coli
P1189	IncFII_1	Inc	Incompatibility groups	IncF	1-261/261	100	100	plasmidfinder	AY458016	IncFII_1__AY458016		E. coli
P1192	IncFII_1	Inc	Incompatibility groups	IncF	1-261/261	100	100	plasmidfinder	AY458016	IncFII_1__AY458016		E. coli
P1194	IncFII_1	Inc	Incompatibility groups	IncF	1-261/261	100	100	plasmidfinder	AY458016	IncFII_1__AY458016		E. coli
P1195	IncFII_1	Inc	Incompatibility groups	IncF	1-261/261	100	100	plasmidfinder	AY458016	IncFII_1__AY458016		E. coli
P0649	IncFII_1_pKP91	Inc	Incompatibility groups	IncF	10-230/230	96.09	88.55	plasmidfinder	CP000966	IncFII_1_pKP91_CP000966		E. coli
P1235	IncFII_1_pKP91	Inc	Incompatibility groups	IncF	10-230/230	96.09	88.55	plasmidfinder	CP000966	IncFII_1_pKP91_CP000966		E. coli
P0117	IncFII(29)_1_pUTI89	Inc	Incompatibility groups	IncF	1-259/259	100	95.78	plasmidfinder	CP003035	IncFII(29)_1_pUTI89_CP003035		E. coli
P0122	IncFII(29)_1_pUTI89	Inc	Incompatibility groups	IncF	1-259/259	100	99.61	plasmidfinder	CP003035	IncFII(29)_1_pUTI89_CP003035		E. coli
P0123	IncFII(29)_1_pUTI89	Inc	Incompatibility groups	IncF	1-259/259	100	99.61	plasmidfinder	CP003035	IncFII(29)_1_pUTI89_CP003035		E. coli
P0156	IncFII(29)_1_pUTI89	Inc	Incompatibility groups	IncF	1-259/259	100	100	plasmidfinder	CP003035	IncFII(29)_1_pUTI89_CP003035		E. coli
P0593	IncFII(29)_1_pUTI89	Inc	Incompatibility groups	IncF	1-259/259	100	95.78	plasmidfinder	CP003035	IncFII(29)_1_pUTI89_CP003035		E. coli
P0834	IncFII(29)_1_pUTI89	Inc	Incompatibility groups	IncF	1-259/259	100	99.61	plasmidfinder	CP003035	IncFII(29)_1_pUTI89_CP003035		E. coli
P0886	IncFII(29)_1_pUTI89	Inc	Incompatibility groups	IncF	1-259/259	100	99.61	plasmidfinder	CP003035	IncFII(29)_1_pUTI89_CP003035		E. coli
P0039	IncFII(pAMA1167-NDM-5)_1_pAMA1167-NDM-5	Inc	Incompatibility groups	IncF	1-261/261	100	100	plasmidfinder	CP024805.1	IncFII(pAMA1167-NDM-5)_1_pAMA1167-NDM-5_CP024805.1		E. coli
P0062	IncFII(pAMA1167-NDM-5)_1_pAMA1167-NDM-5	Inc	Incompatibility groups	IncF	1-261/261	100	100	plasmidfinder	CP024805.1	IncFII(pAMA1167-NDM-5)_1_pAMA1167-NDM-5_CP024805.1		E. coli
P0080	IncFII(pAMA1167-NDM-5)_1_pAMA1167-NDM-5	Inc	Incompatibility groups	IncF	1-261/261	100	100	plasmidfinder	CP024805.1	IncFII(pAMA1167-NDM-5)_1_pAMA1167-NDM-5_CP024805.1		E. coli
P0254	IncFII(pAMA1167-NDM-5)_1_pAMA1167-NDM-5	Inc	Incompatibility groups	IncF	1-261/261	100	100	plasmidfinder	CP024805.1	IncFII(pAMA1167-NDM-5)_1_pAMA1167-NDM-5_CP024805.1		E. coli
P0273	IncFII(pAMA1167-NDM-5)_1_pAMA1167-NDM-5	Inc	Incompatibility groups	IncF	1-261/261	100	100	plasmidfinder	CP024805.1	IncFII(pAMA1167-NDM-5)_1_pAMA1167-NDM-5_CP024805.1		E. coli
P0575	IncFII(pAMA1167-NDM-5)_1_pAMA1167-NDM-5	Inc	Incompatibility groups	IncF	1-261/261	100	100	plasmidfinder	CP024805.1	IncFII(pAMA1167-NDM-5)_1_pAMA1167-NDM-5_CP024805.1		E. coli
P1175	IncFII(pAMA1167-NDM-5)_1_pAMA1167-NDM-5	Inc	Incompatibility groups	IncF	1-261/261	100	100	plasmidfinder	CP024805.1	IncFII(pAMA1167-NDM-5)_1_pAMA1167-NDM-5_CP024805.1		E. coli
P1186	IncFII(pAMA1167-NDM-5)_1_pAMA1167-NDM-5	Inc	Incompatibility groups	IncF	1-261/261	100	100	plasmidfinder	CP024805.1	IncFII(pAMA1167-NDM-5)_1_pAMA1167-NDM-5_CP024805.1		E. coli
P0037	IncFII(pCoo)_1_pCoo	Inc	Incompatibility groups	IncF	1-262/262	99.62	95.04	plasmidfinder	CR942285	IncFII(pCoo)_1_pCoo_CR942285		E. coli
P0053	IncFII(pCoo)_1_pCoo	Inc	Incompatibility groups	IncF	1-262/262	99.62	95.04	plasmidfinder	CR942285	IncFII(pCoo)_1_pCoo_CR942285		E. coli
P0074	IncFII(pCoo)_1_pCoo	Inc	Incompatibility groups	IncF	1-262/262	99.62	96.56	plasmidfinder	CR942285	IncFII(pCoo)_1_pCoo_CR942285		E. coli
P0082	IncFII(pCoo)_1_pCoo	Inc	Incompatibility groups	IncF	1-262/262	99.62	96.56	plasmidfinder	CR942285	IncFII(pCoo)_1_pCoo_CR942285		E. coli
P0107	IncFII(pCoo)_1_pCoo	Inc	Incompatibility groups	IncF	1-262/262	100	99.62	plasmidfinder	CR942285	IncFII(pCoo)_1_pCoo_CR942285		E. coli
P1156	IncFII(pCoo)_1_pCoo	Inc	Incompatibility groups	IncF	1-262/262	99.62	96.56	plasmidfinder	CR942285	IncFII(pCoo)_1_pCoo_CR942285		E. coli
P0107	IncFII(pHN7A8)_1_pHN7A8	Inc	Incompatibility groups	IncF	1-260/260	100	98.08	plasmidfinder	JN232517	IncFII(pHN7A8)_1_pHN7A8_JN232517		E. coli
P0112	IncFII(pHN7A8)_1_pHN7A8	Inc	Incompatibility groups	IncF	1-260/260	100	98.08	plasmidfinder	JN232517	IncFII(pHN7A8)_1_pHN7A8_JN232517		E. coli
P0040	IncFII(pRSB107)_1_pRSB107	Inc	Incompatibility groups	IncF	1-261/261	100	100	plasmidfinder	AJ851089	IncFII(pRSB107)_1_pRSB107_AJ851089		E. coli
P0061	IncFII(pRSB107)_1_pRSB107	Inc	Incompatibility groups	IncF	1-261/261	100	100	plasmidfinder	AJ851089	IncFII(pRSB107)_1_pRSB107_AJ851089		E. coli
P0063	IncFII(pRSB107)_1_pRSB107	Inc	Incompatibility groups	IncF	1-261/261	100	100	plasmidfinder	AJ851089	IncFII(pRSB107)_1_pRSB107_AJ851089		E. coli
P0065	IncFII(pRSB107)_1_pRSB107	Inc	Incompatibility groups	IncF	1-261/261	100	100	plasmidfinder	AJ851089	IncFII(pRSB107)_1_pRSB107_AJ851089		E. coli
P0066	IncFII(pRSB107)_1_pRSB107	Inc	Incompatibility groups	IncF	1-261/261	100	100	plasmidfinder	AJ851089	IncFII(pRSB107)_1_pRSB107_AJ851089		E. coli
P0073	IncFII(pRSB107)_1_pRSB107	Inc	Incompatibility groups	IncF	1-261/261	100	100	plasmidfinder	AJ851089	IncFII(pRSB107)_1_pRSB107_AJ851089		E. coli
P0075	IncFII(pRSB107)_1_pRSB107	Inc	Incompatibility groups	IncF	1-261/261	100	100	plasmidfinder	AJ851089	IncFII(pRSB107)_1_pRSB107_AJ851089		E. coli
P0077	IncFII(pRSB107)_1_pRSB107	Inc	Incompatibility groups	IncF	1-261/261	100	100	plasmidfinder	AJ851089	IncFII(pRSB107)_1_pRSB107_AJ851089		E. coli
P0079	IncFII(pRSB107)_1_pRSB107	Inc	Incompatibility groups	IncF	1-261/261	100	100	plasmidfinder	AJ851089	IncFII(pRSB107)_1_pRSB107_AJ851089		E. coli
P0083	IncFII(pRSB107)_1_pRSB107	Inc	Incompatibility groups	IncF	1-261/261	100	100	plasmidfinder	AJ851089	IncFII(pRSB107)_1_pRSB107_AJ851089		E. coli
P0088	IncFII(pRSB107)_1_pRSB107	Inc	Incompatibility groups	IncF	1-261/261	100	100	plasmidfinder	AJ851089	IncFII(pRSB107)_1_pRSB107_AJ851089		E. coli
P0089	IncFII(pRSB107)_1_pRSB107	Inc	Incompatibility groups	IncF	1-261/261	100	100	plasmidfinder	AJ851089	IncFII(pRSB107)_1_pRSB107_AJ851089		E. coli
P0090	IncFII(pRSB107)_1_pRSB107	Inc	Incompatibility groups	IncF	1-261/261	100	100	plasmidfinder	AJ851089	IncFII(pRSB107)_1_pRSB107_AJ851089		E. coli
P0096	IncFII(pRSB107)_1_pRSB107	Inc	Incompatibility groups	IncF	1-261/261	100	100	plasmidfinder	AJ851089	IncFII(pRSB107)_1_pRSB107_AJ851089		E. coli
P0099	IncFII(pRSB107)_1_pRSB107	Inc	Incompatibility groups	IncF	1-261/261	100	100	plasmidfinder	AJ851089	IncFII(pRSB107)_1_pRSB107_AJ851089		E. coli
P0103	IncFII(pRSB107)_1_pRSB107	Inc	Incompatibility groups	IncF	1-261/261	100	100	plasmidfinder	AJ851089	IncFII(pRSB107)_1_pRSB107_AJ851089		E. coli
P0104	IncFII(pRSB107)_1_pRSB107	Inc	Incompatibility groups	IncF	1-261/261	100	100	plasmidfinder	AJ851089	IncFII(pRSB107)_1_pRSB107_AJ851089		E. coli
P0105	IncFII(pRSB107)_1_pRSB107	Inc	Incompatibility groups	IncF	1-261/261	100	100	plasmidfinder	AJ851089	IncFII(pRSB107)_1_pRSB107_AJ851089		E. coli
P0117	IncFII(pRSB107)_1_pRSB107	Inc	Incompatibility groups	IncF	1-261/261	100	100	plasmidfinder	AJ851089	IncFII(pRSB107)_1_pRSB107_AJ851089		E. coli
P0118	IncFII(pRSB107)_1_pRSB107	Inc	Incompatibility groups	IncF	1-261/261	100	100	plasmidfinder	AJ851089	IncFII(pRSB107)_1_pRSB107_AJ851089		E. coli
P0126	IncFII(pRSB107)_1_pRSB107	Inc	Incompatibility groups	IncF	1-261/261	100	100	plasmidfinder	AJ851089	IncFII(pRSB107)_1_pRSB107_AJ851089		E. coli
P0129	IncFII(pRSB107)_1_pRSB107	Inc	Incompatibility groups	IncF	1-261/261	100	100	plasmidfinder	AJ851089	IncFII(pRSB107)_1_pRSB107_AJ851089		E. coli
P0132	IncFII(pRSB107)_1_pRSB107	Inc	Incompatibility groups	IncF	1-261/261	100	100	plasmidfinder	AJ851089	IncFII(pRSB107)_1_pRSB107_AJ851089		E. coli
P0133	IncFII(pRSB107)_1_pRSB107	Inc	Incompatibility groups	IncF	1-261/261	100	100	plasmidfinder	AJ851089	IncFII(pRSB107)_1_pRSB107_AJ851089		E. coli
P0145	IncFII(pRSB107)_1_pRSB107	Inc	Incompatibility groups	IncF	1-261/261	100	100	plasmidfinder	AJ851089	IncFII(pRSB107)_1_pRSB107_AJ851089		E. coli
P0150	IncFII(pRSB107)_1_pRSB107	Inc	Incompatibility groups	IncF	1-261/261	100	100	plasmidfinder	AJ851089	IncFII(pRSB107)_1_pRSB107_AJ851089		E. coli
P0152	IncFII(pRSB107)_1_pRSB107	Inc	Incompatibility groups	IncF	1-261/261	100	100	plasmidfinder	AJ851089	IncFII(pRSB107)_1_pRSB107_AJ851089		E. coli
P0153	IncFII(pRSB107)_1_pRSB107	Inc	Incompatibility groups	IncF	1-261/261	100	100	plasmidfinder	AJ851089	IncFII(pRSB107)_1_pRSB107_AJ851089		E. coli
P0157	IncFII(pRSB107)_1_pRSB107	Inc	Incompatibility groups	IncF	1-261/261	100	96.18	plasmidfinder	AJ851089	IncFII(pRSB107)_1_pRSB107_AJ851089		E. coli
P0157	IncFII(pRSB107)_1_pRSB107	Inc	Incompatibility groups	IncF	1-261/261	100	100	plasmidfinder	AJ851089	IncFII(pRSB107)_1_pRSB107_AJ851089		E. coli
P0160	IncFII(pRSB107)_1_pRSB107	Inc	Incompatibility groups	IncF	1-261/261	100	96.18	plasmidfinder	AJ851089	IncFII(pRSB107)_1_pRSB107_AJ851089		E. coli
P0160	IncFII(pRSB107)_1_pRSB107	Inc	Incompatibility groups	IncF	1-261/261	100	100	plasmidfinder	AJ851089	IncFII(pRSB107)_1_pRSB107_AJ851089		E. coli
P0162	IncFII(pRSB107)_1_pRSB107	Inc	Incompatibility groups	IncF	1-261/261	100	96.18	plasmidfinder	AJ851089	IncFII(pRSB107)_1_pRSB107_AJ851089		E. coli
P0162	IncFII(pRSB107)_1_pRSB107	Inc	Incompatibility groups	IncF	1-261/261	100	100	plasmidfinder	AJ851089	IncFII(pRSB107)_1_pRSB107_AJ851089		E. coli
P0166	IncFII(pRSB107)_1_pRSB107	Inc	Incompatibility groups	IncF	1-261/261	100	100	plasmidfinder	AJ851089	IncFII(pRSB107)_1_pRSB107_AJ851089		E. coli
P0167	IncFII(pRSB107)_1_pRSB107	Inc	Incompatibility groups	IncF	1-261/261	100	100	plasmidfinder	AJ851089	IncFII(pRSB107)_1_pRSB107_AJ851089		E. coli
P0288	IncFII(pRSB107)_1_pRSB107	Inc	Incompatibility groups	IncF	1-261/261	100	100	plasmidfinder	AJ851089	IncFII(pRSB107)_1_pRSB107_AJ851089		E. coli
P0303	IncFII(pRSB107)_1_pRSB107	Inc	Incompatibility groups	IncF	1-261/261	100	100	plasmidfinder	AJ851089	IncFII(pRSB107)_1_pRSB107_AJ851089		E. coli
P0323	IncFII(pRSB107)_1_pRSB107	Inc	Incompatibility groups	IncF	1-261/261	100	100	plasmidfinder	AJ851089	IncFII(pRSB107)_1_pRSB107_AJ851089		E. coli
P0440	IncFII(pRSB107)_1_pRSB107	Inc	Incompatibility groups	IncF	1-261/261	100	100	plasmidfinder	AJ851089	IncFII(pRSB107)_1_pRSB107_AJ851089		E. coli
P0470	IncFII(pRSB107)_1_pRSB107	Inc	Incompatibility groups	IncF	1-261/261	100	100	plasmidfinder	AJ851089	IncFII(pRSB107)_1_pRSB107_AJ851089		E. coli
P0471	IncFII(pRSB107)_1_pRSB107	Inc	Incompatibility groups	IncF	1-261/261	100	100	plasmidfinder	AJ851089	IncFII(pRSB107)_1_pRSB107_AJ851089		E. coli
P0563	IncFII(pRSB107)_1_pRSB107	Inc	Incompatibility groups	IncF	1-261/261	100	100	plasmidfinder	AJ851089	IncFII(pRSB107)_1_pRSB107_AJ851089		E. coli
P0568	IncFII(pRSB107)_1_pRSB107	Inc	Incompatibility groups	IncF	1-261/261	100	100	plasmidfinder	AJ851089	IncFII(pRSB107)_1_pRSB107_AJ851089		E. coli
P0593	IncFII(pRSB107)_1_pRSB107	Inc	Incompatibility groups	IncF	1-261/261	100	100	plasmidfinder	AJ851089	IncFII(pRSB107)_1_pRSB107_AJ851089		E. coli
P0649	IncFII(pRSB107)_1_pRSB107	Inc	Incompatibility groups	IncF	1-261/261	100	96.18	plasmidfinder	AJ851089	IncFII(pRSB107)_1_pRSB107_AJ851089		E. coli
P0928	IncFII(pRSB107)_1_pRSB107	Inc	Incompatibility groups	IncF	1-261/261	100	100	plasmidfinder	AJ851089	IncFII(pRSB107)_1_pRSB107_AJ851089		E. coli
P0930	IncFII(pRSB107)_1_pRSB107	Inc	Incompatibility groups	IncF	1-261/261	100	100	plasmidfinder	AJ851089	IncFII(pRSB107)_1_pRSB107_AJ851089		E. coli
P0957	IncFII(pRSB107)_1_pRSB107	Inc	Incompatibility groups	IncF	1-261/261	100	100	plasmidfinder	AJ851089	IncFII(pRSB107)_1_pRSB107_AJ851089		E. coli
P1012	IncFII(pRSB107)_1_pRSB107	Inc	Incompatibility groups	IncF	1-261/261	100	100	plasmidfinder	AJ851089	IncFII(pRSB107)_1_pRSB107_AJ851089		E. coli
P1091	IncFII(pRSB107)_1_pRSB107	Inc	Incompatibility groups	IncF	1-261/261	100	100	plasmidfinder	AJ851089	IncFII(pRSB107)_1_pRSB107_AJ851089		E. coli
P1143	IncFII(pRSB107)_1_pRSB107	Inc	Incompatibility groups	IncF	1-261/261	100	100	plasmidfinder	AJ851089	IncFII(pRSB107)_1_pRSB107_AJ851089		E. coli
P1144	IncFII(pRSB107)_1_pRSB107	Inc	Incompatibility groups	IncF	1-261/261	100	100	plasmidfinder	AJ851089	IncFII(pRSB107)_1_pRSB107_AJ851089		E. coli
P1145	IncFII(pRSB107)_1_pRSB107	Inc	Incompatibility groups	IncF	1-261/261	100	100	plasmidfinder	AJ851089	IncFII(pRSB107)_1_pRSB107_AJ851089		E. coli
P1160	IncFII(pRSB107)_1_pRSB107	Inc	Incompatibility groups	IncF	1-261/261	100	100	plasmidfinder	AJ851089	IncFII(pRSB107)_1_pRSB107_AJ851089		E. coli
P1161	IncFII(pRSB107)_1_pRSB107	Inc	Incompatibility groups	IncF	1-261/261	100	100	plasmidfinder	AJ851089	IncFII(pRSB107)_1_pRSB107_AJ851089		E. coli
P1162	IncFII(pRSB107)_1_pRSB107	Inc	Incompatibility groups	IncF	1-261/261	100	100	plasmidfinder	AJ851089	IncFII(pRSB107)_1_pRSB107_AJ851089		E. coli
P1163	IncFII(pRSB107)_1_pRSB107	Inc	Incompatibility groups	IncF	1-261/261	100	100	plasmidfinder	AJ851089	IncFII(pRSB107)_1_pRSB107_AJ851089		E. coli
P1164	IncFII(pRSB107)_1_pRSB107	Inc	Incompatibility groups	IncF	1-261/261	100	100	plasmidfinder	AJ851089	IncFII(pRSB107)_1_pRSB107_AJ851089		E. coli
P1165	IncFII(pRSB107)_1_pRSB107	Inc	Incompatibility groups	IncF	1-261/261	100	100	plasmidfinder	AJ851089	IncFII(pRSB107)_1_pRSB107_AJ851089		E. coli
P1166	IncFII(pRSB107)_1_pRSB107	Inc	Incompatibility groups	IncF	1-261/261	100	100	plasmidfinder	AJ851089	IncFII(pRSB107)_1_pRSB107_AJ851089		E. coli
P1167	IncFII(pRSB107)_1_pRSB107	Inc	Incompatibility groups	IncF	1-261/261	100	100	plasmidfinder	AJ851089	IncFII(pRSB107)_1_pRSB107_AJ851089		E. coli
P1168	IncFII(pRSB107)_1_pRSB107	Inc	Incompatibility groups	IncF	1-261/261	100	100	plasmidfinder	AJ851089	IncFII(pRSB107)_1_pRSB107_AJ851089		E. coli
P1169	IncFII(pRSB107)_1_pRSB107	Inc	Incompatibility groups	IncF	1-261/261	100	100	plasmidfinder	AJ851089	IncFII(pRSB107)_1_pRSB107_AJ851089		E. coli
P1178	IncFII(pRSB107)_1_pRSB107	Inc	Incompatibility groups	IncF	1-261/261	100	100	plasmidfinder	AJ851089	IncFII(pRSB107)_1_pRSB107_AJ851089		E. coli
P1190	IncFII(pRSB107)_1_pRSB107	Inc	Incompatibility groups	IncF	1-261/261	100	100	plasmidfinder	AJ851089	IncFII(pRSB107)_1_pRSB107_AJ851089		E. coli
P1191	IncFII(pRSB107)_1_pRSB107	Inc	Incompatibility groups	IncF	1-261/261	100	100	plasmidfinder	AJ851089	IncFII(pRSB107)_1_pRSB107_AJ851089		E. coli
P1193	IncFII(pRSB107)_1_pRSB107	Inc	Incompatibility groups	IncF	1-261/261	100	100	plasmidfinder	AJ851089	IncFII(pRSB107)_1_pRSB107_AJ851089		E. coli
P1197	IncFII(pRSB107)_1_pRSB107	Inc	Incompatibility groups	IncF	1-261/261	100	100	plasmidfinder	AJ851089	IncFII(pRSB107)_1_pRSB107_AJ851089		E. coli
P1202	IncFII(pRSB107)_1_pRSB107	Inc	Incompatibility groups	IncF	1-261/261	100	100	plasmidfinder	AJ851089	IncFII(pRSB107)_1_pRSB107_AJ851089		E. coli
P1217	IncFII(pRSB107)_1_pRSB107	Inc	Incompatibility groups	IncF	1-261/261	100	100	plasmidfinder	AJ851089	IncFII(pRSB107)_1_pRSB107_AJ851089		E. coli
P1227	IncFII(pRSB107)_1_pRSB107	Inc	Incompatibility groups	IncF	1-261/261	100	100	plasmidfinder	AJ851089	IncFII(pRSB107)_1_pRSB107_AJ851089		E. coli
P0056	IncFII(Yp)_1_Yersenia	Inc	Incompatibility groups	IncF	1-230/230	100	99.56	plasmidfinder	CP000670	IncFII(Yp)_1_Yersenia_CP000670		E. coli
P0057	IncFII(Yp)_1_Yersenia	Inc	Incompatibility groups	IncF	1-230/230	100	99.56	plasmidfinder	CP000670	IncFII(Yp)_1_Yersenia_CP000670		E. coli
P0028	IncHI1B_1_pNDM-MAR	Inc	Incompatibility groups	IncH	1-570/570	100	99.47	plasmidfinder	JN420336	IncHI1B_1_pNDM-MAR_JN420336		K. pneumoniae
P0031	IncHI1B_1_pNDM-MAR	Inc	Incompatibility groups	IncH	1-570/570	100	99.83	plasmidfinder	JN420336	IncHI1B_1_pNDM-MAR_JN420336		K. pneumoniae
P0642	IncHI1B_1_pNDM-MAR	Inc	Incompatibility groups	IncH	1-570/570	100	100	plasmidfinder	JN420336	IncHI1B_1_pNDM-MAR_JN420336		K. pneumoniae
P1229	IncHI1B_1_pNDM-MAR	Inc	Incompatibility groups	IncH	1-570/570	100	100	plasmidfinder	JN420336	IncHI1B_1_pNDM-MAR_JN420336		K. pneumoniae
P0056	IncHI1A_1	Inc	Incompatibility groups	IncH	1-420/420	100	99.52	plasmidfinder	AF250878	IncHI1A_1__AF250878		E. coli
P0058	IncHI1A_1	Inc	Incompatibility groups	IncH	1-420/420	100	99.76	plasmidfinder	AF250878	IncHI1A_1__AF250878		E. coli
P0141	IncHI1A_1	Inc	Incompatibility groups	IncH	1-420/420	100	99.76	plasmidfinder	AF250878	IncHI1A_1__AF250878		E. coli
P0056	IncHI1B(R27)_1_R27	Inc	Incompatibility groups	IncH	1-540/540	100	100	plasmidfinder	AF250878	IncHI1B(R27)_1_R27_AF250878		E. coli
P0058	IncHI1B(R27)_1_R27	Inc	Incompatibility groups	IncH	1-540/540	100	100	plasmidfinder	AF250878	IncHI1B(R27)_1_R27_AF250878		E. coli
P0141	IncHI1B(R27)_1_R27	Inc	Incompatibility groups	IncH	1-540/540	100	100	plasmidfinder	AF250878	IncHI1B(R27)_1_R27_AF250878		E. coli
P0057	IncHI2_1	Inc	Incompatibility groups	IncH	1-327/327	100	100	plasmidfinder	BX664015	IncHI2_1__BX664015		E. coli
P0057	IncHI2A_1	Inc	Incompatibility groups	IncH	1-630/630	100	100	plasmidfinder	BX664015	IncHI2A_1__BX664015		E. coli
P0497	IncI1_1_Alpha	Inc	Incompatibility groups	IncI	1-142/142	100	97.89	plasmidfinder	AP005147	IncI1_1_Alpha_AP005147		K. pneumoniae
P0570	IncI1_1_Alpha	Inc	Incompatibility groups	IncI	1-142/142	100	99.3	plasmidfinder	AP005147	IncI1_1_Alpha_AP005147		K. pneumoniae
P0697	IncI1_1_Alpha	Inc	Incompatibility groups	IncI	1-142/142	100	97.89	plasmidfinder	AP005147	IncI1_1_Alpha_AP005147		K. pneumoniae
P0725	IncI1_1_Alpha	Inc	Incompatibility groups	IncI	1-142/142	100	97.89	plasmidfinder	AP005147	IncI1_1_Alpha_AP005147		K. pneumoniae
P0122	IncI_Gamma_1	Inc	Incompatibility groups	IncI	5-141/141	97.16	100	plasmidfinder	AP011954	IncI_Gamma_1_AP011954		E. coli
P0123	IncI_Gamma_1	Inc	Incompatibility groups	IncI	5-141/141	97.16	100	plasmidfinder	AP011954	IncI_Gamma_1_AP011954		E. coli
P0036	IncI1_1_Alpha	Inc	Incompatibility groups	IncI	1-142/142	100	100	plasmidfinder	AP005147	IncI1_1_Alpha_AP005147		E. coli
P0038	IncI1_1_Alpha	Inc	Incompatibility groups	IncI	1-142/142	100	99.3	plasmidfinder	AP005147	IncI1_1_Alpha_AP005147		E. coli
P0042	IncI1_1_Alpha	Inc	Incompatibility groups	IncI	1-142/142	100	99.3	plasmidfinder	AP005147	IncI1_1_Alpha_AP005147		E. coli
P0043	IncI1_1_Alpha	Inc	Incompatibility groups	IncI	1-142/142	100	100	plasmidfinder	AP005147	IncI1_1_Alpha_AP005147		E. coli
P0046	IncI1_1_Alpha	Inc	Incompatibility groups	IncI	1-142/142	100	99.3	plasmidfinder	AP005147	IncI1_1_Alpha_AP005147		E. coli
P0050	IncI1_1_Alpha	Inc	Incompatibility groups	IncI	1-142/142	100	100	plasmidfinder	AP005147	IncI1_1_Alpha_AP005147		E. coli
P0052	IncI1_1_Alpha	Inc	Incompatibility groups	IncI	1-142/142	100	100	plasmidfinder	AP005147	IncI1_1_Alpha_AP005147		E. coli
P0055	IncI1_1_Alpha	Inc	Incompatibility groups	IncI	1-142/142	100	100	plasmidfinder	AP005147	IncI1_1_Alpha_AP005147		E. coli
P0071	IncI1_1_Alpha	Inc	Incompatibility groups	IncI	1-142/142	100	99.3	plasmidfinder	AP005147	IncI1_1_Alpha_AP005147		E. coli
P0072	IncI1_1_Alpha	Inc	Incompatibility groups	IncI	1-142/142	100	100	plasmidfinder	AP005147	IncI1_1_Alpha_AP005147		E. coli
P0074	IncI1_1_Alpha	Inc	Incompatibility groups	IncI	1-142/142	100	100	plasmidfinder	AP005147	IncI1_1_Alpha_AP005147		E. coli
P0076	IncI1_1_Alpha	Inc	Incompatibility groups	IncI	1-142/142	100	97.89	plasmidfinder	AP005147	IncI1_1_Alpha_AP005147		E. coli
P0082	IncI1_1_Alpha	Inc	Incompatibility groups	IncI	1-142/142	100	100	plasmidfinder	AP005147	IncI1_1_Alpha_AP005147		E. coli
P0085	IncI1_1_Alpha	Inc	Incompatibility groups	IncI	1-142/142	100	99.3	plasmidfinder	AP005147	IncI1_1_Alpha_AP005147		E. coli
P0086	IncI1_1_Alpha	Inc	Incompatibility groups	IncI	1-142/142	100	99.3	plasmidfinder	AP005147	IncI1_1_Alpha_AP005147		E. coli
P0093	IncI1_1_Alpha	Inc	Incompatibility groups	IncI	1-142/142	100	99.3	plasmidfinder	AP005147	IncI1_1_Alpha_AP005147		E. coli
P0094	IncI1_1_Alpha	Inc	Incompatibility groups	IncI	1-142/142	100	99.3	plasmidfinder	AP005147	IncI1_1_Alpha_AP005147		E. coli
P0095	IncI1_1_Alpha	Inc	Incompatibility groups	IncI	1-142/142	100	99.3	plasmidfinder	AP005147	IncI1_1_Alpha_AP005147		E. coli
P0098	IncI1_1_Alpha	Inc	Incompatibility groups	IncI	1-142/142	100	99.3	plasmidfinder	AP005147	IncI1_1_Alpha_AP005147		E. coli
P0101	IncI1_1_Alpha	Inc	Incompatibility groups	IncI	1-142/142	100	99.3	plasmidfinder	AP005147	IncI1_1_Alpha_AP005147		E. coli
P0111	IncI1_1_Alpha	Inc	Incompatibility groups	IncI	1-142/142	100	100	plasmidfinder	AP005147	IncI1_1_Alpha_AP005147		E. coli
P0114	IncI1_1_Alpha	Inc	Incompatibility groups	IncI	1-142/142	100	100	plasmidfinder	AP005147	IncI1_1_Alpha_AP005147		E. coli
P0115	IncI1_1_Alpha	Inc	Incompatibility groups	IncI	1-142/142	100	100	plasmidfinder	AP005147	IncI1_1_Alpha_AP005147		E. coli
P0121	IncI1_1_Alpha	Inc	Incompatibility groups	IncI	1-142/142	100	99.3	plasmidfinder	AP005147	IncI1_1_Alpha_AP005147		E. coli
P0135	IncI1_1_Alpha	Inc	Incompatibility groups	IncI	1-142/142	100	99.3	plasmidfinder	AP005147	IncI1_1_Alpha_AP005147		E. coli
P0136	IncI1_1_Alpha	Inc	Incompatibility groups	IncI	1-142/142	100	99.3	plasmidfinder	AP005147	IncI1_1_Alpha_AP005147		E. coli
P0138	IncI1_1_Alpha	Inc	Incompatibility groups	IncI	1-142/142	100	100	plasmidfinder	AP005147	IncI1_1_Alpha_AP005147		E. coli
P0139	IncI1_1_Alpha	Inc	Incompatibility groups	IncI	1-142/142	100	100	plasmidfinder	AP005147	IncI1_1_Alpha_AP005147		E. coli
P0141	IncI1_1_Alpha	Inc	Incompatibility groups	IncI	1-142/142	100	99.3	plasmidfinder	AP005147	IncI1_1_Alpha_AP005147		E. coli
P0144	IncI1_1_Alpha	Inc	Incompatibility groups	IncI	1-142/142	100	100	plasmidfinder	AP005147	IncI1_1_Alpha_AP005147		E. coli
P0146	IncI1_1_Alpha	Inc	Incompatibility groups	IncI	1-142/142	100	100	plasmidfinder	AP005147	IncI1_1_Alpha_AP005147		E. coli
P0151	IncI1_1_Alpha	Inc	Incompatibility groups	IncI	1-142/142	100	99.3	plasmidfinder	AP005147	IncI1_1_Alpha_AP005147		E. coli
P0155	IncI1_1_Alpha	Inc	Incompatibility groups	IncI	1-142/142	100	100	plasmidfinder	AP005147	IncI1_1_Alpha_AP005147		E. coli
P0158	IncI1_1_Alpha	Inc	Incompatibility groups	IncI	1-142/142	100	100	plasmidfinder	AP005147	IncI1_1_Alpha_AP005147		E. coli
P0159	IncI1_1_Alpha	Inc	Incompatibility groups	IncI	1-142/142	100	100	plasmidfinder	AP005147	IncI1_1_Alpha_AP005147		E. coli
P0164	IncI1_1_Alpha	Inc	Incompatibility groups	IncI	1-142/142	100	99.3	plasmidfinder	AP005147	IncI1_1_Alpha_AP005147		E. coli
P0165	IncI1_1_Alpha	Inc	Incompatibility groups	IncI	1-142/142	100	100	plasmidfinder	AP005147	IncI1_1_Alpha_AP005147		E. coli
P0166	IncI1_1_Alpha	Inc	Incompatibility groups	IncI	1-142/142	100	97.89	plasmidfinder	AP005147	IncI1_1_Alpha_AP005147		E. coli
P0167	IncI1_1_Alpha	Inc	Incompatibility groups	IncI	1-142/142	100	97.89	plasmidfinder	AP005147	IncI1_1_Alpha_AP005147		E. coli
P0169	IncI1_1_Alpha	Inc	Incompatibility groups	IncI	1-142/142	100	100	plasmidfinder	AP005147	IncI1_1_Alpha_AP005147		E. coli
P0194	IncI1_1_Alpha	Inc	Incompatibility groups	IncI	1-142/142	100	100	plasmidfinder	AP005147	IncI1_1_Alpha_AP005147		E. coli
P0264	IncI1_1_Alpha	Inc	Incompatibility groups	IncI	1-142/142	100	99.3	plasmidfinder	AP005147	IncI1_1_Alpha_AP005147		E. coli
P0288	IncI1_1_Alpha	Inc	Incompatibility groups	IncI	1-142/142	100	97.89	plasmidfinder	AP005147	IncI1_1_Alpha_AP005147		E. coli
P0333	IncI1_1_Alpha	Inc	Incompatibility groups	IncI	1-142/142	100	99.3	plasmidfinder	AP005147	IncI1_1_Alpha_AP005147		E. coli
P0337	IncI1_1_Alpha	Inc	Incompatibility groups	IncI	1-142/142	100	97.89	plasmidfinder	AP005147	IncI1_1_Alpha_AP005147		E. coli
P0339	IncI1_1_Alpha	Inc	Incompatibility groups	IncI	1-142/142	100	100	plasmidfinder	AP005147	IncI1_1_Alpha_AP005147		E. coli
P0340	IncI1_1_Alpha	Inc	Incompatibility groups	IncI	1-142/142	100	100	plasmidfinder	AP005147	IncI1_1_Alpha_AP005147		E. coli
P0367	IncI1_1_Alpha	Inc	Incompatibility groups	IncI	1-142/142	100	97.89	plasmidfinder	AP005147	IncI1_1_Alpha_AP005147		E. coli
P0475	IncI1_1_Alpha	Inc	Incompatibility groups	IncI	1-142/142	100	97.89	plasmidfinder	AP005147	IncI1_1_Alpha_AP005147		E. coli
P0833	IncI1_1_Alpha	Inc	Incompatibility groups	IncI	1-142/142	100	100	plasmidfinder	AP005147	IncI1_1_Alpha_AP005147		E. coli
P0834	IncI1_1_Alpha	Inc	Incompatibility groups	IncI	1-142/142	100	97.89	plasmidfinder	AP005147	IncI1_1_Alpha_AP005147		E. coli
P0836	IncI1_1_Alpha	Inc	Incompatibility groups	IncI	1-142/142	100	100	plasmidfinder	AP005147	IncI1_1_Alpha_AP005147		E. coli
P0845	IncI1_1_Alpha	Inc	Incompatibility groups	IncI	1-142/142	100	100	plasmidfinder	AP005147	IncI1_1_Alpha_AP005147		E. coli
P0869	IncI1_1_Alpha	Inc	Incompatibility groups	IncI	1-142/142	100	100	plasmidfinder	AP005147	IncI1_1_Alpha_AP005147		E. coli
P0873	IncI1_1_Alpha	Inc	Incompatibility groups	IncI	1-142/142	100	97.89	plasmidfinder	AP005147	IncI1_1_Alpha_AP005147		E. coli
P0886	IncI1_1_Alpha	Inc	Incompatibility groups	IncI	1-142/142	97.18	95.07	plasmidfinder	AP005147	IncI1_1_Alpha_AP005147		E. coli
P0976	IncI1_1_Alpha	Inc	Incompatibility groups	IncI	1-142/142	100	100	plasmidfinder	AP005147	IncI1_1_Alpha_AP005147		E. coli
P1046	IncI1_1_Alpha	Inc	Incompatibility groups	IncI	1-142/142	100	97.89	plasmidfinder	AP005147	IncI1_1_Alpha_AP005147		E. coli
P1062	IncI1_1_Alpha	Inc	Incompatibility groups	IncI	1-142/142	100	100	plasmidfinder	AP005147	IncI1_1_Alpha_AP005147		E. coli
P1085	IncI1_1_Alpha	Inc	Incompatibility groups	IncI	1-142/142	100	97.89	plasmidfinder	AP005147	IncI1_1_Alpha_AP005147		E. coli
P1086	IncI1_1_Alpha	Inc	Incompatibility groups	IncI	1-142/142	100	97.89	plasmidfinder	AP005147	IncI1_1_Alpha_AP005147		E. coli
P1087	IncI1_1_Alpha	Inc	Incompatibility groups	IncI	1-142/142	100	97.89	plasmidfinder	AP005147	IncI1_1_Alpha_AP005147		E. coli
P1088	IncI1_1_Alpha	Inc	Incompatibility groups	IncI	1-142/142	100	97.89	plasmidfinder	AP005147	IncI1_1_Alpha_AP005147		E. coli
P1089	IncI1_1_Alpha	Inc	Incompatibility groups	IncI	1-142/142	100	97.89	plasmidfinder	AP005147	IncI1_1_Alpha_AP005147		E. coli
P1090	IncI1_1_Alpha	Inc	Incompatibility groups	IncI	1-142/142	100	100	plasmidfinder	AP005147	IncI1_1_Alpha_AP005147		E. coli
P1120	IncI1_1_Alpha	Inc	Incompatibility groups	IncI	1-142/142	100	100	plasmidfinder	AP005147	IncI1_1_Alpha_AP005147		E. coli
P1121	IncI1_1_Alpha	Inc	Incompatibility groups	IncI	1-142/142	100	100	plasmidfinder	AP005147	IncI1_1_Alpha_AP005147		E. coli
P1149	IncI1_1_Alpha	Inc	Incompatibility groups	IncI	1-142/142	100	99.3	plasmidfinder	AP005147	IncI1_1_Alpha_AP005147		E. coli
P1150	IncI1_1_Alpha	Inc	Incompatibility groups	IncI	1-142/142	100	99.3	plasmidfinder	AP005147	IncI1_1_Alpha_AP005147		E. coli
P1151	IncI1_1_Alpha	Inc	Incompatibility groups	IncI	1-142/142	100	99.3	plasmidfinder	AP005147	IncI1_1_Alpha_AP005147		E. coli
P1156	IncI1_1_Alpha	Inc	Incompatibility groups	IncI	1-142/142	100	100	plasmidfinder	AP005147	IncI1_1_Alpha_AP005147		E. coli
P1170	IncI1_1_Alpha	Inc	Incompatibility groups	IncI	1-142/142	100	100	plasmidfinder	AP005147	IncI1_1_Alpha_AP005147		E. coli
P1171	IncI1_1_Alpha	Inc	Incompatibility groups	IncI	1-142/142	100	100	plasmidfinder	AP005147	IncI1_1_Alpha_AP005147		E. coli
P1172	IncI1_1_Alpha	Inc	Incompatibility groups	IncI	1-142/142	100	100	plasmidfinder	AP005147	IncI1_1_Alpha_AP005147		E. coli
P1173	IncI1_1_Alpha	Inc	Incompatibility groups	IncI	1-142/142	100	100	plasmidfinder	AP005147	IncI1_1_Alpha_AP005147		E. coli
P1174	IncI1_1_Alpha	Inc	Incompatibility groups	IncI	1-142/142	100	100	plasmidfinder	AP005147	IncI1_1_Alpha_AP005147		E. coli
P1181	IncI1_1_Alpha	Inc	Incompatibility groups	IncI	1-142/142	100	99.3	plasmidfinder	AP005147	IncI1_1_Alpha_AP005147		E. coli
P1184	IncI1_1_Alpha	Inc	Incompatibility groups	IncI	1-142/142	100	99.3	plasmidfinder	AP005147	IncI1_1_Alpha_AP005147		E. coli
P1185	IncI1_1_Alpha	Inc	Incompatibility groups	IncI	1-142/142	100	99.3	plasmidfinder	AP005147	IncI1_1_Alpha_AP005147		E. coli
P1194	IncI1_1_Alpha	Inc	Incompatibility groups	IncI	1-142/142	100	100	plasmidfinder	AP005147	IncI1_1_Alpha_AP005147		E. coli
P1195	IncI1_1_Alpha	Inc	Incompatibility groups	IncI	1-142/142	100	100	plasmidfinder	AP005147	IncI1_1_Alpha_AP005147		E. coli
P1198	IncI1_1_Alpha	Inc	Incompatibility groups	IncI	1-142/142	100	99.3	plasmidfinder	AP005147	IncI1_1_Alpha_AP005147		E. coli
P1215	IncI1_1_Alpha	Inc	Incompatibility groups	IncI	1-142/142	100	99.3	plasmidfinder	AP005147	IncI1_1_Alpha_AP005147		E. coli
P1216	IncI1_1_Alpha	Inc	Incompatibility groups	IncI	1-142/142	100	99.3	plasmidfinder	AP005147	IncI1_1_Alpha_AP005147		E. coli
P0050	IncI2_1	Inc	Incompatibility groups	IncI	1-324/324	100	99.69	plasmidfinder	KP347127	IncI2_1__KP347127		E. coli
P0146	IncI2_1	Inc	Incompatibility groups	IncI	1-324/324	100	99.69	plasmidfinder	KP347127	IncI2_1__KP347127		E. coli
P0074	IncI2_1_Delta	Inc	Incompatibility groups	IncI	1-316/316	100	98.1	plasmidfinder	AP002527	IncI2_1_Delta_AP002527		E. coli
P0084	IncI2_1_Delta	Inc	Incompatibility groups	IncI	1-316/316	100	98.1	plasmidfinder	AP002527	IncI2_1_Delta_AP002527		E. coli
P0100	IncI2_1_Delta	Inc	Incompatibility groups	IncI	1-316/316	100	98.1	plasmidfinder	AP002527	IncI2_1_Delta_AP002527		E. coli
P0106	IncI2_1_Delta	Inc	Incompatibility groups	IncI	1-316/316	100	100	plasmidfinder	AP002527	IncI2_1_Delta_AP002527		E. coli
P0596	IncI2_1_Delta	Inc	Incompatibility groups	IncI	1-316/316	100	98.1	plasmidfinder	AP002527	IncI2_1_Delta_AP002527		E. coli
P0957	IncI2_1_Delta	Inc	Incompatibility groups	IncI	1-316/316	100	98.42	plasmidfinder	AP002527	IncI2_1_Delta_AP002527		E. coli
P1156	IncI2_1_Delta	Inc	Incompatibility groups	IncI	1-316/316	100	98.1	plasmidfinder	AP002527	IncI2_1_Delta_AP002527		E. coli
P1182	IncI2_1_Delta	Inc	Incompatibility groups	IncI	1-316/316	100	98.1	plasmidfinder	AP002527	IncI2_1_Delta_AP002527		E. coli
P1183	IncI2_1_Delta	Inc	Incompatibility groups	IncI	1-316/316	100	98.1	plasmidfinder	AP002527	IncI2_1_Delta_AP002527		E. coli
P1199	IncI2_1_Delta	Inc	Incompatibility groups	IncI	1-316/316	100	98.1	plasmidfinder	AP002527	IncI2_1_Delta_AP002527		E. coli
P1200	IncI2_1_Delta	Inc	Incompatibility groups	IncI	1-316/316	100	98.1	plasmidfinder	AP002527	IncI2_1_Delta_AP002527		E. coli
P1201	IncI2_1_Delta	Inc	Incompatibility groups	IncI	1-316/316	100	98.1	plasmidfinder	AP002527	IncI2_1_Delta_AP002527		E. coli
P1254	IncI2_1_Delta	Inc	Incompatibility groups	IncI	1-316/316	100	98.1	plasmidfinder	AP002527	IncI2_1_Delta_AP002527		E. coli
P0148	IncL/M_1	Inc	Incompatibility groups	IncL/M	1-664/664	100	100	plasmidfinder	AF550415	IncL/M_1__AF550415		E. coli
P0155	IncL/M_1	Inc	Incompatibility groups	IncL/M	1-664/664	100	100	plasmidfinder	AF550415	IncL/M_1__AF550415		E. coli
P0057	IncL/M(pMU407)_1_pMU407	Inc	Incompatibility groups	IncL/M	1-739/739	100	99.86	plasmidfinder	U27345	IncL/M(pMU407)_1_pMU407_U27345		E. coli
P1176	IncL/M(pOXA-48)_1_pOXA-48	Inc	Incompatibility groups	IncL/M	1-661/661	100	97.29	plasmidfinder	JN626286	IncL/M(pOXA-48)_1_pOXA-48_JN626286		E. coli
P0072	IncN_1	Inc	Incompatibility groups	IncN	1-514/514	100	99.22	plasmidfinder	AY046276	IncN_1__AY046276		E. coli
P0079	IncN_1	Inc	Incompatibility groups	IncN	1-514/514	100	100	plasmidfinder	AY046276	IncN_1__AY046276		E. coli
P0091	IncN_1	Inc	Incompatibility groups	IncN	1-514/514	100	100	plasmidfinder	AY046276	IncN_1__AY046276		E. coli
P0117	IncN_1	Inc	Incompatibility groups	IncN	1-514/514	100	100	plasmidfinder	AY046276	IncN_1__AY046276		E. coli
P0120	IncN_1	Inc	Incompatibility groups	IncN	1-514/514	100	100	plasmidfinder	AY046276	IncN_1__AY046276		E. coli
P0127	IncN_1	Inc	Incompatibility groups	IncN	1-514/514	100	100	plasmidfinder	AY046276	IncN_1__AY046276		E. coli
P0132	IncN_1	Inc	Incompatibility groups	IncN	1-514/514	100	99.61	plasmidfinder	AY046276	IncN_1__AY046276		E. coli
P0161	IncN_1	Inc	Incompatibility groups	IncN	1-514/514	100	100	plasmidfinder	AY046276	IncN_1__AY046276		E. coli
P0256	IncN_1	Inc	Incompatibility groups	IncN	1-514/514	100	99.61	plasmidfinder	AY046276	IncN_1__AY046276		E. coli
P0593	IncN_1	Inc	Incompatibility groups	IncN	1-514/514	100	100	plasmidfinder	AY046276	IncN_1__AY046276		E. coli
P0917	IncN_1	Inc	Incompatibility groups	IncN	1-514/514	100	99.61	plasmidfinder	AY046276	IncN_1__AY046276		E. coli
P0918	IncN_1	Inc	Incompatibility groups	IncN	1-514/514	100	99.61	plasmidfinder	AY046276	IncN_1__AY046276		E. coli
P0919	IncN_1	Inc	Incompatibility groups	IncN	1-514/514	100	99.61	plasmidfinder	AY046276	IncN_1__AY046276		E. coli
P0967	IncN_1	Inc	Incompatibility groups	IncN	1-514/514	100	99.81	plasmidfinder	AY046276	IncN_1__AY046276		E. coli
P1172	IncN_1	Inc	Incompatibility groups	IncN	1-514/514	100	99.22	plasmidfinder	AY046276	IncN_1__AY046276		E. coli
P1173	IncN_1	Inc	Incompatibility groups	IncN	1-514/514	100	99.22	plasmidfinder	AY046276	IncN_1__AY046276		E. coli
P1174	IncN_1	Inc	Incompatibility groups	IncN	1-514/514	100	99.22	plasmidfinder	AY046276	IncN_1__AY046276		E. coli
P1179	IncN_1	Inc	Incompatibility groups	IncN	1-514/514	100	100	plasmidfinder	AY046276	IncN_1__AY046276		E. coli
P1180	IncN_1	Inc	Incompatibility groups	IncN	1-514/514	100	100	plasmidfinder	AY046276	IncN_1__AY046276		E. coli
P1195	IncN_1	Inc	Incompatibility groups	IncN	1-514/514	100	99.22	plasmidfinder	AY046276	IncN_1__AY046276		E. coli
P1197	IncN_1	Inc	Incompatibility groups	IncN	1-514/514	100	100	plasmidfinder	AY046276	IncN_1__AY046276		E. coli
P0046	IncP1_3	Inc	Incompatibility groups	IncP	1-699/745	93.29	86.77	plasmidfinder	KX377410	IncP1_3__KX377410		E. coli
P0028	IncR_1	Inc	Incompatibility groups	IncR	1-251/251	100	99.6	plasmidfinder	DQ449578	IncR_1__DQ449578		K. pneumoniae
P0031	IncR_1	Inc	Incompatibility groups	IncR	1-251/251	100	99.6	plasmidfinder	DQ449578	IncR_1__DQ449578		K. pneumoniae
P0495	IncR_1	Inc	Incompatibility groups	IncR	1-251/251	100	100	plasmidfinder	DQ449578	IncR_1__DQ449578		K. pneumoniae
P0093	IncR_1	Inc	Incompatibility groups	IncR	1-251/251	100	100	plasmidfinder	DQ449578	IncR_1__DQ449578		E. coli
P0094	IncR_1	Inc	Incompatibility groups	IncR	1-251/251	100	100	plasmidfinder	DQ449578	IncR_1__DQ449578		E. coli
P0101	IncR_1	Inc	Incompatibility groups	IncR	1-251/251	100	100	plasmidfinder	DQ449578	IncR_1__DQ449578		E. coli
P0649	IncR_1	Inc	Incompatibility groups	IncR	1-251/251	100	100	plasmidfinder	DQ449578	IncR_1__DQ449578		E. coli
P0917	IncR_1	Inc	Incompatibility groups	IncR	1-251/251	100	100	plasmidfinder	DQ449578	IncR_1__DQ449578		E. coli
P1184	IncR_1	Inc	Incompatibility groups	IncR	1-251/251	100	100	plasmidfinder	DQ449578	IncR_1__DQ449578		E. coli
P1185	IncR_1	Inc	Incompatibility groups	IncR	1-251/251	100	100	plasmidfinder	DQ449578	IncR_1__DQ449578		E. coli
P1216	IncR_1	Inc	Incompatibility groups	IncR	1-251/251	100	100	plasmidfinder	DQ449578	IncR_1__DQ449578		E. coli
P0042	IncX1_1	Inc	Incompatibility groups	IncX	1-374/374	100	98.93	plasmidfinder	EU370913	IncX1_1__EU370913		E. coli
P0057	IncX1_1	Inc	Incompatibility groups	IncX	1-374/374	100	98.93	plasmidfinder	EU370913	IncX1_1__EU370913		E. coli
P0084	IncX1_1	Inc	Incompatibility groups	IncX	1-374/374	100	98.4	plasmidfinder	EU370913	IncX1_1__EU370913		E. coli
P0092	IncX1_1	Inc	Incompatibility groups	IncX	1-374/374	100	98.66	plasmidfinder	EU370913	IncX1_1__EU370913		E. coli
P0093	IncX1_1	Inc	Incompatibility groups	IncX	1-374/374	100	98.93	plasmidfinder	EU370913	IncX1_1__EU370913		E. coli
P0094	IncX1_1	Inc	Incompatibility groups	IncX	1-374/374	100	98.93	plasmidfinder	EU370913	IncX1_1__EU370913		E. coli
P0095	IncX1_1	Inc	Incompatibility groups	IncX	1-374/374	100	98.93	plasmidfinder	EU370913	IncX1_1__EU370913		E. coli
P0100	IncX1_1	Inc	Incompatibility groups	IncX	1-374/374	100	98.4	plasmidfinder	EU370913	IncX1_1__EU370913		E. coli
P0101	IncX1_1	Inc	Incompatibility groups	IncX	1-374/374	100	98.93	plasmidfinder	EU370913	IncX1_1__EU370913		E. coli
P0596	IncX1_1	Inc	Incompatibility groups	IncX	1-374/374	100	98.4	plasmidfinder	EU370913	IncX1_1__EU370913		E. coli
P1182	IncX1_1	Inc	Incompatibility groups	IncX	1-374/374	100	98.4	plasmidfinder	EU370913	IncX1_1__EU370913		E. coli
P1183	IncX1_1	Inc	Incompatibility groups	IncX	1-374/374	100	98.4	plasmidfinder	EU370913	IncX1_1__EU370913		E. coli
P1184	IncX1_1	Inc	Incompatibility groups	IncX	1-374/374	100	98.93	plasmidfinder	EU370913	IncX1_1__EU370913		E. coli
P1185	IncX1_1	Inc	Incompatibility groups	IncX	1-374/374	100	98.93	plasmidfinder	EU370913	IncX1_1__EU370913		E. coli
P1199	IncX1_1	Inc	Incompatibility groups	IncX	1-374/374	100	98.4	plasmidfinder	EU370913	IncX1_1__EU370913		E. coli
P1200	IncX1_1	Inc	Incompatibility groups	IncX	1-374/374	100	98.4	plasmidfinder	EU370913	IncX1_1__EU370913		E. coli
P1201	IncX1_1	Inc	Incompatibility groups	IncX	1-374/374	100	98.4	plasmidfinder	EU370913	IncX1_1__EU370913		E. coli
P1216	IncX1_1	Inc	Incompatibility groups	IncX	1-374/374	100	98.93	plasmidfinder	EU370913	IncX1_1__EU370913		E. coli
P1254	IncX1_1	Inc	Incompatibility groups	IncX	1-374/374	100	98.4	plasmidfinder	EU370913	IncX1_1__EU370913		E. coli
P0039	IncX3_1	Inc	Incompatibility groups	IncX	1-374/374	100	100	plasmidfinder	JN247852	IncX3_1__JN247852		E. coli
P0042	IncX3_1	Inc	Incompatibility groups	IncX	37-374/374	90.37	80.17	plasmidfinder	JN247852	IncX3_1__JN247852		E. coli
P0057	IncX3_1	Inc	Incompatibility groups	IncX	37-374/374	90.37	80.17	plasmidfinder	JN247852	IncX3_1__JN247852		E. coli
P0062	IncX3_1	Inc	Incompatibility groups	IncX	1-374/374	100	100	plasmidfinder	JN247852	IncX3_1__JN247852		E. coli
P0084	IncX3_1	Inc	Incompatibility groups	IncX	37-374/374	90.37	80.47	plasmidfinder	JN247852	IncX3_1__JN247852		E. coli
P0093	IncX3_1	Inc	Incompatibility groups	IncX	37-374/374	90.37	80.17	plasmidfinder	JN247852	IncX3_1__JN247852		E. coli
P0094	IncX3_1	Inc	Incompatibility groups	IncX	37-374/374	90.37	80.17	plasmidfinder	JN247852	IncX3_1__JN247852		E. coli
P0095	IncX3_1	Inc	Incompatibility groups	IncX	37-374/374	90.37	80.17	plasmidfinder	JN247852	IncX3_1__JN247852		E. coli
P0100	IncX3_1	Inc	Incompatibility groups	IncX	37-374/374	90.37	80.47	plasmidfinder	JN247852	IncX3_1__JN247852		E. coli
P0101	IncX3_1	Inc	Incompatibility groups	IncX	37-374/374	90.37	80.17	plasmidfinder	JN247852	IncX3_1__JN247852		E. coli
P0254	IncX3_1	Inc	Incompatibility groups	IncX	1-374/374	100	100	plasmidfinder	JN247852	IncX3_1__JN247852		E. coli
P0273	IncX3_1	Inc	Incompatibility groups	IncX	1-374/374	100	100	plasmidfinder	JN247852	IncX3_1__JN247852		E. coli
P0596	IncX3_1	Inc	Incompatibility groups	IncX	37-374/374	90.37	80.47	plasmidfinder	JN247852	IncX3_1__JN247852		E. coli
P1175	IncX3_1	Inc	Incompatibility groups	IncX	1-374/374	100	100	plasmidfinder	JN247852	IncX3_1__JN247852		E. coli
P1182	IncX3_1	Inc	Incompatibility groups	IncX	37-374/374	90.37	80.47	plasmidfinder	JN247852	IncX3_1__JN247852		E. coli
P1183	IncX3_1	Inc	Incompatibility groups	IncX	37-374/374	90.37	80.47	plasmidfinder	JN247852	IncX3_1__JN247852		E. coli
P1184	IncX3_1	Inc	Incompatibility groups	IncX	37-374/374	90.37	80.17	plasmidfinder	JN247852	IncX3_1__JN247852		E. coli
P1185	IncX3_1	Inc	Incompatibility groups	IncX	37-374/374	90.37	80.17	plasmidfinder	JN247852	IncX3_1__JN247852		E. coli
P1199	IncX3_1	Inc	Incompatibility groups	IncX	37-374/374	90.37	80.47	plasmidfinder	JN247852	IncX3_1__JN247852		E. coli
P1200	IncX3_1	Inc	Incompatibility groups	IncX	37-374/374	90.37	80.47	plasmidfinder	JN247852	IncX3_1__JN247852		E. coli
P1201	IncX3_1	Inc	Incompatibility groups	IncX	37-374/374	90.37	80.47	plasmidfinder	JN247852	IncX3_1__JN247852		E. coli
P1216	IncX3_1	Inc	Incompatibility groups	IncX	37-374/374	90.37	80.17	plasmidfinder	JN247852	IncX3_1__JN247852		E. coli
P1254	IncX3_1	Inc	Incompatibility groups	IncX	37-374/374	90.37	80.47	plasmidfinder	JN247852	IncX3_1__JN247852		E. coli
P0097	IncX4_1	Inc	Incompatibility groups	IncX	1-374/374	100	100	plasmidfinder	CP002895	IncX4_1__CP002895		E. coli
P0111	IncX4_1	Inc	Incompatibility groups	IncX	1-374/374	100	100	plasmidfinder	CP002895	IncX4_1__CP002895		E. coli
P0144	IncX4_1	Inc	Incompatibility groups	IncX	1-374/374	100	100	plasmidfinder	CP002895	IncX4_1__CP002895		E. coli
P0166	IncX4_1	Inc	Incompatibility groups	IncX	1-374/374	100	100	plasmidfinder	CP002895	IncX4_1__CP002895		E. coli
P0167	IncX4_1	Inc	Incompatibility groups	IncX	1-374/374	100	100	plasmidfinder	CP002895	IncX4_1__CP002895		E. coli
P0169	IncX4_1	Inc	Incompatibility groups	IncX	1-374/374	100	100	plasmidfinder	CP002895	IncX4_1__CP002895		E. coli
P0845	IncX4_1	Inc	Incompatibility groups	IncX	1-374/374	100	100	plasmidfinder	CP002895	IncX4_1__CP002895		E. coli
P0873	IncX4_1	Inc	Incompatibility groups	IncX	1-374/374	100	100	plasmidfinder	CP002895	IncX4_1__CP002895		E. coli
P0050	IncX4_2	Inc	Incompatibility groups	IncX	1-712/712	100	98.88	plasmidfinder	FN543504	IncX4_2__FN543504		E. coli
P0093	IncX4_2	Inc	Incompatibility groups	IncX	1-712/712	100	98.6	plasmidfinder	FN543504	IncX4_2__FN543504		E. coli
P0094	IncX4_2	Inc	Incompatibility groups	IncX	1-712/712	100	98.6	plasmidfinder	FN543504	IncX4_2__FN543504		E. coli
P0095	IncX4_2	Inc	Incompatibility groups	IncX	1-712/712	100	98.6	plasmidfinder	FN543504	IncX4_2__FN543504		E. coli
P0101	IncX4_2	Inc	Incompatibility groups	IncX	1-712/712	100	98.6	plasmidfinder	FN543504	IncX4_2__FN543504		E. coli
P0146	IncX4_2	Inc	Incompatibility groups	IncX	1-712/712	100	98.88	plasmidfinder	FN543504	IncX4_2__FN543504		E. coli
P0323	IncX4_2	Inc	Incompatibility groups	IncX	1-712/712	100	98.88	plasmidfinder	FN543504	IncX4_2__FN543504		E. coli
P1176	IncX4_2	Inc	Incompatibility groups	IncX	1-712/712	100	99.86	plasmidfinder	FN543504	IncX4_2__FN543504		E. coli
P1184	IncX4_2	Inc	Incompatibility groups	IncX	1-712/712	100	98.6	plasmidfinder	FN543504	IncX4_2__FN543504		E. coli
P1185	IncX4_2	Inc	Incompatibility groups	IncX	1-712/712	100	98.6	plasmidfinder	FN543504	IncX4_2__FN543504		E. coli
P1216	IncX4_2	Inc	Incompatibility groups	IncX	1-712/712	100	98.6	plasmidfinder	FN543504	IncX4_2__FN543504		E. coli
P0042	IncY_1	Inc	Incompatibility groups	IncY	1-765/765	100	99.74	plasmidfinder	K02380	IncY_1__K02380		E. coli
P0057	IncY_1	Inc	Incompatibility groups	IncY	1-765/765	100	98.82	plasmidfinder	K02380	IncY_1__K02380		E. coli
P0059	IncY_1	Inc	Incompatibility groups	IncY	1-765/765	100	98.82	plasmidfinder	K02380	IncY_1__K02380		E. coli
P0073	IncY_1	Inc	Incompatibility groups	IncY	1-765/765	100	99.74	plasmidfinder	K02380	IncY_1__K02380		E. coli
P0077	IncY_1	Inc	Incompatibility groups	IncY	1-765/765	100	99.74	plasmidfinder	K02380	IncY_1__K02380		E. coli
P0109	IncY_1	Inc	Incompatibility groups	IncY	1-765/765	100	100	plasmidfinder	K02380	IncY_1__K02380		E. coli
P0112	IncY_1	Inc	Incompatibility groups	IncY	1-765/765	100	98.82	plasmidfinder	K02380	IncY_1__K02380		E. coli
P0124	IncY_1	Inc	Incompatibility groups	IncY	1-765/765	100	99.87	plasmidfinder	K02380	IncY_1__K02380		E. coli
P0125	IncY_1	Inc	Incompatibility groups	IncY	1-765/765	100	98.82	plasmidfinder	K02380	IncY_1__K02380		E. coli
P0142	IncY_1	Inc	Incompatibility groups	IncY	1-765/765	100	99.87	plasmidfinder	K02380	IncY_1__K02380		E. coli
P0149	IncY_1	Inc	Incompatibility groups	IncY	1-765/765	100	100	plasmidfinder	K02380	IncY_1__K02380		E. coli
P0161	IncY_1	Inc	Incompatibility groups	IncY	1-765/765	100	100	plasmidfinder	K02380	IncY_1__K02380		E. coli
P0333	IncY_1	Inc	Incompatibility groups	IncY	1-765/765	100	98.95	plasmidfinder	K02380	IncY_1__K02380		E. coli
P0339	IncY_1	Inc	Incompatibility groups	IncY	1-765/765	100	98.82	plasmidfinder	K02380	IncY_1__K02380		E. coli
P0340	IncY_1	Inc	Incompatibility groups	IncY	1-765/765	100	98.82	plasmidfinder	K02380	IncY_1__K02380		E. coli
P0568	IncY_1	Inc	Incompatibility groups	IncY	1-765/765	100	99.87	plasmidfinder	K02380	IncY_1__K02380		E. coli
P0652	IncY_1	Inc	Incompatibility groups	IncY	1-765/765	100	100	plasmidfinder	K02380	IncY_1__K02380		E. coli
P0836	IncY_1	Inc	Incompatibility groups	IncY	1-765/765	100	99.87	plasmidfinder	K02380	IncY_1__K02380		E. coli
P1120	IncY_1	Inc	Incompatibility groups	IncY	1-765/765	100	98.82	plasmidfinder	K02380	IncY_1__K02380		E. coli
P1196	IncY_1	Inc	Incompatibility groups	IncY	1-765/765	100	98.82	plasmidfinder	K02380	IncY_1__K02380		E. coli
P1227	IncY_1	Inc	Incompatibility groups	IncY	1-765/765	100	99.87	plasmidfinder	K02380	IncY_1__K02380		E. coli

## Sheet: bla
ISOLATE	GENE	CLASS	heatmap_classification	BLA_GROUP	COVERAGE	PERCENT_COVERAGE	PERCENT_IDENTITY	DATABASE	ACCESSION	PRODUCT	RESISTANCE	SPECIES
P0649	blaCMY-16_1	Other beta-lactams	Other betalactamases	other bla genes	1-1146/1146	100	99.91	resfinder	AJ781421	blaCMY-16	Amoxicillin;Amoxicillin+Clavulanic_acid;Ampicillin;Ampicillin+Clavulanic_acid;Cefotaxime;Cefoxitin;Ceftazidime;Piperacillin;Piperacillin+Tazobactam;Ticarcillin;Ticarcillin+Clavulanic_acid	E. coli
P0039	blaCMY-2_1	Other beta-lactams	Other betalactamases	other bla genes	1-1146/1146	100	100	resfinder	X91840	blaCMY-2	Amoxicillin;Amoxicillin+Clavulanic_acid;Ampicillin;Ampicillin+Clavulanic_acid;Cefotaxime;Cefoxitin;Ceftazidime;Piperacillin;Piperacillin+Tazobactam;Ticarcillin;Ticarcillin+Clavulanic_acid	E. coli
P0062	blaCMY-2_1	Other beta-lactams	Other betalactamases	other bla genes	1-1146/1146	100	100	resfinder	X91840	blaCMY-2	Amoxicillin;Amoxicillin+Clavulanic_acid;Ampicillin;Ampicillin+Clavulanic_acid;Cefotaxime;Cefoxitin;Ceftazidime;Piperacillin;Piperacillin+Tazobactam;Ticarcillin;Ticarcillin+Clavulanic_acid	E. coli
P0254	blaCMY-2_1	Other beta-lactams	Other betalactamases	other bla genes	1-1146/1146	100	100	resfinder	X91840	blaCMY-2	Amoxicillin;Amoxicillin+Clavulanic_acid;Ampicillin;Ampicillin+Clavulanic_acid;Cefotaxime;Cefoxitin;Ceftazidime;Piperacillin;Piperacillin+Tazobactam;Ticarcillin;Ticarcillin+Clavulanic_acid	E. coli
P0273	blaCMY-2_1	Other beta-lactams	Other betalactamases	other bla genes	1-1146/1146	100	100	resfinder	X91840	blaCMY-2	Amoxicillin;Amoxicillin+Clavulanic_acid;Ampicillin;Ampicillin+Clavulanic_acid;Cefotaxime;Cefoxitin;Ceftazidime;Piperacillin;Piperacillin+Tazobactam;Ticarcillin;Ticarcillin+Clavulanic_acid	E. coli
P1175	blaCMY-2_1	Other beta-lactams	Other betalactamases	other bla genes	1-1146/1146	100	100	resfinder	X91840	blaCMY-2	Amoxicillin;Amoxicillin+Clavulanic_acid;Ampicillin;Ampicillin+Clavulanic_acid;Cefotaxime;Cefoxitin;Ceftazidime;Piperacillin;Piperacillin+Tazobactam;Ticarcillin;Ticarcillin+Clavulanic_acid	E. coli
P0122	blaCMY-42_1	Other beta-lactams	Other betalactamases	other bla genes	1-1146/1146	100	100	resfinder	HM146927	blaCMY-42	Amoxicillin;Amoxicillin+Clavulanic_acid;Ampicillin;Ampicillin+Clavulanic_acid;Cefotaxime;Cefoxitin;Ceftazidime;Piperacillin;Piperacillin+Tazobactam;Ticarcillin;Ticarcillin+Clavulanic_acid	E. coli
P0123	blaCMY-42_1	Other beta-lactams	Other betalactamases	other bla genes	1-1146/1146	100	100	resfinder	HM146927	blaCMY-42	Amoxicillin;Amoxicillin+Clavulanic_acid;Ampicillin;Ampicillin+Clavulanic_acid;Cefotaxime;Cefoxitin;Ceftazidime;Piperacillin;Piperacillin+Tazobactam;Ticarcillin;Ticarcillin+Clavulanic_acid	E. coli
P0497	blaCTX-M-1_1	ESBL	ESBL	blaCTX-M-1 group	1-876/876	100	100	resfinder	DQ915955	blaCTX-M-1	Amoxicillin;Ampicillin;Aztreonam;Cefepime;Cefotaxime;Ceftazidime;Ceftriaxone;Piperacillin;Ticarcillin	K. pneumoniae
P0570	blaCTX-M-1_1	ESBL	ESBL	blaCTX-M-1 group	1-876/876	100	100	resfinder	DQ915955	blaCTX-M-1	Amoxicillin;Ampicillin;Aztreonam;Cefepime;Cefotaxime;Ceftazidime;Ceftriaxone;Piperacillin;Ticarcillin	K. pneumoniae
P0697	blaCTX-M-1_1	ESBL	ESBL	blaCTX-M-1 group	1-876/876	100	100	resfinder	DQ915955	blaCTX-M-1	Amoxicillin;Ampicillin;Aztreonam;Cefepime;Cefotaxime;Ceftazidime;Ceftriaxone;Piperacillin;Ticarcillin	K. pneumoniae
P0725	blaCTX-M-1_1	ESBL	ESBL	blaCTX-M-1 group	1-876/876	100	100	resfinder	DQ915955	blaCTX-M-1	Amoxicillin;Ampicillin;Aztreonam;Cefepime;Cefotaxime;Ceftazidime;Ceftriaxone;Piperacillin;Ticarcillin	K. pneumoniae
P0038	blaCTX-M-1_1	ESBL	ESBL	blaCTX-M-1 group	1-876/876	100	100	resfinder	DQ915955	blaCTX-M-1	Amoxicillin;Ampicillin;Aztreonam;Cefepime;Cefotaxime;Ceftazidime;Ceftriaxone;Piperacillin;Ticarcillin	E. coli
P0042	blaCTX-M-1_1	ESBL	ESBL	blaCTX-M-1 group	1-876/876	100	100	resfinder	DQ915955	blaCTX-M-1	Amoxicillin;Ampicillin;Aztreonam;Cefepime;Cefotaxime;Ceftazidime;Ceftriaxone;Piperacillin;Ticarcillin	E. coli
P0046	blaCTX-M-1_1	ESBL	ESBL	blaCTX-M-1 group	1-876/876	100	100	resfinder	DQ915955	blaCTX-M-1	Amoxicillin;Ampicillin;Aztreonam;Cefepime;Cefotaxime;Ceftazidime;Ceftriaxone;Piperacillin;Ticarcillin	E. coli
P0056	blaCTX-M-1_1	ESBL	ESBL	blaCTX-M-1 group	1-876/876	100	100	resfinder	DQ915955	blaCTX-M-1	Amoxicillin;Ampicillin;Aztreonam;Cefepime;Cefotaxime;Ceftazidime;Ceftriaxone;Piperacillin;Ticarcillin	E. coli
P0058	blaCTX-M-1_1	ESBL	ESBL	blaCTX-M-1 group	1-876/876	100	100	resfinder	DQ915955	blaCTX-M-1	Amoxicillin;Ampicillin;Aztreonam;Cefepime;Cefotaxime;Ceftazidime;Ceftriaxone;Piperacillin;Ticarcillin	E. coli
P0071	blaCTX-M-1_1	ESBL	ESBL	blaCTX-M-1 group	1-876/876	100	100	resfinder	DQ915955	blaCTX-M-1	Amoxicillin;Ampicillin;Aztreonam;Cefepime;Cefotaxime;Ceftazidime;Ceftriaxone;Piperacillin;Ticarcillin	E. coli
P0076	blaCTX-M-1_1	ESBL	ESBL	blaCTX-M-1 group	1-876/876	100	100	resfinder	DQ915955	blaCTX-M-1	Amoxicillin;Ampicillin;Aztreonam;Cefepime;Cefotaxime;Ceftazidime;Ceftriaxone;Piperacillin;Ticarcillin	E. coli
P0084	blaCTX-M-1_1	ESBL	ESBL	blaCTX-M-1 group	1-876/876	100	100	resfinder	DQ915955	blaCTX-M-1	Amoxicillin;Ampicillin;Aztreonam;Cefepime;Cefotaxime;Ceftazidime;Ceftriaxone;Piperacillin;Ticarcillin	E. coli
P0085	blaCTX-M-1_1	ESBL	ESBL	blaCTX-M-1 group	1-876/876	100	100	resfinder	DQ915955	blaCTX-M-1	Amoxicillin;Ampicillin;Aztreonam;Cefepime;Cefotaxime;Ceftazidime;Ceftriaxone;Piperacillin;Ticarcillin	E. coli
P0086	blaCTX-M-1_1	ESBL	ESBL	blaCTX-M-1 group	1-876/876	100	100	resfinder	DQ915955	blaCTX-M-1	Amoxicillin;Ampicillin;Aztreonam;Cefepime;Cefotaxime;Ceftazidime;Ceftriaxone;Piperacillin;Ticarcillin	E. coli
P0091	blaCTX-M-1_1	ESBL	ESBL	blaCTX-M-1 group	1-876/876	100	100	resfinder	DQ915955	blaCTX-M-1	Amoxicillin;Ampicillin;Aztreonam;Cefepime;Cefotaxime;Ceftazidime;Ceftriaxone;Piperacillin;Ticarcillin	E. coli
P0098	blaCTX-M-1_1	ESBL	ESBL	blaCTX-M-1 group	1-876/876	100	99.89	resfinder	DQ915955	blaCTX-M-1	Amoxicillin;Ampicillin;Aztreonam;Cefepime;Cefotaxime;Ceftazidime;Ceftriaxone;Piperacillin;Ticarcillin	E. coli
P0100	blaCTX-M-1_1	ESBL	ESBL	blaCTX-M-1 group	1-876/876	100	100	resfinder	DQ915955	blaCTX-M-1	Amoxicillin;Ampicillin;Aztreonam;Cefepime;Cefotaxime;Ceftazidime;Ceftriaxone;Piperacillin;Ticarcillin	E. coli
P0120	blaCTX-M-1_1	ESBL	ESBL	blaCTX-M-1 group	1-876/876	100	100	resfinder	DQ915955	blaCTX-M-1	Amoxicillin;Ampicillin;Aztreonam;Cefepime;Cefotaxime;Ceftazidime;Ceftriaxone;Piperacillin;Ticarcillin	E. coli
P0121	blaCTX-M-1_1	ESBL	ESBL	blaCTX-M-1 group	1-876/876	100	99.89	resfinder	DQ915955	blaCTX-M-1	Amoxicillin;Ampicillin;Aztreonam;Cefepime;Cefotaxime;Ceftazidime;Ceftriaxone;Piperacillin;Ticarcillin	E. coli
P0127	blaCTX-M-1_1	ESBL	ESBL	blaCTX-M-1 group	1-876/876	100	100	resfinder	DQ915955	blaCTX-M-1	Amoxicillin;Ampicillin;Aztreonam;Cefepime;Cefotaxime;Ceftazidime;Ceftriaxone;Piperacillin;Ticarcillin	E. coli
P0135	blaCTX-M-1_1	ESBL	ESBL	blaCTX-M-1 group	1-876/876	100	100	resfinder	DQ915955	blaCTX-M-1	Amoxicillin;Ampicillin;Aztreonam;Cefepime;Cefotaxime;Ceftazidime;Ceftriaxone;Piperacillin;Ticarcillin	E. coli
P0136	blaCTX-M-1_1	ESBL	ESBL	blaCTX-M-1 group	1-876/876	100	100	resfinder	DQ915955	blaCTX-M-1	Amoxicillin;Ampicillin;Aztreonam;Cefepime;Cefotaxime;Ceftazidime;Ceftriaxone;Piperacillin;Ticarcillin	E. coli
P0151	blaCTX-M-1_1	ESBL	ESBL	blaCTX-M-1 group	1-876/876	100	100	resfinder	DQ915955	blaCTX-M-1	Amoxicillin;Ampicillin;Aztreonam;Cefepime;Cefotaxime;Ceftazidime;Ceftriaxone;Piperacillin;Ticarcillin	E. coli
P0164	blaCTX-M-1_1	ESBL	ESBL	blaCTX-M-1 group	1-876/876	100	100	resfinder	DQ915955	blaCTX-M-1	Amoxicillin;Ampicillin;Aztreonam;Cefepime;Cefotaxime;Ceftazidime;Ceftriaxone;Piperacillin;Ticarcillin	E. coli
P0264	blaCTX-M-1_1	ESBL	ESBL	blaCTX-M-1 group	1-876/876	100	100	resfinder	DQ915955	blaCTX-M-1	Amoxicillin;Ampicillin;Aztreonam;Cefepime;Cefotaxime;Ceftazidime;Ceftriaxone;Piperacillin;Ticarcillin	E. coli
P0337	blaCTX-M-1_1	ESBL	ESBL	blaCTX-M-1 group	1-876/876	100	100	resfinder	DQ915955	blaCTX-M-1	Amoxicillin;Ampicillin;Aztreonam;Cefepime;Cefotaxime;Ceftazidime;Ceftriaxone;Piperacillin;Ticarcillin	E. coli
P0367	blaCTX-M-1_1	ESBL	ESBL	blaCTX-M-1 group	1-876/876	100	100	resfinder	DQ915955	blaCTX-M-1	Amoxicillin;Ampicillin;Aztreonam;Cefepime;Cefotaxime;Ceftazidime;Ceftriaxone;Piperacillin;Ticarcillin	E. coli
P0475	blaCTX-M-1_1	ESBL	ESBL	blaCTX-M-1 group	1-876/876	100	100	resfinder	DQ915955	blaCTX-M-1	Amoxicillin;Ampicillin;Aztreonam;Cefepime;Cefotaxime;Ceftazidime;Ceftriaxone;Piperacillin;Ticarcillin	E. coli
P0596	blaCTX-M-1_1	ESBL	ESBL	blaCTX-M-1 group	1-876/876	100	100	resfinder	DQ915955	blaCTX-M-1	Amoxicillin;Ampicillin;Aztreonam;Cefepime;Cefotaxime;Ceftazidime;Ceftriaxone;Piperacillin;Ticarcillin	E. coli
P0833	blaCTX-M-1_1	ESBL	ESBL	blaCTX-M-1 group	1-876/876	100	100	resfinder	DQ915955	blaCTX-M-1	Amoxicillin;Ampicillin;Aztreonam;Cefepime;Cefotaxime;Ceftazidime;Ceftriaxone;Piperacillin;Ticarcillin	E. coli
P0834	blaCTX-M-1_1	ESBL	ESBL	blaCTX-M-1 group	1-876/876	100	100	resfinder	DQ915955	blaCTX-M-1	Amoxicillin;Ampicillin;Aztreonam;Cefepime;Cefotaxime;Ceftazidime;Ceftriaxone;Piperacillin;Ticarcillin	E. coli
P0869	blaCTX-M-1_1	ESBL	ESBL	blaCTX-M-1 group	1-876/876	100	100	resfinder	DQ915955	blaCTX-M-1	Amoxicillin;Ampicillin;Aztreonam;Cefepime;Cefotaxime;Ceftazidime;Ceftriaxone;Piperacillin;Ticarcillin	E. coli
P0873	blaCTX-M-1_1	ESBL	ESBL	blaCTX-M-1 group	1-876/876	100	100	resfinder	DQ915955	blaCTX-M-1	Amoxicillin;Ampicillin;Aztreonam;Cefepime;Cefotaxime;Ceftazidime;Ceftriaxone;Piperacillin;Ticarcillin	E. coli
P0886	blaCTX-M-1_1	ESBL	ESBL	blaCTX-M-1 group	1-876/876	100	100	resfinder	DQ915955	blaCTX-M-1	Amoxicillin;Ampicillin;Aztreonam;Cefepime;Cefotaxime;Ceftazidime;Ceftriaxone;Piperacillin;Ticarcillin	E. coli
P1046	blaCTX-M-1_1	ESBL	ESBL	blaCTX-M-1 group	1-876/876	100	100	resfinder	DQ915955	blaCTX-M-1	Amoxicillin;Ampicillin;Aztreonam;Cefepime;Cefotaxime;Ceftazidime;Ceftriaxone;Piperacillin;Ticarcillin	E. coli
P1085	blaCTX-M-1_1	ESBL	ESBL	blaCTX-M-1 group	1-876/876	100	100	resfinder	DQ915955	blaCTX-M-1	Amoxicillin;Ampicillin;Aztreonam;Cefepime;Cefotaxime;Ceftazidime;Ceftriaxone;Piperacillin;Ticarcillin	E. coli
P1086	blaCTX-M-1_1	ESBL	ESBL	blaCTX-M-1 group	1-876/876	100	100	resfinder	DQ915955	blaCTX-M-1	Amoxicillin;Ampicillin;Aztreonam;Cefepime;Cefotaxime;Ceftazidime;Ceftriaxone;Piperacillin;Ticarcillin	E. coli
P1087	blaCTX-M-1_1	ESBL	ESBL	blaCTX-M-1 group	1-876/876	100	100	resfinder	DQ915955	blaCTX-M-1	Amoxicillin;Ampicillin;Aztreonam;Cefepime;Cefotaxime;Ceftazidime;Ceftriaxone;Piperacillin;Ticarcillin	E. coli
P1088	blaCTX-M-1_1	ESBL	ESBL	blaCTX-M-1 group	1-876/876	100	100	resfinder	DQ915955	blaCTX-M-1	Amoxicillin;Ampicillin;Aztreonam;Cefepime;Cefotaxime;Ceftazidime;Ceftriaxone;Piperacillin;Ticarcillin	E. coli
P1089	blaCTX-M-1_1	ESBL	ESBL	blaCTX-M-1 group	1-876/876	100	100	resfinder	DQ915955	blaCTX-M-1	Amoxicillin;Ampicillin;Aztreonam;Cefepime;Cefotaxime;Ceftazidime;Ceftriaxone;Piperacillin;Ticarcillin	E. coli
P1149	blaCTX-M-1_1	ESBL	ESBL	blaCTX-M-1 group	1-876/876	100	100	resfinder	DQ915955	blaCTX-M-1	Amoxicillin;Ampicillin;Aztreonam;Cefepime;Cefotaxime;Ceftazidime;Ceftriaxone;Piperacillin;Ticarcillin	E. coli
P1150	blaCTX-M-1_1	ESBL	ESBL	blaCTX-M-1 group	1-876/876	100	100	resfinder	DQ915955	blaCTX-M-1	Amoxicillin;Ampicillin;Aztreonam;Cefepime;Cefotaxime;Ceftazidime;Ceftriaxone;Piperacillin;Ticarcillin	E. coli
P1151	blaCTX-M-1_1	ESBL	ESBL	blaCTX-M-1 group	1-876/876	100	100	resfinder	DQ915955	blaCTX-M-1	Amoxicillin;Ampicillin;Aztreonam;Cefepime;Cefotaxime;Ceftazidime;Ceftriaxone;Piperacillin;Ticarcillin	E. coli
P1179	blaCTX-M-1_1	ESBL	ESBL	blaCTX-M-1 group	1-876/876	100	100	resfinder	DQ915955	blaCTX-M-1	Amoxicillin;Ampicillin;Aztreonam;Cefepime;Cefotaxime;Ceftazidime;Ceftriaxone;Piperacillin;Ticarcillin	E. coli
P1180	blaCTX-M-1_1	ESBL	ESBL	blaCTX-M-1 group	1-876/876	100	100	resfinder	DQ915955	blaCTX-M-1	Amoxicillin;Ampicillin;Aztreonam;Cefepime;Cefotaxime;Ceftazidime;Ceftriaxone;Piperacillin;Ticarcillin	E. coli
P1181	blaCTX-M-1_1	ESBL	ESBL	blaCTX-M-1 group	1-876/876	100	99.89	resfinder	DQ915955	blaCTX-M-1	Amoxicillin;Ampicillin;Aztreonam;Cefepime;Cefotaxime;Ceftazidime;Ceftriaxone;Piperacillin;Ticarcillin	E. coli
P1182	blaCTX-M-1_1	ESBL	ESBL	blaCTX-M-1 group	1-876/876	100	100	resfinder	DQ915955	blaCTX-M-1	Amoxicillin;Ampicillin;Aztreonam;Cefepime;Cefotaxime;Ceftazidime;Ceftriaxone;Piperacillin;Ticarcillin	E. coli
P1183	blaCTX-M-1_1	ESBL	ESBL	blaCTX-M-1 group	1-876/876	100	100	resfinder	DQ915955	blaCTX-M-1	Amoxicillin;Ampicillin;Aztreonam;Cefepime;Cefotaxime;Ceftazidime;Ceftriaxone;Piperacillin;Ticarcillin	E. coli
P1198	blaCTX-M-1_1	ESBL	ESBL	blaCTX-M-1 group	1-876/876	100	99.89	resfinder	DQ915955	blaCTX-M-1	Amoxicillin;Ampicillin;Aztreonam;Cefepime;Cefotaxime;Ceftazidime;Ceftriaxone;Piperacillin;Ticarcillin	E. coli
P1199	blaCTX-M-1_1	ESBL	ESBL	blaCTX-M-1 group	1-876/876	100	100	resfinder	DQ915955	blaCTX-M-1	Amoxicillin;Ampicillin;Aztreonam;Cefepime;Cefotaxime;Ceftazidime;Ceftriaxone;Piperacillin;Ticarcillin	E. coli
P1200	blaCTX-M-1_1	ESBL	ESBL	blaCTX-M-1 group	1-876/876	100	100	resfinder	DQ915955	blaCTX-M-1	Amoxicillin;Ampicillin;Aztreonam;Cefepime;Cefotaxime;Ceftazidime;Ceftriaxone;Piperacillin;Ticarcillin	E. coli
P1201	blaCTX-M-1_1	ESBL	ESBL	blaCTX-M-1 group	1-876/876	100	100	resfinder	DQ915955	blaCTX-M-1	Amoxicillin;Ampicillin;Aztreonam;Cefepime;Cefotaxime;Ceftazidime;Ceftriaxone;Piperacillin;Ticarcillin	E. coli
P1215	blaCTX-M-1_1	ESBL	ESBL	blaCTX-M-1 group	1-876/876	100	100	resfinder	DQ915955	blaCTX-M-1	Amoxicillin;Ampicillin;Aztreonam;Cefepime;Cefotaxime;Ceftazidime;Ceftriaxone;Piperacillin;Ticarcillin	E. coli
P1254	blaCTX-M-1_1	ESBL	ESBL	blaCTX-M-1 group	1-876/876	100	100	resfinder	DQ915955	blaCTX-M-1	Amoxicillin;Ampicillin;Aztreonam;Cefepime;Cefotaxime;Ceftazidime;Ceftriaxone;Piperacillin;Ticarcillin	E. coli
P0011	blaCTX-M-14_1	ESBL	ESBL	blaCTX-M-9 group	1-876/876	100	100	resfinder	AF252622	blaCTX-M-14	Amoxicillin;Ampicillin;Aztreonam;Cefepime;Cefotaxime;Ceftazidime;Ceftriaxone;Piperacillin;Ticarcillin	K. pneumoniae
P0014	blaCTX-M-14_1	ESBL	ESBL	blaCTX-M-9 group	1-876/876	100	100	resfinder	AF252622	blaCTX-M-14	Amoxicillin;Ampicillin;Aztreonam;Cefepime;Cefotaxime;Ceftazidime;Ceftriaxone;Piperacillin;Ticarcillin	K. pneumoniae
P0020	blaCTX-M-14_1	ESBL	ESBL	blaCTX-M-9 group	1-876/876	100	100	resfinder	AF252622	blaCTX-M-14	Amoxicillin;Ampicillin;Aztreonam;Cefepime;Cefotaxime;Ceftazidime;Ceftriaxone;Piperacillin;Ticarcillin	K. pneumoniae
P0024	blaCTX-M-14_1	ESBL	ESBL	blaCTX-M-9 group	1-876/876	100	100	resfinder	AF252622	blaCTX-M-14	Amoxicillin;Ampicillin;Aztreonam;Cefepime;Cefotaxime;Ceftazidime;Ceftriaxone;Piperacillin;Ticarcillin	K. pneumoniae
P0028	blaCTX-M-14_1	ESBL	ESBL	blaCTX-M-9 group	1-876/876	100	100	resfinder	AF252622	blaCTX-M-14	Amoxicillin;Ampicillin;Aztreonam;Cefepime;Cefotaxime;Ceftazidime;Ceftriaxone;Piperacillin;Ticarcillin	K. pneumoniae
P1206	blaCTX-M-14_1	ESBL	ESBL	blaCTX-M-9 group	1-876/876	100	100	resfinder	AF252622	blaCTX-M-14	Amoxicillin;Ampicillin;Aztreonam;Cefepime;Cefotaxime;Ceftazidime;Ceftriaxone;Piperacillin;Ticarcillin	K. pneumoniae
P1207	blaCTX-M-14_1	ESBL	ESBL	blaCTX-M-9 group	1-876/876	100	100	resfinder	AF252622	blaCTX-M-14	Amoxicillin;Ampicillin;Aztreonam;Cefepime;Cefotaxime;Ceftazidime;Ceftriaxone;Piperacillin;Ticarcillin	K. pneumoniae
P1208	blaCTX-M-14_1	ESBL	ESBL	blaCTX-M-9 group	1-876/876	100	100	resfinder	AF252622	blaCTX-M-14	Amoxicillin;Ampicillin;Aztreonam;Cefepime;Cefotaxime;Ceftazidime;Ceftriaxone;Piperacillin;Ticarcillin	K. pneumoniae
P0040	blaCTX-M-14_1	ESBL	ESBL	blaCTX-M-9 group	1-876/876	100	100	resfinder	AF252622	blaCTX-M-14	Amoxicillin;Ampicillin;Aztreonam;Cefepime;Cefotaxime;Ceftazidime;Ceftriaxone;Piperacillin;Ticarcillin	E. coli
P0052	blaCTX-M-14_1	ESBL	ESBL	blaCTX-M-9 group	1-876/876	100	100	resfinder	AF252622	blaCTX-M-14	Amoxicillin;Ampicillin;Aztreonam;Cefepime;Cefotaxime;Ceftazidime;Ceftriaxone;Piperacillin;Ticarcillin	E. coli
P0060	blaCTX-M-14_1	ESBL	ESBL	blaCTX-M-9 group	1-876/876	100	100	resfinder	AF252622	blaCTX-M-14	Amoxicillin;Ampicillin;Aztreonam;Cefepime;Cefotaxime;Ceftazidime;Ceftriaxone;Piperacillin;Ticarcillin	E. coli
P0061	blaCTX-M-14_1	ESBL	ESBL	blaCTX-M-9 group	1-876/876	100	100	resfinder	AF252622	blaCTX-M-14	Amoxicillin;Ampicillin;Aztreonam;Cefepime;Cefotaxime;Ceftazidime;Ceftriaxone;Piperacillin;Ticarcillin	E. coli
P0074	blaCTX-M-14_1	ESBL	ESBL	blaCTX-M-9 group	1-876/876	100	100	resfinder	AF252622	blaCTX-M-14	Amoxicillin;Ampicillin;Aztreonam;Cefepime;Cefotaxime;Ceftazidime;Ceftriaxone;Piperacillin;Ticarcillin	E. coli
P0082	blaCTX-M-14_1	ESBL	ESBL	blaCTX-M-9 group	1-876/876	100	100	resfinder	AF252622	blaCTX-M-14	Amoxicillin;Ampicillin;Aztreonam;Cefepime;Cefotaxime;Ceftazidime;Ceftriaxone;Piperacillin;Ticarcillin	E. coli
P0088	blaCTX-M-14_1	ESBL	ESBL	blaCTX-M-9 group	1-876/876	100	100	resfinder	AF252622	blaCTX-M-14	Amoxicillin;Ampicillin;Aztreonam;Cefepime;Cefotaxime;Ceftazidime;Ceftriaxone;Piperacillin;Ticarcillin	E. coli
P0089	blaCTX-M-14_1	ESBL	ESBL	blaCTX-M-9 group	1-876/876	100	100	resfinder	AF252622	blaCTX-M-14	Amoxicillin;Ampicillin;Aztreonam;Cefepime;Cefotaxime;Ceftazidime;Ceftriaxone;Piperacillin;Ticarcillin	E. coli
P0090	blaCTX-M-14_1	ESBL	ESBL	blaCTX-M-9 group	1-876/876	100	100	resfinder	AF252622	blaCTX-M-14	Amoxicillin;Ampicillin;Aztreonam;Cefepime;Cefotaxime;Ceftazidime;Ceftriaxone;Piperacillin;Ticarcillin	E. coli
P0097	blaCTX-M-14_1	ESBL	ESBL	blaCTX-M-9 group	1-876/876	100	100	resfinder	AF252622	blaCTX-M-14	Amoxicillin;Ampicillin;Aztreonam;Cefepime;Cefotaxime;Ceftazidime;Ceftriaxone;Piperacillin;Ticarcillin	E. coli
P0105	blaCTX-M-14_1	ESBL	ESBL	blaCTX-M-9 group	1-876/876	100	100	resfinder	AF252622	blaCTX-M-14	Amoxicillin;Ampicillin;Aztreonam;Cefepime;Cefotaxime;Ceftazidime;Ceftriaxone;Piperacillin;Ticarcillin	E. coli
P0111	blaCTX-M-14_1	ESBL	ESBL	blaCTX-M-9 group	1-876/876	100	100	resfinder	AF252622	blaCTX-M-14	Amoxicillin;Ampicillin;Aztreonam;Cefepime;Cefotaxime;Ceftazidime;Ceftriaxone;Piperacillin;Ticarcillin	E. coli
P0114	blaCTX-M-14_1	ESBL	ESBL	blaCTX-M-9 group	1-876/876	100	100	resfinder	AF252622	blaCTX-M-14	Amoxicillin;Ampicillin;Aztreonam;Cefepime;Cefotaxime;Ceftazidime;Ceftriaxone;Piperacillin;Ticarcillin	E. coli
P0115	blaCTX-M-14_1	ESBL	ESBL	blaCTX-M-9 group	1-876/876	100	100	resfinder	AF252622	blaCTX-M-14	Amoxicillin;Ampicillin;Aztreonam;Cefepime;Cefotaxime;Ceftazidime;Ceftriaxone;Piperacillin;Ticarcillin	E. coli
P0118	blaCTX-M-14_1	ESBL	ESBL	blaCTX-M-9 group	1-876/876	100	100	resfinder	AF252622	blaCTX-M-14	Amoxicillin;Ampicillin;Aztreonam;Cefepime;Cefotaxime;Ceftazidime;Ceftriaxone;Piperacillin;Ticarcillin	E. coli
P0128	blaCTX-M-14_1	ESBL	ESBL	blaCTX-M-9 group	1-876/876	100	100	resfinder	AF252622	blaCTX-M-14	Amoxicillin;Ampicillin;Aztreonam;Cefepime;Cefotaxime;Ceftazidime;Ceftriaxone;Piperacillin;Ticarcillin	E. coli
P0132	blaCTX-M-14_1	ESBL	ESBL	blaCTX-M-9 group	1-876/876	100	100	resfinder	AF252622	blaCTX-M-14	Amoxicillin;Ampicillin;Aztreonam;Cefepime;Cefotaxime;Ceftazidime;Ceftriaxone;Piperacillin;Ticarcillin	E. coli
P0133	blaCTX-M-14_1	ESBL	ESBL	blaCTX-M-9 group	1-876/876	100	100	resfinder	AF252622	blaCTX-M-14	Amoxicillin;Ampicillin;Aztreonam;Cefepime;Cefotaxime;Ceftazidime;Ceftriaxone;Piperacillin;Ticarcillin	E. coli
P0140	blaCTX-M-14_1	ESBL	ESBL	blaCTX-M-9 group	1-876/876	100	100	resfinder	AF252622	blaCTX-M-14	Amoxicillin;Ampicillin;Aztreonam;Cefepime;Cefotaxime;Ceftazidime;Ceftriaxone;Piperacillin;Ticarcillin	E. coli
P0144	blaCTX-M-14_1	ESBL	ESBL	blaCTX-M-9 group	1-876/876	100	100	resfinder	AF252622	blaCTX-M-14	Amoxicillin;Ampicillin;Aztreonam;Cefepime;Cefotaxime;Ceftazidime;Ceftriaxone;Piperacillin;Ticarcillin	E. coli
P0152	blaCTX-M-14_1	ESBL	ESBL	blaCTX-M-9 group	1-876/876	100	100	resfinder	AF252622	blaCTX-M-14	Amoxicillin;Ampicillin;Aztreonam;Cefepime;Cefotaxime;Ceftazidime;Ceftriaxone;Piperacillin;Ticarcillin	E. coli
P0153	blaCTX-M-14_1	ESBL	ESBL	blaCTX-M-9 group	1-876/876	100	99.89	resfinder	AF252622	blaCTX-M-14	Amoxicillin;Ampicillin;Aztreonam;Cefepime;Cefotaxime;Ceftazidime;Ceftriaxone;Piperacillin;Ticarcillin	E. coli
P0169	blaCTX-M-14_1	ESBL	ESBL	blaCTX-M-9 group	1-876/876	100	100	resfinder	AF252622	blaCTX-M-14	Amoxicillin;Ampicillin;Aztreonam;Cefepime;Cefotaxime;Ceftazidime;Ceftriaxone;Piperacillin;Ticarcillin	E. coli
P0290	blaCTX-M-14_1	ESBL	ESBL	blaCTX-M-9 group	1-876/876	100	100	resfinder	AF252622	blaCTX-M-14	Amoxicillin;Ampicillin;Aztreonam;Cefepime;Cefotaxime;Ceftazidime;Ceftriaxone;Piperacillin;Ticarcillin	E. coli
P0385	blaCTX-M-14_1	ESBL	ESBL	blaCTX-M-9 group	1-876/876	100	100	resfinder	AF252622	blaCTX-M-14	Amoxicillin;Ampicillin;Aztreonam;Cefepime;Cefotaxime;Ceftazidime;Ceftriaxone;Piperacillin;Ticarcillin	E. coli
P0590	blaCTX-M-14_1	ESBL	ESBL	blaCTX-M-9 group	1-876/876	100	100	resfinder	AF252622	blaCTX-M-14	Amoxicillin;Ampicillin;Aztreonam;Cefepime;Cefotaxime;Ceftazidime;Ceftriaxone;Piperacillin;Ticarcillin	E. coli
P0595	blaCTX-M-14_1	ESBL	ESBL	blaCTX-M-9 group	1-876/876	100	100	resfinder	AF252622	blaCTX-M-14	Amoxicillin;Ampicillin;Aztreonam;Cefepime;Cefotaxime;Ceftazidime;Ceftriaxone;Piperacillin;Ticarcillin	E. coli
P0845	blaCTX-M-14_1	ESBL	ESBL	blaCTX-M-9 group	1-876/876	100	100	resfinder	AF252622	blaCTX-M-14	Amoxicillin;Ampicillin;Aztreonam;Cefepime;Cefotaxime;Ceftazidime;Ceftriaxone;Piperacillin;Ticarcillin	E. coli
P1090	blaCTX-M-14_1	ESBL	ESBL	blaCTX-M-9 group	1-876/876	100	100	resfinder	AF252622	blaCTX-M-14	Amoxicillin;Ampicillin;Aztreonam;Cefepime;Cefotaxime;Ceftazidime;Ceftriaxone;Piperacillin;Ticarcillin	E. coli
P1115	blaCTX-M-14_1	ESBL	ESBL	blaCTX-M-9 group	1-876/876	100	100	resfinder	AF252622	blaCTX-M-14	Amoxicillin;Ampicillin;Aztreonam;Cefepime;Cefotaxime;Ceftazidime;Ceftriaxone;Piperacillin;Ticarcillin	E. coli
P1118	blaCTX-M-14_1	ESBL	ESBL	blaCTX-M-9 group	1-876/876	100	100	resfinder	AF252622	blaCTX-M-14	Amoxicillin;Ampicillin;Aztreonam;Cefepime;Cefotaxime;Ceftazidime;Ceftriaxone;Piperacillin;Ticarcillin	E. coli
P1119	blaCTX-M-14_1	ESBL	ESBL	blaCTX-M-9 group	1-876/876	100	100	resfinder	AF252622	blaCTX-M-14	Amoxicillin;Ampicillin;Aztreonam;Cefepime;Cefotaxime;Ceftazidime;Ceftriaxone;Piperacillin;Ticarcillin	E. coli
P1156	blaCTX-M-14_1	ESBL	ESBL	blaCTX-M-9 group	1-876/876	100	100	resfinder	AF252622	blaCTX-M-14	Amoxicillin;Ampicillin;Aztreonam;Cefepime;Cefotaxime;Ceftazidime;Ceftriaxone;Piperacillin;Ticarcillin	E. coli
P1159	blaCTX-M-14_1	ESBL	ESBL	blaCTX-M-9 group	1-876/876	100	100	resfinder	AF252622	blaCTX-M-14	Amoxicillin;Ampicillin;Aztreonam;Cefepime;Cefotaxime;Ceftazidime;Ceftriaxone;Piperacillin;Ticarcillin	E. coli
P1178	blaCTX-M-14_1	ESBL	ESBL	blaCTX-M-9 group	1-876/876	100	100	resfinder	AF252622	blaCTX-M-14	Amoxicillin;Ampicillin;Aztreonam;Cefepime;Cefotaxime;Ceftazidime;Ceftriaxone;Piperacillin;Ticarcillin	E. coli
P1189	blaCTX-M-14_1	ESBL	ESBL	blaCTX-M-9 group	1-876/876	100	100	resfinder	AF252622	blaCTX-M-14	Amoxicillin;Ampicillin;Aztreonam;Cefepime;Cefotaxime;Ceftazidime;Ceftriaxone;Piperacillin;Ticarcillin	E. coli
P1190	blaCTX-M-14_1	ESBL	ESBL	blaCTX-M-9 group	1-876/876	100	100	resfinder	AF252622	blaCTX-M-14	Amoxicillin;Ampicillin;Aztreonam;Cefepime;Cefotaxime;Ceftazidime;Ceftriaxone;Piperacillin;Ticarcillin	E. coli
P1191	blaCTX-M-14_1	ESBL	ESBL	blaCTX-M-9 group	1-876/876	100	100	resfinder	AF252622	blaCTX-M-14	Amoxicillin;Ampicillin;Aztreonam;Cefepime;Cefotaxime;Ceftazidime;Ceftriaxone;Piperacillin;Ticarcillin	E. coli
P1192	blaCTX-M-14_1	ESBL	ESBL	blaCTX-M-9 group	1-876/876	100	100	resfinder	AF252622	blaCTX-M-14	Amoxicillin;Ampicillin;Aztreonam;Cefepime;Cefotaxime;Ceftazidime;Ceftriaxone;Piperacillin;Ticarcillin	E. coli
P1227	blaCTX-M-14_1	ESBL	ESBL	blaCTX-M-9 group	1-876/876	100	100	resfinder	AF252622	blaCTX-M-14	Amoxicillin;Ampicillin;Aztreonam;Cefepime;Cefotaxime;Ceftazidime;Ceftriaxone;Piperacillin;Ticarcillin	E. coli
P0079	blaCTX-M-14b_1	ESBL	ESBL	blaCTX-M-9 group	1-876/876	100	99.89	resfinder	DQ359215	blaCTX-M-14b	Amoxicillin;Ampicillin;Aztreonam;Cefepime;Cefotaxime;Ceftazidime;Ceftriaxone;Piperacillin;Ticarcillin	E. coli
P0080	blaCTX-M-14b_1	ESBL	ESBL	blaCTX-M-9 group	1-876/876	100	100	resfinder	DQ359215	blaCTX-M-14b	Amoxicillin;Ampicillin;Aztreonam;Cefepime;Cefotaxime;Ceftazidime;Ceftriaxone;Piperacillin;Ticarcillin	E. coli
P0103	blaCTX-M-14b_1	ESBL	ESBL	blaCTX-M-9 group	1-876/876	100	99.89	resfinder	DQ359215	blaCTX-M-14b	Amoxicillin;Ampicillin;Aztreonam;Cefepime;Cefotaxime;Ceftazidime;Ceftriaxone;Piperacillin;Ticarcillin	E. coli
P0117	blaCTX-M-14b_1	ESBL	ESBL	blaCTX-M-9 group	1-876/876	100	99.89	resfinder	DQ359215	blaCTX-M-14b	Amoxicillin;Ampicillin;Aztreonam;Cefepime;Cefotaxime;Ceftazidime;Ceftriaxone;Piperacillin;Ticarcillin	E. coli
P0126	blaCTX-M-14b_1	ESBL	ESBL	blaCTX-M-9 group	1-876/876	100	100	resfinder	DQ359215	blaCTX-M-14b	Amoxicillin;Ampicillin;Aztreonam;Cefepime;Cefotaxime;Ceftazidime;Ceftriaxone;Piperacillin;Ticarcillin	E. coli
P0129	blaCTX-M-14b_1	ESBL	ESBL	blaCTX-M-9 group	1-876/876	100	99.89	resfinder	DQ359215	blaCTX-M-14b	Amoxicillin;Ampicillin;Aztreonam;Cefepime;Cefotaxime;Ceftazidime;Ceftriaxone;Piperacillin;Ticarcillin	E. coli
P0137	blaCTX-M-14b_1	ESBL	ESBL	blaCTX-M-9 group	1-876/876	100	100	resfinder	DQ359215	blaCTX-M-14b	Amoxicillin;Ampicillin;Aztreonam;Cefepime;Cefotaxime;Ceftazidime;Ceftriaxone;Piperacillin;Ticarcillin	E. coli
P0145	blaCTX-M-14b_1	ESBL	ESBL	blaCTX-M-9 group	1-876/876	100	99.89	resfinder	DQ359215	blaCTX-M-14b	Amoxicillin;Ampicillin;Aztreonam;Cefepime;Cefotaxime;Ceftazidime;Ceftriaxone;Piperacillin;Ticarcillin	E. coli
P0150	blaCTX-M-14b_1	ESBL	ESBL	blaCTX-M-9 group	1-876/876	100	100	resfinder	DQ359215	blaCTX-M-14b	Amoxicillin;Ampicillin;Aztreonam;Cefepime;Cefotaxime;Ceftazidime;Ceftriaxone;Piperacillin;Ticarcillin	E. coli
P0575	blaCTX-M-14b_1	ESBL	ESBL	blaCTX-M-9 group	1-876/876	100	100	resfinder	DQ359215	blaCTX-M-14b	Amoxicillin;Ampicillin;Aztreonam;Cefepime;Cefotaxime;Ceftazidime;Ceftriaxone;Piperacillin;Ticarcillin	E. coli
P0593	blaCTX-M-14b_1	ESBL	ESBL	blaCTX-M-9 group	1-876/876	100	99.89	resfinder	DQ359215	blaCTX-M-14b	Amoxicillin;Ampicillin;Aztreonam;Cefepime;Cefotaxime;Ceftazidime;Ceftriaxone;Piperacillin;Ticarcillin	E. coli
P1143	blaCTX-M-14b_1	ESBL	ESBL	blaCTX-M-9 group	1-876/876	100	99.89	resfinder	DQ359215	blaCTX-M-14b	Amoxicillin;Ampicillin;Aztreonam;Cefepime;Cefotaxime;Ceftazidime;Ceftriaxone;Piperacillin;Ticarcillin	E. coli
P1144	blaCTX-M-14b_1	ESBL	ESBL	blaCTX-M-9 group	1-876/876	100	99.89	resfinder	DQ359215	blaCTX-M-14b	Amoxicillin;Ampicillin;Aztreonam;Cefepime;Cefotaxime;Ceftazidime;Ceftriaxone;Piperacillin;Ticarcillin	E. coli
P1145	blaCTX-M-14b_1	ESBL	ESBL	blaCTX-M-9 group	1-876/876	100	99.89	resfinder	DQ359215	blaCTX-M-14b	Amoxicillin;Ampicillin;Aztreonam;Cefepime;Cefotaxime;Ceftazidime;Ceftriaxone;Piperacillin;Ticarcillin	E. coli
P1186	blaCTX-M-14b_1	ESBL	ESBL	blaCTX-M-9 group	1-876/876	100	100	resfinder	DQ359215	blaCTX-M-14b	Amoxicillin;Ampicillin;Aztreonam;Cefepime;Cefotaxime;Ceftazidime;Ceftriaxone;Piperacillin;Ticarcillin	E. coli
P1197	blaCTX-M-14b_1	ESBL	ESBL	blaCTX-M-9 group	1-876/876	100	99.89	resfinder	DQ359215	blaCTX-M-14b	Amoxicillin;Ampicillin;Aztreonam;Cefepime;Cefotaxime;Ceftazidime;Ceftriaxone;Piperacillin;Ticarcillin	E. coli
P0001	blaCTX-M-15_1	ESBL	ESBL	blaCTX-M-1 group	1-876/876	100	100	resfinder	AY044436	blaCTX-M-15	Amoxicillin;Ampicillin;Aztreonam;Cefepime;Cefotaxime;Ceftazidime;Ceftriaxone;Piperacillin;Ticarcillin	K. pneumoniae
P0002	blaCTX-M-15_1	ESBL	ESBL	blaCTX-M-1 group	1-876/876	100	100	resfinder	AY044436	blaCTX-M-15	Amoxicillin;Ampicillin;Aztreonam;Cefepime;Cefotaxime;Ceftazidime;Ceftriaxone;Piperacillin;Ticarcillin	K. pneumoniae
P0003	blaCTX-M-15_1	ESBL	ESBL	blaCTX-M-1 group	1-876/876	100	100	resfinder	AY044436	blaCTX-M-15	Amoxicillin;Ampicillin;Aztreonam;Cefepime;Cefotaxime;Ceftazidime;Ceftriaxone;Piperacillin;Ticarcillin	K. pneumoniae
P0004	blaCTX-M-15_1	ESBL	ESBL	blaCTX-M-1 group	1-876/876	100	100	resfinder	AY044436	blaCTX-M-15	Amoxicillin;Ampicillin;Aztreonam;Cefepime;Cefotaxime;Ceftazidime;Ceftriaxone;Piperacillin;Ticarcillin	K. pneumoniae
P0005	blaCTX-M-15_1	ESBL	ESBL	blaCTX-M-1 group	1-876/876	100	100	resfinder	AY044436	blaCTX-M-15	Amoxicillin;Ampicillin;Aztreonam;Cefepime;Cefotaxime;Ceftazidime;Ceftriaxone;Piperacillin;Ticarcillin	K. pneumoniae
P0006	blaCTX-M-15_1	ESBL	ESBL	blaCTX-M-1 group	1-876/876	100	100	resfinder	AY044436	blaCTX-M-15	Amoxicillin;Ampicillin;Aztreonam;Cefepime;Cefotaxime;Ceftazidime;Ceftriaxone;Piperacillin;Ticarcillin	K. pneumoniae
P0007	blaCTX-M-15_1	ESBL	ESBL	blaCTX-M-1 group	1-876/876	100	100	resfinder	AY044436	blaCTX-M-15	Amoxicillin;Ampicillin;Aztreonam;Cefepime;Cefotaxime;Ceftazidime;Ceftriaxone;Piperacillin;Ticarcillin	K. pneumoniae
P0008	blaCTX-M-15_1	ESBL	ESBL	blaCTX-M-1 group	1-876/876	100	100	resfinder	AY044436	blaCTX-M-15	Amoxicillin;Ampicillin;Aztreonam;Cefepime;Cefotaxime;Ceftazidime;Ceftriaxone;Piperacillin;Ticarcillin	K. pneumoniae
P0010	blaCTX-M-15_1	ESBL	ESBL	blaCTX-M-1 group	1-876/876	100	100	resfinder	AY044436	blaCTX-M-15	Amoxicillin;Ampicillin;Aztreonam;Cefepime;Cefotaxime;Ceftazidime;Ceftriaxone;Piperacillin;Ticarcillin	K. pneumoniae
P0012	blaCTX-M-15_1	ESBL	ESBL	blaCTX-M-1 group	1-876/876	100	100	resfinder	AY044436	blaCTX-M-15	Amoxicillin;Ampicillin;Aztreonam;Cefepime;Cefotaxime;Ceftazidime;Ceftriaxone;Piperacillin;Ticarcillin	K. pneumoniae
P0013	blaCTX-M-15_1	ESBL	ESBL	blaCTX-M-1 group	1-876/876	100	100	resfinder	AY044436	blaCTX-M-15	Amoxicillin;Ampicillin;Aztreonam;Cefepime;Cefotaxime;Ceftazidime;Ceftriaxone;Piperacillin;Ticarcillin	K. pneumoniae
P0015	blaCTX-M-15_1	ESBL	ESBL	blaCTX-M-1 group	1-876/876	100	100	resfinder	AY044436	blaCTX-M-15	Amoxicillin;Ampicillin;Aztreonam;Cefepime;Cefotaxime;Ceftazidime;Ceftriaxone;Piperacillin;Ticarcillin	K. pneumoniae
P0016	blaCTX-M-15_1	ESBL	ESBL	blaCTX-M-1 group	1-876/876	100	100	resfinder	AY044436	blaCTX-M-15	Amoxicillin;Ampicillin;Aztreonam;Cefepime;Cefotaxime;Ceftazidime;Ceftriaxone;Piperacillin;Ticarcillin	K. pneumoniae
P0017	blaCTX-M-15_1	ESBL	ESBL	blaCTX-M-1 group	1-876/876	100	100	resfinder	AY044436	blaCTX-M-15	Amoxicillin;Ampicillin;Aztreonam;Cefepime;Cefotaxime;Ceftazidime;Ceftriaxone;Piperacillin;Ticarcillin	K. pneumoniae
P0018	blaCTX-M-15_1	ESBL	ESBL	blaCTX-M-1 group	1-876/876	100	100	resfinder	AY044436	blaCTX-M-15	Amoxicillin;Ampicillin;Aztreonam;Cefepime;Cefotaxime;Ceftazidime;Ceftriaxone;Piperacillin;Ticarcillin	K. pneumoniae
P0019	blaCTX-M-15_1	ESBL	ESBL	blaCTX-M-1 group	1-876/876	100	100	resfinder	AY044436	blaCTX-M-15	Amoxicillin;Ampicillin;Aztreonam;Cefepime;Cefotaxime;Ceftazidime;Ceftriaxone;Piperacillin;Ticarcillin	K. pneumoniae
P0021	blaCTX-M-15_1	ESBL	ESBL	blaCTX-M-1 group	1-876/876	100	100	resfinder	AY044436	blaCTX-M-15	Amoxicillin;Ampicillin;Aztreonam;Cefepime;Cefotaxime;Ceftazidime;Ceftriaxone;Piperacillin;Ticarcillin	K. pneumoniae
P0022	blaCTX-M-15_1	ESBL	ESBL	blaCTX-M-1 group	1-876/876	100	100	resfinder	AY044436	blaCTX-M-15	Amoxicillin;Ampicillin;Aztreonam;Cefepime;Cefotaxime;Ceftazidime;Ceftriaxone;Piperacillin;Ticarcillin	K. pneumoniae
P0023	blaCTX-M-15_1	ESBL	ESBL	blaCTX-M-1 group	1-876/876	100	100	resfinder	AY044436	blaCTX-M-15	Amoxicillin;Ampicillin;Aztreonam;Cefepime;Cefotaxime;Ceftazidime;Ceftriaxone;Piperacillin;Ticarcillin	K. pneumoniae
P0025	blaCTX-M-15_1	ESBL	ESBL	blaCTX-M-1 group	1-876/876	100	100	resfinder	AY044436	blaCTX-M-15	Amoxicillin;Ampicillin;Aztreonam;Cefepime;Cefotaxime;Ceftazidime;Ceftriaxone;Piperacillin;Ticarcillin	K. pneumoniae
P0026	blaCTX-M-15_1	ESBL	ESBL	blaCTX-M-1 group	1-876/876	100	100	resfinder	AY044436	blaCTX-M-15	Amoxicillin;Ampicillin;Aztreonam;Cefepime;Cefotaxime;Ceftazidime;Ceftriaxone;Piperacillin;Ticarcillin	K. pneumoniae
P0027	blaCTX-M-15_1	ESBL	ESBL	blaCTX-M-1 group	45-876/876	94.98	100	resfinder	AY044436	blaCTX-M-15	Amoxicillin;Ampicillin;Aztreonam;Cefepime;Cefotaxime;Ceftazidime;Ceftriaxone;Piperacillin;Ticarcillin	K. pneumoniae
P0029	blaCTX-M-15_1	ESBL	ESBL	blaCTX-M-1 group	1-876/876	100	100	resfinder	AY044436	blaCTX-M-15	Amoxicillin;Ampicillin;Aztreonam;Cefepime;Cefotaxime;Ceftazidime;Ceftriaxone;Piperacillin;Ticarcillin	K. pneumoniae
P0030	blaCTX-M-15_1	ESBL	ESBL	blaCTX-M-1 group	1-876/876	100	100	resfinder	AY044436	blaCTX-M-15	Amoxicillin;Ampicillin;Aztreonam;Cefepime;Cefotaxime;Ceftazidime;Ceftriaxone;Piperacillin;Ticarcillin	K. pneumoniae
P0031	blaCTX-M-15_1	ESBL	ESBL	blaCTX-M-1 group	1-876/876	100	100	resfinder	AY044436	blaCTX-M-15	Amoxicillin;Ampicillin;Aztreonam;Cefepime;Cefotaxime;Ceftazidime;Ceftriaxone;Piperacillin;Ticarcillin	K. pneumoniae
P0032	blaCTX-M-15_1	ESBL	ESBL	blaCTX-M-1 group	1-876/876	100	100	resfinder	AY044436	blaCTX-M-15	Amoxicillin;Ampicillin;Aztreonam;Cefepime;Cefotaxime;Ceftazidime;Ceftriaxone;Piperacillin;Ticarcillin	K. pneumoniae
P0033	blaCTX-M-15_1	ESBL	ESBL	blaCTX-M-1 group	1-876/876	100	100	resfinder	AY044436	blaCTX-M-15	Amoxicillin;Ampicillin;Aztreonam;Cefepime;Cefotaxime;Ceftazidime;Ceftriaxone;Piperacillin;Ticarcillin	K. pneumoniae
P0034	blaCTX-M-15_1	ESBL	ESBL	blaCTX-M-1 group	1-876/876	100	100	resfinder	AY044436	blaCTX-M-15	Amoxicillin;Ampicillin;Aztreonam;Cefepime;Cefotaxime;Ceftazidime;Ceftriaxone;Piperacillin;Ticarcillin	K. pneumoniae
P0035	blaCTX-M-15_1	ESBL	ESBL	blaCTX-M-1 group	1-876/876	100	100	resfinder	AY044436	blaCTX-M-15	Amoxicillin;Ampicillin;Aztreonam;Cefepime;Cefotaxime;Ceftazidime;Ceftriaxone;Piperacillin;Ticarcillin	K. pneumoniae
P0408	blaCTX-M-15_1	ESBL	ESBL	blaCTX-M-1 group	1-876/876	100	100	resfinder	AY044436	blaCTX-M-15	Amoxicillin;Ampicillin;Aztreonam;Cefepime;Cefotaxime;Ceftazidime;Ceftriaxone;Piperacillin;Ticarcillin	K. pneumoniae
P0479	blaCTX-M-15_1	ESBL	ESBL	blaCTX-M-1 group	1-876/876	100	100	resfinder	AY044436	blaCTX-M-15	Amoxicillin;Ampicillin;Aztreonam;Cefepime;Cefotaxime;Ceftazidime;Ceftriaxone;Piperacillin;Ticarcillin	K. pneumoniae
P0482	blaCTX-M-15_1	ESBL	ESBL	blaCTX-M-1 group	1-876/876	100	100	resfinder	AY044436	blaCTX-M-15	Amoxicillin;Ampicillin;Aztreonam;Cefepime;Cefotaxime;Ceftazidime;Ceftriaxone;Piperacillin;Ticarcillin	K. pneumoniae
P0488	blaCTX-M-15_1	ESBL	ESBL	blaCTX-M-1 group	1-876/876	100	100	resfinder	AY044436	blaCTX-M-15	Amoxicillin;Ampicillin;Aztreonam;Cefepime;Cefotaxime;Ceftazidime;Ceftriaxone;Piperacillin;Ticarcillin	K. pneumoniae
P0495	blaCTX-M-15_1	ESBL	ESBL	blaCTX-M-1 group	1-876/876	100	100	resfinder	AY044436	blaCTX-M-15	Amoxicillin;Ampicillin;Aztreonam;Cefepime;Cefotaxime;Ceftazidime;Ceftriaxone;Piperacillin;Ticarcillin	K. pneumoniae
P0501	blaCTX-M-15_1	ESBL	ESBL	blaCTX-M-1 group	1-876/876	100	100	resfinder	AY044436	blaCTX-M-15	Amoxicillin;Ampicillin;Aztreonam;Cefepime;Cefotaxime;Ceftazidime;Ceftriaxone;Piperacillin;Ticarcillin	K. pneumoniae
P0516	blaCTX-M-15_1	ESBL	ESBL	blaCTX-M-1 group	1-876/876	100	100	resfinder	AY044436	blaCTX-M-15	Amoxicillin;Ampicillin;Aztreonam;Cefepime;Cefotaxime;Ceftazidime;Ceftriaxone;Piperacillin;Ticarcillin	K. pneumoniae
P0530	blaCTX-M-15_1	ESBL	ESBL	blaCTX-M-1 group	1-876/876	100	100	resfinder	AY044436	blaCTX-M-15	Amoxicillin;Ampicillin;Aztreonam;Cefepime;Cefotaxime;Ceftazidime;Ceftriaxone;Piperacillin;Ticarcillin	K. pneumoniae
P0635	blaCTX-M-15_1	ESBL	ESBL	blaCTX-M-1 group	1-876/876	100	100	resfinder	AY044436	blaCTX-M-15	Amoxicillin;Ampicillin;Aztreonam;Cefepime;Cefotaxime;Ceftazidime;Ceftriaxone;Piperacillin;Ticarcillin	K. pneumoniae
P0642	blaCTX-M-15_1	ESBL	ESBL	blaCTX-M-1 group	1-876/876	100	100	resfinder	AY044436	blaCTX-M-15	Amoxicillin;Ampicillin;Aztreonam;Cefepime;Cefotaxime;Ceftazidime;Ceftriaxone;Piperacillin;Ticarcillin	K. pneumoniae
P0675	blaCTX-M-15_1	ESBL	ESBL	blaCTX-M-1 group	1-876/876	100	100	resfinder	AY044436	blaCTX-M-15	Amoxicillin;Ampicillin;Aztreonam;Cefepime;Cefotaxime;Ceftazidime;Ceftriaxone;Piperacillin;Ticarcillin	K. pneumoniae
P0676	blaCTX-M-15_1	ESBL	ESBL	blaCTX-M-1 group	1-876/876	100	100	resfinder	AY044436	blaCTX-M-15	Amoxicillin;Ampicillin;Aztreonam;Cefepime;Cefotaxime;Ceftazidime;Ceftriaxone;Piperacillin;Ticarcillin	K. pneumoniae
P0681	blaCTX-M-15_1	ESBL	ESBL	blaCTX-M-1 group	1-876/876	100	100	resfinder	AY044436	blaCTX-M-15	Amoxicillin;Ampicillin;Aztreonam;Cefepime;Cefotaxime;Ceftazidime;Ceftriaxone;Piperacillin;Ticarcillin	K. pneumoniae
P0712	blaCTX-M-15_1	ESBL	ESBL	blaCTX-M-1 group	1-876/876	100	100	resfinder	AY044436	blaCTX-M-15	Amoxicillin;Ampicillin;Aztreonam;Cefepime;Cefotaxime;Ceftazidime;Ceftriaxone;Piperacillin;Ticarcillin	K. pneumoniae
P0717	blaCTX-M-15_1	ESBL	ESBL	blaCTX-M-1 group	1-876/876	100	100	resfinder	AY044436	blaCTX-M-15	Amoxicillin;Ampicillin;Aztreonam;Cefepime;Cefotaxime;Ceftazidime;Ceftriaxone;Piperacillin;Ticarcillin	K. pneumoniae
P0729	blaCTX-M-15_1	ESBL	ESBL	blaCTX-M-1 group	1-876/876	100	100	resfinder	AY044436	blaCTX-M-15	Amoxicillin;Ampicillin;Aztreonam;Cefepime;Cefotaxime;Ceftazidime;Ceftriaxone;Piperacillin;Ticarcillin	K. pneumoniae
P0730	blaCTX-M-15_1	ESBL	ESBL	blaCTX-M-1 group	1-876/876	100	100	resfinder	AY044436	blaCTX-M-15	Amoxicillin;Ampicillin;Aztreonam;Cefepime;Cefotaxime;Ceftazidime;Ceftriaxone;Piperacillin;Ticarcillin	K. pneumoniae
P0736	blaCTX-M-15_1	ESBL	ESBL	blaCTX-M-1 group	1-876/876	100	100	resfinder	AY044436	blaCTX-M-15	Amoxicillin;Ampicillin;Aztreonam;Cefepime;Cefotaxime;Ceftazidime;Ceftriaxone;Piperacillin;Ticarcillin	K. pneumoniae
P0739	blaCTX-M-15_1	ESBL	ESBL	blaCTX-M-1 group	1-876/876	100	100	resfinder	AY044436	blaCTX-M-15	Amoxicillin;Ampicillin;Aztreonam;Cefepime;Cefotaxime;Ceftazidime;Ceftriaxone;Piperacillin;Ticarcillin	K. pneumoniae
P0743	blaCTX-M-15_1	ESBL	ESBL	blaCTX-M-1 group	1-876/876	100	100	resfinder	AY044436	blaCTX-M-15	Amoxicillin;Ampicillin;Aztreonam;Cefepime;Cefotaxime;Ceftazidime;Ceftriaxone;Piperacillin;Ticarcillin	K. pneumoniae
P0744	blaCTX-M-15_1	ESBL	ESBL	blaCTX-M-1 group	1-876/876	100	100	resfinder	AY044436	blaCTX-M-15	Amoxicillin;Ampicillin;Aztreonam;Cefepime;Cefotaxime;Ceftazidime;Ceftriaxone;Piperacillin;Ticarcillin	K. pneumoniae
P0775	blaCTX-M-15_1	ESBL	ESBL	blaCTX-M-1 group	1-876/876	100	100	resfinder	AY044436	blaCTX-M-15	Amoxicillin;Ampicillin;Aztreonam;Cefepime;Cefotaxime;Ceftazidime;Ceftriaxone;Piperacillin;Ticarcillin	K. pneumoniae
P0783	blaCTX-M-15_1	ESBL	ESBL	blaCTX-M-1 group	1-876/876	100	100	resfinder	AY044436	blaCTX-M-15	Amoxicillin;Ampicillin;Aztreonam;Cefepime;Cefotaxime;Ceftazidime;Ceftriaxone;Piperacillin;Ticarcillin	K. pneumoniae
P0788	blaCTX-M-15_1	ESBL	ESBL	blaCTX-M-1 group	1-876/876	100	100	resfinder	AY044436	blaCTX-M-15	Amoxicillin;Ampicillin;Aztreonam;Cefepime;Cefotaxime;Ceftazidime;Ceftriaxone;Piperacillin;Ticarcillin	K. pneumoniae
P0799	blaCTX-M-15_1	ESBL	ESBL	blaCTX-M-1 group	1-876/876	100	100	resfinder	AY044436	blaCTX-M-15	Amoxicillin;Ampicillin;Aztreonam;Cefepime;Cefotaxime;Ceftazidime;Ceftriaxone;Piperacillin;Ticarcillin	K. pneumoniae
P0808	blaCTX-M-15_1	ESBL	ESBL	blaCTX-M-1 group	1-876/876	100	100	resfinder	AY044436	blaCTX-M-15	Amoxicillin;Ampicillin;Aztreonam;Cefepime;Cefotaxime;Ceftazidime;Ceftriaxone;Piperacillin;Ticarcillin	K. pneumoniae
P1122	blaCTX-M-15_1	ESBL	ESBL	blaCTX-M-1 group	1-876/876	100	100	resfinder	AY044436	blaCTX-M-15	Amoxicillin;Ampicillin;Aztreonam;Cefepime;Cefotaxime;Ceftazidime;Ceftriaxone;Piperacillin;Ticarcillin	K. pneumoniae
P1203	blaCTX-M-15_1	ESBL	ESBL	blaCTX-M-1 group	1-876/876	100	100	resfinder	AY044436	blaCTX-M-15	Amoxicillin;Ampicillin;Aztreonam;Cefepime;Cefotaxime;Ceftazidime;Ceftriaxone;Piperacillin;Ticarcillin	K. pneumoniae
P1209	blaCTX-M-15_1	ESBL	ESBL	blaCTX-M-1 group	1-876/876	100	100	resfinder	AY044436	blaCTX-M-15	Amoxicillin;Ampicillin;Aztreonam;Cefepime;Cefotaxime;Ceftazidime;Ceftriaxone;Piperacillin;Ticarcillin	K. pneumoniae
P1210	blaCTX-M-15_1	ESBL	ESBL	blaCTX-M-1 group	45-876/876	94.98	100	resfinder	AY044436	blaCTX-M-15	Amoxicillin;Ampicillin;Aztreonam;Cefepime;Cefotaxime;Ceftazidime;Ceftriaxone;Piperacillin;Ticarcillin	K. pneumoniae
P1211	blaCTX-M-15_1	ESBL	ESBL	blaCTX-M-1 group	1-876/876	100	100	resfinder	AY044436	blaCTX-M-15	Amoxicillin;Ampicillin;Aztreonam;Cefepime;Cefotaxime;Ceftazidime;Ceftriaxone;Piperacillin;Ticarcillin	K. pneumoniae
P1212	blaCTX-M-15_1	ESBL	ESBL	blaCTX-M-1 group	1-876/876	100	100	resfinder	AY044436	blaCTX-M-15	Amoxicillin;Ampicillin;Aztreonam;Cefepime;Cefotaxime;Ceftazidime;Ceftriaxone;Piperacillin;Ticarcillin	K. pneumoniae
P1213	blaCTX-M-15_1	ESBL	ESBL	blaCTX-M-1 group	1-876/876	100	100	resfinder	AY044436	blaCTX-M-15	Amoxicillin;Ampicillin;Aztreonam;Cefepime;Cefotaxime;Ceftazidime;Ceftriaxone;Piperacillin;Ticarcillin	K. pneumoniae
P1214	blaCTX-M-15_1	ESBL	ESBL	blaCTX-M-1 group	1-876/876	100	100	resfinder	AY044436	blaCTX-M-15	Amoxicillin;Ampicillin;Aztreonam;Cefepime;Cefotaxime;Ceftazidime;Ceftriaxone;Piperacillin;Ticarcillin	K. pneumoniae
P1229	blaCTX-M-15_1	ESBL	ESBL	blaCTX-M-1 group	1-876/876	100	100	resfinder	AY044436	blaCTX-M-15	Amoxicillin;Ampicillin;Aztreonam;Cefepime;Cefotaxime;Ceftazidime;Ceftriaxone;Piperacillin;Ticarcillin	K. pneumoniae
P0036	blaCTX-M-15_1	ESBL	ESBL	blaCTX-M-1 group	1-876/876	100	100	resfinder	AY044436	blaCTX-M-15	Amoxicillin;Ampicillin;Aztreonam;Cefepime;Cefotaxime;Ceftazidime;Ceftriaxone;Piperacillin;Ticarcillin	E. coli
P0041	blaCTX-M-15_1	ESBL	ESBL	blaCTX-M-1 group	1-876/876	100	100	resfinder	AY044436	blaCTX-M-15	Amoxicillin;Ampicillin;Aztreonam;Cefepime;Cefotaxime;Ceftazidime;Ceftriaxone;Piperacillin;Ticarcillin	E. coli
P0043	blaCTX-M-15_1	ESBL	ESBL	blaCTX-M-1 group	1-876/876	100	100	resfinder	AY044436	blaCTX-M-15	Amoxicillin;Ampicillin;Aztreonam;Cefepime;Cefotaxime;Ceftazidime;Ceftriaxone;Piperacillin;Ticarcillin	E. coli
P0044	blaCTX-M-15_1	ESBL	ESBL	blaCTX-M-1 group	1-876/876	100	100	resfinder	AY044436	blaCTX-M-15	Amoxicillin;Ampicillin;Aztreonam;Cefepime;Cefotaxime;Ceftazidime;Ceftriaxone;Piperacillin;Ticarcillin	E. coli
P0045	blaCTX-M-15_1	ESBL	ESBL	blaCTX-M-1 group	1-876/876	100	100	resfinder	AY044436	blaCTX-M-15	Amoxicillin;Ampicillin;Aztreonam;Cefepime;Cefotaxime;Ceftazidime;Ceftriaxone;Piperacillin;Ticarcillin	E. coli
P0047	blaCTX-M-15_1	ESBL	ESBL	blaCTX-M-1 group	1-876/876	100	100	resfinder	AY044436	blaCTX-M-15	Amoxicillin;Ampicillin;Aztreonam;Cefepime;Cefotaxime;Ceftazidime;Ceftriaxone;Piperacillin;Ticarcillin	E. coli
P0048	blaCTX-M-15_1	ESBL	ESBL	blaCTX-M-1 group	1-876/876	100	100	resfinder	AY044436	blaCTX-M-15	Amoxicillin;Ampicillin;Aztreonam;Cefepime;Cefotaxime;Ceftazidime;Ceftriaxone;Piperacillin;Ticarcillin	E. coli
P0049	blaCTX-M-15_1	ESBL	ESBL	blaCTX-M-1 group	1-876/876	100	100	resfinder	AY044436	blaCTX-M-15	Amoxicillin;Ampicillin;Aztreonam;Cefepime;Cefotaxime;Ceftazidime;Ceftriaxone;Piperacillin;Ticarcillin	E. coli
P0050	blaCTX-M-15_1	ESBL	ESBL	blaCTX-M-1 group	1-876/876	100	100	resfinder	AY044436	blaCTX-M-15	Amoxicillin;Ampicillin;Aztreonam;Cefepime;Cefotaxime;Ceftazidime;Ceftriaxone;Piperacillin;Ticarcillin	E. coli
P0051	blaCTX-M-15_1	ESBL	ESBL	blaCTX-M-1 group	1-876/876	100	100	resfinder	AY044436	blaCTX-M-15	Amoxicillin;Ampicillin;Aztreonam;Cefepime;Cefotaxime;Ceftazidime;Ceftriaxone;Piperacillin;Ticarcillin	E. coli
P0055	blaCTX-M-15_1	ESBL	ESBL	blaCTX-M-1 group	1-876/876	100	100	resfinder	AY044436	blaCTX-M-15	Amoxicillin;Ampicillin;Aztreonam;Cefepime;Cefotaxime;Ceftazidime;Ceftriaxone;Piperacillin;Ticarcillin	E. coli
P0057	blaCTX-M-15_1	ESBL	ESBL	blaCTX-M-1 group	1-876/876	100	100	resfinder	AY044436	blaCTX-M-15	Amoxicillin;Ampicillin;Aztreonam;Cefepime;Cefotaxime;Ceftazidime;Ceftriaxone;Piperacillin;Ticarcillin	E. coli
P0059	blaCTX-M-15_1	ESBL	ESBL	blaCTX-M-1 group	1-876/876	100	100	resfinder	AY044436	blaCTX-M-15	Amoxicillin;Ampicillin;Aztreonam;Cefepime;Cefotaxime;Ceftazidime;Ceftriaxone;Piperacillin;Ticarcillin	E. coli
P0062	blaCTX-M-15_1	ESBL	ESBL	blaCTX-M-1 group	1-876/876	100	100	resfinder	AY044436	blaCTX-M-15	Amoxicillin;Ampicillin;Aztreonam;Cefepime;Cefotaxime;Ceftazidime;Ceftriaxone;Piperacillin;Ticarcillin	E. coli
P0063	blaCTX-M-15_1	ESBL	ESBL	blaCTX-M-1 group	1-876/876	100	100	resfinder	AY044436	blaCTX-M-15	Amoxicillin;Ampicillin;Aztreonam;Cefepime;Cefotaxime;Ceftazidime;Ceftriaxone;Piperacillin;Ticarcillin	E. coli
P0064	blaCTX-M-15_1	ESBL	ESBL	blaCTX-M-1 group	1-876/876	100	100	resfinder	AY044436	blaCTX-M-15	Amoxicillin;Ampicillin;Aztreonam;Cefepime;Cefotaxime;Ceftazidime;Ceftriaxone;Piperacillin;Ticarcillin	E. coli
P0065	blaCTX-M-15_1	ESBL	ESBL	blaCTX-M-1 group	1-876/876	100	100	resfinder	AY044436	blaCTX-M-15	Amoxicillin;Ampicillin;Aztreonam;Cefepime;Cefotaxime;Ceftazidime;Ceftriaxone;Piperacillin;Ticarcillin	E. coli
P0067	blaCTX-M-15_1	ESBL	ESBL	blaCTX-M-1 group	1-876/876	100	100	resfinder	AY044436	blaCTX-M-15	Amoxicillin;Ampicillin;Aztreonam;Cefepime;Cefotaxime;Ceftazidime;Ceftriaxone;Piperacillin;Ticarcillin	E. coli
P0068	blaCTX-M-15_1	ESBL	ESBL	blaCTX-M-1 group	1-876/876	100	100	resfinder	AY044436	blaCTX-M-15	Amoxicillin;Ampicillin;Aztreonam;Cefepime;Cefotaxime;Ceftazidime;Ceftriaxone;Piperacillin;Ticarcillin	E. coli
P0069	blaCTX-M-15_1	ESBL	ESBL	blaCTX-M-1 group	1-876/876	100	100	resfinder	AY044436	blaCTX-M-15	Amoxicillin;Ampicillin;Aztreonam;Cefepime;Cefotaxime;Ceftazidime;Ceftriaxone;Piperacillin;Ticarcillin	E. coli
P0070	blaCTX-M-15_1	ESBL	ESBL	blaCTX-M-1 group	1-876/876	100	100	resfinder	AY044436	blaCTX-M-15	Amoxicillin;Ampicillin;Aztreonam;Cefepime;Cefotaxime;Ceftazidime;Ceftriaxone;Piperacillin;Ticarcillin	E. coli
P0072	blaCTX-M-15_1	ESBL	ESBL	blaCTX-M-1 group	1-876/876	100	100	resfinder	AY044436	blaCTX-M-15	Amoxicillin;Ampicillin;Aztreonam;Cefepime;Cefotaxime;Ceftazidime;Ceftriaxone;Piperacillin;Ticarcillin	E. coli
P0073	blaCTX-M-15_1	ESBL	ESBL	blaCTX-M-1 group	1-876/876	100	100	resfinder	AY044436	blaCTX-M-15	Amoxicillin;Ampicillin;Aztreonam;Cefepime;Cefotaxime;Ceftazidime;Ceftriaxone;Piperacillin;Ticarcillin	E. coli
P0075	blaCTX-M-15_1	ESBL	ESBL	blaCTX-M-1 group	1-876/876	100	100	resfinder	AY044436	blaCTX-M-15	Amoxicillin;Ampicillin;Aztreonam;Cefepime;Cefotaxime;Ceftazidime;Ceftriaxone;Piperacillin;Ticarcillin	E. coli
P0077	blaCTX-M-15_1	ESBL	ESBL	blaCTX-M-1 group	1-876/876	100	100	resfinder	AY044436	blaCTX-M-15	Amoxicillin;Ampicillin;Aztreonam;Cefepime;Cefotaxime;Ceftazidime;Ceftriaxone;Piperacillin;Ticarcillin	E. coli
P0081	blaCTX-M-15_1	ESBL	ESBL	blaCTX-M-1 group	1-876/876	100	100	resfinder	AY044436	blaCTX-M-15	Amoxicillin;Ampicillin;Aztreonam;Cefepime;Cefotaxime;Ceftazidime;Ceftriaxone;Piperacillin;Ticarcillin	E. coli
P0087	blaCTX-M-15_1	ESBL	ESBL	blaCTX-M-1 group	1-876/876	100	100	resfinder	AY044436	blaCTX-M-15	Amoxicillin;Ampicillin;Aztreonam;Cefepime;Cefotaxime;Ceftazidime;Ceftriaxone;Piperacillin;Ticarcillin	E. coli
P0096	blaCTX-M-15_1	ESBL	ESBL	blaCTX-M-1 group	1-876/876	100	100	resfinder	AY044436	blaCTX-M-15	Amoxicillin;Ampicillin;Aztreonam;Cefepime;Cefotaxime;Ceftazidime;Ceftriaxone;Piperacillin;Ticarcillin	E. coli
P0102	blaCTX-M-15_1	ESBL	ESBL	blaCTX-M-1 group	1-876/876	100	100	resfinder	AY044436	blaCTX-M-15	Amoxicillin;Ampicillin;Aztreonam;Cefepime;Cefotaxime;Ceftazidime;Ceftriaxone;Piperacillin;Ticarcillin	E. coli
P0106	blaCTX-M-15_1	ESBL	ESBL	blaCTX-M-1 group	1-876/876	100	100	resfinder	AY044436	blaCTX-M-15	Amoxicillin;Ampicillin;Aztreonam;Cefepime;Cefotaxime;Ceftazidime;Ceftriaxone;Piperacillin;Ticarcillin	E. coli
P0107	blaCTX-M-15_1	ESBL	ESBL	blaCTX-M-1 group	1-876/876	100	100	resfinder	AY044436	blaCTX-M-15	Amoxicillin;Ampicillin;Aztreonam;Cefepime;Cefotaxime;Ceftazidime;Ceftriaxone;Piperacillin;Ticarcillin	E. coli
P0108	blaCTX-M-15_1	ESBL	ESBL	blaCTX-M-1 group	1-876/876	100	100	resfinder	AY044436	blaCTX-M-15	Amoxicillin;Ampicillin;Aztreonam;Cefepime;Cefotaxime;Ceftazidime;Ceftriaxone;Piperacillin;Ticarcillin	E. coli
P0109	blaCTX-M-15_1	ESBL	ESBL	blaCTX-M-1 group	1-876/876	100	100	resfinder	AY044436	blaCTX-M-15	Amoxicillin;Ampicillin;Aztreonam;Cefepime;Cefotaxime;Ceftazidime;Ceftriaxone;Piperacillin;Ticarcillin	E. coli
P0110	blaCTX-M-15_1	ESBL	ESBL	blaCTX-M-1 group	1-876/876	100	100	resfinder	AY044436	blaCTX-M-15	Amoxicillin;Ampicillin;Aztreonam;Cefepime;Cefotaxime;Ceftazidime;Ceftriaxone;Piperacillin;Ticarcillin	E. coli
P0112	blaCTX-M-15_1	ESBL	ESBL	blaCTX-M-1 group	1-876/876	100	100	resfinder	AY044436	blaCTX-M-15	Amoxicillin;Ampicillin;Aztreonam;Cefepime;Cefotaxime;Ceftazidime;Ceftriaxone;Piperacillin;Ticarcillin	E. coli
P0113	blaCTX-M-15_1	ESBL	ESBL	blaCTX-M-1 group	1-876/876	100	100	resfinder	AY044436	blaCTX-M-15	Amoxicillin;Ampicillin;Aztreonam;Cefepime;Cefotaxime;Ceftazidime;Ceftriaxone;Piperacillin;Ticarcillin	E. coli
P0116	blaCTX-M-15_1	ESBL	ESBL	blaCTX-M-1 group	1-876/876	100	100	resfinder	AY044436	blaCTX-M-15	Amoxicillin;Ampicillin;Aztreonam;Cefepime;Cefotaxime;Ceftazidime;Ceftriaxone;Piperacillin;Ticarcillin	E. coli
P0119	blaCTX-M-15_1	ESBL	ESBL	blaCTX-M-1 group	1-876/876	100	100	resfinder	AY044436	blaCTX-M-15	Amoxicillin;Ampicillin;Aztreonam;Cefepime;Cefotaxime;Ceftazidime;Ceftriaxone;Piperacillin;Ticarcillin	E. coli
P0124	blaCTX-M-15_1	ESBL	ESBL	blaCTX-M-1 group	1-876/876	100	100	resfinder	AY044436	blaCTX-M-15	Amoxicillin;Ampicillin;Aztreonam;Cefepime;Cefotaxime;Ceftazidime;Ceftriaxone;Piperacillin;Ticarcillin	E. coli
P0125	blaCTX-M-15_1	ESBL	ESBL	blaCTX-M-1 group	1-876/876	100	100	resfinder	AY044436	blaCTX-M-15	Amoxicillin;Ampicillin;Aztreonam;Cefepime;Cefotaxime;Ceftazidime;Ceftriaxone;Piperacillin;Ticarcillin	E. coli
P0130	blaCTX-M-15_1	ESBL	ESBL	blaCTX-M-1 group	1-876/876	100	100	resfinder	AY044436	blaCTX-M-15	Amoxicillin;Ampicillin;Aztreonam;Cefepime;Cefotaxime;Ceftazidime;Ceftriaxone;Piperacillin;Ticarcillin	E. coli
P0131	blaCTX-M-15_1	ESBL	ESBL	blaCTX-M-1 group	1-876/876	100	100	resfinder	AY044436	blaCTX-M-15	Amoxicillin;Ampicillin;Aztreonam;Cefepime;Cefotaxime;Ceftazidime;Ceftriaxone;Piperacillin;Ticarcillin	E. coli
P0134	blaCTX-M-15_1	ESBL	ESBL	blaCTX-M-1 group	1-876/876	100	100	resfinder	AY044436	blaCTX-M-15	Amoxicillin;Ampicillin;Aztreonam;Cefepime;Cefotaxime;Ceftazidime;Ceftriaxone;Piperacillin;Ticarcillin	E. coli
P0138	blaCTX-M-15_1	ESBL	ESBL	blaCTX-M-1 group	1-876/876	100	100	resfinder	AY044436	blaCTX-M-15	Amoxicillin;Ampicillin;Aztreonam;Cefepime;Cefotaxime;Ceftazidime;Ceftriaxone;Piperacillin;Ticarcillin	E. coli
P0139	blaCTX-M-15_1	ESBL	ESBL	blaCTX-M-1 group	1-876/876	100	100	resfinder	AY044436	blaCTX-M-15	Amoxicillin;Ampicillin;Aztreonam;Cefepime;Cefotaxime;Ceftazidime;Ceftriaxone;Piperacillin;Ticarcillin	E. coli
P0142	blaCTX-M-15_1	ESBL	ESBL	blaCTX-M-1 group	1-876/876	100	100	resfinder	AY044436	blaCTX-M-15	Amoxicillin;Ampicillin;Aztreonam;Cefepime;Cefotaxime;Ceftazidime;Ceftriaxone;Piperacillin;Ticarcillin	E. coli
P0143	blaCTX-M-15_1	ESBL	ESBL	blaCTX-M-1 group	1-876/876	100	100	resfinder	AY044436	blaCTX-M-15	Amoxicillin;Ampicillin;Aztreonam;Cefepime;Cefotaxime;Ceftazidime;Ceftriaxone;Piperacillin;Ticarcillin	E. coli
P0146	blaCTX-M-15_1	ESBL	ESBL	blaCTX-M-1 group	1-876/876	100	100	resfinder	AY044436	blaCTX-M-15	Amoxicillin;Ampicillin;Aztreonam;Cefepime;Cefotaxime;Ceftazidime;Ceftriaxone;Piperacillin;Ticarcillin	E. coli
P0147	blaCTX-M-15_1	ESBL	ESBL	blaCTX-M-1 group	1-876/876	100	100	resfinder	AY044436	blaCTX-M-15	Amoxicillin;Ampicillin;Aztreonam;Cefepime;Cefotaxime;Ceftazidime;Ceftriaxone;Piperacillin;Ticarcillin	E. coli
P0149	blaCTX-M-15_1	ESBL	ESBL	blaCTX-M-1 group	1-876/876	100	100	resfinder	AY044436	blaCTX-M-15	Amoxicillin;Ampicillin;Aztreonam;Cefepime;Cefotaxime;Ceftazidime;Ceftriaxone;Piperacillin;Ticarcillin	E. coli
P0154	blaCTX-M-15_1	ESBL	ESBL	blaCTX-M-1 group	1-876/876	100	100	resfinder	AY044436	blaCTX-M-15	Amoxicillin;Ampicillin;Aztreonam;Cefepime;Cefotaxime;Ceftazidime;Ceftriaxone;Piperacillin;Ticarcillin	E. coli
P0156	blaCTX-M-15_1	ESBL	ESBL	blaCTX-M-1 group	1-876/876	100	100	resfinder	AY044436	blaCTX-M-15	Amoxicillin;Ampicillin;Aztreonam;Cefepime;Cefotaxime;Ceftazidime;Ceftriaxone;Piperacillin;Ticarcillin	E. coli
P0158	blaCTX-M-15_1	ESBL	ESBL	blaCTX-M-1 group	1-876/876	100	100	resfinder	AY044436	blaCTX-M-15	Amoxicillin;Ampicillin;Aztreonam;Cefepime;Cefotaxime;Ceftazidime;Ceftriaxone;Piperacillin;Ticarcillin	E. coli
P0159	blaCTX-M-15_1	ESBL	ESBL	blaCTX-M-1 group	1-876/876	100	100	resfinder	AY044436	blaCTX-M-15	Amoxicillin;Ampicillin;Aztreonam;Cefepime;Cefotaxime;Ceftazidime;Ceftriaxone;Piperacillin;Ticarcillin	E. coli
P0161	blaCTX-M-15_1	ESBL	ESBL	blaCTX-M-1 group	1-876/876	100	100	resfinder	AY044436	blaCTX-M-15	Amoxicillin;Ampicillin;Aztreonam;Cefepime;Cefotaxime;Ceftazidime;Ceftriaxone;Piperacillin;Ticarcillin	E. coli
P0163	blaCTX-M-15_1	ESBL	ESBL	blaCTX-M-1 group	1-876/876	100	100	resfinder	AY044436	blaCTX-M-15	Amoxicillin;Ampicillin;Aztreonam;Cefepime;Cefotaxime;Ceftazidime;Ceftriaxone;Piperacillin;Ticarcillin	E. coli
P0165	blaCTX-M-15_1	ESBL	ESBL	blaCTX-M-1 group	1-876/876	100	100	resfinder	AY044436	blaCTX-M-15	Amoxicillin;Ampicillin;Aztreonam;Cefepime;Cefotaxime;Ceftazidime;Ceftriaxone;Piperacillin;Ticarcillin	E. coli
P0166	blaCTX-M-15_1	ESBL	ESBL	blaCTX-M-1 group	1-876/876	100	100	resfinder	AY044436	blaCTX-M-15	Amoxicillin;Ampicillin;Aztreonam;Cefepime;Cefotaxime;Ceftazidime;Ceftriaxone;Piperacillin;Ticarcillin	E. coli
P0167	blaCTX-M-15_1	ESBL	ESBL	blaCTX-M-1 group	1-876/876	100	100	resfinder	AY044436	blaCTX-M-15	Amoxicillin;Ampicillin;Aztreonam;Cefepime;Cefotaxime;Ceftazidime;Ceftriaxone;Piperacillin;Ticarcillin	E. coli
P0194	blaCTX-M-15_1	ESBL	ESBL	blaCTX-M-1 group	1-876/876	100	100	resfinder	AY044436	blaCTX-M-15	Amoxicillin;Ampicillin;Aztreonam;Cefepime;Cefotaxime;Ceftazidime;Ceftriaxone;Piperacillin;Ticarcillin	E. coli
P0220	blaCTX-M-15_1	ESBL	ESBL	blaCTX-M-1 group	1-876/876	100	100	resfinder	AY044436	blaCTX-M-15	Amoxicillin;Ampicillin;Aztreonam;Cefepime;Cefotaxime;Ceftazidime;Ceftriaxone;Piperacillin;Ticarcillin	E. coli
P0252	blaCTX-M-15_1	ESBL	ESBL	blaCTX-M-1 group	1-876/876	100	100	resfinder	AY044436	blaCTX-M-15	Amoxicillin;Ampicillin;Aztreonam;Cefepime;Cefotaxime;Ceftazidime;Ceftriaxone;Piperacillin;Ticarcillin	E. coli
P0254	blaCTX-M-15_1	ESBL	ESBL	blaCTX-M-1 group	1-876/876	100	100	resfinder	AY044436	blaCTX-M-15	Amoxicillin;Ampicillin;Aztreonam;Cefepime;Cefotaxime;Ceftazidime;Ceftriaxone;Piperacillin;Ticarcillin	E. coli
P0256	blaCTX-M-15_1	ESBL	ESBL	blaCTX-M-1 group	1-876/876	100	100	resfinder	AY044436	blaCTX-M-15	Amoxicillin;Ampicillin;Aztreonam;Cefepime;Cefotaxime;Ceftazidime;Ceftriaxone;Piperacillin;Ticarcillin	E. coli
P0273	blaCTX-M-15_1	ESBL	ESBL	blaCTX-M-1 group	1-876/876	100	100	resfinder	AY044436	blaCTX-M-15	Amoxicillin;Ampicillin;Aztreonam;Cefepime;Cefotaxime;Ceftazidime;Ceftriaxone;Piperacillin;Ticarcillin	E. coli
P0288	blaCTX-M-15_1	ESBL	ESBL	blaCTX-M-1 group	1-876/876	100	100	resfinder	AY044436	blaCTX-M-15	Amoxicillin;Ampicillin;Aztreonam;Cefepime;Cefotaxime;Ceftazidime;Ceftriaxone;Piperacillin;Ticarcillin	E. coli
P0290	blaCTX-M-15_1	ESBL	ESBL	blaCTX-M-1 group	1-876/876	100	100	resfinder	AY044436	blaCTX-M-15	Amoxicillin;Ampicillin;Aztreonam;Cefepime;Cefotaxime;Ceftazidime;Ceftriaxone;Piperacillin;Ticarcillin	E. coli
P0317	blaCTX-M-15_1	ESBL	ESBL	blaCTX-M-1 group	1-876/876	100	100	resfinder	AY044436	blaCTX-M-15	Amoxicillin;Ampicillin;Aztreonam;Cefepime;Cefotaxime;Ceftazidime;Ceftriaxone;Piperacillin;Ticarcillin	E. coli
P0339	blaCTX-M-15_1	ESBL	ESBL	blaCTX-M-1 group	1-876/876	100	100	resfinder	AY044436	blaCTX-M-15	Amoxicillin;Ampicillin;Aztreonam;Cefepime;Cefotaxime;Ceftazidime;Ceftriaxone;Piperacillin;Ticarcillin	E. coli
P0340	blaCTX-M-15_1	ESBL	ESBL	blaCTX-M-1 group	1-876/876	100	100	resfinder	AY044436	blaCTX-M-15	Amoxicillin;Ampicillin;Aztreonam;Cefepime;Cefotaxime;Ceftazidime;Ceftriaxone;Piperacillin;Ticarcillin	E. coli
P0385	blaCTX-M-15_1	ESBL	ESBL	blaCTX-M-1 group	1-876/876	100	100	resfinder	AY044436	blaCTX-M-15	Amoxicillin;Ampicillin;Aztreonam;Cefepime;Cefotaxime;Ceftazidime;Ceftriaxone;Piperacillin;Ticarcillin	E. coli
P0387	blaCTX-M-15_1	ESBL	ESBL	blaCTX-M-1 group	1-876/876	100	100	resfinder	AY044436	blaCTX-M-15	Amoxicillin;Ampicillin;Aztreonam;Cefepime;Cefotaxime;Ceftazidime;Ceftriaxone;Piperacillin;Ticarcillin	E. coli
P0398	blaCTX-M-15_1	ESBL	ESBL	blaCTX-M-1 group	1-876/876	100	100	resfinder	AY044436	blaCTX-M-15	Amoxicillin;Ampicillin;Aztreonam;Cefepime;Cefotaxime;Ceftazidime;Ceftriaxone;Piperacillin;Ticarcillin	E. coli
P0399	blaCTX-M-15_1	ESBL	ESBL	blaCTX-M-1 group	1-876/876	100	100	resfinder	AY044436	blaCTX-M-15	Amoxicillin;Ampicillin;Aztreonam;Cefepime;Cefotaxime;Ceftazidime;Ceftriaxone;Piperacillin;Ticarcillin	E. coli
P0424	blaCTX-M-15_1	ESBL	ESBL	blaCTX-M-1 group	1-876/876	100	100	resfinder	AY044436	blaCTX-M-15	Amoxicillin;Ampicillin;Aztreonam;Cefepime;Cefotaxime;Ceftazidime;Ceftriaxone;Piperacillin;Ticarcillin	E. coli
P0440	blaCTX-M-15_1	ESBL	ESBL	blaCTX-M-1 group	1-876/876	100	100	resfinder	AY044436	blaCTX-M-15	Amoxicillin;Ampicillin;Aztreonam;Cefepime;Cefotaxime;Ceftazidime;Ceftriaxone;Piperacillin;Ticarcillin	E. coli
P0450	blaCTX-M-15_1	ESBL	ESBL	blaCTX-M-1 group	1-876/876	100	100	resfinder	AY044436	blaCTX-M-15	Amoxicillin;Ampicillin;Aztreonam;Cefepime;Cefotaxime;Ceftazidime;Ceftriaxone;Piperacillin;Ticarcillin	E. coli
P0568	blaCTX-M-15_1	ESBL	ESBL	blaCTX-M-1 group	1-876/876	100	100	resfinder	AY044436	blaCTX-M-15	Amoxicillin;Ampicillin;Aztreonam;Cefepime;Cefotaxime;Ceftazidime;Ceftriaxone;Piperacillin;Ticarcillin	E. coli
P0586	blaCTX-M-15_1	ESBL	ESBL	blaCTX-M-1 group	1-876/876	100	100	resfinder	AY044436	blaCTX-M-15	Amoxicillin;Ampicillin;Aztreonam;Cefepime;Cefotaxime;Ceftazidime;Ceftriaxone;Piperacillin;Ticarcillin	E. coli
P0609	blaCTX-M-15_1	ESBL	ESBL	blaCTX-M-1 group	1-876/876	100	100	resfinder	AY044436	blaCTX-M-15	Amoxicillin;Ampicillin;Aztreonam;Cefepime;Cefotaxime;Ceftazidime;Ceftriaxone;Piperacillin;Ticarcillin	E. coli
P0616	blaCTX-M-15_1	ESBL	ESBL	blaCTX-M-1 group	1-876/876	100	100	resfinder	AY044436	blaCTX-M-15	Amoxicillin;Ampicillin;Aztreonam;Cefepime;Cefotaxime;Ceftazidime;Ceftriaxone;Piperacillin;Ticarcillin	E. coli
P0620	blaCTX-M-15_1	ESBL	ESBL	blaCTX-M-1 group	1-876/876	100	100	resfinder	AY044436	blaCTX-M-15	Amoxicillin;Ampicillin;Aztreonam;Cefepime;Cefotaxime;Ceftazidime;Ceftriaxone;Piperacillin;Ticarcillin	E. coli
P0649	blaCTX-M-15_1	ESBL	ESBL	blaCTX-M-1 group	1-876/876	100	100	resfinder	AY044436	blaCTX-M-15	Amoxicillin;Ampicillin;Aztreonam;Cefepime;Cefotaxime;Ceftazidime;Ceftriaxone;Piperacillin;Ticarcillin	E. coli
P0652	blaCTX-M-15_1	ESBL	ESBL	blaCTX-M-1 group	1-876/876	100	100	resfinder	AY044436	blaCTX-M-15	Amoxicillin;Ampicillin;Aztreonam;Cefepime;Cefotaxime;Ceftazidime;Ceftriaxone;Piperacillin;Ticarcillin	E. coli
P0825	blaCTX-M-15_1	ESBL	ESBL	blaCTX-M-1 group	1-876/876	100	100	resfinder	AY044436	blaCTX-M-15	Amoxicillin;Ampicillin;Aztreonam;Cefepime;Cefotaxime;Ceftazidime;Ceftriaxone;Piperacillin;Ticarcillin	E. coli
P0826	blaCTX-M-15_1	ESBL	ESBL	blaCTX-M-1 group	1-876/876	100	100	resfinder	AY044436	blaCTX-M-15	Amoxicillin;Ampicillin;Aztreonam;Cefepime;Cefotaxime;Ceftazidime;Ceftriaxone;Piperacillin;Ticarcillin	E. coli
P0843	blaCTX-M-15_1	ESBL	ESBL	blaCTX-M-1 group	1-876/876	100	100	resfinder	AY044436	blaCTX-M-15	Amoxicillin;Ampicillin;Aztreonam;Cefepime;Cefotaxime;Ceftazidime;Ceftriaxone;Piperacillin;Ticarcillin	E. coli
P0844	blaCTX-M-15_1	ESBL	ESBL	blaCTX-M-1 group	1-876/876	100	100	resfinder	AY044436	blaCTX-M-15	Amoxicillin;Ampicillin;Aztreonam;Cefepime;Cefotaxime;Ceftazidime;Ceftriaxone;Piperacillin;Ticarcillin	E. coli
P0870	blaCTX-M-15_1	ESBL	ESBL	blaCTX-M-1 group	1-876/876	100	100	resfinder	AY044436	blaCTX-M-15	Amoxicillin;Ampicillin;Aztreonam;Cefepime;Cefotaxime;Ceftazidime;Ceftriaxone;Piperacillin;Ticarcillin	E. coli
P0875	blaCTX-M-15_1	ESBL	ESBL	blaCTX-M-1 group	1-876/876	100	100	resfinder	AY044436	blaCTX-M-15	Amoxicillin;Ampicillin;Aztreonam;Cefepime;Cefotaxime;Ceftazidime;Ceftriaxone;Piperacillin;Ticarcillin	E. coli
P0908	blaCTX-M-15_1	ESBL	ESBL	blaCTX-M-1 group	1-876/876	100	100	resfinder	AY044436	blaCTX-M-15	Amoxicillin;Ampicillin;Aztreonam;Cefepime;Cefotaxime;Ceftazidime;Ceftriaxone;Piperacillin;Ticarcillin	E. coli
P0917	blaCTX-M-15_1	ESBL	ESBL	blaCTX-M-1 group	1-876/876	100	100	resfinder	AY044436	blaCTX-M-15	Amoxicillin;Ampicillin;Aztreonam;Cefepime;Cefotaxime;Ceftazidime;Ceftriaxone;Piperacillin;Ticarcillin	E. coli
P0918	blaCTX-M-15_1	ESBL	ESBL	blaCTX-M-1 group	1-876/876	100	100	resfinder	AY044436	blaCTX-M-15	Amoxicillin;Ampicillin;Aztreonam;Cefepime;Cefotaxime;Ceftazidime;Ceftriaxone;Piperacillin;Ticarcillin	E. coli
P0919	blaCTX-M-15_1	ESBL	ESBL	blaCTX-M-1 group	1-876/876	100	100	resfinder	AY044436	blaCTX-M-15	Amoxicillin;Ampicillin;Aztreonam;Cefepime;Cefotaxime;Ceftazidime;Ceftriaxone;Piperacillin;Ticarcillin	E. coli
P0930	blaCTX-M-15_1	ESBL	ESBL	blaCTX-M-1 group	1-876/876	100	100	resfinder	AY044436	blaCTX-M-15	Amoxicillin;Ampicillin;Aztreonam;Cefepime;Cefotaxime;Ceftazidime;Ceftriaxone;Piperacillin;Ticarcillin	E. coli
P0957	blaCTX-M-15_1	ESBL	ESBL	blaCTX-M-1 group	1-876/876	100	100	resfinder	AY044436	blaCTX-M-15	Amoxicillin;Ampicillin;Aztreonam;Cefepime;Cefotaxime;Ceftazidime;Ceftriaxone;Piperacillin;Ticarcillin	E. coli
P0967	blaCTX-M-15_1	ESBL	ESBL	blaCTX-M-1 group	1-876/876	100	100	resfinder	AY044436	blaCTX-M-15	Amoxicillin;Ampicillin;Aztreonam;Cefepime;Cefotaxime;Ceftazidime;Ceftriaxone;Piperacillin;Ticarcillin	E. coli
P0976	blaCTX-M-15_1	ESBL	ESBL	blaCTX-M-1 group	1-876/876	100	100	resfinder	AY044436	blaCTX-M-15	Amoxicillin;Ampicillin;Aztreonam;Cefepime;Cefotaxime;Ceftazidime;Ceftriaxone;Piperacillin;Ticarcillin	E. coli
P0994	blaCTX-M-15_1	ESBL	ESBL	blaCTX-M-1 group	1-876/876	100	100	resfinder	AY044436	blaCTX-M-15	Amoxicillin;Ampicillin;Aztreonam;Cefepime;Cefotaxime;Ceftazidime;Ceftriaxone;Piperacillin;Ticarcillin	E. coli
P1036	blaCTX-M-15_1	ESBL	ESBL	blaCTX-M-1 group	1-876/876	100	100	resfinder	AY044436	blaCTX-M-15	Amoxicillin;Ampicillin;Aztreonam;Cefepime;Cefotaxime;Ceftazidime;Ceftriaxone;Piperacillin;Ticarcillin	E. coli
P1042	blaCTX-M-15_1	ESBL	ESBL	blaCTX-M-1 group	1-876/876	100	100	resfinder	AY044436	blaCTX-M-15	Amoxicillin;Ampicillin;Aztreonam;Cefepime;Cefotaxime;Ceftazidime;Ceftriaxone;Piperacillin;Ticarcillin	E. coli
P1062	blaCTX-M-15_1	ESBL	ESBL	blaCTX-M-1 group	1-876/876	100	100	resfinder	AY044436	blaCTX-M-15	Amoxicillin;Ampicillin;Aztreonam;Cefepime;Cefotaxime;Ceftazidime;Ceftriaxone;Piperacillin;Ticarcillin	E. coli
P1076	blaCTX-M-15_1	ESBL	ESBL	blaCTX-M-1 group	1-876/876	100	100	resfinder	AY044436	blaCTX-M-15	Amoxicillin;Ampicillin;Aztreonam;Cefepime;Cefotaxime;Ceftazidime;Ceftriaxone;Piperacillin;Ticarcillin	E. coli
P1091	blaCTX-M-15_1	ESBL	ESBL	blaCTX-M-1 group	1-876/876	100	100	resfinder	AY044436	blaCTX-M-15	Amoxicillin;Ampicillin;Aztreonam;Cefepime;Cefotaxime;Ceftazidime;Ceftriaxone;Piperacillin;Ticarcillin	E. coli
P1116	blaCTX-M-15_1	ESBL	ESBL	blaCTX-M-1 group	1-876/876	100	100	resfinder	AY044436	blaCTX-M-15	Amoxicillin;Ampicillin;Aztreonam;Cefepime;Cefotaxime;Ceftazidime;Ceftriaxone;Piperacillin;Ticarcillin	E. coli
P1117	blaCTX-M-15_1	ESBL	ESBL	blaCTX-M-1 group	1-876/876	100	100	resfinder	AY044436	blaCTX-M-15	Amoxicillin;Ampicillin;Aztreonam;Cefepime;Cefotaxime;Ceftazidime;Ceftriaxone;Piperacillin;Ticarcillin	E. coli
P1120	blaCTX-M-15_1	ESBL	ESBL	blaCTX-M-1 group	1-876/876	100	100	resfinder	AY044436	blaCTX-M-15	Amoxicillin;Ampicillin;Aztreonam;Cefepime;Cefotaxime;Ceftazidime;Ceftriaxone;Piperacillin;Ticarcillin	E. coli
P1121	blaCTX-M-15_1	ESBL	ESBL	blaCTX-M-1 group	1-876/876	100	100	resfinder	AY044436	blaCTX-M-15	Amoxicillin;Ampicillin;Aztreonam;Cefepime;Cefotaxime;Ceftazidime;Ceftriaxone;Piperacillin;Ticarcillin	E. coli
P1147	blaCTX-M-15_1	ESBL	ESBL	blaCTX-M-1 group	1-876/876	100	100	resfinder	AY044436	blaCTX-M-15	Amoxicillin;Ampicillin;Aztreonam;Cefepime;Cefotaxime;Ceftazidime;Ceftriaxone;Piperacillin;Ticarcillin	E. coli
P1148	blaCTX-M-15_1	ESBL	ESBL	blaCTX-M-1 group	1-876/876	100	100	resfinder	AY044436	blaCTX-M-15	Amoxicillin;Ampicillin;Aztreonam;Cefepime;Cefotaxime;Ceftazidime;Ceftriaxone;Piperacillin;Ticarcillin	E. coli
P1152	blaCTX-M-15_1	ESBL	ESBL	blaCTX-M-1 group	1-876/876	100	100	resfinder	AY044436	blaCTX-M-15	Amoxicillin;Ampicillin;Aztreonam;Cefepime;Cefotaxime;Ceftazidime;Ceftriaxone;Piperacillin;Ticarcillin	E. coli
P1153	blaCTX-M-15_1	ESBL	ESBL	blaCTX-M-1 group	1-876/876	100	100	resfinder	AY044436	blaCTX-M-15	Amoxicillin;Ampicillin;Aztreonam;Cefepime;Cefotaxime;Ceftazidime;Ceftriaxone;Piperacillin;Ticarcillin	E. coli
P1154	blaCTX-M-15_1	ESBL	ESBL	blaCTX-M-1 group	1-876/876	100	100	resfinder	AY044436	blaCTX-M-15	Amoxicillin;Ampicillin;Aztreonam;Cefepime;Cefotaxime;Ceftazidime;Ceftriaxone;Piperacillin;Ticarcillin	E. coli
P1155	blaCTX-M-15_1	ESBL	ESBL	blaCTX-M-1 group	1-876/876	100	100	resfinder	AY044436	blaCTX-M-15	Amoxicillin;Ampicillin;Aztreonam;Cefepime;Cefotaxime;Ceftazidime;Ceftriaxone;Piperacillin;Ticarcillin	E. coli
P1157	blaCTX-M-15_1	ESBL	ESBL	blaCTX-M-1 group	1-876/876	100	100	resfinder	AY044436	blaCTX-M-15	Amoxicillin;Ampicillin;Aztreonam;Cefepime;Cefotaxime;Ceftazidime;Ceftriaxone;Piperacillin;Ticarcillin	E. coli
P1158	blaCTX-M-15_1	ESBL	ESBL	blaCTX-M-1 group	1-876/876	100	100	resfinder	AY044436	blaCTX-M-15	Amoxicillin;Ampicillin;Aztreonam;Cefepime;Cefotaxime;Ceftazidime;Ceftriaxone;Piperacillin;Ticarcillin	E. coli
P1159	blaCTX-M-15_1	ESBL	ESBL	blaCTX-M-1 group	1-876/876	100	100	resfinder	AY044436	blaCTX-M-15	Amoxicillin;Ampicillin;Aztreonam;Cefepime;Cefotaxime;Ceftazidime;Ceftriaxone;Piperacillin;Ticarcillin	E. coli
P1170	blaCTX-M-15_1	ESBL	ESBL	blaCTX-M-1 group	1-876/876	100	100	resfinder	AY044436	blaCTX-M-15	Amoxicillin;Ampicillin;Aztreonam;Cefepime;Cefotaxime;Ceftazidime;Ceftriaxone;Piperacillin;Ticarcillin	E. coli
P1171	blaCTX-M-15_1	ESBL	ESBL	blaCTX-M-1 group	1-876/876	100	100	resfinder	AY044436	blaCTX-M-15	Amoxicillin;Ampicillin;Aztreonam;Cefepime;Cefotaxime;Ceftazidime;Ceftriaxone;Piperacillin;Ticarcillin	E. coli
P1172	blaCTX-M-15_1	ESBL	ESBL	blaCTX-M-1 group	1-876/876	100	100	resfinder	AY044436	blaCTX-M-15	Amoxicillin;Ampicillin;Aztreonam;Cefepime;Cefotaxime;Ceftazidime;Ceftriaxone;Piperacillin;Ticarcillin	E. coli
P1173	blaCTX-M-15_1	ESBL	ESBL	blaCTX-M-1 group	1-876/876	100	100	resfinder	AY044436	blaCTX-M-15	Amoxicillin;Ampicillin;Aztreonam;Cefepime;Cefotaxime;Ceftazidime;Ceftriaxone;Piperacillin;Ticarcillin	E. coli
P1174	blaCTX-M-15_1	ESBL	ESBL	blaCTX-M-1 group	1-876/876	100	100	resfinder	AY044436	blaCTX-M-15	Amoxicillin;Ampicillin;Aztreonam;Cefepime;Cefotaxime;Ceftazidime;Ceftriaxone;Piperacillin;Ticarcillin	E. coli
P1176	blaCTX-M-15_1	ESBL	ESBL	blaCTX-M-1 group	1-876/876	100	100	resfinder	AY044436	blaCTX-M-15	Amoxicillin;Ampicillin;Aztreonam;Cefepime;Cefotaxime;Ceftazidime;Ceftriaxone;Piperacillin;Ticarcillin	E. coli
P1177	blaCTX-M-15_1	ESBL	ESBL	blaCTX-M-1 group	1-876/876	100	100	resfinder	AY044436	blaCTX-M-15	Amoxicillin;Ampicillin;Aztreonam;Cefepime;Cefotaxime;Ceftazidime;Ceftriaxone;Piperacillin;Ticarcillin	E. coli
P1187	blaCTX-M-15_1	ESBL	ESBL	blaCTX-M-1 group	1-876/876	100	100	resfinder	AY044436	blaCTX-M-15	Amoxicillin;Ampicillin;Aztreonam;Cefepime;Cefotaxime;Ceftazidime;Ceftriaxone;Piperacillin;Ticarcillin	E. coli
P1188	blaCTX-M-15_1	ESBL	ESBL	blaCTX-M-1 group	50-876/876	94.41	100	resfinder	AY044436	blaCTX-M-15	Amoxicillin;Ampicillin;Aztreonam;Cefepime;Cefotaxime;Ceftazidime;Ceftriaxone;Piperacillin;Ticarcillin	E. coli
P1194	blaCTX-M-15_1	ESBL	ESBL	blaCTX-M-1 group	1-876/876	100	100	resfinder	AY044436	blaCTX-M-15	Amoxicillin;Ampicillin;Aztreonam;Cefepime;Cefotaxime;Ceftazidime;Ceftriaxone;Piperacillin;Ticarcillin	E. coli
P1195	blaCTX-M-15_1	ESBL	ESBL	blaCTX-M-1 group	1-876/876	100	100	resfinder	AY044436	blaCTX-M-15	Amoxicillin;Ampicillin;Aztreonam;Cefepime;Cefotaxime;Ceftazidime;Ceftriaxone;Piperacillin;Ticarcillin	E. coli
P1196	blaCTX-M-15_1	ESBL	ESBL	blaCTX-M-1 group	1-876/876	100	100	resfinder	AY044436	blaCTX-M-15	Amoxicillin;Ampicillin;Aztreonam;Cefepime;Cefotaxime;Ceftazidime;Ceftriaxone;Piperacillin;Ticarcillin	E. coli
P1202	blaCTX-M-15_1	ESBL	ESBL	blaCTX-M-1 group	1-876/876	100	100	resfinder	AY044436	blaCTX-M-15	Amoxicillin;Ampicillin;Aztreonam;Cefepime;Cefotaxime;Ceftazidime;Ceftriaxone;Piperacillin;Ticarcillin	E. coli
P1217	blaCTX-M-15_1	ESBL	ESBL	blaCTX-M-1 group	1-876/876	100	100	resfinder	AY044436	blaCTX-M-15	Amoxicillin;Ampicillin;Aztreonam;Cefepime;Cefotaxime;Ceftazidime;Ceftriaxone;Piperacillin;Ticarcillin	E. coli
P1235	blaCTX-M-15_1	ESBL	ESBL	blaCTX-M-1 group	1-876/876	100	100	resfinder	AY044436	blaCTX-M-15	Amoxicillin;Ampicillin;Aztreonam;Cefepime;Cefotaxime;Ceftazidime;Ceftriaxone;Piperacillin;Ticarcillin	E. coli
P0333	blaCTX-M-169_1	ESBL	ESBL	blaCTX-M-1 group	1-876/876	100	100	resfinder	KR779864	blaCTX-M-169	Amoxicillin;Ampicillin;Aztreonam;Cefepime;Cefotaxime;Ceftazidime;Ceftriaxone;Piperacillin;Ticarcillin	E. coli
P0078	blaCTX-M-2_1	ESBL	ESBL	blaCTX-M-2 group	1-876/876	100	100	resfinder	AB176535	blaCTX-M-2	Amoxicillin;Ampicillin;Aztreonam;Cefepime;Cefotaxime;Ceftazidime;Ceftriaxone;Piperacillin;Ticarcillin	E. coli
P0037	blaCTX-M-27_1	ESBL	ESBL	blaCTX-M-9 group	1-876/876	100	100	resfinder	AY156923	blaCTX-M-27	Amoxicillin;Ampicillin;Aztreonam;Cefepime;Cefotaxime;Ceftazidime;Ceftriaxone;Piperacillin;Ticarcillin	E. coli
P0053	blaCTX-M-27_1	ESBL	ESBL	blaCTX-M-9 group	1-876/876	100	100	resfinder	AY156923	blaCTX-M-27	Amoxicillin;Ampicillin;Aztreonam;Cefepime;Cefotaxime;Ceftazidime;Ceftriaxone;Piperacillin;Ticarcillin	E. coli
P0066	blaCTX-M-27_1	ESBL	ESBL	blaCTX-M-9 group	1-876/876	100	100	resfinder	AY156923	blaCTX-M-27	Amoxicillin;Ampicillin;Aztreonam;Cefepime;Cefotaxime;Ceftazidime;Ceftriaxone;Piperacillin;Ticarcillin	E. coli
P0083	blaCTX-M-27_1	ESBL	ESBL	blaCTX-M-9 group	1-876/876	100	100	resfinder	AY156923	blaCTX-M-27	Amoxicillin;Ampicillin;Aztreonam;Cefepime;Cefotaxime;Ceftazidime;Ceftriaxone;Piperacillin;Ticarcillin	E. coli
P0099	blaCTX-M-27_1	ESBL	ESBL	blaCTX-M-9 group	1-876/876	100	100	resfinder	AY156923	blaCTX-M-27	Amoxicillin;Ampicillin;Aztreonam;Cefepime;Cefotaxime;Ceftazidime;Ceftriaxone;Piperacillin;Ticarcillin	E. coli
P0104	blaCTX-M-27_1	ESBL	ESBL	blaCTX-M-9 group	1-876/876	100	100	resfinder	AY156923	blaCTX-M-27	Amoxicillin;Ampicillin;Aztreonam;Cefepime;Cefotaxime;Ceftazidime;Ceftriaxone;Piperacillin;Ticarcillin	E. coli
P0122	blaCTX-M-27_1	ESBL	ESBL	blaCTX-M-9 group	1-876/876	100	100	resfinder	AY156923	blaCTX-M-27	Amoxicillin;Ampicillin;Aztreonam;Cefepime;Cefotaxime;Ceftazidime;Ceftriaxone;Piperacillin;Ticarcillin	E. coli
P0123	blaCTX-M-27_1	ESBL	ESBL	blaCTX-M-9 group	1-876/876	100	100	resfinder	AY156923	blaCTX-M-27	Amoxicillin;Ampicillin;Aztreonam;Cefepime;Cefotaxime;Ceftazidime;Ceftriaxone;Piperacillin;Ticarcillin	E. coli
P0157	blaCTX-M-27_1	ESBL	ESBL	blaCTX-M-9 group	1-876/876	100	100	resfinder	AY156923	blaCTX-M-27	Amoxicillin;Ampicillin;Aztreonam;Cefepime;Cefotaxime;Ceftazidime;Ceftriaxone;Piperacillin;Ticarcillin	E. coli
P0160	blaCTX-M-27_1	ESBL	ESBL	blaCTX-M-9 group	1-876/876	100	100	resfinder	AY156923	blaCTX-M-27	Amoxicillin;Ampicillin;Aztreonam;Cefepime;Cefotaxime;Ceftazidime;Ceftriaxone;Piperacillin;Ticarcillin	E. coli
P0162	blaCTX-M-27_1	ESBL	ESBL	blaCTX-M-9 group	1-876/876	100	100	resfinder	AY156923	blaCTX-M-27	Amoxicillin;Ampicillin;Aztreonam;Cefepime;Cefotaxime;Ceftazidime;Ceftriaxone;Piperacillin;Ticarcillin	E. coli
P0251	blaCTX-M-27_1	ESBL	ESBL	blaCTX-M-9 group	1-876/876	100	100	resfinder	AY156923	blaCTX-M-27	Amoxicillin;Ampicillin;Aztreonam;Cefepime;Cefotaxime;Ceftazidime;Ceftriaxone;Piperacillin;Ticarcillin	E. coli
P0303	blaCTX-M-27_1	ESBL	ESBL	blaCTX-M-9 group	1-876/876	100	100	resfinder	AY156923	blaCTX-M-27	Amoxicillin;Ampicillin;Aztreonam;Cefepime;Cefotaxime;Ceftazidime;Ceftriaxone;Piperacillin;Ticarcillin	E. coli
P0323	blaCTX-M-27_1	ESBL	ESBL	blaCTX-M-9 group	1-876/876	100	100	resfinder	AY156923	blaCTX-M-27	Amoxicillin;Ampicillin;Aztreonam;Cefepime;Cefotaxime;Ceftazidime;Ceftriaxone;Piperacillin;Ticarcillin	E. coli
P0457	blaCTX-M-27_1	ESBL	ESBL	blaCTX-M-9 group	1-876/876	100	100	resfinder	AY156923	blaCTX-M-27	Amoxicillin;Ampicillin;Aztreonam;Cefepime;Cefotaxime;Ceftazidime;Ceftriaxone;Piperacillin;Ticarcillin	E. coli
P0470	blaCTX-M-27_1	ESBL	ESBL	blaCTX-M-9 group	1-876/876	100	100	resfinder	AY156923	blaCTX-M-27	Amoxicillin;Ampicillin;Aztreonam;Cefepime;Cefotaxime;Ceftazidime;Ceftriaxone;Piperacillin;Ticarcillin	E. coli
P0471	blaCTX-M-27_1	ESBL	ESBL	blaCTX-M-9 group	1-876/876	100	100	resfinder	AY156923	blaCTX-M-27	Amoxicillin;Ampicillin;Aztreonam;Cefepime;Cefotaxime;Ceftazidime;Ceftriaxone;Piperacillin;Ticarcillin	E. coli
P0563	blaCTX-M-27_1	ESBL	ESBL	blaCTX-M-9 group	1-876/876	100	100	resfinder	AY156923	blaCTX-M-27	Amoxicillin;Ampicillin;Aztreonam;Cefepime;Cefotaxime;Ceftazidime;Ceftriaxone;Piperacillin;Ticarcillin	E. coli
P0836	blaCTX-M-27_1	ESBL	ESBL	blaCTX-M-9 group	1-876/876	100	100	resfinder	AY156923	blaCTX-M-27	Amoxicillin;Ampicillin;Aztreonam;Cefepime;Cefotaxime;Ceftazidime;Ceftriaxone;Piperacillin;Ticarcillin	E. coli
P0928	blaCTX-M-27_1	ESBL	ESBL	blaCTX-M-9 group	1-876/876	100	100	resfinder	AY156923	blaCTX-M-27	Amoxicillin;Ampicillin;Aztreonam;Cefepime;Cefotaxime;Ceftazidime;Ceftriaxone;Piperacillin;Ticarcillin	E. coli
P1007	blaCTX-M-27_1	ESBL	ESBL	blaCTX-M-9 group	1-876/876	100	100	resfinder	AY156923	blaCTX-M-27	Amoxicillin;Ampicillin;Aztreonam;Cefepime;Cefotaxime;Ceftazidime;Ceftriaxone;Piperacillin;Ticarcillin	E. coli
P1012	blaCTX-M-27_1	ESBL	ESBL	blaCTX-M-9 group	1-876/876	100	100	resfinder	AY156923	blaCTX-M-27	Amoxicillin;Ampicillin;Aztreonam;Cefepime;Cefotaxime;Ceftazidime;Ceftriaxone;Piperacillin;Ticarcillin	E. coli
P1160	blaCTX-M-27_1	ESBL	ESBL	blaCTX-M-9 group	1-876/876	100	100	resfinder	AY156923	blaCTX-M-27	Amoxicillin;Ampicillin;Aztreonam;Cefepime;Cefotaxime;Ceftazidime;Ceftriaxone;Piperacillin;Ticarcillin	E. coli
P1161	blaCTX-M-27_1	ESBL	ESBL	blaCTX-M-9 group	1-876/876	100	100	resfinder	AY156923	blaCTX-M-27	Amoxicillin;Ampicillin;Aztreonam;Cefepime;Cefotaxime;Ceftazidime;Ceftriaxone;Piperacillin;Ticarcillin	E. coli
P1162	blaCTX-M-27_1	ESBL	ESBL	blaCTX-M-9 group	1-876/876	100	100	resfinder	AY156923	blaCTX-M-27	Amoxicillin;Ampicillin;Aztreonam;Cefepime;Cefotaxime;Ceftazidime;Ceftriaxone;Piperacillin;Ticarcillin	E. coli
P1163	blaCTX-M-27_1	ESBL	ESBL	blaCTX-M-9 group	1-876/876	100	100	resfinder	AY156923	blaCTX-M-27	Amoxicillin;Ampicillin;Aztreonam;Cefepime;Cefotaxime;Ceftazidime;Ceftriaxone;Piperacillin;Ticarcillin	E. coli
P1164	blaCTX-M-27_1	ESBL	ESBL	blaCTX-M-9 group	1-876/876	100	100	resfinder	AY156923	blaCTX-M-27	Amoxicillin;Ampicillin;Aztreonam;Cefepime;Cefotaxime;Ceftazidime;Ceftriaxone;Piperacillin;Ticarcillin	E. coli
P1165	blaCTX-M-27_1	ESBL	ESBL	blaCTX-M-9 group	1-876/876	100	100	resfinder	AY156923	blaCTX-M-27	Amoxicillin;Ampicillin;Aztreonam;Cefepime;Cefotaxime;Ceftazidime;Ceftriaxone;Piperacillin;Ticarcillin	E. coli
P1166	blaCTX-M-27_1	ESBL	ESBL	blaCTX-M-9 group	1-876/876	100	100	resfinder	AY156923	blaCTX-M-27	Amoxicillin;Ampicillin;Aztreonam;Cefepime;Cefotaxime;Ceftazidime;Ceftriaxone;Piperacillin;Ticarcillin	E. coli
P1167	blaCTX-M-27_1	ESBL	ESBL	blaCTX-M-9 group	1-876/876	100	100	resfinder	AY156923	blaCTX-M-27	Amoxicillin;Ampicillin;Aztreonam;Cefepime;Cefotaxime;Ceftazidime;Ceftriaxone;Piperacillin;Ticarcillin	E. coli
P1168	blaCTX-M-27_1	ESBL	ESBL	blaCTX-M-9 group	1-876/876	100	100	resfinder	AY156923	blaCTX-M-27	Amoxicillin;Ampicillin;Aztreonam;Cefepime;Cefotaxime;Ceftazidime;Ceftriaxone;Piperacillin;Ticarcillin	E. coli
P1169	blaCTX-M-27_1	ESBL	ESBL	blaCTX-M-9 group	1-876/876	100	100	resfinder	AY156923	blaCTX-M-27	Amoxicillin;Ampicillin;Aztreonam;Cefepime;Cefotaxime;Ceftazidime;Ceftriaxone;Piperacillin;Ticarcillin	E. coli
P1193	blaCTX-M-27_1	ESBL	ESBL	blaCTX-M-9 group	1-876/876	100	100	resfinder	AY156923	blaCTX-M-27	Amoxicillin;Ampicillin;Aztreonam;Cefepime;Cefotaxime;Ceftazidime;Ceftriaxone;Piperacillin;Ticarcillin	E. coli
P0111	blaCTX-M-3_1	ESBL	ESBL	blaCTX-M-1 group	1-876/876	100	100	resfinder	Y10278	blaCTX-M-3	Amoxicillin;Ampicillin;Aztreonam;Cefepime;Cefotaxime;Ceftazidime;Ceftriaxone;Piperacillin;Ticarcillin	E. coli
P0144	blaCTX-M-3_1	ESBL	ESBL	blaCTX-M-1 group	1-876/876	100	100	resfinder	Y10278	blaCTX-M-3	Amoxicillin;Ampicillin;Aztreonam;Cefepime;Cefotaxime;Ceftazidime;Ceftriaxone;Piperacillin;Ticarcillin	E. coli
P0148	blaCTX-M-3_1	ESBL	ESBL	blaCTX-M-1 group	1-876/876	100	100	resfinder	Y10278	blaCTX-M-3	Amoxicillin;Ampicillin;Aztreonam;Cefepime;Cefotaxime;Ceftazidime;Ceftriaxone;Piperacillin;Ticarcillin	E. coli
P0155	blaCTX-M-3_1	ESBL	ESBL	blaCTX-M-1 group	1-876/876	100	100	resfinder	Y10278	blaCTX-M-3	Amoxicillin;Ampicillin;Aztreonam;Cefepime;Cefotaxime;Ceftazidime;Ceftriaxone;Piperacillin;Ticarcillin	E. coli
P0169	blaCTX-M-3_1	ESBL	ESBL	blaCTX-M-1 group	1-876/876	100	100	resfinder	Y10278	blaCTX-M-3	Amoxicillin;Ampicillin;Aztreonam;Cefepime;Cefotaxime;Ceftazidime;Ceftriaxone;Piperacillin;Ticarcillin	E. coli
P0845	blaCTX-M-3_1	ESBL	ESBL	blaCTX-M-1 group	1-876/876	100	100	resfinder	Y10278	blaCTX-M-3	Amoxicillin;Ampicillin;Aztreonam;Cefepime;Cefotaxime;Ceftazidime;Ceftriaxone;Piperacillin;Ticarcillin	E. coli
P1090	blaCTX-M-3_1	ESBL	ESBL	blaCTX-M-1 group	1-876/876	100	100	resfinder	Y10278	blaCTX-M-3	Amoxicillin;Ampicillin;Aztreonam;Cefepime;Cefotaxime;Ceftazidime;Ceftriaxone;Piperacillin;Ticarcillin	E. coli
P0092	blaCTX-M-32_2	ESBL	ESBL	blaCTX-M-1 group	1-876/876	100	100	resfinder	AJ557142	blaCTX-M-32	Amoxicillin;Ampicillin;Aztreonam;Cefepime;Cefotaxime;Ceftazidime;Ceftriaxone;Piperacillin;Ticarcillin	E. coli
P1146	blaCTX-M-55_1	ESBL	ESBL	blaCTX-M-1 group	1-876/876	100	100	resfinder	DQ810789	blaCTX-M-55	Amoxicillin;Ampicillin;Aztreonam;Cefepime;Cefotaxime;Ceftazidime;Ceftriaxone;Piperacillin;Ticarcillin	E. coli
P0093	blaCTX-M-8_1	ESBL	ESBL	blaCTX-M-8 group	1-876/876	100	100	resfinder	AF189721	blaCTX-M-8	Amoxicillin;Ampicillin;Aztreonam;Cefepime;Cefotaxime;Ceftazidime;Ceftriaxone;Piperacillin;Ticarcillin	E. coli
P0094	blaCTX-M-8_1	ESBL	ESBL	blaCTX-M-8 group	1-876/876	100	100	resfinder	AF189721	blaCTX-M-8	Amoxicillin;Ampicillin;Aztreonam;Cefepime;Cefotaxime;Ceftazidime;Ceftriaxone;Piperacillin;Ticarcillin	E. coli
P0095	blaCTX-M-8_1	ESBL	ESBL	blaCTX-M-8 group	1-876/876	100	100	resfinder	AF189721	blaCTX-M-8	Amoxicillin;Ampicillin;Aztreonam;Cefepime;Cefotaxime;Ceftazidime;Ceftriaxone;Piperacillin;Ticarcillin	E. coli
P0101	blaCTX-M-8_1	ESBL	ESBL	blaCTX-M-8 group	1-876/876	100	100	resfinder	AF189721	blaCTX-M-8	Amoxicillin;Ampicillin;Aztreonam;Cefepime;Cefotaxime;Ceftazidime;Ceftriaxone;Piperacillin;Ticarcillin	E. coli
P1184	blaCTX-M-8_1	ESBL	ESBL	blaCTX-M-8 group	1-876/876	100	100	resfinder	AF189721	blaCTX-M-8	Amoxicillin;Ampicillin;Aztreonam;Cefepime;Cefotaxime;Ceftazidime;Ceftriaxone;Piperacillin;Ticarcillin	E. coli
P1185	blaCTX-M-8_1	ESBL	ESBL	blaCTX-M-8 group	1-876/876	100	100	resfinder	AF189721	blaCTX-M-8	Amoxicillin;Ampicillin;Aztreonam;Cefepime;Cefotaxime;Ceftazidime;Ceftriaxone;Piperacillin;Ticarcillin	E. coli
P1216	blaCTX-M-8_1	ESBL	ESBL	blaCTX-M-8 group	1-876/876	100	100	resfinder	AF189721	blaCTX-M-8	Amoxicillin;Ampicillin;Aztreonam;Cefepime;Cefotaxime;Ceftazidime;Ceftriaxone;Piperacillin;Ticarcillin	E. coli
P0057	blaDHA-1_1	Other beta-lactams	Other betalactamases	other bla genes	1-1140/1140	100	100	resfinder	Y16410	blaDHA-1	Amoxicillin;Amoxicillin+Clavulanic_acid;Ampicillin;Ampicillin+Clavulanic_acid;Cefotaxime;Cefoxitin;Ceftazidime;Piperacillin;Piperacillin+Tazobactam;Ticarcillin;Ticarcillin+Clavulanic_acid	E. coli
P0808	blaLEN2_1	Other Beta-lactam	Other betalactamases	other bla genes	1-861/861	100	99.77	resfinder	AY037780	blaLEN2		K. pneumoniae
P0022	blaOKP-A-12_1	Other Beta-lactam	Other betalactamases	other bla genes	1-860/861	99.88	99.42	resfinder	AM850915	blaOKP-A-12		K. pneumoniae
P0025	blaOKP-A-12_1	Other Beta-lactam	Other betalactamases	other bla genes	1-860/861	99.88	99.42	resfinder	AM850915	blaOKP-A-12		K. pneumoniae
P0676	blaOKP-A-12_1	Other Beta-lactam	Other betalactamases	other bla genes	1-860/861	99.88	99.42	resfinder	AM850915	blaOKP-A-12		K. pneumoniae
P0002	blaOKP-B-2_1	Other Beta-lactam	Other betalactamases	other bla genes	1-861/861	100	100	resfinder	AM051151	blaOKP-B-2		K. pneumoniae
P0004	blaOKP-B-2_1	Other Beta-lactam	Other betalactamases	other bla genes	1-861/861	100	100	resfinder	AM051151	blaOKP-B-2		K. pneumoniae
P0003	blaOXA-1_1	Other Beta-lactam	Other betalactamases	blaOXA group	1-831/831	100	100	resfinder	HQ170510	blaOXA-1	Amoxicillin;Amoxicillin+Clavulanic_acid;Ampicillin;Ampicillin+Clavulanic_acid;Cefepime;Piperacillin;Piperacillin+Tazobactam	K. pneumoniae
P0010	blaOXA-1_1	Other Beta-lactam	Other betalactamases	blaOXA group	1-831/831	100	100	resfinder	HQ170510	blaOXA-1	Amoxicillin;Amoxicillin+Clavulanic_acid;Ampicillin;Ampicillin+Clavulanic_acid;Cefepime;Piperacillin;Piperacillin+Tazobactam	K. pneumoniae
P0012	blaOXA-1_1	Other Beta-lactam	Other betalactamases	blaOXA group	1-831/831	100	100	resfinder	HQ170510	blaOXA-1	Amoxicillin;Amoxicillin+Clavulanic_acid;Ampicillin;Ampicillin+Clavulanic_acid;Cefepime;Piperacillin;Piperacillin+Tazobactam	K. pneumoniae
P0013	blaOXA-1_1	Other Beta-lactam	Other betalactamases	blaOXA group	1-831/831	100	100	resfinder	HQ170510	blaOXA-1	Amoxicillin;Amoxicillin+Clavulanic_acid;Ampicillin;Ampicillin+Clavulanic_acid;Cefepime;Piperacillin;Piperacillin+Tazobactam	K. pneumoniae
P0015	blaOXA-1_1	Other Beta-lactam	Other betalactamases	blaOXA group	1-831/831	100	100	resfinder	HQ170510	blaOXA-1	Amoxicillin;Amoxicillin+Clavulanic_acid;Ampicillin;Ampicillin+Clavulanic_acid;Cefepime;Piperacillin;Piperacillin+Tazobactam	K. pneumoniae
P0018	blaOXA-1_1	Other Beta-lactam	Other betalactamases	blaOXA group	1-831/831	100	100	resfinder	HQ170510	blaOXA-1	Amoxicillin;Amoxicillin+Clavulanic_acid;Ampicillin;Ampicillin+Clavulanic_acid;Cefepime;Piperacillin;Piperacillin+Tazobactam	K. pneumoniae
P0023	blaOXA-1_1	Other Beta-lactam	Other betalactamases	blaOXA group	1-831/831	100	100	resfinder	HQ170510	blaOXA-1	Amoxicillin;Amoxicillin+Clavulanic_acid;Ampicillin;Ampicillin+Clavulanic_acid;Cefepime;Piperacillin;Piperacillin+Tazobactam	K. pneumoniae
P0026	blaOXA-1_1	Other Beta-lactam	Other betalactamases	blaOXA group	1-831/831	100	100	resfinder	HQ170510	blaOXA-1	Amoxicillin;Amoxicillin+Clavulanic_acid;Ampicillin;Ampicillin+Clavulanic_acid;Cefepime;Piperacillin;Piperacillin+Tazobactam	K. pneumoniae
P0027	blaOXA-1_1	Other Beta-lactam	Other betalactamases	blaOXA group	1-831/831	100	100	resfinder	HQ170510	blaOXA-1	Amoxicillin;Amoxicillin+Clavulanic_acid;Ampicillin;Ampicillin+Clavulanic_acid;Cefepime;Piperacillin;Piperacillin+Tazobactam	K. pneumoniae
P0029	blaOXA-1_1	Other Beta-lactam	Other betalactamases	blaOXA group	1-831/831	100	100	resfinder	HQ170510	blaOXA-1	Amoxicillin;Amoxicillin+Clavulanic_acid;Ampicillin;Ampicillin+Clavulanic_acid;Cefepime;Piperacillin;Piperacillin+Tazobactam	K. pneumoniae
P0032	blaOXA-1_1	Other Beta-lactam	Other betalactamases	blaOXA group	1-831/831	100	100	resfinder	HQ170510	blaOXA-1	Amoxicillin;Amoxicillin+Clavulanic_acid;Ampicillin;Ampicillin+Clavulanic_acid;Cefepime;Piperacillin;Piperacillin+Tazobactam	K. pneumoniae
P0033	blaOXA-1_1	Other Beta-lactam	Other betalactamases	blaOXA group	1-831/831	100	100	resfinder	HQ170510	blaOXA-1	Amoxicillin;Amoxicillin+Clavulanic_acid;Ampicillin;Ampicillin+Clavulanic_acid;Cefepime;Piperacillin;Piperacillin+Tazobactam	K. pneumoniae
P0034	blaOXA-1_1	Other Beta-lactam	Other betalactamases	blaOXA group	1-831/831	100	100	resfinder	HQ170510	blaOXA-1	Amoxicillin;Amoxicillin+Clavulanic_acid;Ampicillin;Ampicillin+Clavulanic_acid;Cefepime;Piperacillin;Piperacillin+Tazobactam	K. pneumoniae
P0035	blaOXA-1_1	Other Beta-lactam	Other betalactamases	blaOXA group	1-831/831	100	100	resfinder	HQ170510	blaOXA-1	Amoxicillin;Amoxicillin+Clavulanic_acid;Ampicillin;Ampicillin+Clavulanic_acid;Cefepime;Piperacillin;Piperacillin+Tazobactam	K. pneumoniae
P0408	blaOXA-1_1	Other Beta-lactam	Other betalactamases	blaOXA group	1-831/831	100	100	resfinder	HQ170510	blaOXA-1	Amoxicillin;Amoxicillin+Clavulanic_acid;Ampicillin;Ampicillin+Clavulanic_acid;Cefepime;Piperacillin;Piperacillin+Tazobactam	K. pneumoniae
P0482	blaOXA-1_1	Other Beta-lactam	Other betalactamases	blaOXA group	1-831/831	100	100	resfinder	HQ170510	blaOXA-1	Amoxicillin;Amoxicillin+Clavulanic_acid;Ampicillin;Ampicillin+Clavulanic_acid;Cefepime;Piperacillin;Piperacillin+Tazobactam	K. pneumoniae
P0488	blaOXA-1_1	Other Beta-lactam	Other betalactamases	blaOXA group	1-831/831	100	100	resfinder	HQ170510	blaOXA-1	Amoxicillin;Amoxicillin+Clavulanic_acid;Ampicillin;Ampicillin+Clavulanic_acid;Cefepime;Piperacillin;Piperacillin+Tazobactam	K. pneumoniae
P0495	blaOXA-1_1	Other Beta-lactam	Other betalactamases	blaOXA group	1-831/831	100	100	resfinder	HQ170510	blaOXA-1	Amoxicillin;Amoxicillin+Clavulanic_acid;Ampicillin;Ampicillin+Clavulanic_acid;Cefepime;Piperacillin;Piperacillin+Tazobactam	K. pneumoniae
P0501	blaOXA-1_1	Other Beta-lactam	Other betalactamases	blaOXA group	1-831/831	100	100	resfinder	HQ170510	blaOXA-1	Amoxicillin;Amoxicillin+Clavulanic_acid;Ampicillin;Ampicillin+Clavulanic_acid;Cefepime;Piperacillin;Piperacillin+Tazobactam	K. pneumoniae
P0516	blaOXA-1_1	Other Beta-lactam	Other betalactamases	blaOXA group	1-831/831	100	100	resfinder	HQ170510	blaOXA-1	Amoxicillin;Amoxicillin+Clavulanic_acid;Ampicillin;Ampicillin+Clavulanic_acid;Cefepime;Piperacillin;Piperacillin+Tazobactam	K. pneumoniae
P0530	blaOXA-1_1	Other Beta-lactam	Other betalactamases	blaOXA group	1-831/831	100	100	resfinder	HQ170510	blaOXA-1	Amoxicillin;Amoxicillin+Clavulanic_acid;Ampicillin;Ampicillin+Clavulanic_acid;Cefepime;Piperacillin;Piperacillin+Tazobactam	K. pneumoniae
P0635	blaOXA-1_1	Other Beta-lactam	Other betalactamases	blaOXA group	1-831/831	100	100	resfinder	HQ170510	blaOXA-1	Amoxicillin;Amoxicillin+Clavulanic_acid;Ampicillin;Ampicillin+Clavulanic_acid;Cefepime;Piperacillin;Piperacillin+Tazobactam	K. pneumoniae
P0642	blaOXA-1_1	Other Beta-lactam	Other betalactamases	blaOXA group	1-831/831	100	100	resfinder	HQ170510	blaOXA-1	Amoxicillin;Amoxicillin+Clavulanic_acid;Ampicillin;Ampicillin+Clavulanic_acid;Cefepime;Piperacillin;Piperacillin+Tazobactam	K. pneumoniae
P0717	blaOXA-1_1	Other Beta-lactam	Other betalactamases	blaOXA group	1-831/831	100	100	resfinder	HQ170510	blaOXA-1	Amoxicillin;Amoxicillin+Clavulanic_acid;Ampicillin;Ampicillin+Clavulanic_acid;Cefepime;Piperacillin;Piperacillin+Tazobactam	K. pneumoniae
P0729	blaOXA-1_1	Other Beta-lactam	Other betalactamases	blaOXA group	1-831/831	100	100	resfinder	HQ170510	blaOXA-1	Amoxicillin;Amoxicillin+Clavulanic_acid;Ampicillin;Ampicillin+Clavulanic_acid;Cefepime;Piperacillin;Piperacillin+Tazobactam	K. pneumoniae
P0730	blaOXA-1_1	Other Beta-lactam	Other betalactamases	blaOXA group	1-831/831	100	100	resfinder	HQ170510	blaOXA-1	Amoxicillin;Amoxicillin+Clavulanic_acid;Ampicillin;Ampicillin+Clavulanic_acid;Cefepime;Piperacillin;Piperacillin+Tazobactam	K. pneumoniae
P0736	blaOXA-1_1	Other Beta-lactam	Other betalactamases	blaOXA group	1-831/831	100	100	resfinder	HQ170510	blaOXA-1	Amoxicillin;Amoxicillin+Clavulanic_acid;Ampicillin;Ampicillin+Clavulanic_acid;Cefepime;Piperacillin;Piperacillin+Tazobactam	K. pneumoniae
P0739	blaOXA-1_1	Other Beta-lactam	Other betalactamases	blaOXA group	1-831/831	100	100	resfinder	HQ170510	blaOXA-1	Amoxicillin;Amoxicillin+Clavulanic_acid;Ampicillin;Ampicillin+Clavulanic_acid;Cefepime;Piperacillin;Piperacillin+Tazobactam	K. pneumoniae
P0743	blaOXA-1_1	Other Beta-lactam	Other betalactamases	blaOXA group	1-831/831	100	100	resfinder	HQ170510	blaOXA-1	Amoxicillin;Amoxicillin+Clavulanic_acid;Ampicillin;Ampicillin+Clavulanic_acid;Cefepime;Piperacillin;Piperacillin+Tazobactam	K. pneumoniae
P0744	blaOXA-1_1	Other Beta-lactam	Other betalactamases	blaOXA group	1-831/831	100	100	resfinder	HQ170510	blaOXA-1	Amoxicillin;Amoxicillin+Clavulanic_acid;Ampicillin;Ampicillin+Clavulanic_acid;Cefepime;Piperacillin;Piperacillin+Tazobactam	K. pneumoniae
P0775	blaOXA-1_1	Other Beta-lactam	Other betalactamases	blaOXA group	1-831/831	100	100	resfinder	HQ170510	blaOXA-1	Amoxicillin;Amoxicillin+Clavulanic_acid;Ampicillin;Ampicillin+Clavulanic_acid;Cefepime;Piperacillin;Piperacillin+Tazobactam	K. pneumoniae
P0783	blaOXA-1_1	Other Beta-lactam	Other betalactamases	blaOXA group	1-831/831	100	100	resfinder	HQ170510	blaOXA-1	Amoxicillin;Amoxicillin+Clavulanic_acid;Ampicillin;Ampicillin+Clavulanic_acid;Cefepime;Piperacillin;Piperacillin+Tazobactam	K. pneumoniae
P0788	blaOXA-1_1	Other Beta-lactam	Other betalactamases	blaOXA group	1-831/831	100	100	resfinder	HQ170510	blaOXA-1	Amoxicillin;Amoxicillin+Clavulanic_acid;Ampicillin;Ampicillin+Clavulanic_acid;Cefepime;Piperacillin;Piperacillin+Tazobactam	K. pneumoniae
P0799	blaOXA-1_1	Other Beta-lactam	Other betalactamases	blaOXA group	1-831/831	100	99.88	resfinder	HQ170510	blaOXA-1	Amoxicillin;Amoxicillin+Clavulanic_acid;Ampicillin;Ampicillin+Clavulanic_acid;Cefepime;Piperacillin;Piperacillin+Tazobactam	K. pneumoniae
P1122	blaOXA-1_1	Other Beta-lactam	Other betalactamases	blaOXA group	1-831/831	100	100	resfinder	HQ170510	blaOXA-1	Amoxicillin;Amoxicillin+Clavulanic_acid;Ampicillin;Ampicillin+Clavulanic_acid;Cefepime;Piperacillin;Piperacillin+Tazobactam	K. pneumoniae
P1209	blaOXA-1_1	Other Beta-lactam	Other betalactamases	blaOXA group	1-831/831	100	100	resfinder	HQ170510	blaOXA-1	Amoxicillin;Amoxicillin+Clavulanic_acid;Ampicillin;Ampicillin+Clavulanic_acid;Cefepime;Piperacillin;Piperacillin+Tazobactam	K. pneumoniae
P1210	blaOXA-1_1	Other Beta-lactam	Other betalactamases	blaOXA group	1-831/831	100	100	resfinder	HQ170510	blaOXA-1	Amoxicillin;Amoxicillin+Clavulanic_acid;Ampicillin;Ampicillin+Clavulanic_acid;Cefepime;Piperacillin;Piperacillin+Tazobactam	K. pneumoniae
P1211	blaOXA-1_1	Other Beta-lactam	Other betalactamases	blaOXA group	1-831/831	100	100	resfinder	HQ170510	blaOXA-1	Amoxicillin;Amoxicillin+Clavulanic_acid;Ampicillin;Ampicillin+Clavulanic_acid;Cefepime;Piperacillin;Piperacillin+Tazobactam	K. pneumoniae
P1214	blaOXA-1_1	Other Beta-lactam	Other betalactamases	blaOXA group	1-831/831	100	100	resfinder	HQ170510	blaOXA-1	Amoxicillin;Amoxicillin+Clavulanic_acid;Ampicillin;Ampicillin+Clavulanic_acid;Cefepime;Piperacillin;Piperacillin+Tazobactam	K. pneumoniae
P1229	blaOXA-1_1	Other Beta-lactam	Other betalactamases	blaOXA group	1-831/831	100	100	resfinder	HQ170510	blaOXA-1	Amoxicillin;Amoxicillin+Clavulanic_acid;Ampicillin;Ampicillin+Clavulanic_acid;Cefepime;Piperacillin;Piperacillin+Tazobactam	K. pneumoniae
P0036	blaOXA-1_1	Other beta-lactams	Other betalactamases	blaOXA group	1-831/831	100	100	resfinder	HQ170510	blaOXA-1	Amoxicillin;Amoxicillin+Clavulanic_acid;Ampicillin;Ampicillin+Clavulanic_acid;Cefepime;Piperacillin;Piperacillin+Tazobactam	E. coli
P0041	blaOXA-1_1	Other beta-lactams	Other betalactamases	blaOXA group	1-831/831	100	100	resfinder	HQ170510	blaOXA-1	Amoxicillin;Amoxicillin+Clavulanic_acid;Ampicillin;Ampicillin+Clavulanic_acid;Cefepime;Piperacillin;Piperacillin+Tazobactam	E. coli
P0044	blaOXA-1_1	Other beta-lactams	Other betalactamases	blaOXA group	1-831/831	100	100	resfinder	HQ170510	blaOXA-1	Amoxicillin;Amoxicillin+Clavulanic_acid;Ampicillin;Ampicillin+Clavulanic_acid;Cefepime;Piperacillin;Piperacillin+Tazobactam	E. coli
P0062	blaOXA-1_1	Other beta-lactams	Other betalactamases	blaOXA group	1-831/831	100	100	resfinder	HQ170510	blaOXA-1	Amoxicillin;Amoxicillin+Clavulanic_acid;Ampicillin;Ampicillin+Clavulanic_acid;Cefepime;Piperacillin;Piperacillin+Tazobactam	E. coli
P0067	blaOXA-1_1	Other beta-lactams	Other betalactamases	blaOXA group	1-831/831	100	100	resfinder	HQ170510	blaOXA-1	Amoxicillin;Amoxicillin+Clavulanic_acid;Ampicillin;Ampicillin+Clavulanic_acid;Cefepime;Piperacillin;Piperacillin+Tazobactam	E. coli
P0068	blaOXA-1_1	Other beta-lactams	Other betalactamases	blaOXA group	1-831/831	100	100	resfinder	HQ170510	blaOXA-1	Amoxicillin;Amoxicillin+Clavulanic_acid;Ampicillin;Ampicillin+Clavulanic_acid;Cefepime;Piperacillin;Piperacillin+Tazobactam	E. coli
P0069	blaOXA-1_1	Other beta-lactams	Other betalactamases	blaOXA group	1-831/831	100	100	resfinder	HQ170510	blaOXA-1	Amoxicillin;Amoxicillin+Clavulanic_acid;Ampicillin;Ampicillin+Clavulanic_acid;Cefepime;Piperacillin;Piperacillin+Tazobactam	E. coli
P0070	blaOXA-1_1	Other beta-lactams	Other betalactamases	blaOXA group	1-831/831	100	100	resfinder	HQ170510	blaOXA-1	Amoxicillin;Amoxicillin+Clavulanic_acid;Ampicillin;Ampicillin+Clavulanic_acid;Cefepime;Piperacillin;Piperacillin+Tazobactam	E. coli
P0072	blaOXA-1_1	Other beta-lactams	Other betalactamases	blaOXA group	1-831/831	100	100	resfinder	HQ170510	blaOXA-1	Amoxicillin;Amoxicillin+Clavulanic_acid;Ampicillin;Ampicillin+Clavulanic_acid;Cefepime;Piperacillin;Piperacillin+Tazobactam	E. coli
P0075	blaOXA-1_1	Other beta-lactams	Other betalactamases	blaOXA group	1-831/831	100	100	resfinder	HQ170510	blaOXA-1	Amoxicillin;Amoxicillin+Clavulanic_acid;Ampicillin;Ampicillin+Clavulanic_acid;Cefepime;Piperacillin;Piperacillin+Tazobactam	E. coli
P0096	blaOXA-1_1	Other beta-lactams	Other betalactamases	blaOXA group	1-831/831	100	100	resfinder	HQ170510	blaOXA-1	Amoxicillin;Amoxicillin+Clavulanic_acid;Ampicillin;Ampicillin+Clavulanic_acid;Cefepime;Piperacillin;Piperacillin+Tazobactam	E. coli
P0109	blaOXA-1_1	Other beta-lactams	Other betalactamases	blaOXA group	1-831/831	100	100	resfinder	HQ170510	blaOXA-1	Amoxicillin;Amoxicillin+Clavulanic_acid;Ampicillin;Ampicillin+Clavulanic_acid;Cefepime;Piperacillin;Piperacillin+Tazobactam	E. coli
P0124	blaOXA-1_1	Other beta-lactams	Other betalactamases	blaOXA group	1-831/831	100	100	resfinder	HQ170510	blaOXA-1	Amoxicillin;Amoxicillin+Clavulanic_acid;Ampicillin;Ampicillin+Clavulanic_acid;Cefepime;Piperacillin;Piperacillin+Tazobactam	E. coli
P0138	blaOXA-1_1	Other beta-lactams	Other betalactamases	blaOXA group	1-831/831	100	100	resfinder	HQ170510	blaOXA-1	Amoxicillin;Amoxicillin+Clavulanic_acid;Ampicillin;Ampicillin+Clavulanic_acid;Cefepime;Piperacillin;Piperacillin+Tazobactam	E. coli
P0139	blaOXA-1_1	Other beta-lactams	Other betalactamases	blaOXA group	1-831/831	100	100	resfinder	HQ170510	blaOXA-1	Amoxicillin;Amoxicillin+Clavulanic_acid;Ampicillin;Ampicillin+Clavulanic_acid;Cefepime;Piperacillin;Piperacillin+Tazobactam	E. coli
P0142	blaOXA-1_1	Other beta-lactams	Other betalactamases	blaOXA group	1-831/831	100	100	resfinder	HQ170510	blaOXA-1	Amoxicillin;Amoxicillin+Clavulanic_acid;Ampicillin;Ampicillin+Clavulanic_acid;Cefepime;Piperacillin;Piperacillin+Tazobactam	E. coli
P0149	blaOXA-1_1	Other beta-lactams	Other betalactamases	blaOXA group	1-831/831	100	100	resfinder	HQ170510	blaOXA-1	Amoxicillin;Amoxicillin+Clavulanic_acid;Ampicillin;Ampicillin+Clavulanic_acid;Cefepime;Piperacillin;Piperacillin+Tazobactam	E. coli
P0156	blaOXA-1_1	Other beta-lactams	Other betalactamases	blaOXA group	1-831/831	100	100	resfinder	HQ170510	blaOXA-1	Amoxicillin;Amoxicillin+Clavulanic_acid;Ampicillin;Ampicillin+Clavulanic_acid;Cefepime;Piperacillin;Piperacillin+Tazobactam	E. coli
P0158	blaOXA-1_1	Other beta-lactams	Other betalactamases	blaOXA group	1-831/831	100	100	resfinder	HQ170510	blaOXA-1	Amoxicillin;Amoxicillin+Clavulanic_acid;Ampicillin;Ampicillin+Clavulanic_acid;Cefepime;Piperacillin;Piperacillin+Tazobactam	E. coli
P0159	blaOXA-1_1	Other beta-lactams	Other betalactamases	blaOXA group	1-831/831	100	100	resfinder	HQ170510	blaOXA-1	Amoxicillin;Amoxicillin+Clavulanic_acid;Ampicillin;Ampicillin+Clavulanic_acid;Cefepime;Piperacillin;Piperacillin+Tazobactam	E. coli
P0161	blaOXA-1_1	Other beta-lactams	Other betalactamases	blaOXA group	1-831/831	100	100	resfinder	HQ170510	blaOXA-1	Amoxicillin;Amoxicillin+Clavulanic_acid;Ampicillin;Ampicillin+Clavulanic_acid;Cefepime;Piperacillin;Piperacillin+Tazobactam	E. coli
P0163	blaOXA-1_1	Other beta-lactams	Other betalactamases	blaOXA group	1-831/831	100	100	resfinder	HQ170510	blaOXA-1	Amoxicillin;Amoxicillin+Clavulanic_acid;Ampicillin;Ampicillin+Clavulanic_acid;Cefepime;Piperacillin;Piperacillin+Tazobactam	E. coli
P0165	blaOXA-1_1	Other beta-lactams	Other betalactamases	blaOXA group	1-831/831	100	100	resfinder	HQ170510	blaOXA-1	Amoxicillin;Amoxicillin+Clavulanic_acid;Ampicillin;Ampicillin+Clavulanic_acid;Cefepime;Piperacillin;Piperacillin+Tazobactam	E. coli
P0220	blaOXA-1_1	Other beta-lactams	Other betalactamases	blaOXA group	1-831/831	100	100	resfinder	HQ170510	blaOXA-1	Amoxicillin;Amoxicillin+Clavulanic_acid;Ampicillin;Ampicillin+Clavulanic_acid;Cefepime;Piperacillin;Piperacillin+Tazobactam	E. coli
P0254	blaOXA-1_1	Other beta-lactams	Other betalactamases	blaOXA group	1-831/831	100	100	resfinder	HQ170510	blaOXA-1	Amoxicillin;Amoxicillin+Clavulanic_acid;Ampicillin;Ampicillin+Clavulanic_acid;Cefepime;Piperacillin;Piperacillin+Tazobactam	E. coli
P0273	blaOXA-1_1	Other beta-lactams	Other betalactamases	blaOXA group	1-831/831	100	100	resfinder	HQ170510	blaOXA-1	Amoxicillin;Amoxicillin+Clavulanic_acid;Ampicillin;Ampicillin+Clavulanic_acid;Cefepime;Piperacillin;Piperacillin+Tazobactam	E. coli
P0398	blaOXA-1_1	Other beta-lactams	Other betalactamases	blaOXA group	1-831/831	100	100	resfinder	HQ170510	blaOXA-1	Amoxicillin;Amoxicillin+Clavulanic_acid;Ampicillin;Ampicillin+Clavulanic_acid;Cefepime;Piperacillin;Piperacillin+Tazobactam	E. coli
P0424	blaOXA-1_1	Other beta-lactams	Other betalactamases	blaOXA group	1-831/831	100	100	resfinder	HQ170510	blaOXA-1	Amoxicillin;Amoxicillin+Clavulanic_acid;Ampicillin;Ampicillin+Clavulanic_acid;Cefepime;Piperacillin;Piperacillin+Tazobactam	E. coli
P0575	blaOXA-1_1	Other beta-lactams	Other betalactamases	blaOXA group	1-831/831	100	100	resfinder	HQ170510	blaOXA-1	Amoxicillin;Amoxicillin+Clavulanic_acid;Ampicillin;Ampicillin+Clavulanic_acid;Cefepime;Piperacillin;Piperacillin+Tazobactam	E. coli
P0586	blaOXA-1_1	Other beta-lactams	Other betalactamases	blaOXA group	1-831/831	100	100	resfinder	HQ170510	blaOXA-1	Amoxicillin;Amoxicillin+Clavulanic_acid;Ampicillin;Ampicillin+Clavulanic_acid;Cefepime;Piperacillin;Piperacillin+Tazobactam	E. coli
P0616	blaOXA-1_1	Other beta-lactams	Other betalactamases	blaOXA group	1-831/831	100	100	resfinder	HQ170510	blaOXA-1	Amoxicillin;Amoxicillin+Clavulanic_acid;Ampicillin;Ampicillin+Clavulanic_acid;Cefepime;Piperacillin;Piperacillin+Tazobactam	E. coli
P0620	blaOXA-1_1	Other beta-lactams	Other betalactamases	blaOXA group	1-831/831	100	100	resfinder	HQ170510	blaOXA-1	Amoxicillin;Amoxicillin+Clavulanic_acid;Ampicillin;Ampicillin+Clavulanic_acid;Cefepime;Piperacillin;Piperacillin+Tazobactam	E. coli
P0649	blaOXA-1_1	Other beta-lactams	Other betalactamases	blaOXA group	1-831/831	100	100	resfinder	HQ170510	blaOXA-1	Amoxicillin;Amoxicillin+Clavulanic_acid;Ampicillin;Ampicillin+Clavulanic_acid;Cefepime;Piperacillin;Piperacillin+Tazobactam	E. coli
P0652	blaOXA-1_1	Other beta-lactams	Other betalactamases	blaOXA group	1-831/831	100	100	resfinder	HQ170510	blaOXA-1	Amoxicillin;Amoxicillin+Clavulanic_acid;Ampicillin;Ampicillin+Clavulanic_acid;Cefepime;Piperacillin;Piperacillin+Tazobactam	E. coli
P0843	blaOXA-1_1	Other beta-lactams	Other betalactamases	blaOXA group	1-831/831	100	100	resfinder	HQ170510	blaOXA-1	Amoxicillin;Amoxicillin+Clavulanic_acid;Ampicillin;Ampicillin+Clavulanic_acid;Cefepime;Piperacillin;Piperacillin+Tazobactam	E. coli
P0844	blaOXA-1_1	Other beta-lactams	Other betalactamases	blaOXA group	1-831/831	100	100	resfinder	HQ170510	blaOXA-1	Amoxicillin;Amoxicillin+Clavulanic_acid;Ampicillin;Ampicillin+Clavulanic_acid;Cefepime;Piperacillin;Piperacillin+Tazobactam	E. coli
P0875	blaOXA-1_1	Other beta-lactams	Other betalactamases	blaOXA group	1-831/831	100	100	resfinder	HQ170510	blaOXA-1	Amoxicillin;Amoxicillin+Clavulanic_acid;Ampicillin;Ampicillin+Clavulanic_acid;Cefepime;Piperacillin;Piperacillin+Tazobactam	E. coli
P0908	blaOXA-1_1	Other beta-lactams	Other betalactamases	blaOXA group	1-831/831	100	100	resfinder	HQ170510	blaOXA-1	Amoxicillin;Amoxicillin+Clavulanic_acid;Ampicillin;Ampicillin+Clavulanic_acid;Cefepime;Piperacillin;Piperacillin+Tazobactam	E. coli
P0957	blaOXA-1_1	Other beta-lactams	Other betalactamases	blaOXA group	1-831/831	100	100	resfinder	HQ170510	blaOXA-1	Amoxicillin;Amoxicillin+Clavulanic_acid;Ampicillin;Ampicillin+Clavulanic_acid;Cefepime;Piperacillin;Piperacillin+Tazobactam	E. coli
P0967	blaOXA-1_1	Other beta-lactams	Other betalactamases	blaOXA group	1-831/831	100	100	resfinder	HQ170510	blaOXA-1	Amoxicillin;Amoxicillin+Clavulanic_acid;Ampicillin;Ampicillin+Clavulanic_acid;Cefepime;Piperacillin;Piperacillin+Tazobactam	E. coli
P0976	blaOXA-1_1	Other beta-lactams	Other betalactamases	blaOXA group	1-831/831	100	100	resfinder	HQ170510	blaOXA-1	Amoxicillin;Amoxicillin+Clavulanic_acid;Ampicillin;Ampicillin+Clavulanic_acid;Cefepime;Piperacillin;Piperacillin+Tazobactam	E. coli
P1036	blaOXA-1_1	Other beta-lactams	Other betalactamases	blaOXA group	1-831/831	100	100	resfinder	HQ170510	blaOXA-1	Amoxicillin;Amoxicillin+Clavulanic_acid;Ampicillin;Ampicillin+Clavulanic_acid;Cefepime;Piperacillin;Piperacillin+Tazobactam	E. coli
P1042	blaOXA-1_1	Other beta-lactams	Other betalactamases	blaOXA group	1-831/831	100	100	resfinder	HQ170510	blaOXA-1	Amoxicillin;Amoxicillin+Clavulanic_acid;Ampicillin;Ampicillin+Clavulanic_acid;Cefepime;Piperacillin;Piperacillin+Tazobactam	E. coli
P1062	blaOXA-1_1	Other beta-lactams	Other betalactamases	blaOXA group	1-831/831	100	100	resfinder	HQ170510	blaOXA-1	Amoxicillin;Amoxicillin+Clavulanic_acid;Ampicillin;Ampicillin+Clavulanic_acid;Cefepime;Piperacillin;Piperacillin+Tazobactam	E. coli
P1076	blaOXA-1_1	Other beta-lactams	Other betalactamases	blaOXA group	1-831/831	100	100	resfinder	HQ170510	blaOXA-1	Amoxicillin;Amoxicillin+Clavulanic_acid;Ampicillin;Ampicillin+Clavulanic_acid;Cefepime;Piperacillin;Piperacillin+Tazobactam	E. coli
P1121	blaOXA-1_1	Other beta-lactams	Other betalactamases	blaOXA group	1-831/831	100	100	resfinder	HQ170510	blaOXA-1	Amoxicillin;Amoxicillin+Clavulanic_acid;Ampicillin;Ampicillin+Clavulanic_acid;Cefepime;Piperacillin;Piperacillin+Tazobactam	E. coli
P1170	blaOXA-1_1	Other beta-lactams	Other betalactamases	blaOXA group	1-831/831	100	100	resfinder	HQ170510	blaOXA-1	Amoxicillin;Amoxicillin+Clavulanic_acid;Ampicillin;Ampicillin+Clavulanic_acid;Cefepime;Piperacillin;Piperacillin+Tazobactam	E. coli
P1171	blaOXA-1_1	Other beta-lactams	Other betalactamases	blaOXA group	1-831/831	100	100	resfinder	HQ170510	blaOXA-1	Amoxicillin;Amoxicillin+Clavulanic_acid;Ampicillin;Ampicillin+Clavulanic_acid;Cefepime;Piperacillin;Piperacillin+Tazobactam	E. coli
P1172	blaOXA-1_1	Other beta-lactams	Other betalactamases	blaOXA group	1-831/831	100	100	resfinder	HQ170510	blaOXA-1	Amoxicillin;Amoxicillin+Clavulanic_acid;Ampicillin;Ampicillin+Clavulanic_acid;Cefepime;Piperacillin;Piperacillin+Tazobactam	E. coli
P1173	blaOXA-1_1	Other beta-lactams	Other betalactamases	blaOXA group	1-831/831	100	100	resfinder	HQ170510	blaOXA-1	Amoxicillin;Amoxicillin+Clavulanic_acid;Ampicillin;Ampicillin+Clavulanic_acid;Cefepime;Piperacillin;Piperacillin+Tazobactam	E. coli
P1174	blaOXA-1_1	Other beta-lactams	Other betalactamases	blaOXA group	1-831/831	100	100	resfinder	HQ170510	blaOXA-1	Amoxicillin;Amoxicillin+Clavulanic_acid;Ampicillin;Ampicillin+Clavulanic_acid;Cefepime;Piperacillin;Piperacillin+Tazobactam	E. coli
P1177	blaOXA-1_1	Other beta-lactams	Other betalactamases	blaOXA group	1-831/831	100	100	resfinder	HQ170510	blaOXA-1	Amoxicillin;Amoxicillin+Clavulanic_acid;Ampicillin;Ampicillin+Clavulanic_acid;Cefepime;Piperacillin;Piperacillin+Tazobactam	E. coli
P1186	blaOXA-1_1	Other beta-lactams	Other betalactamases	blaOXA group	1-831/831	100	100	resfinder	HQ170510	blaOXA-1	Amoxicillin;Amoxicillin+Clavulanic_acid;Ampicillin;Ampicillin+Clavulanic_acid;Cefepime;Piperacillin;Piperacillin+Tazobactam	E. coli
P1187	blaOXA-1_1	Other beta-lactams	Other betalactamases	blaOXA group	1-831/831	100	100	resfinder	HQ170510	blaOXA-1	Amoxicillin;Amoxicillin+Clavulanic_acid;Ampicillin;Ampicillin+Clavulanic_acid;Cefepime;Piperacillin;Piperacillin+Tazobactam	E. coli
P1194	blaOXA-1_1	Other beta-lactams	Other betalactamases	blaOXA group	1-831/831	100	100	resfinder	HQ170510	blaOXA-1	Amoxicillin;Amoxicillin+Clavulanic_acid;Ampicillin;Ampicillin+Clavulanic_acid;Cefepime;Piperacillin;Piperacillin+Tazobactam	E. coli
P1195	blaOXA-1_1	Other beta-lactams	Other betalactamases	blaOXA group	1-831/831	100	100	resfinder	HQ170510	blaOXA-1	Amoxicillin;Amoxicillin+Clavulanic_acid;Ampicillin;Ampicillin+Clavulanic_acid;Cefepime;Piperacillin;Piperacillin+Tazobactam	E. coli
P1235	blaOXA-1_1	Other beta-lactams	Other betalactamases	blaOXA group	1-831/831	100	100	resfinder	HQ170510	blaOXA-1	Amoxicillin;Amoxicillin+Clavulanic_acid;Ampicillin;Ampicillin+Clavulanic_acid;Cefepime;Piperacillin;Piperacillin+Tazobactam	E. coli
P0649	blaOXA-10_1	Other beta-lactams	Other betalactamases	blaOXA group	1-682/801	85.14	100	resfinder	J03427	blaOXA-10	Amoxicillin;Ampicillin;Aztreonam;Piperacillin;Piperacillin+Tazobactam	E. coli
P0254	blaOXA-181_1	Other beta-lactams	Other betalactamases	blaOXA group	1-798/798	100	100	resfinder	CM004561	blaOXA-181	Amoxicillin;Amoxicillin+Clavulanic_acid;Ampicillin;Ampicillin+Clavulanic_acid;Cefepime;Ertapenem;Imipenem;Meropenem;Piperacillin;Piperacillin+Tazobactam	E. coli
P0013	blaSHV-106_1	ESBL	ESBL	blaSHV group	1-861/861	100	99.88	resfinder	AM922307	blaSHV-106	Amoxicillin;Ampicillin;Aztreonam;Cefepime;Cefotaxime;Ceftazidime;Ceftriaxone;Piperacillin;Ticarcillin	K. pneumoniae
P0016	blaSHV-106_1	ESBL	ESBL	blaSHV group	1-861/861	100	99.88	resfinder	AM922307	blaSHV-106	Amoxicillin;Ampicillin;Aztreonam;Cefepime;Cefotaxime;Ceftazidime;Ceftriaxone;Piperacillin;Ticarcillin	K. pneumoniae
P0033	blaSHV-106_1	ESBL	ESBL	blaSHV group	1-861/861	100	99.88	resfinder	AM922307	blaSHV-106	Amoxicillin;Ampicillin;Aztreonam;Cefepime;Cefotaxime;Ceftazidime;Ceftriaxone;Piperacillin;Ticarcillin	K. pneumoniae
P0034	blaSHV-106_1	ESBL	ESBL	blaSHV group	1-861/861	100	99.88	resfinder	AM922307	blaSHV-106	Amoxicillin;Ampicillin;Aztreonam;Cefepime;Cefotaxime;Ceftazidime;Ceftriaxone;Piperacillin;Ticarcillin	K. pneumoniae
P0035	blaSHV-106_1	ESBL	ESBL	blaSHV group	1-861/861	100	99.88	resfinder	AM922307	blaSHV-106	Amoxicillin;Ampicillin;Aztreonam;Cefepime;Cefotaxime;Ceftazidime;Ceftriaxone;Piperacillin;Ticarcillin	K. pneumoniae
P0488	blaSHV-106_1	ESBL	ESBL	blaSHV group	1-861/861	100	99.88	resfinder	AM922307	blaSHV-106	Amoxicillin;Ampicillin;Aztreonam;Cefepime;Cefotaxime;Ceftazidime;Ceftriaxone;Piperacillin;Ticarcillin	K. pneumoniae
P0501	blaSHV-106_1	ESBL	ESBL	blaSHV group	1-861/861	100	99.88	resfinder	AM922307	blaSHV-106	Amoxicillin;Ampicillin;Aztreonam;Cefepime;Cefotaxime;Ceftazidime;Ceftriaxone;Piperacillin;Ticarcillin	K. pneumoniae
P0530	blaSHV-106_1	ESBL	ESBL	blaSHV group	1-861/861	100	99.88	resfinder	AM922307	blaSHV-106	Amoxicillin;Ampicillin;Aztreonam;Cefepime;Cefotaxime;Ceftazidime;Ceftriaxone;Piperacillin;Ticarcillin	K. pneumoniae
P0730	blaSHV-106_1	ESBL	ESBL	blaSHV group	1-861/861	100	99.88	resfinder	AM922307	blaSHV-106	Amoxicillin;Ampicillin;Aztreonam;Cefepime;Cefotaxime;Ceftazidime;Ceftriaxone;Piperacillin;Ticarcillin	K. pneumoniae
P0739	blaSHV-106_1	ESBL	ESBL	blaSHV group	1-861/861	100	99.88	resfinder	AM922307	blaSHV-106	Amoxicillin;Ampicillin;Aztreonam;Cefepime;Cefotaxime;Ceftazidime;Ceftriaxone;Piperacillin;Ticarcillin	K. pneumoniae
P0783	blaSHV-106_1	ESBL	ESBL	blaSHV group	1-861/861	100	99.88	resfinder	AM922307	blaSHV-106	Amoxicillin;Ampicillin;Aztreonam;Cefepime;Cefotaxime;Ceftazidime;Ceftriaxone;Piperacillin;Ticarcillin	K. pneumoniae
P1122	blaSHV-106_1	ESBL	ESBL	blaSHV group	1-861/861	100	99.88	resfinder	AM922307	blaSHV-106	Amoxicillin;Ampicillin;Aztreonam;Cefepime;Cefotaxime;Ceftazidime;Ceftriaxone;Piperacillin;Ticarcillin	K. pneumoniae
P0570	blaSHV-11_1	Other Beta-lactam	Other betalactamases	blaSHV group	1-861/861	100	99.77	resfinder	X98101	blaSHV-11	Amoxicillin;Ampicillin;Cephalothin;Piperacillin;Ticarcillin	K. pneumoniae
P0020	blaSHV-110_1	Other Beta-lactam	Other betalactamases	blaSHV group	1-861/861	100	99.77	resfinder	HQ877615	blaSHV-110		K. pneumoniae
P0024	blaSHV-110_1	Other Beta-lactam	Other betalactamases	blaSHV group	1-861/861	100	99.77	resfinder	HQ877615	blaSHV-110		K. pneumoniae
P1206	blaSHV-110_1	Other Beta-lactam	Other betalactamases	blaSHV group	1-861/861	100	99.77	resfinder	HQ877615	blaSHV-110		K. pneumoniae
P1207	blaSHV-110_1	Other Beta-lactam	Other betalactamases	blaSHV group	1-861/861	100	99.77	resfinder	HQ877615	blaSHV-110		K. pneumoniae
P1208	blaSHV-110_1	Other Beta-lactam	Other betalactamases	blaSHV group	1-861/861	100	99.77	resfinder	HQ877615	blaSHV-110		K. pneumoniae
P0141	blaSHV-12_1	ESBL	ESBL	blaSHV group	1-861/861	100	99.88	resfinder	KF976405	blaSHV-12	Amoxicillin;Ampicillin;Aztreonam;Cefepime;Cefotaxime;Ceftazidime;Ceftriaxone;Piperacillin;Ticarcillin	E. coli
P0011	blaSHV-145_1	ESBL	ESBL	blaSHV group	1-861/861	100	99.88	resfinder	JX013655	blaSHV-145		K. pneumoniae
P0012	blaSHV-145_1	ESBL	ESBL	blaSHV group	1-861/861	100	99.88	resfinder	JX013655	blaSHV-145		K. pneumoniae
P0014	blaSHV-145_1	ESBL	ESBL	blaSHV group	1-861/861	100	99.88	resfinder	JX013655	blaSHV-145		K. pneumoniae
P0018	blaSHV-145_1	ESBL	ESBL	blaSHV group	1-861/861	100	99.88	resfinder	JX013655	blaSHV-145		K. pneumoniae
P0023	blaSHV-145_1	ESBL	ESBL	blaSHV group	1-861/861	100	99.88	resfinder	JX013655	blaSHV-145		K. pneumoniae
P0026	blaSHV-145_1	ESBL	ESBL	blaSHV group	1-861/861	100	99.88	resfinder	JX013655	blaSHV-145		K. pneumoniae
P0027	blaSHV-145_1	ESBL	ESBL	blaSHV group	1-861/861	100	99.88	resfinder	JX013655	blaSHV-145		K. pneumoniae
P0029	blaSHV-145_1	ESBL	ESBL	blaSHV group	1-861/861	100	99.88	resfinder	JX013655	blaSHV-145		K. pneumoniae
P0031	blaSHV-145_1	ESBL	ESBL	blaSHV group	1-861/861	100	99.88	resfinder	JX013655	blaSHV-145		K. pneumoniae
P0032	blaSHV-145_1	ESBL	ESBL	blaSHV group	1-861/861	100	99.88	resfinder	JX013655	blaSHV-145		K. pneumoniae
P0635	blaSHV-145_1	ESBL	ESBL	blaSHV group	1-861/861	100	99.88	resfinder	JX013655	blaSHV-145		K. pneumoniae
P0717	blaSHV-145_1	ESBL	ESBL	blaSHV group	1-861/861	100	99.88	resfinder	JX013655	blaSHV-145		K. pneumoniae
P0729	blaSHV-145_1	ESBL	ESBL	blaSHV group	1-861/861	100	99.88	resfinder	JX013655	blaSHV-145		K. pneumoniae
P0743	blaSHV-145_1	ESBL	ESBL	blaSHV group	1-861/861	100	99.88	resfinder	JX013655	blaSHV-145		K. pneumoniae
P0744	blaSHV-145_1	ESBL	ESBL	blaSHV group	1-861/861	100	99.88	resfinder	JX013655	blaSHV-145		K. pneumoniae
P0775	blaSHV-145_1	ESBL	ESBL	blaSHV group	1-861/861	100	99.88	resfinder	JX013655	blaSHV-145		K. pneumoniae
P0799	blaSHV-145_1	ESBL	ESBL	blaSHV group	1-861/861	100	99.88	resfinder	JX013655	blaSHV-145		K. pneumoniae
P1210	blaSHV-145_1	ESBL	ESBL	blaSHV group	1-861/861	100	99.88	resfinder	JX013655	blaSHV-145		K. pneumoniae
P1211	blaSHV-145_1	ESBL	ESBL	blaSHV group	1-861/861	100	99.88	resfinder	JX013655	blaSHV-145		K. pneumoniae
P0001	blaSHV-172_1	Other Beta-lactam	Other betalactamases	blaSHV group	1-861/861	100	99.88	resfinder	KF513177	blaSHV-172		K. pneumoniae
P0005	blaSHV-172_1	Other Beta-lactam	Other betalactamases	blaSHV group	1-861/861	100	99.88	resfinder	KF513177	blaSHV-172		K. pneumoniae
P0006	blaSHV-172_1	Other Beta-lactam	Other betalactamases	blaSHV group	1-861/861	100	99.88	resfinder	KF513177	blaSHV-172		K. pneumoniae
P0007	blaSHV-172_1	Other Beta-lactam	Other betalactamases	blaSHV group	1-861/861	100	99.88	resfinder	KF513177	blaSHV-172		K. pneumoniae
P0008	blaSHV-172_1	Other Beta-lactam	Other betalactamases	blaSHV group	1-861/861	100	99.88	resfinder	KF513177	blaSHV-172		K. pneumoniae
P0017	blaSHV-172_1	Other Beta-lactam	Other betalactamases	blaSHV group	1-861/861	100	99.88	resfinder	KF513177	blaSHV-172		K. pneumoniae
P0019	blaSHV-172_1	Other Beta-lactam	Other betalactamases	blaSHV group	1-861/861	100	99.88	resfinder	KF513177	blaSHV-172		K. pneumoniae
P0021	blaSHV-172_1	Other Beta-lactam	Other betalactamases	blaSHV group	1-861/861	100	99.88	resfinder	KF513177	blaSHV-172		K. pneumoniae
P0030	blaSHV-172_1	Other Beta-lactam	Other betalactamases	blaSHV group	1-861/861	100	99.88	resfinder	KF513177	blaSHV-172		K. pneumoniae
P0788	blaSHV-172_1	Other Beta-lactam	Other betalactamases	blaSHV group	1-861/861	100	99.88	resfinder	KF513177	blaSHV-172		K. pneumoniae
P1203	blaSHV-172_1	Other Beta-lactam	Other betalactamases	blaSHV group	1-861/861	100	99.88	resfinder	KF513177	blaSHV-172		K. pneumoniae
P1212	blaSHV-172_1	Other Beta-lactam	Other betalactamases	blaSHV group	1-861/861	100	99.88	resfinder	KF513177	blaSHV-172		K. pneumoniae
P1213	blaSHV-172_1	Other Beta-lactam	Other betalactamases	blaSHV group	1-861/861	100	99.88	resfinder	KF513177	blaSHV-172		K. pneumoniae
P0003	blaSHV-187_1	ESBL	ESBL	blaSHV group	1-867/867	100	100	resfinder	LN515533	blaSHV-187		K. pneumoniae
P0010	blaSHV-187_1	ESBL	ESBL	blaSHV group	1-867/867	100	100	resfinder	LN515533	blaSHV-187		K. pneumoniae
P0015	blaSHV-187_1	ESBL	ESBL	blaSHV group	1-867/867	100	100	resfinder	LN515533	blaSHV-187		K. pneumoniae
P0028	blaSHV-187_1	ESBL	ESBL	blaSHV group	1-867/867	100	100	resfinder	LN515533	blaSHV-187		K. pneumoniae
P0408	blaSHV-187_1	ESBL	ESBL	blaSHV group	1-867/867	100	99.42	resfinder	LN515533	blaSHV-187		K. pneumoniae
P0479	blaSHV-187_1	ESBL	ESBL	blaSHV group	1-867/867	100	99.31	resfinder	LN515533	blaSHV-187		K. pneumoniae
P0482	blaSHV-187_1	ESBL	ESBL	blaSHV group	1-867/867	100	100	resfinder	LN515533	blaSHV-187		K. pneumoniae
P0495	blaSHV-187_1	ESBL	ESBL	blaSHV group	1-867/867	100	99.42	resfinder	LN515533	blaSHV-187		K. pneumoniae
P0497	blaSHV-187_1	ESBL	ESBL	blaSHV group	1-867/867	100	99.31	resfinder	LN515533	blaSHV-187		K. pneumoniae
P0516	blaSHV-187_1	ESBL	ESBL	blaSHV group	1-867/867	100	99.42	resfinder	LN515533	blaSHV-187		K. pneumoniae
P0642	blaSHV-187_1	ESBL	ESBL	blaSHV group	1-867/867	100	99.77	resfinder	LN515533	blaSHV-187		K. pneumoniae
P0675	blaSHV-187_1	ESBL	ESBL	blaSHV group	1-867/867	100	99.54	resfinder	LN515533	blaSHV-187		K. pneumoniae
P0681	blaSHV-187_1	ESBL	ESBL	blaSHV group	1-867/867	100	99.54	resfinder	LN515533	blaSHV-187		K. pneumoniae
P0697	blaSHV-187_1	ESBL	ESBL	blaSHV group	1-867/867	100	99.31	resfinder	LN515533	blaSHV-187		K. pneumoniae
P0712	blaSHV-187_1	ESBL	ESBL	blaSHV group	1-867/867	100	99.31	resfinder	LN515533	blaSHV-187		K. pneumoniae
P0725	blaSHV-187_1	ESBL	ESBL	blaSHV group	1-867/867	100	99.31	resfinder	LN515533	blaSHV-187		K. pneumoniae
P0736	blaSHV-187_1	ESBL	ESBL	blaSHV group	1-867/867	100	100	resfinder	LN515533	blaSHV-187		K. pneumoniae
P1209	blaSHV-187_1	ESBL	ESBL	blaSHV group	1-867/867	100	100	resfinder	LN515533	blaSHV-187		K. pneumoniae
P1214	blaSHV-187_1	ESBL	ESBL	blaSHV group	1-867/867	100	100	resfinder	LN515533	blaSHV-187		K. pneumoniae
P1229	blaSHV-187_1	ESBL	ESBL	blaSHV group	1-867/867	100	99.77	resfinder	LN515533	blaSHV-187		K. pneumoniae
P0107	blaTEM-104_1	Other beta-lactams	Other betalactamases	blaTEM group	1-783/861	90.94	100	resfinder	AF516719	blaTEM-104		E. coli
P0074	blaTEM-190_1	Other beta-lactams	Other betalactamases	blaTEM group	1-861/861	100	99.88	resfinder	JN416112	blaTEM-190		E. coli
P0082	blaTEM-190_1	Other beta-lactams	Other betalactamases	blaTEM group	1-861/861	100	99.88	resfinder	JN416112	blaTEM-190		E. coli
P0114	blaTEM-190_1	Other beta-lactams	Other betalactamases	blaTEM group	1-861/861	100	99.88	resfinder	JN416112	blaTEM-190		E. coli
P0115	blaTEM-190_1	Other beta-lactams	Other betalactamases	blaTEM group	1-861/861	100	99.88	resfinder	JN416112	blaTEM-190		E. coli
P1156	blaTEM-190_1	Other beta-lactams	Other betalactamases	blaTEM group	1-861/861	100	99.88	resfinder	JN416112	blaTEM-190		E. coli
P0003	blaTEM-1B_1	Other Beta-lactam	Other betalactamases	blaTEM group	1-861/861	100	99.88	resfinder	AY458016	blaTEM-1B	Amoxicillin;Ampicillin;Cephalothin;Piperacillin;Ticarcillin	K. pneumoniae
P0005	blaTEM-1B_1	Other Beta-lactam	Other betalactamases	blaTEM group	1-861/861	100	100	resfinder	AY458016	blaTEM-1B	Amoxicillin;Ampicillin;Cephalothin;Piperacillin;Ticarcillin	K. pneumoniae
P0006	blaTEM-1B_1	Other Beta-lactam	Other betalactamases	blaTEM group	1-861/861	100	100	resfinder	AY458016	blaTEM-1B	Amoxicillin;Ampicillin;Cephalothin;Piperacillin;Ticarcillin	K. pneumoniae
P0007	blaTEM-1B_1	Other Beta-lactam	Other betalactamases	blaTEM group	1-861/861	100	100	resfinder	AY458016	blaTEM-1B	Amoxicillin;Ampicillin;Cephalothin;Piperacillin;Ticarcillin	K. pneumoniae
P0008	blaTEM-1B_1	Other Beta-lactam	Other betalactamases	blaTEM group	1-861/861	100	100	resfinder	AY458016	blaTEM-1B	Amoxicillin;Ampicillin;Cephalothin;Piperacillin;Ticarcillin	K. pneumoniae
P0010	blaTEM-1B_1	Other Beta-lactam	Other betalactamases	blaTEM group	1-861/861	100	99.88	resfinder	AY458016	blaTEM-1B	Amoxicillin;Ampicillin;Cephalothin;Piperacillin;Ticarcillin	K. pneumoniae
P0013	blaTEM-1B_1	Other Beta-lactam	Other betalactamases	blaTEM group	1-861/861	100	100	resfinder	AY458016	blaTEM-1B	Amoxicillin;Ampicillin;Cephalothin;Piperacillin;Ticarcillin	K. pneumoniae
P0015	blaTEM-1B_1	Other Beta-lactam	Other betalactamases	blaTEM group	1-861/861	100	99.88	resfinder	AY458016	blaTEM-1B	Amoxicillin;Ampicillin;Cephalothin;Piperacillin;Ticarcillin	K. pneumoniae
P0016	blaTEM-1B_1	Other Beta-lactam	Other betalactamases	blaTEM group	1-861/861	100	100	resfinder	AY458016	blaTEM-1B	Amoxicillin;Ampicillin;Cephalothin;Piperacillin;Ticarcillin	K. pneumoniae
P0017	blaTEM-1B_1	Other Beta-lactam	Other betalactamases	blaTEM group	1-861/861	100	100	resfinder	AY458016	blaTEM-1B	Amoxicillin;Ampicillin;Cephalothin;Piperacillin;Ticarcillin	K. pneumoniae
P0018	blaTEM-1B_1	Other Beta-lactam	Other betalactamases	blaTEM group	1-861/861	100	100	resfinder	AY458016	blaTEM-1B	Amoxicillin;Ampicillin;Cephalothin;Piperacillin;Ticarcillin	K. pneumoniae
P0019	blaTEM-1B_1	Other Beta-lactam	Other betalactamases	blaTEM group	1-861/861	100	100	resfinder	AY458016	blaTEM-1B	Amoxicillin;Ampicillin;Cephalothin;Piperacillin;Ticarcillin	K. pneumoniae
P0020	blaTEM-1B_1	Other Beta-lactam	Other betalactamases	blaTEM group	1-861/861	100	100	resfinder	AY458016	blaTEM-1B	Amoxicillin;Ampicillin;Cephalothin;Piperacillin;Ticarcillin	K. pneumoniae
P0021	blaTEM-1B_1	Other Beta-lactam	Other betalactamases	blaTEM group	1-861/861	100	100	resfinder	AY458016	blaTEM-1B	Amoxicillin;Ampicillin;Cephalothin;Piperacillin;Ticarcillin	K. pneumoniae
P0022	blaTEM-1B_1	Other Beta-lactam	Other betalactamases	blaTEM group	1-861/861	100	100	resfinder	AY458016	blaTEM-1B	Amoxicillin;Ampicillin;Cephalothin;Piperacillin;Ticarcillin	K. pneumoniae
P0023	blaTEM-1B_1	Other Beta-lactam	Other betalactamases	blaTEM group	1-861/861	100	100	resfinder	AY458016	blaTEM-1B	Amoxicillin;Ampicillin;Cephalothin;Piperacillin;Ticarcillin	K. pneumoniae
P0024	blaTEM-1B_1	Other Beta-lactam	Other betalactamases	blaTEM group	1-861/861	100	100	resfinder	AY458016	blaTEM-1B	Amoxicillin;Ampicillin;Cephalothin;Piperacillin;Ticarcillin	K. pneumoniae
P0025	blaTEM-1B_1	Other Beta-lactam	Other betalactamases	blaTEM group	1-861/861	100	100	resfinder	AY458016	blaTEM-1B	Amoxicillin;Ampicillin;Cephalothin;Piperacillin;Ticarcillin	K. pneumoniae
P0026	blaTEM-1B_1	Other Beta-lactam	Other betalactamases	blaTEM group	1-861/861	100	100	resfinder	AY458016	blaTEM-1B	Amoxicillin;Ampicillin;Cephalothin;Piperacillin;Ticarcillin	K. pneumoniae
P0027	blaTEM-1B_1	Other Beta-lactam	Other betalactamases	blaTEM group	1-861/861	100	100	resfinder	AY458016	blaTEM-1B	Amoxicillin;Ampicillin;Cephalothin;Piperacillin;Ticarcillin	K. pneumoniae
P0030	blaTEM-1B_1	Other Beta-lactam	Other betalactamases	blaTEM group	1-861/861	100	100	resfinder	AY458016	blaTEM-1B	Amoxicillin;Ampicillin;Cephalothin;Piperacillin;Ticarcillin	K. pneumoniae
P0033	blaTEM-1B_1	Other Beta-lactam	Other betalactamases	blaTEM group	1-861/861	100	100	resfinder	AY458016	blaTEM-1B	Amoxicillin;Ampicillin;Cephalothin;Piperacillin;Ticarcillin	K. pneumoniae
P0034	blaTEM-1B_1	Other Beta-lactam	Other betalactamases	blaTEM group	1-861/861	100	100	resfinder	AY458016	blaTEM-1B	Amoxicillin;Ampicillin;Cephalothin;Piperacillin;Ticarcillin	K. pneumoniae
P0035	blaTEM-1B_1	Other Beta-lactam	Other betalactamases	blaTEM group	1-861/861	100	100	resfinder	AY458016	blaTEM-1B	Amoxicillin;Ampicillin;Cephalothin;Piperacillin;Ticarcillin	K. pneumoniae
P0408	blaTEM-1B_1	Other Beta-lactam	Other betalactamases	blaTEM group	1-861/861	100	100	resfinder	AY458016	blaTEM-1B	Amoxicillin;Ampicillin;Cephalothin;Piperacillin;Ticarcillin	K. pneumoniae
P0479	blaTEM-1B_1	Other Beta-lactam	Other betalactamases	blaTEM group	1-861/861	100	100	resfinder	AY458016	blaTEM-1B	Amoxicillin;Ampicillin;Cephalothin;Piperacillin;Ticarcillin	K. pneumoniae
P0482	blaTEM-1B_1	Other Beta-lactam	Other betalactamases	blaTEM group	1-861/861	100	99.88	resfinder	AY458016	blaTEM-1B	Amoxicillin;Ampicillin;Cephalothin;Piperacillin;Ticarcillin	K. pneumoniae
P0488	blaTEM-1B_1	Other Beta-lactam	Other betalactamases	blaTEM group	1-861/861	100	100	resfinder	AY458016	blaTEM-1B	Amoxicillin;Ampicillin;Cephalothin;Piperacillin;Ticarcillin	K. pneumoniae
P0495	blaTEM-1B_1	Other Beta-lactam	Other betalactamases	blaTEM group	1-861/861	100	100	resfinder	AY458016	blaTEM-1B	Amoxicillin;Ampicillin;Cephalothin;Piperacillin;Ticarcillin	K. pneumoniae
P0501	blaTEM-1B_1	Other Beta-lactam	Other betalactamases	blaTEM group	1-861/861	100	100	resfinder	AY458016	blaTEM-1B	Amoxicillin;Ampicillin;Cephalothin;Piperacillin;Ticarcillin	K. pneumoniae
P0516	blaTEM-1B_1	Other Beta-lactam	Other betalactamases	blaTEM group	1-861/861	100	100	resfinder	AY458016	blaTEM-1B	Amoxicillin;Ampicillin;Cephalothin;Piperacillin;Ticarcillin	K. pneumoniae
P0530	blaTEM-1B_1	Other Beta-lactam	Other betalactamases	blaTEM group	1-861/861	100	100	resfinder	AY458016	blaTEM-1B	Amoxicillin;Ampicillin;Cephalothin;Piperacillin;Ticarcillin	K. pneumoniae
P0635	blaTEM-1B_1	Other Beta-lactam	Other betalactamases	blaTEM group	1-861/861	100	100	resfinder	AY458016	blaTEM-1B	Amoxicillin;Ampicillin;Cephalothin;Piperacillin;Ticarcillin	K. pneumoniae
P0642	blaTEM-1B_1	Other Beta-lactam	Other betalactamases	blaTEM group	1-861/861	100	100	resfinder	AY458016	blaTEM-1B	Amoxicillin;Ampicillin;Cephalothin;Piperacillin;Ticarcillin	K. pneumoniae
P0675	blaTEM-1B_1	Other Beta-lactam	Other betalactamases	blaTEM group	1-861/861	100	100	resfinder	AY458016	blaTEM-1B	Amoxicillin;Ampicillin;Cephalothin;Piperacillin;Ticarcillin	K. pneumoniae
P0676	blaTEM-1B_1	Other Beta-lactam	Other betalactamases	blaTEM group	1-861/861	100	100	resfinder	AY458016	blaTEM-1B	Amoxicillin;Ampicillin;Cephalothin;Piperacillin;Ticarcillin	K. pneumoniae
P0681	blaTEM-1B_1	Other Beta-lactam	Other betalactamases	blaTEM group	1-861/861	100	100	resfinder	AY458016	blaTEM-1B	Amoxicillin;Ampicillin;Cephalothin;Piperacillin;Ticarcillin	K. pneumoniae
P0712	blaTEM-1B_1	Other Beta-lactam	Other betalactamases	blaTEM group	1-861/861	100	100	resfinder	AY458016	blaTEM-1B	Amoxicillin;Ampicillin;Cephalothin;Piperacillin;Ticarcillin	K. pneumoniae
P0717	blaTEM-1B_1	Other Beta-lactam	Other betalactamases	blaTEM group	1-861/861	100	100	resfinder	AY458016	blaTEM-1B	Amoxicillin;Ampicillin;Cephalothin;Piperacillin;Ticarcillin	K. pneumoniae
P0730	blaTEM-1B_1	Other Beta-lactam	Other betalactamases	blaTEM group	1-861/861	100	100	resfinder	AY458016	blaTEM-1B	Amoxicillin;Ampicillin;Cephalothin;Piperacillin;Ticarcillin	K. pneumoniae
P0736	blaTEM-1B_1	Other Beta-lactam	Other betalactamases	blaTEM group	1-861/861	100	99.88	resfinder	AY458016	blaTEM-1B	Amoxicillin;Ampicillin;Cephalothin;Piperacillin;Ticarcillin	K. pneumoniae
P0739	blaTEM-1B_1	Other Beta-lactam	Other betalactamases	blaTEM group	1-861/861	100	100	resfinder	AY458016	blaTEM-1B	Amoxicillin;Ampicillin;Cephalothin;Piperacillin;Ticarcillin	K. pneumoniae
P0743	blaTEM-1B_1	Other Beta-lactam	Other betalactamases	blaTEM group	1-861/861	100	100	resfinder	AY458016	blaTEM-1B	Amoxicillin;Ampicillin;Cephalothin;Piperacillin;Ticarcillin	K. pneumoniae
P0744	blaTEM-1B_1	Other Beta-lactam	Other betalactamases	blaTEM group	1-861/861	100	100	resfinder	AY458016	blaTEM-1B	Amoxicillin;Ampicillin;Cephalothin;Piperacillin;Ticarcillin	K. pneumoniae
P0783	blaTEM-1B_1	Other Beta-lactam	Other betalactamases	blaTEM group	1-861/861	100	100	resfinder	AY458016	blaTEM-1B	Amoxicillin;Ampicillin;Cephalothin;Piperacillin;Ticarcillin	K. pneumoniae
P0788	blaTEM-1B_1	Other Beta-lactam	Other betalactamases	blaTEM group	1-861/861	100	100	resfinder	AY458016	blaTEM-1B	Amoxicillin;Ampicillin;Cephalothin;Piperacillin;Ticarcillin	K. pneumoniae
P0799	blaTEM-1B_1	Other Beta-lactam	Other betalactamases	blaTEM group	1-861/861	100	100	resfinder	AY458016	blaTEM-1B	Amoxicillin;Ampicillin;Cephalothin;Piperacillin;Ticarcillin	K. pneumoniae
P1122	blaTEM-1B_1	Other Beta-lactam	Other betalactamases	blaTEM group	1-861/861	100	100	resfinder	AY458016	blaTEM-1B	Amoxicillin;Ampicillin;Cephalothin;Piperacillin;Ticarcillin	K. pneumoniae
P1203	blaTEM-1B_1	Other Beta-lactam	Other betalactamases	blaTEM group	1-861/861	100	100	resfinder	AY458016	blaTEM-1B	Amoxicillin;Ampicillin;Cephalothin;Piperacillin;Ticarcillin	K. pneumoniae
P1206	blaTEM-1B_1	Other Beta-lactam	Other betalactamases	blaTEM group	1-861/861	100	100	resfinder	AY458016	blaTEM-1B	Amoxicillin;Ampicillin;Cephalothin;Piperacillin;Ticarcillin	K. pneumoniae
P1207	blaTEM-1B_1	Other Beta-lactam	Other betalactamases	blaTEM group	1-861/861	100	100	resfinder	AY458016	blaTEM-1B	Amoxicillin;Ampicillin;Cephalothin;Piperacillin;Ticarcillin	K. pneumoniae
P1208	blaTEM-1B_1	Other Beta-lactam	Other betalactamases	blaTEM group	1-861/861	100	100	resfinder	AY458016	blaTEM-1B	Amoxicillin;Ampicillin;Cephalothin;Piperacillin;Ticarcillin	K. pneumoniae
P1210	blaTEM-1B_1	Other Beta-lactam	Other betalactamases	blaTEM group	1-861/861	100	100	resfinder	AY458016	blaTEM-1B	Amoxicillin;Ampicillin;Cephalothin;Piperacillin;Ticarcillin	K. pneumoniae
P1211	blaTEM-1B_1	Other Beta-lactam	Other betalactamases	blaTEM group	1-861/861	100	100	resfinder	AY458016	blaTEM-1B	Amoxicillin;Ampicillin;Cephalothin;Piperacillin;Ticarcillin	K. pneumoniae
P1212	blaTEM-1B_1	Other Beta-lactam	Other betalactamases	blaTEM group	1-861/861	100	100	resfinder	AY458016	blaTEM-1B	Amoxicillin;Ampicillin;Cephalothin;Piperacillin;Ticarcillin	K. pneumoniae
P1213	blaTEM-1B_1	Other Beta-lactam	Other betalactamases	blaTEM group	1-861/861	100	100	resfinder	AY458016	blaTEM-1B	Amoxicillin;Ampicillin;Cephalothin;Piperacillin;Ticarcillin	K. pneumoniae
P1214	blaTEM-1B_1	Other Beta-lactam	Other betalactamases	blaTEM group	1-861/861	100	99.88	resfinder	AY458016	blaTEM-1B	Amoxicillin;Ampicillin;Cephalothin;Piperacillin;Ticarcillin	K. pneumoniae
P1229	blaTEM-1B_1	Other Beta-lactam	Other betalactamases	blaTEM group	1-861/861	100	100	resfinder	AY458016	blaTEM-1B	Amoxicillin;Ampicillin;Cephalothin;Piperacillin;Ticarcillin	K. pneumoniae
P0036	blaTEM-1B_1	Other beta-lactams	Other betalactamases	blaTEM group	1-861/861	100	100	resfinder	AY458016	blaTEM-1B	Amoxicillin;Ampicillin;Cephalothin;Piperacillin;Ticarcillin	E. coli
P0038	blaTEM-1B_1	Other beta-lactams	Other betalactamases	blaTEM group	1-861/861	100	100	resfinder	AY458016	blaTEM-1B	Amoxicillin;Ampicillin;Cephalothin;Piperacillin;Ticarcillin	E. coli
P0039	blaTEM-1B_1	Other beta-lactams	Other betalactamases	blaTEM group	1-861/861	100	100	resfinder	AY458016	blaTEM-1B	Amoxicillin;Ampicillin;Cephalothin;Piperacillin;Ticarcillin	E. coli
P0040	blaTEM-1B_1	Other beta-lactams	Other betalactamases	blaTEM group	1-861/861	100	100	resfinder	AY458016	blaTEM-1B	Amoxicillin;Ampicillin;Cephalothin;Piperacillin;Ticarcillin	E. coli
P0043	blaTEM-1B_1	Other beta-lactams	Other betalactamases	blaTEM group	1-861/861	100	100	resfinder	AY458016	blaTEM-1B	Amoxicillin;Ampicillin;Cephalothin;Piperacillin;Ticarcillin	E. coli
P0055	blaTEM-1B_1	Other beta-lactams	Other betalactamases	blaTEM group	1-861/861	100	100	resfinder	AY458016	blaTEM-1B	Amoxicillin;Ampicillin;Cephalothin;Piperacillin;Ticarcillin	E. coli
P0056	blaTEM-1B_1	Other beta-lactams	Other betalactamases	blaTEM group	1-861/861	100	100	resfinder	AY458016	blaTEM-1B	Amoxicillin;Ampicillin;Cephalothin;Piperacillin;Ticarcillin	E. coli
P0057	blaTEM-1B_1	Other beta-lactams	Other betalactamases	blaTEM group	1-861/861	100	100	resfinder	AY458016	blaTEM-1B	Amoxicillin;Ampicillin;Cephalothin;Piperacillin;Ticarcillin	E. coli
P0058	blaTEM-1B_1	Other beta-lactams	Other betalactamases	blaTEM group	1-861/861	100	100	resfinder	AY458016	blaTEM-1B	Amoxicillin;Ampicillin;Cephalothin;Piperacillin;Ticarcillin	E. coli
P0059	blaTEM-1B_1	Other beta-lactams	Other betalactamases	blaTEM group	1-861/861	100	100	resfinder	AY458016	blaTEM-1B	Amoxicillin;Ampicillin;Cephalothin;Piperacillin;Ticarcillin	E. coli
P0060	blaTEM-1B_1	Other beta-lactams	Other betalactamases	blaTEM group	1-861/861	100	100	resfinder	AY458016	blaTEM-1B	Amoxicillin;Ampicillin;Cephalothin;Piperacillin;Ticarcillin	E. coli
P0061	blaTEM-1B_1	Other beta-lactams	Other betalactamases	blaTEM group	1-861/861	100	100	resfinder	AY458016	blaTEM-1B	Amoxicillin;Ampicillin;Cephalothin;Piperacillin;Ticarcillin	E. coli
P0062	blaTEM-1B_1	Other beta-lactams	Other betalactamases	blaTEM group	1-861/861	100	100	resfinder	AY458016	blaTEM-1B	Amoxicillin;Ampicillin;Cephalothin;Piperacillin;Ticarcillin	E. coli
P0063	blaTEM-1B_1	Other beta-lactams	Other betalactamases	blaTEM group	1-861/861	100	100	resfinder	AY458016	blaTEM-1B	Amoxicillin;Ampicillin;Cephalothin;Piperacillin;Ticarcillin	E. coli
P0065	blaTEM-1B_1	Other beta-lactams	Other betalactamases	blaTEM group	1-861/861	100	100	resfinder	AY458016	blaTEM-1B	Amoxicillin;Ampicillin;Cephalothin;Piperacillin;Ticarcillin	E. coli
P0071	blaTEM-1B_1	Other beta-lactams	Other betalactamases	blaTEM group	1-861/861	100	100	resfinder	AY458016	blaTEM-1B	Amoxicillin;Ampicillin;Cephalothin;Piperacillin;Ticarcillin	E. coli
P0072	blaTEM-1B_1	Other beta-lactams	Other betalactamases	blaTEM group	1-861/861	100	100	resfinder	AY458016	blaTEM-1B	Amoxicillin;Ampicillin;Cephalothin;Piperacillin;Ticarcillin	E. coli
P0073	blaTEM-1B_1	Other beta-lactams	Other betalactamases	blaTEM group	1-861/861	100	100	resfinder	AY458016	blaTEM-1B	Amoxicillin;Ampicillin;Cephalothin;Piperacillin;Ticarcillin	E. coli
P0077	blaTEM-1B_1	Other beta-lactams	Other betalactamases	blaTEM group	1-861/861	100	100	resfinder	AY458016	blaTEM-1B	Amoxicillin;Ampicillin;Cephalothin;Piperacillin;Ticarcillin	E. coli
P0078	blaTEM-1B_1	Other beta-lactams	Other betalactamases	blaTEM group	1-861/861	100	100	resfinder	AY458016	blaTEM-1B	Amoxicillin;Ampicillin;Cephalothin;Piperacillin;Ticarcillin	E. coli
P0079	blaTEM-1B_1	Other beta-lactams	Other betalactamases	blaTEM group	1-861/861	100	100	resfinder	AY458016	blaTEM-1B	Amoxicillin;Ampicillin;Cephalothin;Piperacillin;Ticarcillin	E. coli
P0084	blaTEM-1B_1	Other beta-lactams	Other betalactamases	blaTEM group	1-861/861	100	100	resfinder	AY458016	blaTEM-1B	Amoxicillin;Ampicillin;Cephalothin;Piperacillin;Ticarcillin	E. coli
P0085	blaTEM-1B_1	Other beta-lactams	Other betalactamases	blaTEM group	1-861/861	100	100	resfinder	AY458016	blaTEM-1B	Amoxicillin;Ampicillin;Cephalothin;Piperacillin;Ticarcillin	E. coli
P0086	blaTEM-1B_1	Other beta-lactams	Other betalactamases	blaTEM group	1-861/861	100	100	resfinder	AY458016	blaTEM-1B	Amoxicillin;Ampicillin;Cephalothin;Piperacillin;Ticarcillin	E. coli
P0090	blaTEM-1B_1	Other beta-lactams	Other betalactamases	blaTEM group	1-861/861	100	100	resfinder	AY458016	blaTEM-1B	Amoxicillin;Ampicillin;Cephalothin;Piperacillin;Ticarcillin	E. coli
P0093	blaTEM-1B_1	Other beta-lactams	Other betalactamases	blaTEM group	1-861/861	100	100	resfinder	AY458016	blaTEM-1B	Amoxicillin;Ampicillin;Cephalothin;Piperacillin;Ticarcillin	E. coli
P0094	blaTEM-1B_1	Other beta-lactams	Other betalactamases	blaTEM group	1-861/861	100	100	resfinder	AY458016	blaTEM-1B	Amoxicillin;Ampicillin;Cephalothin;Piperacillin;Ticarcillin	E. coli
P0098	blaTEM-1B_1	Other beta-lactams	Other betalactamases	blaTEM group	1-861/861	100	100	resfinder	AY458016	blaTEM-1B	Amoxicillin;Ampicillin;Cephalothin;Piperacillin;Ticarcillin	E. coli
P0100	blaTEM-1B_1	Other beta-lactams	Other betalactamases	blaTEM group	1-861/861	100	100	resfinder	AY458016	blaTEM-1B	Amoxicillin;Ampicillin;Cephalothin;Piperacillin;Ticarcillin	E. coli
P0101	blaTEM-1B_1	Other beta-lactams	Other betalactamases	blaTEM group	1-861/861	100	100	resfinder	AY458016	blaTEM-1B	Amoxicillin;Ampicillin;Cephalothin;Piperacillin;Ticarcillin	E. coli
P0103	blaTEM-1B_1	Other beta-lactams	Other betalactamases	blaTEM group	1-861/861	100	100	resfinder	AY458016	blaTEM-1B	Amoxicillin;Ampicillin;Cephalothin;Piperacillin;Ticarcillin	E. coli
P0105	blaTEM-1B_1	Other beta-lactams	Other betalactamases	blaTEM group	1-861/861	100	100	resfinder	AY458016	blaTEM-1B	Amoxicillin;Ampicillin;Cephalothin;Piperacillin;Ticarcillin	E. coli
P0108	blaTEM-1B_1	Other beta-lactams	Other betalactamases	blaTEM group	1-861/861	100	100	resfinder	AY458016	blaTEM-1B	Amoxicillin;Ampicillin;Cephalothin;Piperacillin;Ticarcillin	E. coli
P0109	blaTEM-1B_1	Other beta-lactams	Other betalactamases	blaTEM group	1-861/861	100	100	resfinder	AY458016	blaTEM-1B	Amoxicillin;Ampicillin;Cephalothin;Piperacillin;Ticarcillin	E. coli
P0110	blaTEM-1B_1	Other beta-lactams	Other betalactamases	blaTEM group	1-861/861	100	100	resfinder	AY458016	blaTEM-1B	Amoxicillin;Ampicillin;Cephalothin;Piperacillin;Ticarcillin	E. coli
P0112	blaTEM-1B_1	Other beta-lactams	Other betalactamases	blaTEM group	1-861/861	100	100	resfinder	AY458016	blaTEM-1B	Amoxicillin;Ampicillin;Cephalothin;Piperacillin;Ticarcillin	E. coli
P0117	blaTEM-1B_1	Other beta-lactams	Other betalactamases	blaTEM group	1-861/861	100	100	resfinder	AY458016	blaTEM-1B	Amoxicillin;Ampicillin;Cephalothin;Piperacillin;Ticarcillin	E. coli
P0118	blaTEM-1B_1	Other beta-lactams	Other betalactamases	blaTEM group	1-861/861	100	100	resfinder	AY458016	blaTEM-1B	Amoxicillin;Ampicillin;Cephalothin;Piperacillin;Ticarcillin	E. coli
P0121	blaTEM-1B_1	Other beta-lactams	Other betalactamases	blaTEM group	1-861/861	100	100	resfinder	AY458016	blaTEM-1B	Amoxicillin;Ampicillin;Cephalothin;Piperacillin;Ticarcillin	E. coli
P0125	blaTEM-1B_1	Other beta-lactams	Other betalactamases	blaTEM group	1-861/861	100	100	resfinder	AY458016	blaTEM-1B	Amoxicillin;Ampicillin;Cephalothin;Piperacillin;Ticarcillin	E. coli
P0126	blaTEM-1B_1	Other beta-lactams	Other betalactamases	blaTEM group	1-861/861	100	100	resfinder	AY458016	blaTEM-1B	Amoxicillin;Ampicillin;Cephalothin;Piperacillin;Ticarcillin	E. coli
P0129	blaTEM-1B_1	Other beta-lactams	Other betalactamases	blaTEM group	1-861/861	100	100	resfinder	AY458016	blaTEM-1B	Amoxicillin;Ampicillin;Cephalothin;Piperacillin;Ticarcillin	E. coli
P0132	blaTEM-1B_1	Other beta-lactams	Other betalactamases	blaTEM group	1-861/861	100	100	resfinder	AY458016	blaTEM-1B	Amoxicillin;Ampicillin;Cephalothin;Piperacillin;Ticarcillin	E. coli
P0135	blaTEM-1B_1	Other beta-lactams	Other betalactamases	blaTEM group	1-861/861	100	100	resfinder	AY458016	blaTEM-1B	Amoxicillin;Ampicillin;Cephalothin;Piperacillin;Ticarcillin	E. coli
P0136	blaTEM-1B_1	Other beta-lactams	Other betalactamases	blaTEM group	1-861/861	100	100	resfinder	AY458016	blaTEM-1B	Amoxicillin;Ampicillin;Cephalothin;Piperacillin;Ticarcillin	E. coli
P0138	blaTEM-1B_1	Other beta-lactams	Other betalactamases	blaTEM group	1-861/861	100	100	resfinder	AY458016	blaTEM-1B	Amoxicillin;Ampicillin;Cephalothin;Piperacillin;Ticarcillin	E. coli
P0139	blaTEM-1B_1	Other beta-lactams	Other betalactamases	blaTEM group	1-861/861	100	100	resfinder	AY458016	blaTEM-1B	Amoxicillin;Ampicillin;Cephalothin;Piperacillin;Ticarcillin	E. coli
P0143	blaTEM-1B_1	Other beta-lactams	Other betalactamases	blaTEM group	1-861/861	100	100	resfinder	AY458016	blaTEM-1B	Amoxicillin;Ampicillin;Cephalothin;Piperacillin;Ticarcillin	E. coli
P0145	blaTEM-1B_1	Other beta-lactams	Other betalactamases	blaTEM group	1-861/861	100	100	resfinder	AY458016	blaTEM-1B	Amoxicillin;Ampicillin;Cephalothin;Piperacillin;Ticarcillin	E. coli
P0147	blaTEM-1B_1	Other beta-lactams	Other betalactamases	blaTEM group	1-861/861	100	100	resfinder	AY458016	blaTEM-1B	Amoxicillin;Ampicillin;Cephalothin;Piperacillin;Ticarcillin	E. coli
P0148	blaTEM-1B_1	Other beta-lactams	Other betalactamases	blaTEM group	1-861/861	100	100	resfinder	AY458016	blaTEM-1B	Amoxicillin;Ampicillin;Cephalothin;Piperacillin;Ticarcillin	E. coli
P0149	blaTEM-1B_1	Other beta-lactams	Other betalactamases	blaTEM group	1-861/861	100	100	resfinder	AY458016	blaTEM-1B	Amoxicillin;Ampicillin;Cephalothin;Piperacillin;Ticarcillin	E. coli
P0150	blaTEM-1B_1	Other beta-lactams	Other betalactamases	blaTEM group	1-861/861	100	100	resfinder	AY458016	blaTEM-1B	Amoxicillin;Ampicillin;Cephalothin;Piperacillin;Ticarcillin	E. coli
P0155	blaTEM-1B_1	Other beta-lactams	Other betalactamases	blaTEM group	1-861/861	100	100	resfinder	AY458016	blaTEM-1B	Amoxicillin;Ampicillin;Cephalothin;Piperacillin;Ticarcillin	E. coli
P0158	blaTEM-1B_1	Other beta-lactams	Other betalactamases	blaTEM group	1-861/861	100	100	resfinder	AY458016	blaTEM-1B	Amoxicillin;Ampicillin;Cephalothin;Piperacillin;Ticarcillin	E. coli
P0159	blaTEM-1B_1	Other beta-lactams	Other betalactamases	blaTEM group	1-861/861	100	100	resfinder	AY458016	blaTEM-1B	Amoxicillin;Ampicillin;Cephalothin;Piperacillin;Ticarcillin	E. coli
P0161	blaTEM-1B_1	Other beta-lactams	Other betalactamases	blaTEM group	1-861/861	100	100	resfinder	AY458016	blaTEM-1B	Amoxicillin;Ampicillin;Cephalothin;Piperacillin;Ticarcillin	E. coli
P0165	blaTEM-1B_1	Other beta-lactams	Other betalactamases	blaTEM group	1-861/861	100	100	resfinder	AY458016	blaTEM-1B	Amoxicillin;Ampicillin;Cephalothin;Piperacillin;Ticarcillin	E. coli
P0166	blaTEM-1B_1	Other beta-lactams	Other betalactamases	blaTEM group	1-861/861	100	99.88	resfinder	AY458016	blaTEM-1B	Amoxicillin;Ampicillin;Cephalothin;Piperacillin;Ticarcillin	E. coli
P0167	blaTEM-1B_1	Other beta-lactams	Other betalactamases	blaTEM group	1-861/861	100	99.88	resfinder	AY458016	blaTEM-1B	Amoxicillin;Ampicillin;Cephalothin;Piperacillin;Ticarcillin	E. coli
P0194	blaTEM-1B_1	Other beta-lactams	Other betalactamases	blaTEM group	1-861/861	100	100	resfinder	AY458016	blaTEM-1B	Amoxicillin;Ampicillin;Cephalothin;Piperacillin;Ticarcillin	E. coli
P0254	blaTEM-1B_1	Other beta-lactams	Other betalactamases	blaTEM group	1-861/861	100	100	resfinder	AY458016	blaTEM-1B	Amoxicillin;Ampicillin;Cephalothin;Piperacillin;Ticarcillin	E. coli
P0256	blaTEM-1B_1	Other beta-lactams	Other betalactamases	blaTEM group	1-861/861	100	100	resfinder	AY458016	blaTEM-1B	Amoxicillin;Ampicillin;Cephalothin;Piperacillin;Ticarcillin	E. coli
P0273	blaTEM-1B_1	Other beta-lactams	Other betalactamases	blaTEM group	1-861/861	100	100	resfinder	AY458016	blaTEM-1B	Amoxicillin;Ampicillin;Cephalothin;Piperacillin;Ticarcillin	E. coli
P0288	blaTEM-1B_1	Other beta-lactams	Other betalactamases	blaTEM group	1-861/861	100	99.88	resfinder	AY458016	blaTEM-1B	Amoxicillin;Ampicillin;Cephalothin;Piperacillin;Ticarcillin	E. coli
P0333	blaTEM-1B_1	Other beta-lactams	Other betalactamases	blaTEM group	1-861/861	100	100	resfinder	AY458016	blaTEM-1B	Amoxicillin;Ampicillin;Cephalothin;Piperacillin;Ticarcillin	E. coli
P0337	blaTEM-1B_1	Other beta-lactams	Other betalactamases	blaTEM group	1-861/861	100	100	resfinder	AY458016	blaTEM-1B	Amoxicillin;Ampicillin;Cephalothin;Piperacillin;Ticarcillin	E. coli
P0339	blaTEM-1B_1	Other beta-lactams	Other betalactamases	blaTEM group	1-861/861	100	100	resfinder	AY458016	blaTEM-1B	Amoxicillin;Ampicillin;Cephalothin;Piperacillin;Ticarcillin	E. coli
P0340	blaTEM-1B_1	Other beta-lactams	Other betalactamases	blaTEM group	1-861/861	100	100	resfinder	AY458016	blaTEM-1B	Amoxicillin;Ampicillin;Cephalothin;Piperacillin;Ticarcillin	E. coli
P0367	blaTEM-1B_1	Other beta-lactams	Other betalactamases	blaTEM group	1-861/861	100	100	resfinder	AY458016	blaTEM-1B	Amoxicillin;Ampicillin;Cephalothin;Piperacillin;Ticarcillin	E. coli
P0387	blaTEM-1B_1	Other beta-lactams	Other betalactamases	blaTEM group	1-861/861	100	100	resfinder	AY458016	blaTEM-1B	Amoxicillin;Ampicillin;Cephalothin;Piperacillin;Ticarcillin	E. coli
P0440	blaTEM-1B_1	Other beta-lactams	Other betalactamases	blaTEM group	1-861/861	100	100	resfinder	AY458016	blaTEM-1B	Amoxicillin;Ampicillin;Cephalothin;Piperacillin;Ticarcillin	E. coli
P0475	blaTEM-1B_1	Other beta-lactams	Other betalactamases	blaTEM group	1-861/861	100	100	resfinder	AY458016	blaTEM-1B	Amoxicillin;Ampicillin;Cephalothin;Piperacillin;Ticarcillin	E. coli
P0568	blaTEM-1B_1	Other beta-lactams	Other betalactamases	blaTEM group	1-861/861	100	100	resfinder	AY458016	blaTEM-1B	Amoxicillin;Ampicillin;Cephalothin;Piperacillin;Ticarcillin	E. coli
P0575	blaTEM-1B_1	Other beta-lactams	Other betalactamases	blaTEM group	1-861/861	100	100	resfinder	AY458016	blaTEM-1B	Amoxicillin;Ampicillin;Cephalothin;Piperacillin;Ticarcillin	E. coli
P0586	blaTEM-1B_1	Other beta-lactams	Other betalactamases	blaTEM group	1-861/861	100	100	resfinder	AY458016	blaTEM-1B	Amoxicillin;Ampicillin;Cephalothin;Piperacillin;Ticarcillin	E. coli
P0593	blaTEM-1B_1	Other beta-lactams	Other betalactamases	blaTEM group	1-861/861	100	100	resfinder	AY458016	blaTEM-1B	Amoxicillin;Ampicillin;Cephalothin;Piperacillin;Ticarcillin	E. coli
P0596	blaTEM-1B_1	Other beta-lactams	Other betalactamases	blaTEM group	1-861/861	100	100	resfinder	AY458016	blaTEM-1B	Amoxicillin;Ampicillin;Cephalothin;Piperacillin;Ticarcillin	E. coli
P0649	blaTEM-1B_1	Other beta-lactams	Other betalactamases	blaTEM group	1-861/861	100	100	resfinder	AY458016	blaTEM-1B	Amoxicillin;Ampicillin;Cephalothin;Piperacillin;Ticarcillin	E. coli
P0652	blaTEM-1B_1	Other beta-lactams	Other betalactamases	blaTEM group	1-861/861	100	100	resfinder	AY458016	blaTEM-1B	Amoxicillin;Ampicillin;Cephalothin;Piperacillin;Ticarcillin	E. coli
P0825	blaTEM-1B_1	Other beta-lactams	Other betalactamases	blaTEM group	1-861/861	100	100	resfinder	AY458016	blaTEM-1B	Amoxicillin;Ampicillin;Cephalothin;Piperacillin;Ticarcillin	E. coli
P0826	blaTEM-1B_1	Other beta-lactams	Other betalactamases	blaTEM group	1-861/861	100	100	resfinder	AY458016	blaTEM-1B	Amoxicillin;Ampicillin;Cephalothin;Piperacillin;Ticarcillin	E. coli
P0917	blaTEM-1B_1	Other beta-lactams	Other betalactamases	blaTEM group	1-861/861	100	100	resfinder	AY458016	blaTEM-1B	Amoxicillin;Ampicillin;Cephalothin;Piperacillin;Ticarcillin	E. coli
P0918	blaTEM-1B_1	Other beta-lactams	Other betalactamases	blaTEM group	1-861/861	100	100	resfinder	AY458016	blaTEM-1B	Amoxicillin;Ampicillin;Cephalothin;Piperacillin;Ticarcillin	E. coli
P0919	blaTEM-1B_1	Other beta-lactams	Other betalactamases	blaTEM group	1-861/861	100	100	resfinder	AY458016	blaTEM-1B	Amoxicillin;Ampicillin;Cephalothin;Piperacillin;Ticarcillin	E. coli
P0930	blaTEM-1B_1	Other beta-lactams	Other betalactamases	blaTEM group	1-861/861	100	100	resfinder	AY458016	blaTEM-1B	Amoxicillin;Ampicillin;Cephalothin;Piperacillin;Ticarcillin	E. coli
P0957	blaTEM-1B_1	Other beta-lactams	Other betalactamases	blaTEM group	1-861/861	100	100	resfinder	AY458016	blaTEM-1B	Amoxicillin;Ampicillin;Cephalothin;Piperacillin;Ticarcillin	E. coli
P0976	blaTEM-1B_1	Other beta-lactams	Other betalactamases	blaTEM group	1-861/861	100	100	resfinder	AY458016	blaTEM-1B	Amoxicillin;Ampicillin;Cephalothin;Piperacillin;Ticarcillin	E. coli
P1042	blaTEM-1B_1	Other beta-lactams	Other betalactamases	blaTEM group	1-861/861	100	100	resfinder	AY458016	blaTEM-1B	Amoxicillin;Ampicillin;Cephalothin;Piperacillin;Ticarcillin	E. coli
P1046	blaTEM-1B_1	Other beta-lactams	Other betalactamases	blaTEM group	1-861/861	100	100	resfinder	AY458016	blaTEM-1B	Amoxicillin;Ampicillin;Cephalothin;Piperacillin;Ticarcillin	E. coli
P1062	blaTEM-1B_1	Other beta-lactams	Other betalactamases	blaTEM group	1-861/861	100	100	resfinder	AY458016	blaTEM-1B	Amoxicillin;Ampicillin;Cephalothin;Piperacillin;Ticarcillin	E. coli
P1085	blaTEM-1B_1	Other beta-lactams	Other betalactamases	blaTEM group	1-861/861	100	100	resfinder	AY458016	blaTEM-1B	Amoxicillin;Ampicillin;Cephalothin;Piperacillin;Ticarcillin	E. coli
P1086	blaTEM-1B_1	Other beta-lactams	Other betalactamases	blaTEM group	1-861/861	100	100	resfinder	AY458016	blaTEM-1B	Amoxicillin;Ampicillin;Cephalothin;Piperacillin;Ticarcillin	E. coli
P1087	blaTEM-1B_1	Other beta-lactams	Other betalactamases	blaTEM group	1-861/861	100	100	resfinder	AY458016	blaTEM-1B	Amoxicillin;Ampicillin;Cephalothin;Piperacillin;Ticarcillin	E. coli
P1088	blaTEM-1B_1	Other beta-lactams	Other betalactamases	blaTEM group	1-861/861	100	100	resfinder	AY458016	blaTEM-1B	Amoxicillin;Ampicillin;Cephalothin;Piperacillin;Ticarcillin	E. coli
P1089	blaTEM-1B_1	Other beta-lactams	Other betalactamases	blaTEM group	1-861/861	100	100	resfinder	AY458016	blaTEM-1B	Amoxicillin;Ampicillin;Cephalothin;Piperacillin;Ticarcillin	E. coli
P1091	blaTEM-1B_1	Other beta-lactams	Other betalactamases	blaTEM group	1-861/861	100	100	resfinder	AY458016	blaTEM-1B	Amoxicillin;Ampicillin;Cephalothin;Piperacillin;Ticarcillin	E. coli
P1120	blaTEM-1B_1	Other beta-lactams	Other betalactamases	blaTEM group	1-861/861	100	100	resfinder	AY458016	blaTEM-1B	Amoxicillin;Ampicillin;Cephalothin;Piperacillin;Ticarcillin	E. coli
P1121	blaTEM-1B_1	Other beta-lactams	Other betalactamases	blaTEM group	1-861/861	100	100	resfinder	AY458016	blaTEM-1B	Amoxicillin;Ampicillin;Cephalothin;Piperacillin;Ticarcillin	E. coli
P1143	blaTEM-1B_1	Other beta-lactams	Other betalactamases	blaTEM group	1-861/861	100	99.88	resfinder	AY458016	blaTEM-1B	Amoxicillin;Ampicillin;Cephalothin;Piperacillin;Ticarcillin	E. coli
P1144	blaTEM-1B_1	Other beta-lactams	Other betalactamases	blaTEM group	1-861/861	100	100	resfinder	AY458016	blaTEM-1B	Amoxicillin;Ampicillin;Cephalothin;Piperacillin;Ticarcillin	E. coli
P1145	blaTEM-1B_1	Other beta-lactams	Other betalactamases	blaTEM group	1-861/861	100	100	resfinder	AY458016	blaTEM-1B	Amoxicillin;Ampicillin;Cephalothin;Piperacillin;Ticarcillin	E. coli
P1146	blaTEM-1B_1	Other beta-lactams	Other betalactamases	blaTEM group	1-861/861	100	100	resfinder	AY458016	blaTEM-1B	Amoxicillin;Ampicillin;Cephalothin;Piperacillin;Ticarcillin	E. coli
P1149	blaTEM-1B_1	Other beta-lactams	Other betalactamases	blaTEM group	1-861/861	100	100	resfinder	AY458016	blaTEM-1B	Amoxicillin;Ampicillin;Cephalothin;Piperacillin;Ticarcillin	E. coli
P1150	blaTEM-1B_1	Other beta-lactams	Other betalactamases	blaTEM group	1-861/861	100	100	resfinder	AY458016	blaTEM-1B	Amoxicillin;Ampicillin;Cephalothin;Piperacillin;Ticarcillin	E. coli
P1151	blaTEM-1B_1	Other beta-lactams	Other betalactamases	blaTEM group	1-861/861	100	100	resfinder	AY458016	blaTEM-1B	Amoxicillin;Ampicillin;Cephalothin;Piperacillin;Ticarcillin	E. coli
P1154	blaTEM-1B_1	Other beta-lactams	Other betalactamases	blaTEM group	1-861/861	100	100	resfinder	AY458016	blaTEM-1B	Amoxicillin;Ampicillin;Cephalothin;Piperacillin;Ticarcillin	E. coli
P1170	blaTEM-1B_1	Other beta-lactams	Other betalactamases	blaTEM group	1-861/861	100	100	resfinder	AY458016	blaTEM-1B	Amoxicillin;Ampicillin;Cephalothin;Piperacillin;Ticarcillin	E. coli
P1171	blaTEM-1B_1	Other beta-lactams	Other betalactamases	blaTEM group	1-861/861	100	100	resfinder	AY458016	blaTEM-1B	Amoxicillin;Ampicillin;Cephalothin;Piperacillin;Ticarcillin	E. coli
P1172	blaTEM-1B_1	Other beta-lactams	Other betalactamases	blaTEM group	1-861/861	100	100	resfinder	AY458016	blaTEM-1B	Amoxicillin;Ampicillin;Cephalothin;Piperacillin;Ticarcillin	E. coli
P1173	blaTEM-1B_1	Other beta-lactams	Other betalactamases	blaTEM group	1-861/861	100	100	resfinder	AY458016	blaTEM-1B	Amoxicillin;Ampicillin;Cephalothin;Piperacillin;Ticarcillin	E. coli
P1174	blaTEM-1B_1	Other beta-lactams	Other betalactamases	blaTEM group	1-861/861	100	100	resfinder	AY458016	blaTEM-1B	Amoxicillin;Ampicillin;Cephalothin;Piperacillin;Ticarcillin	E. coli
P1176	blaTEM-1B_1	Other beta-lactams	Other betalactamases	blaTEM group	1-861/861	100	100	resfinder	AY458016	blaTEM-1B	Amoxicillin;Ampicillin;Cephalothin;Piperacillin;Ticarcillin	E. coli
P1178	blaTEM-1B_1	Other beta-lactams	Other betalactamases	blaTEM group	1-861/861	100	100	resfinder	AY458016	blaTEM-1B	Amoxicillin;Ampicillin;Cephalothin;Piperacillin;Ticarcillin	E. coli
P1181	blaTEM-1B_1	Other beta-lactams	Other betalactamases	blaTEM group	1-861/861	100	100	resfinder	AY458016	blaTEM-1B	Amoxicillin;Ampicillin;Cephalothin;Piperacillin;Ticarcillin	E. coli
P1182	blaTEM-1B_1	Other beta-lactams	Other betalactamases	blaTEM group	1-861/861	100	100	resfinder	AY458016	blaTEM-1B	Amoxicillin;Ampicillin;Cephalothin;Piperacillin;Ticarcillin	E. coli
P1183	blaTEM-1B_1	Other beta-lactams	Other betalactamases	blaTEM group	1-861/861	100	100	resfinder	AY458016	blaTEM-1B	Amoxicillin;Ampicillin;Cephalothin;Piperacillin;Ticarcillin	E. coli
P1184	blaTEM-1B_1	Other beta-lactams	Other betalactamases	blaTEM group	1-861/861	100	100	resfinder	AY458016	blaTEM-1B	Amoxicillin;Ampicillin;Cephalothin;Piperacillin;Ticarcillin	E. coli
P1185	blaTEM-1B_1	Other beta-lactams	Other betalactamases	blaTEM group	1-861/861	100	100	resfinder	AY458016	blaTEM-1B	Amoxicillin;Ampicillin;Cephalothin;Piperacillin;Ticarcillin	E. coli
P1186	blaTEM-1B_1	Other beta-lactams	Other betalactamases	blaTEM group	1-861/861	100	100	resfinder	AY458016	blaTEM-1B	Amoxicillin;Ampicillin;Cephalothin;Piperacillin;Ticarcillin	E. coli
P1187	blaTEM-1B_1	Other beta-lactams	Other betalactamases	blaTEM group	1-861/861	100	100	resfinder	AY458016	blaTEM-1B	Amoxicillin;Ampicillin;Cephalothin;Piperacillin;Ticarcillin	E. coli
P1188	blaTEM-1B_1	Other beta-lactams	Other betalactamases	blaTEM group	1-861/861	100	100	resfinder	AY458016	blaTEM-1B	Amoxicillin;Ampicillin;Cephalothin;Piperacillin;Ticarcillin	E. coli
P1190	blaTEM-1B_1	Other beta-lactams	Other betalactamases	blaTEM group	1-861/861	100	100	resfinder	AY458016	blaTEM-1B	Amoxicillin;Ampicillin;Cephalothin;Piperacillin;Ticarcillin	E. coli
P1191	blaTEM-1B_1	Other beta-lactams	Other betalactamases	blaTEM group	1-861/861	100	100	resfinder	AY458016	blaTEM-1B	Amoxicillin;Ampicillin;Cephalothin;Piperacillin;Ticarcillin	E. coli
P1192	blaTEM-1B_1	Other beta-lactams	Other betalactamases	blaTEM group	1-861/861	100	100	resfinder	AY458016	blaTEM-1B	Amoxicillin;Ampicillin;Cephalothin;Piperacillin;Ticarcillin	E. coli
P1194	blaTEM-1B_1	Other beta-lactams	Other betalactamases	blaTEM group	1-861/861	100	100	resfinder	AY458016	blaTEM-1B	Amoxicillin;Ampicillin;Cephalothin;Piperacillin;Ticarcillin	E. coli
P1196	blaTEM-1B_1	Other beta-lactams	Other betalactamases	blaTEM group	1-861/861	100	100	resfinder	AY458016	blaTEM-1B	Amoxicillin;Ampicillin;Cephalothin;Piperacillin;Ticarcillin	E. coli
P1197	blaTEM-1B_1	Other beta-lactams	Other betalactamases	blaTEM group	1-861/861	100	100	resfinder	AY458016	blaTEM-1B	Amoxicillin;Ampicillin;Cephalothin;Piperacillin;Ticarcillin	E. coli
P1198	blaTEM-1B_1	Other beta-lactams	Other betalactamases	blaTEM group	1-861/861	100	100	resfinder	AY458016	blaTEM-1B	Amoxicillin;Ampicillin;Cephalothin;Piperacillin;Ticarcillin	E. coli
P1199	blaTEM-1B_1	Other beta-lactams	Other betalactamases	blaTEM group	1-861/861	100	100	resfinder	AY458016	blaTEM-1B	Amoxicillin;Ampicillin;Cephalothin;Piperacillin;Ticarcillin	E. coli
P1215	blaTEM-1B_1	Other beta-lactams	Other betalactamases	blaTEM group	1-861/861	100	100	resfinder	AY458016	blaTEM-1B	Amoxicillin;Ampicillin;Cephalothin;Piperacillin;Ticarcillin	E. coli
P1216	blaTEM-1B_1	Other beta-lactams	Other betalactamases	blaTEM group	1-861/861	100	100	resfinder	AY458016	blaTEM-1B	Amoxicillin;Ampicillin;Cephalothin;Piperacillin;Ticarcillin	E. coli
P1227	blaTEM-1B_1	Other beta-lactams	Other betalactamases	blaTEM group	1-861/861	100	100	resfinder	AY458016	blaTEM-1B	Amoxicillin;Ampicillin;Cephalothin;Piperacillin;Ticarcillin	E. coli
P1235	blaTEM-1B_1	Other beta-lactams	Other betalactamases	blaTEM group	1-861/861	100	100	resfinder	AY458016	blaTEM-1B	Amoxicillin;Ampicillin;Cephalothin;Piperacillin;Ticarcillin	E. coli
P1254	blaTEM-1B_1	Other beta-lactams	Other betalactamases	blaTEM group	1-861/861	100	100	resfinder	AY458016	blaTEM-1B	Amoxicillin;Ampicillin;Cephalothin;Piperacillin;Ticarcillin	E. coli
P0002	blaTEM-1C_1	Other Beta-lactam	Other betalactamases	blaTEM group	1-861/861	100	100	resfinder	FJ560503	blaTEM-1C	Amoxicillin;Ampicillin;Cephalothin;Piperacillin;Ticarcillin	K. pneumoniae
P0004	blaTEM-1C_1	Other Beta-lactam	Other betalactamases	blaTEM group	1-861/861	100	100	resfinder	FJ560503	blaTEM-1C	Amoxicillin;Ampicillin;Cephalothin;Piperacillin;Ticarcillin	K. pneumoniae
P0031	blaTEM-1C_1	Other Beta-lactam	Other betalactamases	blaTEM group	1-861/861	100	100	resfinder	FJ560503	blaTEM-1C	Amoxicillin;Ampicillin;Cephalothin;Piperacillin;Ticarcillin	K. pneumoniae
P0808	blaTEM-1C_1	Other Beta-lactam	Other betalactamases	blaTEM group	1-861/861	100	100	resfinder	FJ560503	blaTEM-1C	Amoxicillin;Ampicillin;Cephalothin;Piperacillin;Ticarcillin	K. pneumoniae
P1179	blaTEM-1C_1	Other beta-lactams	Other betalactamases	blaTEM group	1-861/861	100	100	resfinder	FJ560503	blaTEM-1C	Amoxicillin;Ampicillin;Cephalothin;Piperacillin;Ticarcillin	E. coli
P0042	blaTEM-1D_1	Other beta-lactams	Other betalactamases	blaTEM group	1-861/861	100	100	resfinder	AF188200	blaTEM-1D	Amoxicillin;Ampicillin;Cephalothin;Piperacillin;Ticarcillin	E. coli
P0497	blaTEM-210_1	Other Beta-lactam	Other betalactamases	blaTEM group	1-861/861	100	100	resfinder	KJ484630	blaTEM-210		K. pneumoniae
P0697	blaTEM-210_1	Other Beta-lactam	Other betalactamases	blaTEM group	1-861/861	100	100	resfinder	KJ484630	blaTEM-210		K. pneumoniae
P0725	blaTEM-210_1	Other Beta-lactam	Other betalactamases	blaTEM group	1-861/861	100	100	resfinder	KJ484630	blaTEM-210		K. pneumoniae
P0873	blaTEM-210_1	Other beta-lactams	Other betalactamases	blaTEM group	1-861/861	100	100	resfinder	KJ484630	blaTEM-210		E. coli
P0102	blaTEM-30_1	Other beta-lactams	Other betalactamases	blaTEM group	1-861/861	100	100	resfinder	AJ437107	blaTEM-30	Amoxicillin;Amoxicillin+Clavulanic_acid;Ampicillin;Ampicillin+Clavulanic_acid;Piperacillin;Piperacillin+Tazobactam;Ticarcillin;Ticarcillin+Clavulanic_acid	E. coli
P0834	blaTEM-33_1	Other beta-lactams	Other betalactamases	blaTEM group	1-861/861	100	100	resfinder	GU371926	blaTEM-33	Amoxicillin;Amoxicillin+Clavulanic_acid;Ampicillin;Ampicillin+Clavulanic_acid;Piperacillin;Piperacillin+Tazobactam;Ticarcillin;Ticarcillin+Clavulanic_acid	E. coli
P0886	blaTEM-33_1	Other beta-lactams	Other betalactamases	blaTEM group	1-861/861	100	100	resfinder	GU371926	blaTEM-33	Amoxicillin;Amoxicillin+Clavulanic_acid;Ampicillin;Ampicillin+Clavulanic_acid;Piperacillin;Piperacillin+Tazobactam;Ticarcillin;Ticarcillin+Clavulanic_acid	E. coli
P0088	blaTEM-76_1	Other beta-lactams	Other betalactamases	blaTEM group	1-861/861	100	100	resfinder	AF190694	blaTEM-76	Amoxicillin;Amoxicillin+Clavulanic_acid;Ampicillin;Ampicillin+Clavulanic_acid;Piperacillin;Piperacillin+Tazobactam;Ticarcillin;Ticarcillin+Clavulanic_acid	E. coli
P0089	blaTEM-76_1	Other beta-lactams	Other betalactamases	blaTEM group	1-861/861	100	100	resfinder	AF190694	blaTEM-76	Amoxicillin;Amoxicillin+Clavulanic_acid;Ampicillin;Ampicillin+Clavulanic_acid;Piperacillin;Piperacillin+Tazobactam;Ticarcillin;Ticarcillin+Clavulanic_acid	E. coli
P0133	blaTEM-76_1	Other beta-lactams	Other betalactamases	blaTEM group	1-861/861	100	100	resfinder	AF190694	blaTEM-76	Amoxicillin;Amoxicillin+Clavulanic_acid;Ampicillin;Ampicillin+Clavulanic_acid;Piperacillin;Piperacillin+Tazobactam;Ticarcillin;Ticarcillin+Clavulanic_acid	E. coli
P0152	blaTEM-76_1	Other beta-lactams	Other betalactamases	blaTEM group	1-861/861	100	100	resfinder	AF190694	blaTEM-76	Amoxicillin;Amoxicillin+Clavulanic_acid;Ampicillin;Ampicillin+Clavulanic_acid;Piperacillin;Piperacillin+Tazobactam;Ticarcillin;Ticarcillin+Clavulanic_acid	E. coli
P0153	blaTEM-76_1	Other beta-lactams	Other betalactamases	blaTEM group	1-861/861	100	100	resfinder	AF190694	blaTEM-76	Amoxicillin;Amoxicillin+Clavulanic_acid;Ampicillin;Ampicillin+Clavulanic_acid;Piperacillin;Piperacillin+Tazobactam;Ticarcillin;Ticarcillin+Clavulanic_acid	E. coli

## Sheet: esbl
ISOLATE	GENE	CLASS	heatmap_classification	BLA_GROUP	COVERAGE	PERCENT_COVERAGE	PERCENT_IDENTITY	DATABASE	ACCESSION	PRODUCT	RESISTANCE	SPECIES
P0497	blaCTX-M-1_1	ESBL	ESBL	blaCTX-M-1 group	1-876/876	100	100	resfinder	DQ915955	blaCTX-M-1	Amoxicillin;Ampicillin;Aztreonam;Cefepime;Cefotaxime;Ceftazidime;Ceftriaxone;Piperacillin;Ticarcillin	K. pneumoniae
P0570	blaCTX-M-1_1	ESBL	ESBL	blaCTX-M-1 group	1-876/876	100	100	resfinder	DQ915955	blaCTX-M-1	Amoxicillin;Ampicillin;Aztreonam;Cefepime;Cefotaxime;Ceftazidime;Ceftriaxone;Piperacillin;Ticarcillin	K. pneumoniae
P0697	blaCTX-M-1_1	ESBL	ESBL	blaCTX-M-1 group	1-876/876	100	100	resfinder	DQ915955	blaCTX-M-1	Amoxicillin;Ampicillin;Aztreonam;Cefepime;Cefotaxime;Ceftazidime;Ceftriaxone;Piperacillin;Ticarcillin	K. pneumoniae
P0725	blaCTX-M-1_1	ESBL	ESBL	blaCTX-M-1 group	1-876/876	100	100	resfinder	DQ915955	blaCTX-M-1	Amoxicillin;Ampicillin;Aztreonam;Cefepime;Cefotaxime;Ceftazidime;Ceftriaxone;Piperacillin;Ticarcillin	K. pneumoniae
P0038	blaCTX-M-1_1	ESBL	ESBL	blaCTX-M-1 group	1-876/876	100	100	resfinder	DQ915955	blaCTX-M-1	Amoxicillin;Ampicillin;Aztreonam;Cefepime;Cefotaxime;Ceftazidime;Ceftriaxone;Piperacillin;Ticarcillin	E. coli
P0042	blaCTX-M-1_1	ESBL	ESBL	blaCTX-M-1 group	1-876/876	100	100	resfinder	DQ915955	blaCTX-M-1	Amoxicillin;Ampicillin;Aztreonam;Cefepime;Cefotaxime;Ceftazidime;Ceftriaxone;Piperacillin;Ticarcillin	E. coli
P0046	blaCTX-M-1_1	ESBL	ESBL	blaCTX-M-1 group	1-876/876	100	100	resfinder	DQ915955	blaCTX-M-1	Amoxicillin;Ampicillin;Aztreonam;Cefepime;Cefotaxime;Ceftazidime;Ceftriaxone;Piperacillin;Ticarcillin	E. coli
P0056	blaCTX-M-1_1	ESBL	ESBL	blaCTX-M-1 group	1-876/876	100	100	resfinder	DQ915955	blaCTX-M-1	Amoxicillin;Ampicillin;Aztreonam;Cefepime;Cefotaxime;Ceftazidime;Ceftriaxone;Piperacillin;Ticarcillin	E. coli
P0058	blaCTX-M-1_1	ESBL	ESBL	blaCTX-M-1 group	1-876/876	100	100	resfinder	DQ915955	blaCTX-M-1	Amoxicillin;Ampicillin;Aztreonam;Cefepime;Cefotaxime;Ceftazidime;Ceftriaxone;Piperacillin;Ticarcillin	E. coli
P0071	blaCTX-M-1_1	ESBL	ESBL	blaCTX-M-1 group	1-876/876	100	100	resfinder	DQ915955	blaCTX-M-1	Amoxicillin;Ampicillin;Aztreonam;Cefepime;Cefotaxime;Ceftazidime;Ceftriaxone;Piperacillin;Ticarcillin	E. coli
P0076	blaCTX-M-1_1	ESBL	ESBL	blaCTX-M-1 group	1-876/876	100	100	resfinder	DQ915955	blaCTX-M-1	Amoxicillin;Ampicillin;Aztreonam;Cefepime;Cefotaxime;Ceftazidime;Ceftriaxone;Piperacillin;Ticarcillin	E. coli
P0084	blaCTX-M-1_1	ESBL	ESBL	blaCTX-M-1 group	1-876/876	100	100	resfinder	DQ915955	blaCTX-M-1	Amoxicillin;Ampicillin;Aztreonam;Cefepime;Cefotaxime;Ceftazidime;Ceftriaxone;Piperacillin;Ticarcillin	E. coli
P0085	blaCTX-M-1_1	ESBL	ESBL	blaCTX-M-1 group	1-876/876	100	100	resfinder	DQ915955	blaCTX-M-1	Amoxicillin;Ampicillin;Aztreonam;Cefepime;Cefotaxime;Ceftazidime;Ceftriaxone;Piperacillin;Ticarcillin	E. coli
P0086	blaCTX-M-1_1	ESBL	ESBL	blaCTX-M-1 group	1-876/876	100	100	resfinder	DQ915955	blaCTX-M-1	Amoxicillin;Ampicillin;Aztreonam;Cefepime;Cefotaxime;Ceftazidime;Ceftriaxone;Piperacillin;Ticarcillin	E. coli
P0091	blaCTX-M-1_1	ESBL	ESBL	blaCTX-M-1 group	1-876/876	100	100	resfinder	DQ915955	blaCTX-M-1	Amoxicillin;Ampicillin;Aztreonam;Cefepime;Cefotaxime;Ceftazidime;Ceftriaxone;Piperacillin;Ticarcillin	E. coli
P0098	blaCTX-M-1_1	ESBL	ESBL	blaCTX-M-1 group	1-876/876	100	99.89	resfinder	DQ915955	blaCTX-M-1	Amoxicillin;Ampicillin;Aztreonam;Cefepime;Cefotaxime;Ceftazidime;Ceftriaxone;Piperacillin;Ticarcillin	E. coli
P0100	blaCTX-M-1_1	ESBL	ESBL	blaCTX-M-1 group	1-876/876	100	100	resfinder	DQ915955	blaCTX-M-1	Amoxicillin;Ampicillin;Aztreonam;Cefepime;Cefotaxime;Ceftazidime;Ceftriaxone;Piperacillin;Ticarcillin	E. coli
P0120	blaCTX-M-1_1	ESBL	ESBL	blaCTX-M-1 group	1-876/876	100	100	resfinder	DQ915955	blaCTX-M-1	Amoxicillin;Ampicillin;Aztreonam;Cefepime;Cefotaxime;Ceftazidime;Ceftriaxone;Piperacillin;Ticarcillin	E. coli
P0121	blaCTX-M-1_1	ESBL	ESBL	blaCTX-M-1 group	1-876/876	100	99.89	resfinder	DQ915955	blaCTX-M-1	Amoxicillin;Ampicillin;Aztreonam;Cefepime;Cefotaxime;Ceftazidime;Ceftriaxone;Piperacillin;Ticarcillin	E. coli
P0127	blaCTX-M-1_1	ESBL	ESBL	blaCTX-M-1 group	1-876/876	100	100	resfinder	DQ915955	blaCTX-M-1	Amoxicillin;Ampicillin;Aztreonam;Cefepime;Cefotaxime;Ceftazidime;Ceftriaxone;Piperacillin;Ticarcillin	E. coli
P0135	blaCTX-M-1_1	ESBL	ESBL	blaCTX-M-1 group	1-876/876	100	100	resfinder	DQ915955	blaCTX-M-1	Amoxicillin;Ampicillin;Aztreonam;Cefepime;Cefotaxime;Ceftazidime;Ceftriaxone;Piperacillin;Ticarcillin	E. coli
P0136	blaCTX-M-1_1	ESBL	ESBL	blaCTX-M-1 group	1-876/876	100	100	resfinder	DQ915955	blaCTX-M-1	Amoxicillin;Ampicillin;Aztreonam;Cefepime;Cefotaxime;Ceftazidime;Ceftriaxone;Piperacillin;Ticarcillin	E. coli
P0151	blaCTX-M-1_1	ESBL	ESBL	blaCTX-M-1 group	1-876/876	100	100	resfinder	DQ915955	blaCTX-M-1	Amoxicillin;Ampicillin;Aztreonam;Cefepime;Cefotaxime;Ceftazidime;Ceftriaxone;Piperacillin;Ticarcillin	E. coli
P0164	blaCTX-M-1_1	ESBL	ESBL	blaCTX-M-1 group	1-876/876	100	100	resfinder	DQ915955	blaCTX-M-1	Amoxicillin;Ampicillin;Aztreonam;Cefepime;Cefotaxime;Ceftazidime;Ceftriaxone;Piperacillin;Ticarcillin	E. coli
P0264	blaCTX-M-1_1	ESBL	ESBL	blaCTX-M-1 group	1-876/876	100	100	resfinder	DQ915955	blaCTX-M-1	Amoxicillin;Ampicillin;Aztreonam;Cefepime;Cefotaxime;Ceftazidime;Ceftriaxone;Piperacillin;Ticarcillin	E. coli
P0337	blaCTX-M-1_1	ESBL	ESBL	blaCTX-M-1 group	1-876/876	100	100	resfinder	DQ915955	blaCTX-M-1	Amoxicillin;Ampicillin;Aztreonam;Cefepime;Cefotaxime;Ceftazidime;Ceftriaxone;Piperacillin;Ticarcillin	E. coli
P0367	blaCTX-M-1_1	ESBL	ESBL	blaCTX-M-1 group	1-876/876	100	100	resfinder	DQ915955	blaCTX-M-1	Amoxicillin;Ampicillin;Aztreonam;Cefepime;Cefotaxime;Ceftazidime;Ceftriaxone;Piperacillin;Ticarcillin	E. coli
P0475	blaCTX-M-1_1	ESBL	ESBL	blaCTX-M-1 group	1-876/876	100	100	resfinder	DQ915955	blaCTX-M-1	Amoxicillin;Ampicillin;Aztreonam;Cefepime;Cefotaxime;Ceftazidime;Ceftriaxone;Piperacillin;Ticarcillin	E. coli
P0596	blaCTX-M-1_1	ESBL	ESBL	blaCTX-M-1 group	1-876/876	100	100	resfinder	DQ915955	blaCTX-M-1	Amoxicillin;Ampicillin;Aztreonam;Cefepime;Cefotaxime;Ceftazidime;Ceftriaxone;Piperacillin;Ticarcillin	E. coli
P0833	blaCTX-M-1_1	ESBL	ESBL	blaCTX-M-1 group	1-876/876	100	100	resfinder	DQ915955	blaCTX-M-1	Amoxicillin;Ampicillin;Aztreonam;Cefepime;Cefotaxime;Ceftazidime;Ceftriaxone;Piperacillin;Ticarcillin	E. coli
P0834	blaCTX-M-1_1	ESBL	ESBL	blaCTX-M-1 group	1-876/876	100	100	resfinder	DQ915955	blaCTX-M-1	Amoxicillin;Ampicillin;Aztreonam;Cefepime;Cefotaxime;Ceftazidime;Ceftriaxone;Piperacillin;Ticarcillin	E. coli
P0869	blaCTX-M-1_1	ESBL	ESBL	blaCTX-M-1 group	1-876/876	100	100	resfinder	DQ915955	blaCTX-M-1	Amoxicillin;Ampicillin;Aztreonam;Cefepime;Cefotaxime;Ceftazidime;Ceftriaxone;Piperacillin;Ticarcillin	E. coli
P0873	blaCTX-M-1_1	ESBL	ESBL	blaCTX-M-1 group	1-876/876	100	100	resfinder	DQ915955	blaCTX-M-1	Amoxicillin;Ampicillin;Aztreonam;Cefepime;Cefotaxime;Ceftazidime;Ceftriaxone;Piperacillin;Ticarcillin	E. coli
P0886	blaCTX-M-1_1	ESBL	ESBL	blaCTX-M-1 group	1-876/876	100	100	resfinder	DQ915955	blaCTX-M-1	Amoxicillin;Ampicillin;Aztreonam;Cefepime;Cefotaxime;Ceftazidime;Ceftriaxone;Piperacillin;Ticarcillin	E. coli
P1046	blaCTX-M-1_1	ESBL	ESBL	blaCTX-M-1 group	1-876/876	100	100	resfinder	DQ915955	blaCTX-M-1	Amoxicillin;Ampicillin;Aztreonam;Cefepime;Cefotaxime;Ceftazidime;Ceftriaxone;Piperacillin;Ticarcillin	E. coli
P1085	blaCTX-M-1_1	ESBL	ESBL	blaCTX-M-1 group	1-876/876	100	100	resfinder	DQ915955	blaCTX-M-1	Amoxicillin;Ampicillin;Aztreonam;Cefepime;Cefotaxime;Ceftazidime;Ceftriaxone;Piperacillin;Ticarcillin	E. coli
P1086	blaCTX-M-1_1	ESBL	ESBL	blaCTX-M-1 group	1-876/876	100	100	resfinder	DQ915955	blaCTX-M-1	Amoxicillin;Ampicillin;Aztreonam;Cefepime;Cefotaxime;Ceftazidime;Ceftriaxone;Piperacillin;Ticarcillin	E. coli
P1087	blaCTX-M-1_1	ESBL	ESBL	blaCTX-M-1 group	1-876/876	100	100	resfinder	DQ915955	blaCTX-M-1	Amoxicillin;Ampicillin;Aztreonam;Cefepime;Cefotaxime;Ceftazidime;Ceftriaxone;Piperacillin;Ticarcillin	E. coli
P1088	blaCTX-M-1_1	ESBL	ESBL	blaCTX-M-1 group	1-876/876	100	100	resfinder	DQ915955	blaCTX-M-1	Amoxicillin;Ampicillin;Aztreonam;Cefepime;Cefotaxime;Ceftazidime;Ceftriaxone;Piperacillin;Ticarcillin	E. coli
P1089	blaCTX-M-1_1	ESBL	ESBL	blaCTX-M-1 group	1-876/876	100	100	resfinder	DQ915955	blaCTX-M-1	Amoxicillin;Ampicillin;Aztreonam;Cefepime;Cefotaxime;Ceftazidime;Ceftriaxone;Piperacillin;Ticarcillin	E. coli
P1149	blaCTX-M-1_1	ESBL	ESBL	blaCTX-M-1 group	1-876/876	100	100	resfinder	DQ915955	blaCTX-M-1	Amoxicillin;Ampicillin;Aztreonam;Cefepime;Cefotaxime;Ceftazidime;Ceftriaxone;Piperacillin;Ticarcillin	E. coli
P1150	blaCTX-M-1_1	ESBL	ESBL	blaCTX-M-1 group	1-876/876	100	100	resfinder	DQ915955	blaCTX-M-1	Amoxicillin;Ampicillin;Aztreonam;Cefepime;Cefotaxime;Ceftazidime;Ceftriaxone;Piperacillin;Ticarcillin	E. coli
P1151	blaCTX-M-1_1	ESBL	ESBL	blaCTX-M-1 group	1-876/876	100	100	resfinder	DQ915955	blaCTX-M-1	Amoxicillin;Ampicillin;Aztreonam;Cefepime;Cefotaxime;Ceftazidime;Ceftriaxone;Piperacillin;Ticarcillin	E. coli
P1179	blaCTX-M-1_1	ESBL	ESBL	blaCTX-M-1 group	1-876/876	100	100	resfinder	DQ915955	blaCTX-M-1	Amoxicillin;Ampicillin;Aztreonam;Cefepime;Cefotaxime;Ceftazidime;Ceftriaxone;Piperacillin;Ticarcillin	E. coli
P1180	blaCTX-M-1_1	ESBL	ESBL	blaCTX-M-1 group	1-876/876	100	100	resfinder	DQ915955	blaCTX-M-1	Amoxicillin;Ampicillin;Aztreonam;Cefepime;Cefotaxime;Ceftazidime;Ceftriaxone;Piperacillin;Ticarcillin	E. coli
P1181	blaCTX-M-1_1	ESBL	ESBL	blaCTX-M-1 group	1-876/876	100	99.89	resfinder	DQ915955	blaCTX-M-1	Amoxicillin;Ampicillin;Aztreonam;Cefepime;Cefotaxime;Ceftazidime;Ceftriaxone;Piperacillin;Ticarcillin	E. coli
P1182	blaCTX-M-1_1	ESBL	ESBL	blaCTX-M-1 group	1-876/876	100	100	resfinder	DQ915955	blaCTX-M-1	Amoxicillin;Ampicillin;Aztreonam;Cefepime;Cefotaxime;Ceftazidime;Ceftriaxone;Piperacillin;Ticarcillin	E. coli
P1183	blaCTX-M-1_1	ESBL	ESBL	blaCTX-M-1 group	1-876/876	100	100	resfinder	DQ915955	blaCTX-M-1	Amoxicillin;Ampicillin;Aztreonam;Cefepime;Cefotaxime;Ceftazidime;Ceftriaxone;Piperacillin;Ticarcillin	E. coli
P1198	blaCTX-M-1_1	ESBL	ESBL	blaCTX-M-1 group	1-876/876	100	99.89	resfinder	DQ915955	blaCTX-M-1	Amoxicillin;Ampicillin;Aztreonam;Cefepime;Cefotaxime;Ceftazidime;Ceftriaxone;Piperacillin;Ticarcillin	E. coli
P1199	blaCTX-M-1_1	ESBL	ESBL	blaCTX-M-1 group	1-876/876	100	100	resfinder	DQ915955	blaCTX-M-1	Amoxicillin;Ampicillin;Aztreonam;Cefepime;Cefotaxime;Ceftazidime;Ceftriaxone;Piperacillin;Ticarcillin	E. coli
P1200	blaCTX-M-1_1	ESBL	ESBL	blaCTX-M-1 group	1-876/876	100	100	resfinder	DQ915955	blaCTX-M-1	Amoxicillin;Ampicillin;Aztreonam;Cefepime;Cefotaxime;Ceftazidime;Ceftriaxone;Piperacillin;Ticarcillin	E. coli
P1201	blaCTX-M-1_1	ESBL	ESBL	blaCTX-M-1 group	1-876/876	100	100	resfinder	DQ915955	blaCTX-M-1	Amoxicillin;Ampicillin;Aztreonam;Cefepime;Cefotaxime;Ceftazidime;Ceftriaxone;Piperacillin;Ticarcillin	E. coli
P1215	blaCTX-M-1_1	ESBL	ESBL	blaCTX-M-1 group	1-876/876	100	100	resfinder	DQ915955	blaCTX-M-1	Amoxicillin;Ampicillin;Aztreonam;Cefepime;Cefotaxime;Ceftazidime;Ceftriaxone;Piperacillin;Ticarcillin	E. coli
P1254	blaCTX-M-1_1	ESBL	ESBL	blaCTX-M-1 group	1-876/876	100	100	resfinder	DQ915955	blaCTX-M-1	Amoxicillin;Ampicillin;Aztreonam;Cefepime;Cefotaxime;Ceftazidime;Ceftriaxone;Piperacillin;Ticarcillin	E. coli
P0011	blaCTX-M-14_1	ESBL	ESBL	blaCTX-M-9 group	1-876/876	100	100	resfinder	AF252622	blaCTX-M-14	Amoxicillin;Ampicillin;Aztreonam;Cefepime;Cefotaxime;Ceftazidime;Ceftriaxone;Piperacillin;Ticarcillin	K. pneumoniae
P0014	blaCTX-M-14_1	ESBL	ESBL	blaCTX-M-9 group	1-876/876	100	100	resfinder	AF252622	blaCTX-M-14	Amoxicillin;Ampicillin;Aztreonam;Cefepime;Cefotaxime;Ceftazidime;Ceftriaxone;Piperacillin;Ticarcillin	K. pneumoniae
P0020	blaCTX-M-14_1	ESBL	ESBL	blaCTX-M-9 group	1-876/876	100	100	resfinder	AF252622	blaCTX-M-14	Amoxicillin;Ampicillin;Aztreonam;Cefepime;Cefotaxime;Ceftazidime;Ceftriaxone;Piperacillin;Ticarcillin	K. pneumoniae
P0024	blaCTX-M-14_1	ESBL	ESBL	blaCTX-M-9 group	1-876/876	100	100	resfinder	AF252622	blaCTX-M-14	Amoxicillin;Ampicillin;Aztreonam;Cefepime;Cefotaxime;Ceftazidime;Ceftriaxone;Piperacillin;Ticarcillin	K. pneumoniae
P0028	blaCTX-M-14_1	ESBL	ESBL	blaCTX-M-9 group	1-876/876	100	100	resfinder	AF252622	blaCTX-M-14	Amoxicillin;Ampicillin;Aztreonam;Cefepime;Cefotaxime;Ceftazidime;Ceftriaxone;Piperacillin;Ticarcillin	K. pneumoniae
P1206	blaCTX-M-14_1	ESBL	ESBL	blaCTX-M-9 group	1-876/876	100	100	resfinder	AF252622	blaCTX-M-14	Amoxicillin;Ampicillin;Aztreonam;Cefepime;Cefotaxime;Ceftazidime;Ceftriaxone;Piperacillin;Ticarcillin	K. pneumoniae
P1207	blaCTX-M-14_1	ESBL	ESBL	blaCTX-M-9 group	1-876/876	100	100	resfinder	AF252622	blaCTX-M-14	Amoxicillin;Ampicillin;Aztreonam;Cefepime;Cefotaxime;Ceftazidime;Ceftriaxone;Piperacillin;Ticarcillin	K. pneumoniae
P1208	blaCTX-M-14_1	ESBL	ESBL	blaCTX-M-9 group	1-876/876	100	100	resfinder	AF252622	blaCTX-M-14	Amoxicillin;Ampicillin;Aztreonam;Cefepime;Cefotaxime;Ceftazidime;Ceftriaxone;Piperacillin;Ticarcillin	K. pneumoniae
P0040	blaCTX-M-14_1	ESBL	ESBL	blaCTX-M-9 group	1-876/876	100	100	resfinder	AF252622	blaCTX-M-14	Amoxicillin;Ampicillin;Aztreonam;Cefepime;Cefotaxime;Ceftazidime;Ceftriaxone;Piperacillin;Ticarcillin	E. coli
P0052	blaCTX-M-14_1	ESBL	ESBL	blaCTX-M-9 group	1-876/876	100	100	resfinder	AF252622	blaCTX-M-14	Amoxicillin;Ampicillin;Aztreonam;Cefepime;Cefotaxime;Ceftazidime;Ceftriaxone;Piperacillin;Ticarcillin	E. coli
P0060	blaCTX-M-14_1	ESBL	ESBL	blaCTX-M-9 group	1-876/876	100	100	resfinder	AF252622	blaCTX-M-14	Amoxicillin;Ampicillin;Aztreonam;Cefepime;Cefotaxime;Ceftazidime;Ceftriaxone;Piperacillin;Ticarcillin	E. coli
P0061	blaCTX-M-14_1	ESBL	ESBL	blaCTX-M-9 group	1-876/876	100	100	resfinder	AF252622	blaCTX-M-14	Amoxicillin;Ampicillin;Aztreonam;Cefepime;Cefotaxime;Ceftazidime;Ceftriaxone;Piperacillin;Ticarcillin	E. coli
P0074	blaCTX-M-14_1	ESBL	ESBL	blaCTX-M-9 group	1-876/876	100	100	resfinder	AF252622	blaCTX-M-14	Amoxicillin;Ampicillin;Aztreonam;Cefepime;Cefotaxime;Ceftazidime;Ceftriaxone;Piperacillin;Ticarcillin	E. coli
P0082	blaCTX-M-14_1	ESBL	ESBL	blaCTX-M-9 group	1-876/876	100	100	resfinder	AF252622	blaCTX-M-14	Amoxicillin;Ampicillin;Aztreonam;Cefepime;Cefotaxime;Ceftazidime;Ceftriaxone;Piperacillin;Ticarcillin	E. coli
P0088	blaCTX-M-14_1	ESBL	ESBL	blaCTX-M-9 group	1-876/876	100	100	resfinder	AF252622	blaCTX-M-14	Amoxicillin;Ampicillin;Aztreonam;Cefepime;Cefotaxime;Ceftazidime;Ceftriaxone;Piperacillin;Ticarcillin	E. coli
P0089	blaCTX-M-14_1	ESBL	ESBL	blaCTX-M-9 group	1-876/876	100	100	resfinder	AF252622	blaCTX-M-14	Amoxicillin;Ampicillin;Aztreonam;Cefepime;Cefotaxime;Ceftazidime;Ceftriaxone;Piperacillin;Ticarcillin	E. coli
P0090	blaCTX-M-14_1	ESBL	ESBL	blaCTX-M-9 group	1-876/876	100	100	resfinder	AF252622	blaCTX-M-14	Amoxicillin;Ampicillin;Aztreonam;Cefepime;Cefotaxime;Ceftazidime;Ceftriaxone;Piperacillin;Ticarcillin	E. coli
P0097	blaCTX-M-14_1	ESBL	ESBL	blaCTX-M-9 group	1-876/876	100	100	resfinder	AF252622	blaCTX-M-14	Amoxicillin;Ampicillin;Aztreonam;Cefepime;Cefotaxime;Ceftazidime;Ceftriaxone;Piperacillin;Ticarcillin	E. coli
P0105	blaCTX-M-14_1	ESBL	ESBL	blaCTX-M-9 group	1-876/876	100	100	resfinder	AF252622	blaCTX-M-14	Amoxicillin;Ampicillin;Aztreonam;Cefepime;Cefotaxime;Ceftazidime;Ceftriaxone;Piperacillin;Ticarcillin	E. coli
P0111	blaCTX-M-14_1	ESBL	ESBL	blaCTX-M-9 group	1-876/876	100	100	resfinder	AF252622	blaCTX-M-14	Amoxicillin;Ampicillin;Aztreonam;Cefepime;Cefotaxime;Ceftazidime;Ceftriaxone;Piperacillin;Ticarcillin	E. coli
P0114	blaCTX-M-14_1	ESBL	ESBL	blaCTX-M-9 group	1-876/876	100	100	resfinder	AF252622	blaCTX-M-14	Amoxicillin;Ampicillin;Aztreonam;Cefepime;Cefotaxime;Ceftazidime;Ceftriaxone;Piperacillin;Ticarcillin	E. coli
P0115	blaCTX-M-14_1	ESBL	ESBL	blaCTX-M-9 group	1-876/876	100	100	resfinder	AF252622	blaCTX-M-14	Amoxicillin;Ampicillin;Aztreonam;Cefepime;Cefotaxime;Ceftazidime;Ceftriaxone;Piperacillin;Ticarcillin	E. coli
P0118	blaCTX-M-14_1	ESBL	ESBL	blaCTX-M-9 group	1-876/876	100	100	resfinder	AF252622	blaCTX-M-14	Amoxicillin;Ampicillin;Aztreonam;Cefepime;Cefotaxime;Ceftazidime;Ceftriaxone;Piperacillin;Ticarcillin	E. coli
P0128	blaCTX-M-14_1	ESBL	ESBL	blaCTX-M-9 group	1-876/876	100	100	resfinder	AF252622	blaCTX-M-14	Amoxicillin;Ampicillin;Aztreonam;Cefepime;Cefotaxime;Ceftazidime;Ceftriaxone;Piperacillin;Ticarcillin	E. coli
P0132	blaCTX-M-14_1	ESBL	ESBL	blaCTX-M-9 group	1-876/876	100	100	resfinder	AF252622	blaCTX-M-14	Amoxicillin;Ampicillin;Aztreonam;Cefepime;Cefotaxime;Ceftazidime;Ceftriaxone;Piperacillin;Ticarcillin	E. coli
P0133	blaCTX-M-14_1	ESBL	ESBL	blaCTX-M-9 group	1-876/876	100	100	resfinder	AF252622	blaCTX-M-14	Amoxicillin;Ampicillin;Aztreonam;Cefepime;Cefotaxime;Ceftazidime;Ceftriaxone;Piperacillin;Ticarcillin	E. coli
P0140	blaCTX-M-14_1	ESBL	ESBL	blaCTX-M-9 group	1-876/876	100	100	resfinder	AF252622	blaCTX-M-14	Amoxicillin;Ampicillin;Aztreonam;Cefepime;Cefotaxime;Ceftazidime;Ceftriaxone;Piperacillin;Ticarcillin	E. coli
P0144	blaCTX-M-14_1	ESBL	ESBL	blaCTX-M-9 group	1-876/876	100	100	resfinder	AF252622	blaCTX-M-14	Amoxicillin;Ampicillin;Aztreonam;Cefepime;Cefotaxime;Ceftazidime;Ceftriaxone;Piperacillin;Ticarcillin	E. coli
P0152	blaCTX-M-14_1	ESBL	ESBL	blaCTX-M-9 group	1-876/876	100	100	resfinder	AF252622	blaCTX-M-14	Amoxicillin;Ampicillin;Aztreonam;Cefepime;Cefotaxime;Ceftazidime;Ceftriaxone;Piperacillin;Ticarcillin	E. coli
P0153	blaCTX-M-14_1	ESBL	ESBL	blaCTX-M-9 group	1-876/876	100	99.89	resfinder	AF252622	blaCTX-M-14	Amoxicillin;Ampicillin;Aztreonam;Cefepime;Cefotaxime;Ceftazidime;Ceftriaxone;Piperacillin;Ticarcillin	E. coli
P0169	blaCTX-M-14_1	ESBL	ESBL	blaCTX-M-9 group	1-876/876	100	100	resfinder	AF252622	blaCTX-M-14	Amoxicillin;Ampicillin;Aztreonam;Cefepime;Cefotaxime;Ceftazidime;Ceftriaxone;Piperacillin;Ticarcillin	E. coli
P0290	blaCTX-M-14_1	ESBL	ESBL	blaCTX-M-9 group	1-876/876	100	100	resfinder	AF252622	blaCTX-M-14	Amoxicillin;Ampicillin;Aztreonam;Cefepime;Cefotaxime;Ceftazidime;Ceftriaxone;Piperacillin;Ticarcillin	E. coli
P0385	blaCTX-M-14_1	ESBL	ESBL	blaCTX-M-9 group	1-876/876	100	100	resfinder	AF252622	blaCTX-M-14	Amoxicillin;Ampicillin;Aztreonam;Cefepime;Cefotaxime;Ceftazidime;Ceftriaxone;Piperacillin;Ticarcillin	E. coli
P0590	blaCTX-M-14_1	ESBL	ESBL	blaCTX-M-9 group	1-876/876	100	100	resfinder	AF252622	blaCTX-M-14	Amoxicillin;Ampicillin;Aztreonam;Cefepime;Cefotaxime;Ceftazidime;Ceftriaxone;Piperacillin;Ticarcillin	E. coli
P0595	blaCTX-M-14_1	ESBL	ESBL	blaCTX-M-9 group	1-876/876	100	100	resfinder	AF252622	blaCTX-M-14	Amoxicillin;Ampicillin;Aztreonam;Cefepime;Cefotaxime;Ceftazidime;Ceftriaxone;Piperacillin;Ticarcillin	E. coli
P0845	blaCTX-M-14_1	ESBL	ESBL	blaCTX-M-9 group	1-876/876	100	100	resfinder	AF252622	blaCTX-M-14	Amoxicillin;Ampicillin;Aztreonam;Cefepime;Cefotaxime;Ceftazidime;Ceftriaxone;Piperacillin;Ticarcillin	E. coli
P1090	blaCTX-M-14_1	ESBL	ESBL	blaCTX-M-9 group	1-876/876	100	100	resfinder	AF252622	blaCTX-M-14	Amoxicillin;Ampicillin;Aztreonam;Cefepime;Cefotaxime;Ceftazidime;Ceftriaxone;Piperacillin;Ticarcillin	E. coli
P1115	blaCTX-M-14_1	ESBL	ESBL	blaCTX-M-9 group	1-876/876	100	100	resfinder	AF252622	blaCTX-M-14	Amoxicillin;Ampicillin;Aztreonam;Cefepime;Cefotaxime;Ceftazidime;Ceftriaxone;Piperacillin;Ticarcillin	E. coli
P1118	blaCTX-M-14_1	ESBL	ESBL	blaCTX-M-9 group	1-876/876	100	100	resfinder	AF252622	blaCTX-M-14	Amoxicillin;Ampicillin;Aztreonam;Cefepime;Cefotaxime;Ceftazidime;Ceftriaxone;Piperacillin;Ticarcillin	E. coli
P1119	blaCTX-M-14_1	ESBL	ESBL	blaCTX-M-9 group	1-876/876	100	100	resfinder	AF252622	blaCTX-M-14	Amoxicillin;Ampicillin;Aztreonam;Cefepime;Cefotaxime;Ceftazidime;Ceftriaxone;Piperacillin;Ticarcillin	E. coli
P1156	blaCTX-M-14_1	ESBL	ESBL	blaCTX-M-9 group	1-876/876	100	100	resfinder	AF252622	blaCTX-M-14	Amoxicillin;Ampicillin;Aztreonam;Cefepime;Cefotaxime;Ceftazidime;Ceftriaxone;Piperacillin;Ticarcillin	E. coli
P1159	blaCTX-M-14_1	ESBL	ESBL	blaCTX-M-9 group	1-876/876	100	100	resfinder	AF252622	blaCTX-M-14	Amoxicillin;Ampicillin;Aztreonam;Cefepime;Cefotaxime;Ceftazidime;Ceftriaxone;Piperacillin;Ticarcillin	E. coli
P1178	blaCTX-M-14_1	ESBL	ESBL	blaCTX-M-9 group	1-876/876	100	100	resfinder	AF252622	blaCTX-M-14	Amoxicillin;Ampicillin;Aztreonam;Cefepime;Cefotaxime;Ceftazidime;Ceftriaxone;Piperacillin;Ticarcillin	E. coli
P1189	blaCTX-M-14_1	ESBL	ESBL	blaCTX-M-9 group	1-876/876	100	100	resfinder	AF252622	blaCTX-M-14	Amoxicillin;Ampicillin;Aztreonam;Cefepime;Cefotaxime;Ceftazidime;Ceftriaxone;Piperacillin;Ticarcillin	E. coli
P1190	blaCTX-M-14_1	ESBL	ESBL	blaCTX-M-9 group	1-876/876	100	100	resfinder	AF252622	blaCTX-M-14	Amoxicillin;Ampicillin;Aztreonam;Cefepime;Cefotaxime;Ceftazidime;Ceftriaxone;Piperacillin;Ticarcillin	E. coli
P1191	blaCTX-M-14_1	ESBL	ESBL	blaCTX-M-9 group	1-876/876	100	100	resfinder	AF252622	blaCTX-M-14	Amoxicillin;Ampicillin;Aztreonam;Cefepime;Cefotaxime;Ceftazidime;Ceftriaxone;Piperacillin;Ticarcillin	E. coli
P1192	blaCTX-M-14_1	ESBL	ESBL	blaCTX-M-9 group	1-876/876	100	100	resfinder	AF252622	blaCTX-M-14	Amoxicillin;Ampicillin;Aztreonam;Cefepime;Cefotaxime;Ceftazidime;Ceftriaxone;Piperacillin;Ticarcillin	E. coli
P1227	blaCTX-M-14_1	ESBL	ESBL	blaCTX-M-9 group	1-876/876	100	100	resfinder	AF252622	blaCTX-M-14	Amoxicillin;Ampicillin;Aztreonam;Cefepime;Cefotaxime;Ceftazidime;Ceftriaxone;Piperacillin;Ticarcillin	E. coli
P0079	blaCTX-M-14b_1	ESBL	ESBL	blaCTX-M-9 group	1-876/876	100	99.89	resfinder	DQ359215	blaCTX-M-14b	Amoxicillin;Ampicillin;Aztreonam;Cefepime;Cefotaxime;Ceftazidime;Ceftriaxone;Piperacillin;Ticarcillin	E. coli
P0080	blaCTX-M-14b_1	ESBL	ESBL	blaCTX-M-9 group	1-876/876	100	100	resfinder	DQ359215	blaCTX-M-14b	Amoxicillin;Ampicillin;Aztreonam;Cefepime;Cefotaxime;Ceftazidime;Ceftriaxone;Piperacillin;Ticarcillin	E. coli
P0103	blaCTX-M-14b_1	ESBL	ESBL	blaCTX-M-9 group	1-876/876	100	99.89	resfinder	DQ359215	blaCTX-M-14b	Amoxicillin;Ampicillin;Aztreonam;Cefepime;Cefotaxime;Ceftazidime;Ceftriaxone;Piperacillin;Ticarcillin	E. coli
P0117	blaCTX-M-14b_1	ESBL	ESBL	blaCTX-M-9 group	1-876/876	100	99.89	resfinder	DQ359215	blaCTX-M-14b	Amoxicillin;Ampicillin;Aztreonam;Cefepime;Cefotaxime;Ceftazidime;Ceftriaxone;Piperacillin;Ticarcillin	E. coli
P0126	blaCTX-M-14b_1	ESBL	ESBL	blaCTX-M-9 group	1-876/876	100	100	resfinder	DQ359215	blaCTX-M-14b	Amoxicillin;Ampicillin;Aztreonam;Cefepime;Cefotaxime;Ceftazidime;Ceftriaxone;Piperacillin;Ticarcillin	E. coli
P0129	blaCTX-M-14b_1	ESBL	ESBL	blaCTX-M-9 group	1-876/876	100	99.89	resfinder	DQ359215	blaCTX-M-14b	Amoxicillin;Ampicillin;Aztreonam;Cefepime;Cefotaxime;Ceftazidime;Ceftriaxone;Piperacillin;Ticarcillin	E. coli
P0137	blaCTX-M-14b_1	ESBL	ESBL	blaCTX-M-9 group	1-876/876	100	100	resfinder	DQ359215	blaCTX-M-14b	Amoxicillin;Ampicillin;Aztreonam;Cefepime;Cefotaxime;Ceftazidime;Ceftriaxone;Piperacillin;Ticarcillin	E. coli
P0145	blaCTX-M-14b_1	ESBL	ESBL	blaCTX-M-9 group	1-876/876	100	99.89	resfinder	DQ359215	blaCTX-M-14b	Amoxicillin;Ampicillin;Aztreonam;Cefepime;Cefotaxime;Ceftazidime;Ceftriaxone;Piperacillin;Ticarcillin	E. coli
P0150	blaCTX-M-14b_1	ESBL	ESBL	blaCTX-M-9 group	1-876/876	100	100	resfinder	DQ359215	blaCTX-M-14b	Amoxicillin;Ampicillin;Aztreonam;Cefepime;Cefotaxime;Ceftazidime;Ceftriaxone;Piperacillin;Ticarcillin	E. coli
P0575	blaCTX-M-14b_1	ESBL	ESBL	blaCTX-M-9 group	1-876/876	100	100	resfinder	DQ359215	blaCTX-M-14b	Amoxicillin;Ampicillin;Aztreonam;Cefepime;Cefotaxime;Ceftazidime;Ceftriaxone;Piperacillin;Ticarcillin	E. coli
P0593	blaCTX-M-14b_1	ESBL	ESBL	blaCTX-M-9 group	1-876/876	100	99.89	resfinder	DQ359215	blaCTX-M-14b	Amoxicillin;Ampicillin;Aztreonam;Cefepime;Cefotaxime;Ceftazidime;Ceftriaxone;Piperacillin;Ticarcillin	E. coli
P1143	blaCTX-M-14b_1	ESBL	ESBL	blaCTX-M-9 group	1-876/876	100	99.89	resfinder	DQ359215	blaCTX-M-14b	Amoxicillin;Ampicillin;Aztreonam;Cefepime;Cefotaxime;Ceftazidime;Ceftriaxone;Piperacillin;Ticarcillin	E. coli
P1144	blaCTX-M-14b_1	ESBL	ESBL	blaCTX-M-9 group	1-876/876	100	99.89	resfinder	DQ359215	blaCTX-M-14b	Amoxicillin;Ampicillin;Aztreonam;Cefepime;Cefotaxime;Ceftazidime;Ceftriaxone;Piperacillin;Ticarcillin	E. coli
P1145	blaCTX-M-14b_1	ESBL	ESBL	blaCTX-M-9 group	1-876/876	100	99.89	resfinder	DQ359215	blaCTX-M-14b	Amoxicillin;Ampicillin;Aztreonam;Cefepime;Cefotaxime;Ceftazidime;Ceftriaxone;Piperacillin;Ticarcillin	E. coli
P1186	blaCTX-M-14b_1	ESBL	ESBL	blaCTX-M-9 group	1-876/876	100	100	resfinder	DQ359215	blaCTX-M-14b	Amoxicillin;Ampicillin;Aztreonam;Cefepime;Cefotaxime;Ceftazidime;Ceftriaxone;Piperacillin;Ticarcillin	E. coli
P1197	blaCTX-M-14b_1	ESBL	ESBL	blaCTX-M-9 group	1-876/876	100	99.89	resfinder	DQ359215	blaCTX-M-14b	Amoxicillin;Ampicillin;Aztreonam;Cefepime;Cefotaxime;Ceftazidime;Ceftriaxone;Piperacillin;Ticarcillin	E. coli
P0001	blaCTX-M-15_1	ESBL	ESBL	blaCTX-M-1 group	1-876/876	100	100	resfinder	AY044436	blaCTX-M-15	Amoxicillin;Ampicillin;Aztreonam;Cefepime;Cefotaxime;Ceftazidime;Ceftriaxone;Piperacillin;Ticarcillin	K. pneumoniae
P0002	blaCTX-M-15_1	ESBL	ESBL	blaCTX-M-1 group	1-876/876	100	100	resfinder	AY044436	blaCTX-M-15	Amoxicillin;Ampicillin;Aztreonam;Cefepime;Cefotaxime;Ceftazidime;Ceftriaxone;Piperacillin;Ticarcillin	K. pneumoniae
P0003	blaCTX-M-15_1	ESBL	ESBL	blaCTX-M-1 group	1-876/876	100	100	resfinder	AY044436	blaCTX-M-15	Amoxicillin;Ampicillin;Aztreonam;Cefepime;Cefotaxime;Ceftazidime;Ceftriaxone;Piperacillin;Ticarcillin	K. pneumoniae
P0004	blaCTX-M-15_1	ESBL	ESBL	blaCTX-M-1 group	1-876/876	100	100	resfinder	AY044436	blaCTX-M-15	Amoxicillin;Ampicillin;Aztreonam;Cefepime;Cefotaxime;Ceftazidime;Ceftriaxone;Piperacillin;Ticarcillin	K. pneumoniae
P0005	blaCTX-M-15_1	ESBL	ESBL	blaCTX-M-1 group	1-876/876	100	100	resfinder	AY044436	blaCTX-M-15	Amoxicillin;Ampicillin;Aztreonam;Cefepime;Cefotaxime;Ceftazidime;Ceftriaxone;Piperacillin;Ticarcillin	K. pneumoniae
P0006	blaCTX-M-15_1	ESBL	ESBL	blaCTX-M-1 group	1-876/876	100	100	resfinder	AY044436	blaCTX-M-15	Amoxicillin;Ampicillin;Aztreonam;Cefepime;Cefotaxime;Ceftazidime;Ceftriaxone;Piperacillin;Ticarcillin	K. pneumoniae
P0007	blaCTX-M-15_1	ESBL	ESBL	blaCTX-M-1 group	1-876/876	100	100	resfinder	AY044436	blaCTX-M-15	Amoxicillin;Ampicillin;Aztreonam;Cefepime;Cefotaxime;Ceftazidime;Ceftriaxone;Piperacillin;Ticarcillin	K. pneumoniae
P0008	blaCTX-M-15_1	ESBL	ESBL	blaCTX-M-1 group	1-876/876	100	100	resfinder	AY044436	blaCTX-M-15	Amoxicillin;Ampicillin;Aztreonam;Cefepime;Cefotaxime;Ceftazidime;Ceftriaxone;Piperacillin;Ticarcillin	K. pneumoniae
P0010	blaCTX-M-15_1	ESBL	ESBL	blaCTX-M-1 group	1-876/876	100	100	resfinder	AY044436	blaCTX-M-15	Amoxicillin;Ampicillin;Aztreonam;Cefepime;Cefotaxime;Ceftazidime;Ceftriaxone;Piperacillin;Ticarcillin	K. pneumoniae
P0012	blaCTX-M-15_1	ESBL	ESBL	blaCTX-M-1 group	1-876/876	100	100	resfinder	AY044436	blaCTX-M-15	Amoxicillin;Ampicillin;Aztreonam;Cefepime;Cefotaxime;Ceftazidime;Ceftriaxone;Piperacillin;Ticarcillin	K. pneumoniae
P0013	blaCTX-M-15_1	ESBL	ESBL	blaCTX-M-1 group	1-876/876	100	100	resfinder	AY044436	blaCTX-M-15	Amoxicillin;Ampicillin;Aztreonam;Cefepime;Cefotaxime;Ceftazidime;Ceftriaxone;Piperacillin;Ticarcillin	K. pneumoniae
P0015	blaCTX-M-15_1	ESBL	ESBL	blaCTX-M-1 group	1-876/876	100	100	resfinder	AY044436	blaCTX-M-15	Amoxicillin;Ampicillin;Aztreonam;Cefepime;Cefotaxime;Ceftazidime;Ceftriaxone;Piperacillin;Ticarcillin	K. pneumoniae
P0016	blaCTX-M-15_1	ESBL	ESBL	blaCTX-M-1 group	1-876/876	100	100	resfinder	AY044436	blaCTX-M-15	Amoxicillin;Ampicillin;Aztreonam;Cefepime;Cefotaxime;Ceftazidime;Ceftriaxone;Piperacillin;Ticarcillin	K. pneumoniae
P0017	blaCTX-M-15_1	ESBL	ESBL	blaCTX-M-1 group	1-876/876	100	100	resfinder	AY044436	blaCTX-M-15	Amoxicillin;Ampicillin;Aztreonam;Cefepime;Cefotaxime;Ceftazidime;Ceftriaxone;Piperacillin;Ticarcillin	K. pneumoniae
P0018	blaCTX-M-15_1	ESBL	ESBL	blaCTX-M-1 group	1-876/876	100	100	resfinder	AY044436	blaCTX-M-15	Amoxicillin;Ampicillin;Aztreonam;Cefepime;Cefotaxime;Ceftazidime;Ceftriaxone;Piperacillin;Ticarcillin	K. pneumoniae
P0019	blaCTX-M-15_1	ESBL	ESBL	blaCTX-M-1 group	1-876/876	100	100	resfinder	AY044436	blaCTX-M-15	Amoxicillin;Ampicillin;Aztreonam;Cefepime;Cefotaxime;Ceftazidime;Ceftriaxone;Piperacillin;Ticarcillin	K. pneumoniae
P0021	blaCTX-M-15_1	ESBL	ESBL	blaCTX-M-1 group	1-876/876	100	100	resfinder	AY044436	blaCTX-M-15	Amoxicillin;Ampicillin;Aztreonam;Cefepime;Cefotaxime;Ceftazidime;Ceftriaxone;Piperacillin;Ticarcillin	K. pneumoniae
P0022	blaCTX-M-15_1	ESBL	ESBL	blaCTX-M-1 group	1-876/876	100	100	resfinder	AY044436	blaCTX-M-15	Amoxicillin;Ampicillin;Aztreonam;Cefepime;Cefotaxime;Ceftazidime;Ceftriaxone;Piperacillin;Ticarcillin	K. pneumoniae
P0023	blaCTX-M-15_1	ESBL	ESBL	blaCTX-M-1 group	1-876/876	100	100	resfinder	AY044436	blaCTX-M-15	Amoxicillin;Ampicillin;Aztreonam;Cefepime;Cefotaxime;Ceftazidime;Ceftriaxone;Piperacillin;Ticarcillin	K. pneumoniae
P0025	blaCTX-M-15_1	ESBL	ESBL	blaCTX-M-1 group	1-876/876	100	100	resfinder	AY044436	blaCTX-M-15	Amoxicillin;Ampicillin;Aztreonam;Cefepime;Cefotaxime;Ceftazidime;Ceftriaxone;Piperacillin;Ticarcillin	K. pneumoniae
P0026	blaCTX-M-15_1	ESBL	ESBL	blaCTX-M-1 group	1-876/876	100	100	resfinder	AY044436	blaCTX-M-15	Amoxicillin;Ampicillin;Aztreonam;Cefepime;Cefotaxime;Ceftazidime;Ceftriaxone;Piperacillin;Ticarcillin	K. pneumoniae
P0027	blaCTX-M-15_1	ESBL	ESBL	blaCTX-M-1 group	45-876/876	94.98	100	resfinder	AY044436	blaCTX-M-15	Amoxicillin;Ampicillin;Aztreonam;Cefepime;Cefotaxime;Ceftazidime;Ceftriaxone;Piperacillin;Ticarcillin	K. pneumoniae
P0029	blaCTX-M-15_1	ESBL	ESBL	blaCTX-M-1 group	1-876/876	100	100	resfinder	AY044436	blaCTX-M-15	Amoxicillin;Ampicillin;Aztreonam;Cefepime;Cefotaxime;Ceftazidime;Ceftriaxone;Piperacillin;Ticarcillin	K. pneumoniae
P0030	blaCTX-M-15_1	ESBL	ESBL	blaCTX-M-1 group	1-876/876	100	100	resfinder	AY044436	blaCTX-M-15	Amoxicillin;Ampicillin;Aztreonam;Cefepime;Cefotaxime;Ceftazidime;Ceftriaxone;Piperacillin;Ticarcillin	K. pneumoniae
P0031	blaCTX-M-15_1	ESBL	ESBL	blaCTX-M-1 group	1-876/876	100	100	resfinder	AY044436	blaCTX-M-15	Amoxicillin;Ampicillin;Aztreonam;Cefepime;Cefotaxime;Ceftazidime;Ceftriaxone;Piperacillin;Ticarcillin	K. pneumoniae
P0032	blaCTX-M-15_1	ESBL	ESBL	blaCTX-M-1 group	1-876/876	100	100	resfinder	AY044436	blaCTX-M-15	Amoxicillin;Ampicillin;Aztreonam;Cefepime;Cefotaxime;Ceftazidime;Ceftriaxone;Piperacillin;Ticarcillin	K. pneumoniae
P0033	blaCTX-M-15_1	ESBL	ESBL	blaCTX-M-1 group	1-876/876	100	100	resfinder	AY044436	blaCTX-M-15	Amoxicillin;Ampicillin;Aztreonam;Cefepime;Cefotaxime;Ceftazidime;Ceftriaxone;Piperacillin;Ticarcillin	K. pneumoniae
P0034	blaCTX-M-15_1	ESBL	ESBL	blaCTX-M-1 group	1-876/876	100	100	resfinder	AY044436	blaCTX-M-15	Amoxicillin;Ampicillin;Aztreonam;Cefepime;Cefotaxime;Ceftazidime;Ceftriaxone;Piperacillin;Ticarcillin	K. pneumoniae
P0035	blaCTX-M-15_1	ESBL	ESBL	blaCTX-M-1 group	1-876/876	100	100	resfinder	AY044436	blaCTX-M-15	Amoxicillin;Ampicillin;Aztreonam;Cefepime;Cefotaxime;Ceftazidime;Ceftriaxone;Piperacillin;Ticarcillin	K. pneumoniae
P0408	blaCTX-M-15_1	ESBL	ESBL	blaCTX-M-1 group	1-876/876	100	100	resfinder	AY044436	blaCTX-M-15	Amoxicillin;Ampicillin;Aztreonam;Cefepime;Cefotaxime;Ceftazidime;Ceftriaxone;Piperacillin;Ticarcillin	K. pneumoniae
P0479	blaCTX-M-15_1	ESBL	ESBL	blaCTX-M-1 group	1-876/876	100	100	resfinder	AY044436	blaCTX-M-15	Amoxicillin;Ampicillin;Aztreonam;Cefepime;Cefotaxime;Ceftazidime;Ceftriaxone;Piperacillin;Ticarcillin	K. pneumoniae
P0482	blaCTX-M-15_1	ESBL	ESBL	blaCTX-M-1 group	1-876/876	100	100	resfinder	AY044436	blaCTX-M-15	Amoxicillin;Ampicillin;Aztreonam;Cefepime;Cefotaxime;Ceftazidime;Ceftriaxone;Piperacillin;Ticarcillin	K. pneumoniae
P0488	blaCTX-M-15_1	ESBL	ESBL	blaCTX-M-1 group	1-876/876	100	100	resfinder	AY044436	blaCTX-M-15	Amoxicillin;Ampicillin;Aztreonam;Cefepime;Cefotaxime;Ceftazidime;Ceftriaxone;Piperacillin;Ticarcillin	K. pneumoniae
P0495	blaCTX-M-15_1	ESBL	ESBL	blaCTX-M-1 group	1-876/876	100	100	resfinder	AY044436	blaCTX-M-15	Amoxicillin;Ampicillin;Aztreonam;Cefepime;Cefotaxime;Ceftazidime;Ceftriaxone;Piperacillin;Ticarcillin	K. pneumoniae
P0501	blaCTX-M-15_1	ESBL	ESBL	blaCTX-M-1 group	1-876/876	100	100	resfinder	AY044436	blaCTX-M-15	Amoxicillin;Ampicillin;Aztreonam;Cefepime;Cefotaxime;Ceftazidime;Ceftriaxone;Piperacillin;Ticarcillin	K. pneumoniae
P0516	blaCTX-M-15_1	ESBL	ESBL	blaCTX-M-1 group	1-876/876	100	100	resfinder	AY044436	blaCTX-M-15	Amoxicillin;Ampicillin;Aztreonam;Cefepime;Cefotaxime;Ceftazidime;Ceftriaxone;Piperacillin;Ticarcillin	K. pneumoniae
P0530	blaCTX-M-15_1	ESBL	ESBL	blaCTX-M-1 group	1-876/876	100	100	resfinder	AY044436	blaCTX-M-15	Amoxicillin;Ampicillin;Aztreonam;Cefepime;Cefotaxime;Ceftazidime;Ceftriaxone;Piperacillin;Ticarcillin	K. pneumoniae
P0635	blaCTX-M-15_1	ESBL	ESBL	blaCTX-M-1 group	1-876/876	100	100	resfinder	AY044436	blaCTX-M-15	Amoxicillin;Ampicillin;Aztreonam;Cefepime;Cefotaxime;Ceftazidime;Ceftriaxone;Piperacillin;Ticarcillin	K. pneumoniae
P0642	blaCTX-M-15_1	ESBL	ESBL	blaCTX-M-1 group	1-876/876	100	100	resfinder	AY044436	blaCTX-M-15	Amoxicillin;Ampicillin;Aztreonam;Cefepime;Cefotaxime;Ceftazidime;Ceftriaxone;Piperacillin;Ticarcillin	K. pneumoniae
P0675	blaCTX-M-15_1	ESBL	ESBL	blaCTX-M-1 group	1-876/876	100	100	resfinder	AY044436	blaCTX-M-15	Amoxicillin;Ampicillin;Aztreonam;Cefepime;Cefotaxime;Ceftazidime;Ceftriaxone;Piperacillin;Ticarcillin	K. pneumoniae
P0676	blaCTX-M-15_1	ESBL	ESBL	blaCTX-M-1 group	1-876/876	100	100	resfinder	AY044436	blaCTX-M-15	Amoxicillin;Ampicillin;Aztreonam;Cefepime;Cefotaxime;Ceftazidime;Ceftriaxone;Piperacillin;Ticarcillin	K. pneumoniae
P0681	blaCTX-M-15_1	ESBL	ESBL	blaCTX-M-1 group	1-876/876	100	100	resfinder	AY044436	blaCTX-M-15	Amoxicillin;Ampicillin;Aztreonam;Cefepime;Cefotaxime;Ceftazidime;Ceftriaxone;Piperacillin;Ticarcillin	K. pneumoniae
P0712	blaCTX-M-15_1	ESBL	ESBL	blaCTX-M-1 group	1-876/876	100	100	resfinder	AY044436	blaCTX-M-15	Amoxicillin;Ampicillin;Aztreonam;Cefepime;Cefotaxime;Ceftazidime;Ceftriaxone;Piperacillin;Ticarcillin	K. pneumoniae
P0717	blaCTX-M-15_1	ESBL	ESBL	blaCTX-M-1 group	1-876/876	100	100	resfinder	AY044436	blaCTX-M-15	Amoxicillin;Ampicillin;Aztreonam;Cefepime;Cefotaxime;Ceftazidime;Ceftriaxone;Piperacillin;Ticarcillin	K. pneumoniae
P0729	blaCTX-M-15_1	ESBL	ESBL	blaCTX-M-1 group	1-876/876	100	100	resfinder	AY044436	blaCTX-M-15	Amoxicillin;Ampicillin;Aztreonam;Cefepime;Cefotaxime;Ceftazidime;Ceftriaxone;Piperacillin;Ticarcillin	K. pneumoniae
P0730	blaCTX-M-15_1	ESBL	ESBL	blaCTX-M-1 group	1-876/876	100	100	resfinder	AY044436	blaCTX-M-15	Amoxicillin;Ampicillin;Aztreonam;Cefepime;Cefotaxime;Ceftazidime;Ceftriaxone;Piperacillin;Ticarcillin	K. pneumoniae
P0736	blaCTX-M-15_1	ESBL	ESBL	blaCTX-M-1 group	1-876/876	100	100	resfinder	AY044436	blaCTX-M-15	Amoxicillin;Ampicillin;Aztreonam;Cefepime;Cefotaxime;Ceftazidime;Ceftriaxone;Piperacillin;Ticarcillin	K. pneumoniae
P0739	blaCTX-M-15_1	ESBL	ESBL	blaCTX-M-1 group	1-876/876	100	100	resfinder	AY044436	blaCTX-M-15	Amoxicillin;Ampicillin;Aztreonam;Cefepime;Cefotaxime;Ceftazidime;Ceftriaxone;Piperacillin;Ticarcillin	K. pneumoniae
P0743	blaCTX-M-15_1	ESBL	ESBL	blaCTX-M-1 group	1-876/876	100	100	resfinder	AY044436	blaCTX-M-15	Amoxicillin;Ampicillin;Aztreonam;Cefepime;Cefotaxime;Ceftazidime;Ceftriaxone;Piperacillin;Ticarcillin	K. pneumoniae
P0744	blaCTX-M-15_1	ESBL	ESBL	blaCTX-M-1 group	1-876/876	100	100	resfinder	AY044436	blaCTX-M-15	Amoxicillin;Ampicillin;Aztreonam;Cefepime;Cefotaxime;Ceftazidime;Ceftriaxone;Piperacillin;Ticarcillin	K. pneumoniae
P0775	blaCTX-M-15_1	ESBL	ESBL	blaCTX-M-1 group	1-876/876	100	100	resfinder	AY044436	blaCTX-M-15	Amoxicillin;Ampicillin;Aztreonam;Cefepime;Cefotaxime;Ceftazidime;Ceftriaxone;Piperacillin;Ticarcillin	K. pneumoniae
P0783	blaCTX-M-15_1	ESBL	ESBL	blaCTX-M-1 group	1-876/876	100	100	resfinder	AY044436	blaCTX-M-15	Amoxicillin;Ampicillin;Aztreonam;Cefepime;Cefotaxime;Ceftazidime;Ceftriaxone;Piperacillin;Ticarcillin	K. pneumoniae
P0788	blaCTX-M-15_1	ESBL	ESBL	blaCTX-M-1 group	1-876/876	100	100	resfinder	AY044436	blaCTX-M-15	Amoxicillin;Ampicillin;Aztreonam;Cefepime;Cefotaxime;Ceftazidime;Ceftriaxone;Piperacillin;Ticarcillin	K. pneumoniae
P0799	blaCTX-M-15_1	ESBL	ESBL	blaCTX-M-1 group	1-876/876	100	100	resfinder	AY044436	blaCTX-M-15	Amoxicillin;Ampicillin;Aztreonam;Cefepime;Cefotaxime;Ceftazidime;Ceftriaxone;Piperacillin;Ticarcillin	K. pneumoniae
P0808	blaCTX-M-15_1	ESBL	ESBL	blaCTX-M-1 group	1-876/876	100	100	resfinder	AY044436	blaCTX-M-15	Amoxicillin;Ampicillin;Aztreonam;Cefepime;Cefotaxime;Ceftazidime;Ceftriaxone;Piperacillin;Ticarcillin	K. pneumoniae
P1122	blaCTX-M-15_1	ESBL	ESBL	blaCTX-M-1 group	1-876/876	100	100	resfinder	AY044436	blaCTX-M-15	Amoxicillin;Ampicillin;Aztreonam;Cefepime;Cefotaxime;Ceftazidime;Ceftriaxone;Piperacillin;Ticarcillin	K. pneumoniae
P1203	blaCTX-M-15_1	ESBL	ESBL	blaCTX-M-1 group	1-876/876	100	100	resfinder	AY044436	blaCTX-M-15	Amoxicillin;Ampicillin;Aztreonam;Cefepime;Cefotaxime;Ceftazidime;Ceftriaxone;Piperacillin;Ticarcillin	K. pneumoniae
P1209	blaCTX-M-15_1	ESBL	ESBL	blaCTX-M-1 group	1-876/876	100	100	resfinder	AY044436	blaCTX-M-15	Amoxicillin;Ampicillin;Aztreonam;Cefepime;Cefotaxime;Ceftazidime;Ceftriaxone;Piperacillin;Ticarcillin	K. pneumoniae
P1210	blaCTX-M-15_1	ESBL	ESBL	blaCTX-M-1 group	45-876/876	94.98	100	resfinder	AY044436	blaCTX-M-15	Amoxicillin;Ampicillin;Aztreonam;Cefepime;Cefotaxime;Ceftazidime;Ceftriaxone;Piperacillin;Ticarcillin	K. pneumoniae
P1211	blaCTX-M-15_1	ESBL	ESBL	blaCTX-M-1 group	1-876/876	100	100	resfinder	AY044436	blaCTX-M-15	Amoxicillin;Ampicillin;Aztreonam;Cefepime;Cefotaxime;Ceftazidime;Ceftriaxone;Piperacillin;Ticarcillin	K. pneumoniae
P1212	blaCTX-M-15_1	ESBL	ESBL	blaCTX-M-1 group	1-876/876	100	100	resfinder	AY044436	blaCTX-M-15	Amoxicillin;Ampicillin;Aztreonam;Cefepime;Cefotaxime;Ceftazidime;Ceftriaxone;Piperacillin;Ticarcillin	K. pneumoniae
P1213	blaCTX-M-15_1	ESBL	ESBL	blaCTX-M-1 group	1-876/876	100	100	resfinder	AY044436	blaCTX-M-15	Amoxicillin;Ampicillin;Aztreonam;Cefepime;Cefotaxime;Ceftazidime;Ceftriaxone;Piperacillin;Ticarcillin	K. pneumoniae
P1214	blaCTX-M-15_1	ESBL	ESBL	blaCTX-M-1 group	1-876/876	100	100	resfinder	AY044436	blaCTX-M-15	Amoxicillin;Ampicillin;Aztreonam;Cefepime;Cefotaxime;Ceftazidime;Ceftriaxone;Piperacillin;Ticarcillin	K. pneumoniae
P1229	blaCTX-M-15_1	ESBL	ESBL	blaCTX-M-1 group	1-876/876	100	100	resfinder	AY044436	blaCTX-M-15	Amoxicillin;Ampicillin;Aztreonam;Cefepime;Cefotaxime;Ceftazidime;Ceftriaxone;Piperacillin;Ticarcillin	K. pneumoniae
P0036	blaCTX-M-15_1	ESBL	ESBL	blaCTX-M-1 group	1-876/876	100	100	resfinder	AY044436	blaCTX-M-15	Amoxicillin;Ampicillin;Aztreonam;Cefepime;Cefotaxime;Ceftazidime;Ceftriaxone;Piperacillin;Ticarcillin	E. coli
P0041	blaCTX-M-15_1	ESBL	ESBL	blaCTX-M-1 group	1-876/876	100	100	resfinder	AY044436	blaCTX-M-15	Amoxicillin;Ampicillin;Aztreonam;Cefepime;Cefotaxime;Ceftazidime;Ceftriaxone;Piperacillin;Ticarcillin	E. coli
P0043	blaCTX-M-15_1	ESBL	ESBL	blaCTX-M-1 group	1-876/876	100	100	resfinder	AY044436	blaCTX-M-15	Amoxicillin;Ampicillin;Aztreonam;Cefepime;Cefotaxime;Ceftazidime;Ceftriaxone;Piperacillin;Ticarcillin	E. coli
P0044	blaCTX-M-15_1	ESBL	ESBL	blaCTX-M-1 group	1-876/876	100	100	resfinder	AY044436	blaCTX-M-15	Amoxicillin;Ampicillin;Aztreonam;Cefepime;Cefotaxime;Ceftazidime;Ceftriaxone;Piperacillin;Ticarcillin	E. coli
P0045	blaCTX-M-15_1	ESBL	ESBL	blaCTX-M-1 group	1-876/876	100	100	resfinder	AY044436	blaCTX-M-15	Amoxicillin;Ampicillin;Aztreonam;Cefepime;Cefotaxime;Ceftazidime;Ceftriaxone;Piperacillin;Ticarcillin	E. coli
P0047	blaCTX-M-15_1	ESBL	ESBL	blaCTX-M-1 group	1-876/876	100	100	resfinder	AY044436	blaCTX-M-15	Amoxicillin;Ampicillin;Aztreonam;Cefepime;Cefotaxime;Ceftazidime;Ceftriaxone;Piperacillin;Ticarcillin	E. coli
P0048	blaCTX-M-15_1	ESBL	ESBL	blaCTX-M-1 group	1-876/876	100	100	resfinder	AY044436	blaCTX-M-15	Amoxicillin;Ampicillin;Aztreonam;Cefepime;Cefotaxime;Ceftazidime;Ceftriaxone;Piperacillin;Ticarcillin	E. coli
P0049	blaCTX-M-15_1	ESBL	ESBL	blaCTX-M-1 group	1-876/876	100	100	resfinder	AY044436	blaCTX-M-15	Amoxicillin;Ampicillin;Aztreonam;Cefepime;Cefotaxime;Ceftazidime;Ceftriaxone;Piperacillin;Ticarcillin	E. coli
P0050	blaCTX-M-15_1	ESBL	ESBL	blaCTX-M-1 group	1-876/876	100	100	resfinder	AY044436	blaCTX-M-15	Amoxicillin;Ampicillin;Aztreonam;Cefepime;Cefotaxime;Ceftazidime;Ceftriaxone;Piperacillin;Ticarcillin	E. coli
P0051	blaCTX-M-15_1	ESBL	ESBL	blaCTX-M-1 group	1-876/876	100	100	resfinder	AY044436	blaCTX-M-15	Amoxicillin;Ampicillin;Aztreonam;Cefepime;Cefotaxime;Ceftazidime;Ceftriaxone;Piperacillin;Ticarcillin	E. coli
P0055	blaCTX-M-15_1	ESBL	ESBL	blaCTX-M-1 group	1-876/876	100	100	resfinder	AY044436	blaCTX-M-15	Amoxicillin;Ampicillin;Aztreonam;Cefepime;Cefotaxime;Ceftazidime;Ceftriaxone;Piperacillin;Ticarcillin	E. coli
P0057	blaCTX-M-15_1	ESBL	ESBL	blaCTX-M-1 group	1-876/876	100	100	resfinder	AY044436	blaCTX-M-15	Amoxicillin;Ampicillin;Aztreonam;Cefepime;Cefotaxime;Ceftazidime;Ceftriaxone;Piperacillin;Ticarcillin	E. coli
P0059	blaCTX-M-15_1	ESBL	ESBL	blaCTX-M-1 group	1-876/876	100	100	resfinder	AY044436	blaCTX-M-15	Amoxicillin;Ampicillin;Aztreonam;Cefepime;Cefotaxime;Ceftazidime;Ceftriaxone;Piperacillin;Ticarcillin	E. coli
P0062	blaCTX-M-15_1	ESBL	ESBL	blaCTX-M-1 group	1-876/876	100	100	resfinder	AY044436	blaCTX-M-15	Amoxicillin;Ampicillin;Aztreonam;Cefepime;Cefotaxime;Ceftazidime;Ceftriaxone;Piperacillin;Ticarcillin	E. coli
P0063	blaCTX-M-15_1	ESBL	ESBL	blaCTX-M-1 group	1-876/876	100	100	resfinder	AY044436	blaCTX-M-15	Amoxicillin;Ampicillin;Aztreonam;Cefepime;Cefotaxime;Ceftazidime;Ceftriaxone;Piperacillin;Ticarcillin	E. coli
P0064	blaCTX-M-15_1	ESBL	ESBL	blaCTX-M-1 group	1-876/876	100	100	resfinder	AY044436	blaCTX-M-15	Amoxicillin;Ampicillin;Aztreonam;Cefepime;Cefotaxime;Ceftazidime;Ceftriaxone;Piperacillin;Ticarcillin	E. coli
P0065	blaCTX-M-15_1	ESBL	ESBL	blaCTX-M-1 group	1-876/876	100	100	resfinder	AY044436	blaCTX-M-15	Amoxicillin;Ampicillin;Aztreonam;Cefepime;Cefotaxime;Ceftazidime;Ceftriaxone;Piperacillin;Ticarcillin	E. coli
P0067	blaCTX-M-15_1	ESBL	ESBL	blaCTX-M-1 group	1-876/876	100	100	resfinder	AY044436	blaCTX-M-15	Amoxicillin;Ampicillin;Aztreonam;Cefepime;Cefotaxime;Ceftazidime;Ceftriaxone;Piperacillin;Ticarcillin	E. coli
P0068	blaCTX-M-15_1	ESBL	ESBL	blaCTX-M-1 group	1-876/876	100	100	resfinder	AY044436	blaCTX-M-15	Amoxicillin;Ampicillin;Aztreonam;Cefepime;Cefotaxime;Ceftazidime;Ceftriaxone;Piperacillin;Ticarcillin	E. coli
P0069	blaCTX-M-15_1	ESBL	ESBL	blaCTX-M-1 group	1-876/876	100	100	resfinder	AY044436	blaCTX-M-15	Amoxicillin;Ampicillin;Aztreonam;Cefepime;Cefotaxime;Ceftazidime;Ceftriaxone;Piperacillin;Ticarcillin	E. coli
P0070	blaCTX-M-15_1	ESBL	ESBL	blaCTX-M-1 group	1-876/876	100	100	resfinder	AY044436	blaCTX-M-15	Amoxicillin;Ampicillin;Aztreonam;Cefepime;Cefotaxime;Ceftazidime;Ceftriaxone;Piperacillin;Ticarcillin	E. coli
P0072	blaCTX-M-15_1	ESBL	ESBL	blaCTX-M-1 group	1-876/876	100	100	resfinder	AY044436	blaCTX-M-15	Amoxicillin;Ampicillin;Aztreonam;Cefepime;Cefotaxime;Ceftazidime;Ceftriaxone;Piperacillin;Ticarcillin	E. coli
P0073	blaCTX-M-15_1	ESBL	ESBL	blaCTX-M-1 group	1-876/876	100	100	resfinder	AY044436	blaCTX-M-15	Amoxicillin;Ampicillin;Aztreonam;Cefepime;Cefotaxime;Ceftazidime;Ceftriaxone;Piperacillin;Ticarcillin	E. coli
P0075	blaCTX-M-15_1	ESBL	ESBL	blaCTX-M-1 group	1-876/876	100	100	resfinder	AY044436	blaCTX-M-15	Amoxicillin;Ampicillin;Aztreonam;Cefepime;Cefotaxime;Ceftazidime;Ceftriaxone;Piperacillin;Ticarcillin	E. coli
P0077	blaCTX-M-15_1	ESBL	ESBL	blaCTX-M-1 group	1-876/876	100	100	resfinder	AY044436	blaCTX-M-15	Amoxicillin;Ampicillin;Aztreonam;Cefepime;Cefotaxime;Ceftazidime;Ceftriaxone;Piperacillin;Ticarcillin	E. coli
P0081	blaCTX-M-15_1	ESBL	ESBL	blaCTX-M-1 group	1-876/876	100	100	resfinder	AY044436	blaCTX-M-15	Amoxicillin;Ampicillin;Aztreonam;Cefepime;Cefotaxime;Ceftazidime;Ceftriaxone;Piperacillin;Ticarcillin	E. coli
P0087	blaCTX-M-15_1	ESBL	ESBL	blaCTX-M-1 group	1-876/876	100	100	resfinder	AY044436	blaCTX-M-15	Amoxicillin;Ampicillin;Aztreonam;Cefepime;Cefotaxime;Ceftazidime;Ceftriaxone;Piperacillin;Ticarcillin	E. coli
P0096	blaCTX-M-15_1	ESBL	ESBL	blaCTX-M-1 group	1-876/876	100	100	resfinder	AY044436	blaCTX-M-15	Amoxicillin;Ampicillin;Aztreonam;Cefepime;Cefotaxime;Ceftazidime;Ceftriaxone;Piperacillin;Ticarcillin	E. coli
P0102	blaCTX-M-15_1	ESBL	ESBL	blaCTX-M-1 group	1-876/876	100	100	resfinder	AY044436	blaCTX-M-15	Amoxicillin;Ampicillin;Aztreonam;Cefepime;Cefotaxime;Ceftazidime;Ceftriaxone;Piperacillin;Ticarcillin	E. coli
P0106	blaCTX-M-15_1	ESBL	ESBL	blaCTX-M-1 group	1-876/876	100	100	resfinder	AY044436	blaCTX-M-15	Amoxicillin;Ampicillin;Aztreonam;Cefepime;Cefotaxime;Ceftazidime;Ceftriaxone;Piperacillin;Ticarcillin	E. coli
P0107	blaCTX-M-15_1	ESBL	ESBL	blaCTX-M-1 group	1-876/876	100	100	resfinder	AY044436	blaCTX-M-15	Amoxicillin;Ampicillin;Aztreonam;Cefepime;Cefotaxime;Ceftazidime;Ceftriaxone;Piperacillin;Ticarcillin	E. coli
P0108	blaCTX-M-15_1	ESBL	ESBL	blaCTX-M-1 group	1-876/876	100	100	resfinder	AY044436	blaCTX-M-15	Amoxicillin;Ampicillin;Aztreonam;Cefepime;Cefotaxime;Ceftazidime;Ceftriaxone;Piperacillin;Ticarcillin	E. coli
P0109	blaCTX-M-15_1	ESBL	ESBL	blaCTX-M-1 group	1-876/876	100	100	resfinder	AY044436	blaCTX-M-15	Amoxicillin;Ampicillin;Aztreonam;Cefepime;Cefotaxime;Ceftazidime;Ceftriaxone;Piperacillin;Ticarcillin	E. coli
P0110	blaCTX-M-15_1	ESBL	ESBL	blaCTX-M-1 group	1-876/876	100	100	resfinder	AY044436	blaCTX-M-15	Amoxicillin;Ampicillin;Aztreonam;Cefepime;Cefotaxime;Ceftazidime;Ceftriaxone;Piperacillin;Ticarcillin	E. coli
P0112	blaCTX-M-15_1	ESBL	ESBL	blaCTX-M-1 group	1-876/876	100	100	resfinder	AY044436	blaCTX-M-15	Amoxicillin;Ampicillin;Aztreonam;Cefepime;Cefotaxime;Ceftazidime;Ceftriaxone;Piperacillin;Ticarcillin	E. coli
P0113	blaCTX-M-15_1	ESBL	ESBL	blaCTX-M-1 group	1-876/876	100	100	resfinder	AY044436	blaCTX-M-15	Amoxicillin;Ampicillin;Aztreonam;Cefepime;Cefotaxime;Ceftazidime;Ceftriaxone;Piperacillin;Ticarcillin	E. coli
P0116	blaCTX-M-15_1	ESBL	ESBL	blaCTX-M-1 group	1-876/876	100	100	resfinder	AY044436	blaCTX-M-15	Amoxicillin;Ampicillin;Aztreonam;Cefepime;Cefotaxime;Ceftazidime;Ceftriaxone;Piperacillin;Ticarcillin	E. coli
P0119	blaCTX-M-15_1	ESBL	ESBL	blaCTX-M-1 group	1-876/876	100	100	resfinder	AY044436	blaCTX-M-15	Amoxicillin;Ampicillin;Aztreonam;Cefepime;Cefotaxime;Ceftazidime;Ceftriaxone;Piperacillin;Ticarcillin	E. coli
P0124	blaCTX-M-15_1	ESBL	ESBL	blaCTX-M-1 group	1-876/876	100	100	resfinder	AY044436	blaCTX-M-15	Amoxicillin;Ampicillin;Aztreonam;Cefepime;Cefotaxime;Ceftazidime;Ceftriaxone;Piperacillin;Ticarcillin	E. coli
P0125	blaCTX-M-15_1	ESBL	ESBL	blaCTX-M-1 group	1-876/876	100	100	resfinder	AY044436	blaCTX-M-15	Amoxicillin;Ampicillin;Aztreonam;Cefepime;Cefotaxime;Ceftazidime;Ceftriaxone;Piperacillin;Ticarcillin	E. coli
P0130	blaCTX-M-15_1	ESBL	ESBL	blaCTX-M-1 group	1-876/876	100	100	resfinder	AY044436	blaCTX-M-15	Amoxicillin;Ampicillin;Aztreonam;Cefepime;Cefotaxime;Ceftazidime;Ceftriaxone;Piperacillin;Ticarcillin	E. coli
P0131	blaCTX-M-15_1	ESBL	ESBL	blaCTX-M-1 group	1-876/876	100	100	resfinder	AY044436	blaCTX-M-15	Amoxicillin;Ampicillin;Aztreonam;Cefepime;Cefotaxime;Ceftazidime;Ceftriaxone;Piperacillin;Ticarcillin	E. coli
P0134	blaCTX-M-15_1	ESBL	ESBL	blaCTX-M-1 group	1-876/876	100	100	resfinder	AY044436	blaCTX-M-15	Amoxicillin;Ampicillin;Aztreonam;Cefepime;Cefotaxime;Ceftazidime;Ceftriaxone;Piperacillin;Ticarcillin	E. coli
P0138	blaCTX-M-15_1	ESBL	ESBL	blaCTX-M-1 group	1-876/876	100	100	resfinder	AY044436	blaCTX-M-15	Amoxicillin;Ampicillin;Aztreonam;Cefepime;Cefotaxime;Ceftazidime;Ceftriaxone;Piperacillin;Ticarcillin	E. coli
P0139	blaCTX-M-15_1	ESBL	ESBL	blaCTX-M-1 group	1-876/876	100	100	resfinder	AY044436	blaCTX-M-15	Amoxicillin;Ampicillin;Aztreonam;Cefepime;Cefotaxime;Ceftazidime;Ceftriaxone;Piperacillin;Ticarcillin	E. coli
P0142	blaCTX-M-15_1	ESBL	ESBL	blaCTX-M-1 group	1-876/876	100	100	resfinder	AY044436	blaCTX-M-15	Amoxicillin;Ampicillin;Aztreonam;Cefepime;Cefotaxime;Ceftazidime;Ceftriaxone;Piperacillin;Ticarcillin	E. coli
P0143	blaCTX-M-15_1	ESBL	ESBL	blaCTX-M-1 group	1-876/876	100	100	resfinder	AY044436	blaCTX-M-15	Amoxicillin;Ampicillin;Aztreonam;Cefepime;Cefotaxime;Ceftazidime;Ceftriaxone;Piperacillin;Ticarcillin	E. coli
P0146	blaCTX-M-15_1	ESBL	ESBL	blaCTX-M-1 group	1-876/876	100	100	resfinder	AY044436	blaCTX-M-15	Amoxicillin;Ampicillin;Aztreonam;Cefepime;Cefotaxime;Ceftazidime;Ceftriaxone;Piperacillin;Ticarcillin	E. coli
P0147	blaCTX-M-15_1	ESBL	ESBL	blaCTX-M-1 group	1-876/876	100	100	resfinder	AY044436	blaCTX-M-15	Amoxicillin;Ampicillin;Aztreonam;Cefepime;Cefotaxime;Ceftazidime;Ceftriaxone;Piperacillin;Ticarcillin	E. coli
P0149	blaCTX-M-15_1	ESBL	ESBL	blaCTX-M-1 group	1-876/876	100	100	resfinder	AY044436	blaCTX-M-15	Amoxicillin;Ampicillin;Aztreonam;Cefepime;Cefotaxime;Ceftazidime;Ceftriaxone;Piperacillin;Ticarcillin	E. coli
P0154	blaCTX-M-15_1	ESBL	ESBL	blaCTX-M-1 group	1-876/876	100	100	resfinder	AY044436	blaCTX-M-15	Amoxicillin;Ampicillin;Aztreonam;Cefepime;Cefotaxime;Ceftazidime;Ceftriaxone;Piperacillin;Ticarcillin	E. coli
P0156	blaCTX-M-15_1	ESBL	ESBL	blaCTX-M-1 group	1-876/876	100	100	resfinder	AY044436	blaCTX-M-15	Amoxicillin;Ampicillin;Aztreonam;Cefepime;Cefotaxime;Ceftazidime;Ceftriaxone;Piperacillin;Ticarcillin	E. coli
P0158	blaCTX-M-15_1	ESBL	ESBL	blaCTX-M-1 group	1-876/876	100	100	resfinder	AY044436	blaCTX-M-15	Amoxicillin;Ampicillin;Aztreonam;Cefepime;Cefotaxime;Ceftazidime;Ceftriaxone;Piperacillin;Ticarcillin	E. coli
P0159	blaCTX-M-15_1	ESBL	ESBL	blaCTX-M-1 group	1-876/876	100	100	resfinder	AY044436	blaCTX-M-15	Amoxicillin;Ampicillin;Aztreonam;Cefepime;Cefotaxime;Ceftazidime;Ceftriaxone;Piperacillin;Ticarcillin	E. coli
P0161	blaCTX-M-15_1	ESBL	ESBL	blaCTX-M-1 group	1-876/876	100	100	resfinder	AY044436	blaCTX-M-15	Amoxicillin;Ampicillin;Aztreonam;Cefepime;Cefotaxime;Ceftazidime;Ceftriaxone;Piperacillin;Ticarcillin	E. coli
P0163	blaCTX-M-15_1	ESBL	ESBL	blaCTX-M-1 group	1-876/876	100	100	resfinder	AY044436	blaCTX-M-15	Amoxicillin;Ampicillin;Aztreonam;Cefepime;Cefotaxime;Ceftazidime;Ceftriaxone;Piperacillin;Ticarcillin	E. coli
P0165	blaCTX-M-15_1	ESBL	ESBL	blaCTX-M-1 group	1-876/876	100	100	resfinder	AY044436	blaCTX-M-15	Amoxicillin;Ampicillin;Aztreonam;Cefepime;Cefotaxime;Ceftazidime;Ceftriaxone;Piperacillin;Ticarcillin	E. coli
P0166	blaCTX-M-15_1	ESBL	ESBL	blaCTX-M-1 group	1-876/876	100	100	resfinder	AY044436	blaCTX-M-15	Amoxicillin;Ampicillin;Aztreonam;Cefepime;Cefotaxime;Ceftazidime;Ceftriaxone;Piperacillin;Ticarcillin	E. coli
P0167	blaCTX-M-15_1	ESBL	ESBL	blaCTX-M-1 group	1-876/876	100	100	resfinder	AY044436	blaCTX-M-15	Amoxicillin;Ampicillin;Aztreonam;Cefepime;Cefotaxime;Ceftazidime;Ceftriaxone;Piperacillin;Ticarcillin	E. coli
P0194	blaCTX-M-15_1	ESBL	ESBL	blaCTX-M-1 group	1-876/876	100	100	resfinder	AY044436	blaCTX-M-15	Amoxicillin;Ampicillin;Aztreonam;Cefepime;Cefotaxime;Ceftazidime;Ceftriaxone;Piperacillin;Ticarcillin	E. coli
P0220	blaCTX-M-15_1	ESBL	ESBL	blaCTX-M-1 group	1-876/876	100	100	resfinder	AY044436	blaCTX-M-15	Amoxicillin;Ampicillin;Aztreonam;Cefepime;Cefotaxime;Ceftazidime;Ceftriaxone;Piperacillin;Ticarcillin	E. coli
P0252	blaCTX-M-15_1	ESBL	ESBL	blaCTX-M-1 group	1-876/876	100	100	resfinder	AY044436	blaCTX-M-15	Amoxicillin;Ampicillin;Aztreonam;Cefepime;Cefotaxime;Ceftazidime;Ceftriaxone;Piperacillin;Ticarcillin	E. coli
P0254	blaCTX-M-15_1	ESBL	ESBL	blaCTX-M-1 group	1-876/876	100	100	resfinder	AY044436	blaCTX-M-15	Amoxicillin;Ampicillin;Aztreonam;Cefepime;Cefotaxime;Ceftazidime;Ceftriaxone;Piperacillin;Ticarcillin	E. coli
P0256	blaCTX-M-15_1	ESBL	ESBL	blaCTX-M-1 group	1-876/876	100	100	resfinder	AY044436	blaCTX-M-15	Amoxicillin;Ampicillin;Aztreonam;Cefepime;Cefotaxime;Ceftazidime;Ceftriaxone;Piperacillin;Ticarcillin	E. coli
P0273	blaCTX-M-15_1	ESBL	ESBL	blaCTX-M-1 group	1-876/876	100	100	resfinder	AY044436	blaCTX-M-15	Amoxicillin;Ampicillin;Aztreonam;Cefepime;Cefotaxime;Ceftazidime;Ceftriaxone;Piperacillin;Ticarcillin	E. coli
P0288	blaCTX-M-15_1	ESBL	ESBL	blaCTX-M-1 group	1-876/876	100	100	resfinder	AY044436	blaCTX-M-15	Amoxicillin;Ampicillin;Aztreonam;Cefepime;Cefotaxime;Ceftazidime;Ceftriaxone;Piperacillin;Ticarcillin	E. coli
P0290	blaCTX-M-15_1	ESBL	ESBL	blaCTX-M-1 group	1-876/876	100	100	resfinder	AY044436	blaCTX-M-15	Amoxicillin;Ampicillin;Aztreonam;Cefepime;Cefotaxime;Ceftazidime;Ceftriaxone;Piperacillin;Ticarcillin	E. coli
P0317	blaCTX-M-15_1	ESBL	ESBL	blaCTX-M-1 group	1-876/876	100	100	resfinder	AY044436	blaCTX-M-15	Amoxicillin;Ampicillin;Aztreonam;Cefepime;Cefotaxime;Ceftazidime;Ceftriaxone;Piperacillin;Ticarcillin	E. coli
P0339	blaCTX-M-15_1	ESBL	ESBL	blaCTX-M-1 group	1-876/876	100	100	resfinder	AY044436	blaCTX-M-15	Amoxicillin;Ampicillin;Aztreonam;Cefepime;Cefotaxime;Ceftazidime;Ceftriaxone;Piperacillin;Ticarcillin	E. coli
P0340	blaCTX-M-15_1	ESBL	ESBL	blaCTX-M-1 group	1-876/876	100	100	resfinder	AY044436	blaCTX-M-15	Amoxicillin;Ampicillin;Aztreonam;Cefepime;Cefotaxime;Ceftazidime;Ceftriaxone;Piperacillin;Ticarcillin	E. coli
P0385	blaCTX-M-15_1	ESBL	ESBL	blaCTX-M-1 group	1-876/876	100	100	resfinder	AY044436	blaCTX-M-15	Amoxicillin;Ampicillin;Aztreonam;Cefepime;Cefotaxime;Ceftazidime;Ceftriaxone;Piperacillin;Ticarcillin	E. coli
P0387	blaCTX-M-15_1	ESBL	ESBL	blaCTX-M-1 group	1-876/876	100	100	resfinder	AY044436	blaCTX-M-15	Amoxicillin;Ampicillin;Aztreonam;Cefepime;Cefotaxime;Ceftazidime;Ceftriaxone;Piperacillin;Ticarcillin	E. coli
P0398	blaCTX-M-15_1	ESBL	ESBL	blaCTX-M-1 group	1-876/876	100	100	resfinder	AY044436	blaCTX-M-15	Amoxicillin;Ampicillin;Aztreonam;Cefepime;Cefotaxime;Ceftazidime;Ceftriaxone;Piperacillin;Ticarcillin	E. coli
P0399	blaCTX-M-15_1	ESBL	ESBL	blaCTX-M-1 group	1-876/876	100	100	resfinder	AY044436	blaCTX-M-15	Amoxicillin;Ampicillin;Aztreonam;Cefepime;Cefotaxime;Ceftazidime;Ceftriaxone;Piperacillin;Ticarcillin	E. coli
P0424	blaCTX-M-15_1	ESBL	ESBL	blaCTX-M-1 group	1-876/876	100	100	resfinder	AY044436	blaCTX-M-15	Amoxicillin;Ampicillin;Aztreonam;Cefepime;Cefotaxime;Ceftazidime;Ceftriaxone;Piperacillin;Ticarcillin	E. coli
P0440	blaCTX-M-15_1	ESBL	ESBL	blaCTX-M-1 group	1-876/876	100	100	resfinder	AY044436	blaCTX-M-15	Amoxicillin;Ampicillin;Aztreonam;Cefepime;Cefotaxime;Ceftazidime;Ceftriaxone;Piperacillin;Ticarcillin	E. coli
P0450	blaCTX-M-15_1	ESBL	ESBL	blaCTX-M-1 group	1-876/876	100	100	resfinder	AY044436	blaCTX-M-15	Amoxicillin;Ampicillin;Aztreonam;Cefepime;Cefotaxime;Ceftazidime;Ceftriaxone;Piperacillin;Ticarcillin	E. coli
P0568	blaCTX-M-15_1	ESBL	ESBL	blaCTX-M-1 group	1-876/876	100	100	resfinder	AY044436	blaCTX-M-15	Amoxicillin;Ampicillin;Aztreonam;Cefepime;Cefotaxime;Ceftazidime;Ceftriaxone;Piperacillin;Ticarcillin	E. coli
P0586	blaCTX-M-15_1	ESBL	ESBL	blaCTX-M-1 group	1-876/876	100	100	resfinder	AY044436	blaCTX-M-15	Amoxicillin;Ampicillin;Aztreonam;Cefepime;Cefotaxime;Ceftazidime;Ceftriaxone;Piperacillin;Ticarcillin	E. coli
P0609	blaCTX-M-15_1	ESBL	ESBL	blaCTX-M-1 group	1-876/876	100	100	resfinder	AY044436	blaCTX-M-15	Amoxicillin;Ampicillin;Aztreonam;Cefepime;Cefotaxime;Ceftazidime;Ceftriaxone;Piperacillin;Ticarcillin	E. coli
P0616	blaCTX-M-15_1	ESBL	ESBL	blaCTX-M-1 group	1-876/876	100	100	resfinder	AY044436	blaCTX-M-15	Amoxicillin;Ampicillin;Aztreonam;Cefepime;Cefotaxime;Ceftazidime;Ceftriaxone;Piperacillin;Ticarcillin	E. coli
P0620	blaCTX-M-15_1	ESBL	ESBL	blaCTX-M-1 group	1-876/876	100	100	resfinder	AY044436	blaCTX-M-15	Amoxicillin;Ampicillin;Aztreonam;Cefepime;Cefotaxime;Ceftazidime;Ceftriaxone;Piperacillin;Ticarcillin	E. coli
P0649	blaCTX-M-15_1	ESBL	ESBL	blaCTX-M-1 group	1-876/876	100	100	resfinder	AY044436	blaCTX-M-15	Amoxicillin;Ampicillin;Aztreonam;Cefepime;Cefotaxime;Ceftazidime;Ceftriaxone;Piperacillin;Ticarcillin	E. coli
P0652	blaCTX-M-15_1	ESBL	ESBL	blaCTX-M-1 group	1-876/876	100	100	resfinder	AY044436	blaCTX-M-15	Amoxicillin;Ampicillin;Aztreonam;Cefepime;Cefotaxime;Ceftazidime;Ceftriaxone;Piperacillin;Ticarcillin	E. coli
P0825	blaCTX-M-15_1	ESBL	ESBL	blaCTX-M-1 group	1-876/876	100	100	resfinder	AY044436	blaCTX-M-15	Amoxicillin;Ampicillin;Aztreonam;Cefepime;Cefotaxime;Ceftazidime;Ceftriaxone;Piperacillin;Ticarcillin	E. coli
P0826	blaCTX-M-15_1	ESBL	ESBL	blaCTX-M-1 group	1-876/876	100	100	resfinder	AY044436	blaCTX-M-15	Amoxicillin;Ampicillin;Aztreonam;Cefepime;Cefotaxime;Ceftazidime;Ceftriaxone;Piperacillin;Ticarcillin	E. coli
P0843	blaCTX-M-15_1	ESBL	ESBL	blaCTX-M-1 group	1-876/876	100	100	resfinder	AY044436	blaCTX-M-15	Amoxicillin;Ampicillin;Aztreonam;Cefepime;Cefotaxime;Ceftazidime;Ceftriaxone;Piperacillin;Ticarcillin	E. coli
P0844	blaCTX-M-15_1	ESBL	ESBL	blaCTX-M-1 group	1-876/876	100	100	resfinder	AY044436	blaCTX-M-15	Amoxicillin;Ampicillin;Aztreonam;Cefepime;Cefotaxime;Ceftazidime;Ceftriaxone;Piperacillin;Ticarcillin	E. coli
P0870	blaCTX-M-15_1	ESBL	ESBL	blaCTX-M-1 group	1-876/876	100	100	resfinder	AY044436	blaCTX-M-15	Amoxicillin;Ampicillin;Aztreonam;Cefepime;Cefotaxime;Ceftazidime;Ceftriaxone;Piperacillin;Ticarcillin	E. coli
P0875	blaCTX-M-15_1	ESBL	ESBL	blaCTX-M-1 group	1-876/876	100	100	resfinder	AY044436	blaCTX-M-15	Amoxicillin;Ampicillin;Aztreonam;Cefepime;Cefotaxime;Ceftazidime;Ceftriaxone;Piperacillin;Ticarcillin	E. coli
P0908	blaCTX-M-15_1	ESBL	ESBL	blaCTX-M-1 group	1-876/876	100	100	resfinder	AY044436	blaCTX-M-15	Amoxicillin;Ampicillin;Aztreonam;Cefepime;Cefotaxime;Ceftazidime;Ceftriaxone;Piperacillin;Ticarcillin	E. coli
P0917	blaCTX-M-15_1	ESBL	ESBL	blaCTX-M-1 group	1-876/876	100	100	resfinder	AY044436	blaCTX-M-15	Amoxicillin;Ampicillin;Aztreonam;Cefepime;Cefotaxime;Ceftazidime;Ceftriaxone;Piperacillin;Ticarcillin	E. coli
P0918	blaCTX-M-15_1	ESBL	ESBL	blaCTX-M-1 group	1-876/876	100	100	resfinder	AY044436	blaCTX-M-15	Amoxicillin;Ampicillin;Aztreonam;Cefepime;Cefotaxime;Ceftazidime;Ceftriaxone;Piperacillin;Ticarcillin	E. coli
P0919	blaCTX-M-15_1	ESBL	ESBL	blaCTX-M-1 group	1-876/876	100	100	resfinder	AY044436	blaCTX-M-15	Amoxicillin;Ampicillin;Aztreonam;Cefepime;Cefotaxime;Ceftazidime;Ceftriaxone;Piperacillin;Ticarcillin	E. coli
P0930	blaCTX-M-15_1	ESBL	ESBL	blaCTX-M-1 group	1-876/876	100	100	resfinder	AY044436	blaCTX-M-15	Amoxicillin;Ampicillin;Aztreonam;Cefepime;Cefotaxime;Ceftazidime;Ceftriaxone;Piperacillin;Ticarcillin	E. coli
P0957	blaCTX-M-15_1	ESBL	ESBL	blaCTX-M-1 group	1-876/876	100	100	resfinder	AY044436	blaCTX-M-15	Amoxicillin;Ampicillin;Aztreonam;Cefepime;Cefotaxime;Ceftazidime;Ceftriaxone;Piperacillin;Ticarcillin	E. coli
P0967	blaCTX-M-15_1	ESBL	ESBL	blaCTX-M-1 group	1-876/876	100	100	resfinder	AY044436	blaCTX-M-15	Amoxicillin;Ampicillin;Aztreonam;Cefepime;Cefotaxime;Ceftazidime;Ceftriaxone;Piperacillin;Ticarcillin	E. coli
P0976	blaCTX-M-15_1	ESBL	ESBL	blaCTX-M-1 group	1-876/876	100	100	resfinder	AY044436	blaCTX-M-15	Amoxicillin;Ampicillin;Aztreonam;Cefepime;Cefotaxime;Ceftazidime;Ceftriaxone;Piperacillin;Ticarcillin	E. coli
P0994	blaCTX-M-15_1	ESBL	ESBL	blaCTX-M-1 group	1-876/876	100	100	resfinder	AY044436	blaCTX-M-15	Amoxicillin;Ampicillin;Aztreonam;Cefepime;Cefotaxime;Ceftazidime;Ceftriaxone;Piperacillin;Ticarcillin	E. coli
P1036	blaCTX-M-15_1	ESBL	ESBL	blaCTX-M-1 group	1-876/876	100	100	resfinder	AY044436	blaCTX-M-15	Amoxicillin;Ampicillin;Aztreonam;Cefepime;Cefotaxime;Ceftazidime;Ceftriaxone;Piperacillin;Ticarcillin	E. coli
P1042	blaCTX-M-15_1	ESBL	ESBL	blaCTX-M-1 group	1-876/876	100	100	resfinder	AY044436	blaCTX-M-15	Amoxicillin;Ampicillin;Aztreonam;Cefepime;Cefotaxime;Ceftazidime;Ceftriaxone;Piperacillin;Ticarcillin	E. coli
P1062	blaCTX-M-15_1	ESBL	ESBL	blaCTX-M-1 group	1-876/876	100	100	resfinder	AY044436	blaCTX-M-15	Amoxicillin;Ampicillin;Aztreonam;Cefepime;Cefotaxime;Ceftazidime;Ceftriaxone;Piperacillin;Ticarcillin	E. coli
P1076	blaCTX-M-15_1	ESBL	ESBL	blaCTX-M-1 group	1-876/876	100	100	resfinder	AY044436	blaCTX-M-15	Amoxicillin;Ampicillin;Aztreonam;Cefepime;Cefotaxime;Ceftazidime;Ceftriaxone;Piperacillin;Ticarcillin	E. coli
P1091	blaCTX-M-15_1	ESBL	ESBL	blaCTX-M-1 group	1-876/876	100	100	resfinder	AY044436	blaCTX-M-15	Amoxicillin;Ampicillin;Aztreonam;Cefepime;Cefotaxime;Ceftazidime;Ceftriaxone;Piperacillin;Ticarcillin	E. coli
P1116	blaCTX-M-15_1	ESBL	ESBL	blaCTX-M-1 group	1-876/876	100	100	resfinder	AY044436	blaCTX-M-15	Amoxicillin;Ampicillin;Aztreonam;Cefepime;Cefotaxime;Ceftazidime;Ceftriaxone;Piperacillin;Ticarcillin	E. coli
P1117	blaCTX-M-15_1	ESBL	ESBL	blaCTX-M-1 group	1-876/876	100	100	resfinder	AY044436	blaCTX-M-15	Amoxicillin;Ampicillin;Aztreonam;Cefepime;Cefotaxime;Ceftazidime;Ceftriaxone;Piperacillin;Ticarcillin	E. coli
P1120	blaCTX-M-15_1	ESBL	ESBL	blaCTX-M-1 group	1-876/876	100	100	resfinder	AY044436	blaCTX-M-15	Amoxicillin;Ampicillin;Aztreonam;Cefepime;Cefotaxime;Ceftazidime;Ceftriaxone;Piperacillin;Ticarcillin	E. coli
P1121	blaCTX-M-15_1	ESBL	ESBL	blaCTX-M-1 group	1-876/876	100	100	resfinder	AY044436	blaCTX-M-15	Amoxicillin;Ampicillin;Aztreonam;Cefepime;Cefotaxime;Ceftazidime;Ceftriaxone;Piperacillin;Ticarcillin	E. coli
P1147	blaCTX-M-15_1	ESBL	ESBL	blaCTX-M-1 group	1-876/876	100	100	resfinder	AY044436	blaCTX-M-15	Amoxicillin;Ampicillin;Aztreonam;Cefepime;Cefotaxime;Ceftazidime;Ceftriaxone;Piperacillin;Ticarcillin	E. coli
P1148	blaCTX-M-15_1	ESBL	ESBL	blaCTX-M-1 group	1-876/876	100	100	resfinder	AY044436	blaCTX-M-15	Amoxicillin;Ampicillin;Aztreonam;Cefepime;Cefotaxime;Ceftazidime;Ceftriaxone;Piperacillin;Ticarcillin	E. coli
P1152	blaCTX-M-15_1	ESBL	ESBL	blaCTX-M-1 group	1-876/876	100	100	resfinder	AY044436	blaCTX-M-15	Amoxicillin;Ampicillin;Aztreonam;Cefepime;Cefotaxime;Ceftazidime;Ceftriaxone;Piperacillin;Ticarcillin	E. coli
P1153	blaCTX-M-15_1	ESBL	ESBL	blaCTX-M-1 group	1-876/876	100	100	resfinder	AY044436	blaCTX-M-15	Amoxicillin;Ampicillin;Aztreonam;Cefepime;Cefotaxime;Ceftazidime;Ceftriaxone;Piperacillin;Ticarcillin	E. coli
P1154	blaCTX-M-15_1	ESBL	ESBL	blaCTX-M-1 group	1-876/876	100	100	resfinder	AY044436	blaCTX-M-15	Amoxicillin;Ampicillin;Aztreonam;Cefepime;Cefotaxime;Ceftazidime;Ceftriaxone;Piperacillin;Ticarcillin	E. coli
P1155	blaCTX-M-15_1	ESBL	ESBL	blaCTX-M-1 group	1-876/876	100	100	resfinder	AY044436	blaCTX-M-15	Amoxicillin;Ampicillin;Aztreonam;Cefepime;Cefotaxime;Ceftazidime;Ceftriaxone;Piperacillin;Ticarcillin	E. coli
P1157	blaCTX-M-15_1	ESBL	ESBL	blaCTX-M-1 group	1-876/876	100	100	resfinder	AY044436	blaCTX-M-15	Amoxicillin;Ampicillin;Aztreonam;Cefepime;Cefotaxime;Ceftazidime;Ceftriaxone;Piperacillin;Ticarcillin	E. coli
P1158	blaCTX-M-15_1	ESBL	ESBL	blaCTX-M-1 group	1-876/876	100	100	resfinder	AY044436	blaCTX-M-15	Amoxicillin;Ampicillin;Aztreonam;Cefepime;Cefotaxime;Ceftazidime;Ceftriaxone;Piperacillin;Ticarcillin	E. coli
P1159	blaCTX-M-15_1	ESBL	ESBL	blaCTX-M-1 group	1-876/876	100	100	resfinder	AY044436	blaCTX-M-15	Amoxicillin;Ampicillin;Aztreonam;Cefepime;Cefotaxime;Ceftazidime;Ceftriaxone;Piperacillin;Ticarcillin	E. coli
P1170	blaCTX-M-15_1	ESBL	ESBL	blaCTX-M-1 group	1-876/876	100	100	resfinder	AY044436	blaCTX-M-15	Amoxicillin;Ampicillin;Aztreonam;Cefepime;Cefotaxime;Ceftazidime;Ceftriaxone;Piperacillin;Ticarcillin	E. coli
P1171	blaCTX-M-15_1	ESBL	ESBL	blaCTX-M-1 group	1-876/876	100	100	resfinder	AY044436	blaCTX-M-15	Amoxicillin;Ampicillin;Aztreonam;Cefepime;Cefotaxime;Ceftazidime;Ceftriaxone;Piperacillin;Ticarcillin	E. coli
P1172	blaCTX-M-15_1	ESBL	ESBL	blaCTX-M-1 group	1-876/876	100	100	resfinder	AY044436	blaCTX-M-15	Amoxicillin;Ampicillin;Aztreonam;Cefepime;Cefotaxime;Ceftazidime;Ceftriaxone;Piperacillin;Ticarcillin	E. coli
P1173	blaCTX-M-15_1	ESBL	ESBL	blaCTX-M-1 group	1-876/876	100	100	resfinder	AY044436	blaCTX-M-15	Amoxicillin;Ampicillin;Aztreonam;Cefepime;Cefotaxime;Ceftazidime;Ceftriaxone;Piperacillin;Ticarcillin	E. coli
P1174	blaCTX-M-15_1	ESBL	ESBL	blaCTX-M-1 group	1-876/876	100	100	resfinder	AY044436	blaCTX-M-15	Amoxicillin;Ampicillin;Aztreonam;Cefepime;Cefotaxime;Ceftazidime;Ceftriaxone;Piperacillin;Ticarcillin	E. coli
P1176	blaCTX-M-15_1	ESBL	ESBL	blaCTX-M-1 group	1-876/876	100	100	resfinder	AY044436	blaCTX-M-15	Amoxicillin;Ampicillin;Aztreonam;Cefepime;Cefotaxime;Ceftazidime;Ceftriaxone;Piperacillin;Ticarcillin	E. coli
P1177	blaCTX-M-15_1	ESBL	ESBL	blaCTX-M-1 group	1-876/876	100	100	resfinder	AY044436	blaCTX-M-15	Amoxicillin;Ampicillin;Aztreonam;Cefepime;Cefotaxime;Ceftazidime;Ceftriaxone;Piperacillin;Ticarcillin	E. coli
P1187	blaCTX-M-15_1	ESBL	ESBL	blaCTX-M-1 group	1-876/876	100	100	resfinder	AY044436	blaCTX-M-15	Amoxicillin;Ampicillin;Aztreonam;Cefepime;Cefotaxime;Ceftazidime;Ceftriaxone;Piperacillin;Ticarcillin	E. coli
P1188	blaCTX-M-15_1	ESBL	ESBL	blaCTX-M-1 group	50-876/876	94.41	100	resfinder	AY044436	blaCTX-M-15	Amoxicillin;Ampicillin;Aztreonam;Cefepime;Cefotaxime;Ceftazidime;Ceftriaxone;Piperacillin;Ticarcillin	E. coli
P1194	blaCTX-M-15_1	ESBL	ESBL	blaCTX-M-1 group	1-876/876	100	100	resfinder	AY044436	blaCTX-M-15	Amoxicillin;Ampicillin;Aztreonam;Cefepime;Cefotaxime;Ceftazidime;Ceftriaxone;Piperacillin;Ticarcillin	E. coli
P1195	blaCTX-M-15_1	ESBL	ESBL	blaCTX-M-1 group	1-876/876	100	100	resfinder	AY044436	blaCTX-M-15	Amoxicillin;Ampicillin;Aztreonam;Cefepime;Cefotaxime;Ceftazidime;Ceftriaxone;Piperacillin;Ticarcillin	E. coli
P1196	blaCTX-M-15_1	ESBL	ESBL	blaCTX-M-1 group	1-876/876	100	100	resfinder	AY044436	blaCTX-M-15	Amoxicillin;Ampicillin;Aztreonam;Cefepime;Cefotaxime;Ceftazidime;Ceftriaxone;Piperacillin;Ticarcillin	E. coli
P1202	blaCTX-M-15_1	ESBL	ESBL	blaCTX-M-1 group	1-876/876	100	100	resfinder	AY044436	blaCTX-M-15	Amoxicillin;Ampicillin;Aztreonam;Cefepime;Cefotaxime;Ceftazidime;Ceftriaxone;Piperacillin;Ticarcillin	E. coli
P1217	blaCTX-M-15_1	ESBL	ESBL	blaCTX-M-1 group	1-876/876	100	100	resfinder	AY044436	blaCTX-M-15	Amoxicillin;Ampicillin;Aztreonam;Cefepime;Cefotaxime;Ceftazidime;Ceftriaxone;Piperacillin;Ticarcillin	E. coli
P1235	blaCTX-M-15_1	ESBL	ESBL	blaCTX-M-1 group	1-876/876	100	100	resfinder	AY044436	blaCTX-M-15	Amoxicillin;Ampicillin;Aztreonam;Cefepime;Cefotaxime;Ceftazidime;Ceftriaxone;Piperacillin;Ticarcillin	E. coli
P0333	blaCTX-M-169_1	ESBL	ESBL	blaCTX-M-1 group	1-876/876	100	100	resfinder	KR779864	blaCTX-M-169	Amoxicillin;Ampicillin;Aztreonam;Cefepime;Cefotaxime;Ceftazidime;Ceftriaxone;Piperacillin;Ticarcillin	E. coli
P0078	blaCTX-M-2_1	ESBL	ESBL	blaCTX-M-2 group	1-876/876	100	100	resfinder	AB176535	blaCTX-M-2	Amoxicillin;Ampicillin;Aztreonam;Cefepime;Cefotaxime;Ceftazidime;Ceftriaxone;Piperacillin;Ticarcillin	E. coli
P0037	blaCTX-M-27_1	ESBL	ESBL	blaCTX-M-9 group	1-876/876	100	100	resfinder	AY156923	blaCTX-M-27	Amoxicillin;Ampicillin;Aztreonam;Cefepime;Cefotaxime;Ceftazidime;Ceftriaxone;Piperacillin;Ticarcillin	E. coli
P0053	blaCTX-M-27_1	ESBL	ESBL	blaCTX-M-9 group	1-876/876	100	100	resfinder	AY156923	blaCTX-M-27	Amoxicillin;Ampicillin;Aztreonam;Cefepime;Cefotaxime;Ceftazidime;Ceftriaxone;Piperacillin;Ticarcillin	E. coli
P0066	blaCTX-M-27_1	ESBL	ESBL	blaCTX-M-9 group	1-876/876	100	100	resfinder	AY156923	blaCTX-M-27	Amoxicillin;Ampicillin;Aztreonam;Cefepime;Cefotaxime;Ceftazidime;Ceftriaxone;Piperacillin;Ticarcillin	E. coli
P0083	blaCTX-M-27_1	ESBL	ESBL	blaCTX-M-9 group	1-876/876	100	100	resfinder	AY156923	blaCTX-M-27	Amoxicillin;Ampicillin;Aztreonam;Cefepime;Cefotaxime;Ceftazidime;Ceftriaxone;Piperacillin;Ticarcillin	E. coli
P0099	blaCTX-M-27_1	ESBL	ESBL	blaCTX-M-9 group	1-876/876	100	100	resfinder	AY156923	blaCTX-M-27	Amoxicillin;Ampicillin;Aztreonam;Cefepime;Cefotaxime;Ceftazidime;Ceftriaxone;Piperacillin;Ticarcillin	E. coli
P0104	blaCTX-M-27_1	ESBL	ESBL	blaCTX-M-9 group	1-876/876	100	100	resfinder	AY156923	blaCTX-M-27	Amoxicillin;Ampicillin;Aztreonam;Cefepime;Cefotaxime;Ceftazidime;Ceftriaxone;Piperacillin;Ticarcillin	E. coli
P0122	blaCTX-M-27_1	ESBL	ESBL	blaCTX-M-9 group	1-876/876	100	100	resfinder	AY156923	blaCTX-M-27	Amoxicillin;Ampicillin;Aztreonam;Cefepime;Cefotaxime;Ceftazidime;Ceftriaxone;Piperacillin;Ticarcillin	E. coli
P0123	blaCTX-M-27_1	ESBL	ESBL	blaCTX-M-9 group	1-876/876	100	100	resfinder	AY156923	blaCTX-M-27	Amoxicillin;Ampicillin;Aztreonam;Cefepime;Cefotaxime;Ceftazidime;Ceftriaxone;Piperacillin;Ticarcillin	E. coli
P0157	blaCTX-M-27_1	ESBL	ESBL	blaCTX-M-9 group	1-876/876	100	100	resfinder	AY156923	blaCTX-M-27	Amoxicillin;Ampicillin;Aztreonam;Cefepime;Cefotaxime;Ceftazidime;Ceftriaxone;Piperacillin;Ticarcillin	E. coli
P0160	blaCTX-M-27_1	ESBL	ESBL	blaCTX-M-9 group	1-876/876	100	100	resfinder	AY156923	blaCTX-M-27	Amoxicillin;Ampicillin;Aztreonam;Cefepime;Cefotaxime;Ceftazidime;Ceftriaxone;Piperacillin;Ticarcillin	E. coli
P0162	blaCTX-M-27_1	ESBL	ESBL	blaCTX-M-9 group	1-876/876	100	100	resfinder	AY156923	blaCTX-M-27	Amoxicillin;Ampicillin;Aztreonam;Cefepime;Cefotaxime;Ceftazidime;Ceftriaxone;Piperacillin;Ticarcillin	E. coli
P0251	blaCTX-M-27_1	ESBL	ESBL	blaCTX-M-9 group	1-876/876	100	100	resfinder	AY156923	blaCTX-M-27	Amoxicillin;Ampicillin;Aztreonam;Cefepime;Cefotaxime;Ceftazidime;Ceftriaxone;Piperacillin;Ticarcillin	E. coli
P0303	blaCTX-M-27_1	ESBL	ESBL	blaCTX-M-9 group	1-876/876	100	100	resfinder	AY156923	blaCTX-M-27	Amoxicillin;Ampicillin;Aztreonam;Cefepime;Cefotaxime;Ceftazidime;Ceftriaxone;Piperacillin;Ticarcillin	E. coli
P0323	blaCTX-M-27_1	ESBL	ESBL	blaCTX-M-9 group	1-876/876	100	100	resfinder	AY156923	blaCTX-M-27	Amoxicillin;Ampicillin;Aztreonam;Cefepime;Cefotaxime;Ceftazidime;Ceftriaxone;Piperacillin;Ticarcillin	E. coli
P0457	blaCTX-M-27_1	ESBL	ESBL	blaCTX-M-9 group	1-876/876	100	100	resfinder	AY156923	blaCTX-M-27	Amoxicillin;Ampicillin;Aztreonam;Cefepime;Cefotaxime;Ceftazidime;Ceftriaxone;Piperacillin;Ticarcillin	E. coli
P0470	blaCTX-M-27_1	ESBL	ESBL	blaCTX-M-9 group	1-876/876	100	100	resfinder	AY156923	blaCTX-M-27	Amoxicillin;Ampicillin;Aztreonam;Cefepime;Cefotaxime;Ceftazidime;Ceftriaxone;Piperacillin;Ticarcillin	E. coli
P0471	blaCTX-M-27_1	ESBL	ESBL	blaCTX-M-9 group	1-876/876	100	100	resfinder	AY156923	blaCTX-M-27	Amoxicillin;Ampicillin;Aztreonam;Cefepime;Cefotaxime;Ceftazidime;Ceftriaxone;Piperacillin;Ticarcillin	E. coli
P0563	blaCTX-M-27_1	ESBL	ESBL	blaCTX-M-9 group	1-876/876	100	100	resfinder	AY156923	blaCTX-M-27	Amoxicillin;Ampicillin;Aztreonam;Cefepime;Cefotaxime;Ceftazidime;Ceftriaxone;Piperacillin;Ticarcillin	E. coli
P0836	blaCTX-M-27_1	ESBL	ESBL	blaCTX-M-9 group	1-876/876	100	100	resfinder	AY156923	blaCTX-M-27	Amoxicillin;Ampicillin;Aztreonam;Cefepime;Cefotaxime;Ceftazidime;Ceftriaxone;Piperacillin;Ticarcillin	E. coli
P0928	blaCTX-M-27_1	ESBL	ESBL	blaCTX-M-9 group	1-876/876	100	100	resfinder	AY156923	blaCTX-M-27	Amoxicillin;Ampicillin;Aztreonam;Cefepime;Cefotaxime;Ceftazidime;Ceftriaxone;Piperacillin;Ticarcillin	E. coli
P1007	blaCTX-M-27_1	ESBL	ESBL	blaCTX-M-9 group	1-876/876	100	100	resfinder	AY156923	blaCTX-M-27	Amoxicillin;Ampicillin;Aztreonam;Cefepime;Cefotaxime;Ceftazidime;Ceftriaxone;Piperacillin;Ticarcillin	E. coli
P1012	blaCTX-M-27_1	ESBL	ESBL	blaCTX-M-9 group	1-876/876	100	100	resfinder	AY156923	blaCTX-M-27	Amoxicillin;Ampicillin;Aztreonam;Cefepime;Cefotaxime;Ceftazidime;Ceftriaxone;Piperacillin;Ticarcillin	E. coli
P1160	blaCTX-M-27_1	ESBL	ESBL	blaCTX-M-9 group	1-876/876	100	100	resfinder	AY156923	blaCTX-M-27	Amoxicillin;Ampicillin;Aztreonam;Cefepime;Cefotaxime;Ceftazidime;Ceftriaxone;Piperacillin;Ticarcillin	E. coli
P1161	blaCTX-M-27_1	ESBL	ESBL	blaCTX-M-9 group	1-876/876	100	100	resfinder	AY156923	blaCTX-M-27	Amoxicillin;Ampicillin;Aztreonam;Cefepime;Cefotaxime;Ceftazidime;Ceftriaxone;Piperacillin;Ticarcillin	E. coli
P1162	blaCTX-M-27_1	ESBL	ESBL	blaCTX-M-9 group	1-876/876	100	100	resfinder	AY156923	blaCTX-M-27	Amoxicillin;Ampicillin;Aztreonam;Cefepime;Cefotaxime;Ceftazidime;Ceftriaxone;Piperacillin;Ticarcillin	E. coli
P1163	blaCTX-M-27_1	ESBL	ESBL	blaCTX-M-9 group	1-876/876	100	100	resfinder	AY156923	blaCTX-M-27	Amoxicillin;Ampicillin;Aztreonam;Cefepime;Cefotaxime;Ceftazidime;Ceftriaxone;Piperacillin;Ticarcillin	E. coli
P1164	blaCTX-M-27_1	ESBL	ESBL	blaCTX-M-9 group	1-876/876	100	100	resfinder	AY156923	blaCTX-M-27	Amoxicillin;Ampicillin;Aztreonam;Cefepime;Cefotaxime;Ceftazidime;Ceftriaxone;Piperacillin;Ticarcillin	E. coli
P1165	blaCTX-M-27_1	ESBL	ESBL	blaCTX-M-9 group	1-876/876	100	100	resfinder	AY156923	blaCTX-M-27	Amoxicillin;Ampicillin;Aztreonam;Cefepime;Cefotaxime;Ceftazidime;Ceftriaxone;Piperacillin;Ticarcillin	E. coli
P1166	blaCTX-M-27_1	ESBL	ESBL	blaCTX-M-9 group	1-876/876	100	100	resfinder	AY156923	blaCTX-M-27	Amoxicillin;Ampicillin;Aztreonam;Cefepime;Cefotaxime;Ceftazidime;Ceftriaxone;Piperacillin;Ticarcillin	E. coli
P1167	blaCTX-M-27_1	ESBL	ESBL	blaCTX-M-9 group	1-876/876	100	100	resfinder	AY156923	blaCTX-M-27	Amoxicillin;Ampicillin;Aztreonam;Cefepime;Cefotaxime;Ceftazidime;Ceftriaxone;Piperacillin;Ticarcillin	E. coli
P1168	blaCTX-M-27_1	ESBL	ESBL	blaCTX-M-9 group	1-876/876	100	100	resfinder	AY156923	blaCTX-M-27	Amoxicillin;Ampicillin;Aztreonam;Cefepime;Cefotaxime;Ceftazidime;Ceftriaxone;Piperacillin;Ticarcillin	E. coli
P1169	blaCTX-M-27_1	ESBL	ESBL	blaCTX-M-9 group	1-876/876	100	100	resfinder	AY156923	blaCTX-M-27	Amoxicillin;Ampicillin;Aztreonam;Cefepime;Cefotaxime;Ceftazidime;Ceftriaxone;Piperacillin;Ticarcillin	E. coli
P1193	blaCTX-M-27_1	ESBL	ESBL	blaCTX-M-9 group	1-876/876	100	100	resfinder	AY156923	blaCTX-M-27	Amoxicillin;Ampicillin;Aztreonam;Cefepime;Cefotaxime;Ceftazidime;Ceftriaxone;Piperacillin;Ticarcillin	E. coli
P0111	blaCTX-M-3_1	ESBL	ESBL	blaCTX-M-1 group	1-876/876	100	100	resfinder	Y10278	blaCTX-M-3	Amoxicillin;Ampicillin;Aztreonam;Cefepime;Cefotaxime;Ceftazidime;Ceftriaxone;Piperacillin;Ticarcillin	E. coli
P0144	blaCTX-M-3_1	ESBL	ESBL	blaCTX-M-1 group	1-876/876	100	100	resfinder	Y10278	blaCTX-M-3	Amoxicillin;Ampicillin;Aztreonam;Cefepime;Cefotaxime;Ceftazidime;Ceftriaxone;Piperacillin;Ticarcillin	E. coli
P0148	blaCTX-M-3_1	ESBL	ESBL	blaCTX-M-1 group	1-876/876	100	100	resfinder	Y10278	blaCTX-M-3	Amoxicillin;Ampicillin;Aztreonam;Cefepime;Cefotaxime;Ceftazidime;Ceftriaxone;Piperacillin;Ticarcillin	E. coli
P0155	blaCTX-M-3_1	ESBL	ESBL	blaCTX-M-1 group	1-876/876	100	100	resfinder	Y10278	blaCTX-M-3	Amoxicillin;Ampicillin;Aztreonam;Cefepime;Cefotaxime;Ceftazidime;Ceftriaxone;Piperacillin;Ticarcillin	E. coli
P0169	blaCTX-M-3_1	ESBL	ESBL	blaCTX-M-1 group	1-876/876	100	100	resfinder	Y10278	blaCTX-M-3	Amoxicillin;Ampicillin;Aztreonam;Cefepime;Cefotaxime;Ceftazidime;Ceftriaxone;Piperacillin;Ticarcillin	E. coli
P0845	blaCTX-M-3_1	ESBL	ESBL	blaCTX-M-1 group	1-876/876	100	100	resfinder	Y10278	blaCTX-M-3	Amoxicillin;Ampicillin;Aztreonam;Cefepime;Cefotaxime;Ceftazidime;Ceftriaxone;Piperacillin;Ticarcillin	E. coli
P1090	blaCTX-M-3_1	ESBL	ESBL	blaCTX-M-1 group	1-876/876	100	100	resfinder	Y10278	blaCTX-M-3	Amoxicillin;Ampicillin;Aztreonam;Cefepime;Cefotaxime;Ceftazidime;Ceftriaxone;Piperacillin;Ticarcillin	E. coli
P0092	blaCTX-M-32_2	ESBL	ESBL	blaCTX-M-1 group	1-876/876	100	100	resfinder	AJ557142	blaCTX-M-32	Amoxicillin;Ampicillin;Aztreonam;Cefepime;Cefotaxime;Ceftazidime;Ceftriaxone;Piperacillin;Ticarcillin	E. coli
P1146	blaCTX-M-55_1	ESBL	ESBL	blaCTX-M-1 group	1-876/876	100	100	resfinder	DQ810789	blaCTX-M-55	Amoxicillin;Ampicillin;Aztreonam;Cefepime;Cefotaxime;Ceftazidime;Ceftriaxone;Piperacillin;Ticarcillin	E. coli
P0093	blaCTX-M-8_1	ESBL	ESBL	blaCTX-M-8 group	1-876/876	100	100	resfinder	AF189721	blaCTX-M-8	Amoxicillin;Ampicillin;Aztreonam;Cefepime;Cefotaxime;Ceftazidime;Ceftriaxone;Piperacillin;Ticarcillin	E. coli
P0094	blaCTX-M-8_1	ESBL	ESBL	blaCTX-M-8 group	1-876/876	100	100	resfinder	AF189721	blaCTX-M-8	Amoxicillin;Ampicillin;Aztreonam;Cefepime;Cefotaxime;Ceftazidime;Ceftriaxone;Piperacillin;Ticarcillin	E. coli
P0095	blaCTX-M-8_1	ESBL	ESBL	blaCTX-M-8 group	1-876/876	100	100	resfinder	AF189721	blaCTX-M-8	Amoxicillin;Ampicillin;Aztreonam;Cefepime;Cefotaxime;Ceftazidime;Ceftriaxone;Piperacillin;Ticarcillin	E. coli
P0101	blaCTX-M-8_1	ESBL	ESBL	blaCTX-M-8 group	1-876/876	100	100	resfinder	AF189721	blaCTX-M-8	Amoxicillin;Ampicillin;Aztreonam;Cefepime;Cefotaxime;Ceftazidime;Ceftriaxone;Piperacillin;Ticarcillin	E. coli
P1184	blaCTX-M-8_1	ESBL	ESBL	blaCTX-M-8 group	1-876/876	100	100	resfinder	AF189721	blaCTX-M-8	Amoxicillin;Ampicillin;Aztreonam;Cefepime;Cefotaxime;Ceftazidime;Ceftriaxone;Piperacillin;Ticarcillin	E. coli
P1185	blaCTX-M-8_1	ESBL	ESBL	blaCTX-M-8 group	1-876/876	100	100	resfinder	AF189721	blaCTX-M-8	Amoxicillin;Ampicillin;Aztreonam;Cefepime;Cefotaxime;Ceftazidime;Ceftriaxone;Piperacillin;Ticarcillin	E. coli
P1216	blaCTX-M-8_1	ESBL	ESBL	blaCTX-M-8 group	1-876/876	100	100	resfinder	AF189721	blaCTX-M-8	Amoxicillin;Ampicillin;Aztreonam;Cefepime;Cefotaxime;Ceftazidime;Ceftriaxone;Piperacillin;Ticarcillin	E. coli
P0013	blaSHV-106_1	ESBL	ESBL	blaSHV group	1-861/861	100	99.88	resfinder	AM922307	blaSHV-106	Amoxicillin;Ampicillin;Aztreonam;Cefepime;Cefotaxime;Ceftazidime;Ceftriaxone;Piperacillin;Ticarcillin	K. pneumoniae
P0016	blaSHV-106_1	ESBL	ESBL	blaSHV group	1-861/861	100	99.88	resfinder	AM922307	blaSHV-106	Amoxicillin;Ampicillin;Aztreonam;Cefepime;Cefotaxime;Ceftazidime;Ceftriaxone;Piperacillin;Ticarcillin	K. pneumoniae
P0033	blaSHV-106_1	ESBL	ESBL	blaSHV group	1-861/861	100	99.88	resfinder	AM922307	blaSHV-106	Amoxicillin;Ampicillin;Aztreonam;Cefepime;Cefotaxime;Ceftazidime;Ceftriaxone;Piperacillin;Ticarcillin	K. pneumoniae
P0034	blaSHV-106_1	ESBL	ESBL	blaSHV group	1-861/861	100	99.88	resfinder	AM922307	blaSHV-106	Amoxicillin;Ampicillin;Aztreonam;Cefepime;Cefotaxime;Ceftazidime;Ceftriaxone;Piperacillin;Ticarcillin	K. pneumoniae
P0035	blaSHV-106_1	ESBL	ESBL	blaSHV group	1-861/861	100	99.88	resfinder	AM922307	blaSHV-106	Amoxicillin;Ampicillin;Aztreonam;Cefepime;Cefotaxime;Ceftazidime;Ceftriaxone;Piperacillin;Ticarcillin	K. pneumoniae
P0488	blaSHV-106_1	ESBL	ESBL	blaSHV group	1-861/861	100	99.88	resfinder	AM922307	blaSHV-106	Amoxicillin;Ampicillin;Aztreonam;Cefepime;Cefotaxime;Ceftazidime;Ceftriaxone;Piperacillin;Ticarcillin	K. pneumoniae
P0501	blaSHV-106_1	ESBL	ESBL	blaSHV group	1-861/861	100	99.88	resfinder	AM922307	blaSHV-106	Amoxicillin;Ampicillin;Aztreonam;Cefepime;Cefotaxime;Ceftazidime;Ceftriaxone;Piperacillin;Ticarcillin	K. pneumoniae
P0530	blaSHV-106_1	ESBL	ESBL	blaSHV group	1-861/861	100	99.88	resfinder	AM922307	blaSHV-106	Amoxicillin;Ampicillin;Aztreonam;Cefepime;Cefotaxime;Ceftazidime;Ceftriaxone;Piperacillin;Ticarcillin	K. pneumoniae
P0730	blaSHV-106_1	ESBL	ESBL	blaSHV group	1-861/861	100	99.88	resfinder	AM922307	blaSHV-106	Amoxicillin;Ampicillin;Aztreonam;Cefepime;Cefotaxime;Ceftazidime;Ceftriaxone;Piperacillin;Ticarcillin	K. pneumoniae
P0739	blaSHV-106_1	ESBL	ESBL	blaSHV group	1-861/861	100	99.88	resfinder	AM922307	blaSHV-106	Amoxicillin;Ampicillin;Aztreonam;Cefepime;Cefotaxime;Ceftazidime;Ceftriaxone;Piperacillin;Ticarcillin	K. pneumoniae
P0783	blaSHV-106_1	ESBL	ESBL	blaSHV group	1-861/861	100	99.88	resfinder	AM922307	blaSHV-106	Amoxicillin;Ampicillin;Aztreonam;Cefepime;Cefotaxime;Ceftazidime;Ceftriaxone;Piperacillin;Ticarcillin	K. pneumoniae
P1122	blaSHV-106_1	ESBL	ESBL	blaSHV group	1-861/861	100	99.88	resfinder	AM922307	blaSHV-106	Amoxicillin;Ampicillin;Aztreonam;Cefepime;Cefotaxime;Ceftazidime;Ceftriaxone;Piperacillin;Ticarcillin	K. pneumoniae
P0141	blaSHV-12_1	ESBL	ESBL	blaSHV group	1-861/861	100	99.88	resfinder	KF976405	blaSHV-12	Amoxicillin;Ampicillin;Aztreonam;Cefepime;Cefotaxime;Ceftazidime;Ceftriaxone;Piperacillin;Ticarcillin	E. coli
P0011	blaSHV-145_1	ESBL	ESBL	blaSHV group	1-861/861	100	99.88	resfinder	JX013655	blaSHV-145		K. pneumoniae
P0012	blaSHV-145_1	ESBL	ESBL	blaSHV group	1-861/861	100	99.88	resfinder	JX013655	blaSHV-145		K. pneumoniae
P0014	blaSHV-145_1	ESBL	ESBL	blaSHV group	1-861/861	100	99.88	resfinder	JX013655	blaSHV-145		K. pneumoniae
P0018	blaSHV-145_1	ESBL	ESBL	blaSHV group	1-861/861	100	99.88	resfinder	JX013655	blaSHV-145		K. pneumoniae
P0023	blaSHV-145_1	ESBL	ESBL	blaSHV group	1-861/861	100	99.88	resfinder	JX013655	blaSHV-145		K. pneumoniae
P0026	blaSHV-145_1	ESBL	ESBL	blaSHV group	1-861/861	100	99.88	resfinder	JX013655	blaSHV-145		K. pneumoniae
P0027	blaSHV-145_1	ESBL	ESBL	blaSHV group	1-861/861	100	99.88	resfinder	JX013655	blaSHV-145		K. pneumoniae
P0029	blaSHV-145_1	ESBL	ESBL	blaSHV group	1-861/861	100	99.88	resfinder	JX013655	blaSHV-145		K. pneumoniae
P0031	blaSHV-145_1	ESBL	ESBL	blaSHV group	1-861/861	100	99.88	resfinder	JX013655	blaSHV-145		K. pneumoniae
P0032	blaSHV-145_1	ESBL	ESBL	blaSHV group	1-861/861	100	99.88	resfinder	JX013655	blaSHV-145		K. pneumoniae
P0635	blaSHV-145_1	ESBL	ESBL	blaSHV group	1-861/861	100	99.88	resfinder	JX013655	blaSHV-145		K. pneumoniae
P0717	blaSHV-145_1	ESBL	ESBL	blaSHV group	1-861/861	100	99.88	resfinder	JX013655	blaSHV-145		K. pneumoniae
P0729	blaSHV-145_1	ESBL	ESBL	blaSHV group	1-861/861	100	99.88	resfinder	JX013655	blaSHV-145		K. pneumoniae
P0743	blaSHV-145_1	ESBL	ESBL	blaSHV group	1-861/861	100	99.88	resfinder	JX013655	blaSHV-145		K. pneumoniae
P0744	blaSHV-145_1	ESBL	ESBL	blaSHV group	1-861/861	100	99.88	resfinder	JX013655	blaSHV-145		K. pneumoniae
P0775	blaSHV-145_1	ESBL	ESBL	blaSHV group	1-861/861	100	99.88	resfinder	JX013655	blaSHV-145		K. pneumoniae
P0799	blaSHV-145_1	ESBL	ESBL	blaSHV group	1-861/861	100	99.88	resfinder	JX013655	blaSHV-145		K. pneumoniae
P1210	blaSHV-145_1	ESBL	ESBL	blaSHV group	1-861/861	100	99.88	resfinder	JX013655	blaSHV-145		K. pneumoniae
P1211	blaSHV-145_1	ESBL	ESBL	blaSHV group	1-861/861	100	99.88	resfinder	JX013655	blaSHV-145		K. pneumoniae
P0003	blaSHV-187_1	ESBL	ESBL	blaSHV group	1-867/867	100	100	resfinder	LN515533	blaSHV-187		K. pneumoniae
P0010	blaSHV-187_1	ESBL	ESBL	blaSHV group	1-867/867	100	100	resfinder	LN515533	blaSHV-187		K. pneumoniae
P0015	blaSHV-187_1	ESBL	ESBL	blaSHV group	1-867/867	100	100	resfinder	LN515533	blaSHV-187		K. pneumoniae
P0028	blaSHV-187_1	ESBL	ESBL	blaSHV group	1-867/867	100	100	resfinder	LN515533	blaSHV-187		K. pneumoniae
P0408	blaSHV-187_1	ESBL	ESBL	blaSHV group	1-867/867	100	99.42	resfinder	LN515533	blaSHV-187		K. pneumoniae
P0479	blaSHV-187_1	ESBL	ESBL	blaSHV group	1-867/867	100	99.31	resfinder	LN515533	blaSHV-187		K. pneumoniae
P0482	blaSHV-187_1	ESBL	ESBL	blaSHV group	1-867/867	100	100	resfinder	LN515533	blaSHV-187		K. pneumoniae
P0495	blaSHV-187_1	ESBL	ESBL	blaSHV group	1-867/867	100	99.42	resfinder	LN515533	blaSHV-187		K. pneumoniae
P0497	blaSHV-187_1	ESBL	ESBL	blaSHV group	1-867/867	100	99.31	resfinder	LN515533	blaSHV-187		K. pneumoniae
P0516	blaSHV-187_1	ESBL	ESBL	blaSHV group	1-867/867	100	99.42	resfinder	LN515533	blaSHV-187		K. pneumoniae
P0642	blaSHV-187_1	ESBL	ESBL	blaSHV group	1-867/867	100	99.77	resfinder	LN515533	blaSHV-187		K. pneumoniae
P0675	blaSHV-187_1	ESBL	ESBL	blaSHV group	1-867/867	100	99.54	resfinder	LN515533	blaSHV-187		K. pneumoniae
P0681	blaSHV-187_1	ESBL	ESBL	blaSHV group	1-867/867	100	99.54	resfinder	LN515533	blaSHV-187		K. pneumoniae
P0697	blaSHV-187_1	ESBL	ESBL	blaSHV group	1-867/867	100	99.31	resfinder	LN515533	blaSHV-187		K. pneumoniae
P0712	blaSHV-187_1	ESBL	ESBL	blaSHV group	1-867/867	100	99.31	resfinder	LN515533	blaSHV-187		K. pneumoniae
P0725	blaSHV-187_1	ESBL	ESBL	blaSHV group	1-867/867	100	99.31	resfinder	LN515533	blaSHV-187		K. pneumoniae
P0736	blaSHV-187_1	ESBL	ESBL	blaSHV group	1-867/867	100	100	resfinder	LN515533	blaSHV-187		K. pneumoniae
P1209	blaSHV-187_1	ESBL	ESBL	blaSHV group	1-867/867	100	100	resfinder	LN515533	blaSHV-187		K. pneumoniae
P1214	blaSHV-187_1	ESBL	ESBL	blaSHV group	1-867/867	100	100	resfinder	LN515533	blaSHV-187		K. pneumoniae
P1229	blaSHV-187_1	ESBL	ESBL	blaSHV group	1-867/867	100	99.77	resfinder	LN515533	blaSHV-187		K. pneumoniae
