# Supplementary material for: Within-host genetic diversity of extended-spectrum beta-lactamase-producing Enterobacterales in long-term colonized patients
Source: Nat Commun. 2023 Dec 21;14:8495. doi: 10.1038/s41467-023-44285-w (PMC10739949; doi:10.1038/s41467-023-44285-w)
Supplement: Supplementary file 11 — Source Data [file 41467_2023_44285_MOESM11_ESM.zip › SourceDataFile/Fig05/Fig05_Ecoli_carriage_over_time.xlsx]

## Sheet: all
sample_name	Patient_ID	Order_Patient_ID	CPP	date	Material	classification	cluster	Group
P0067	Pat39	01_001_Pat39	Cl42P01	2010-01-26	Rectum	colonizing	Cluster 42	01 - colonizing same strain
P0068	Pat39	01_001_Pat39	Cl42P01	2010-03-25	Rectum	colonizing	Cluster 42	01 - colonizing same strain
P1180	Pat56	01_002_Pat56	Cl15P01	2013-06-07	Superficial swab	colonizing	Cluster 15	01 - colonizing same strain
P0091	Pat56	01_002_Pat56	Cl15P01	2012-08-02	Rectum	colonizing	Cluster 15	01 - colonizing same strain
P0120	Pat56	01_002_Pat56	Cl15P01	2012-12-06	Rectum	colonizing	Cluster 15	01 - colonizing same strain
P0127	Pat56	01_002_Pat56	Cl15P01	2013-03-07	Rectum	colonizing	Cluster 15	01 - colonizing same strain
P1179	Pat56	01_002_Pat56	Cl15P01	2010-06-14	Urine	colonizing	Cluster 15	01 - colonizing same strain
P0073	Pat53	01_003_Pat53	Cl49P01	2011-01-12	Rectum	colonizing	Cluster 49	01 - colonizing same strain
P0077	Pat53	01_003_Pat53	Cl49P01	2011-04-15	Rectum	colonizing	Cluster 49	01 - colonizing same strain
P1202	Pat66	01_004_Pat66	Cl22P01	2011-11-10	Superficial swab	colonizing	Cluster 22	01 - colonizing same strain
P1217	Pat66	01_004_Pat66	Cl22P01	2011-11-10	Superficial swab	colonizing	Cluster 22	01 - colonizing same strain
P0075	Pat66	01_004_Pat66	Cl22P01	2011-03-03	Rectum	colonizing	Cluster 22	01 - colonizing same strain
P0096	Pat66	01_004_Pat66	Cl22P01	2011-06-16	Rectum	colonizing	Cluster 22	01 - colonizing same strain
P0596	Pat61	01_005_Pat61	Cl06P01	2012-06-12	Upper respiratory tract	colonizing	Cluster 6	01 - colonizing same strain
P1182	Pat61	01_005_Pat61	Cl06P01	2012-06-12	Upper respiratory tract	colonizing	Cluster 6	01 - colonizing same strain
P1183	Pat61	01_005_Pat61	Cl48P01	2012-06-12	Upper respiratory tract	colonizing	Cluster 48	01 - colonizing same strain
P1199	Pat61	01_005_Pat61	Cl06P01	2012-03-07	Upper respiratory tract	colonizing	Cluster 6	01 - colonizing same strain
P1200	Pat61	01_005_Pat61	Cl06P01	2012-09-04	Upper respiratory tract	colonizing	Cluster 6	01 - colonizing same strain
P1201	Pat61	01_005_Pat61	Cl06P01	2012-10-30	Upper respiratory tract	colonizing	Cluster 6	01 - colonizing same strain
P1254	Pat61	01_005_Pat61	Cl48P01	2012-06-12	Upper respiratory tract	colonizing	Cluster 48	01 - colonizing same strain
P0100	Pat61	01_005_Pat61	Cl06P01	2011-11-30	Rectum	colonizing	Cluster 6	01 - colonizing same strain
P0084	Pat61	01_005_Pat61	Cl06P01	2012-05-15	Rectum	colonizing	Cluster 6	01 - colonizing same strain
P0102	Pat65	01_006_Pat65	sg18	2011-12-07	Rectum	colonizing	sg18	01 - colonizing same strain
P0122	Pat65	01_006_Pat65	Cl40P01	2012-12-03	Rectum	colonizing	Cluster 40	01 - colonizing same strain
P0123	Pat65	01_006_Pat65	Cl40P01	2013-01-02	Rectum	colonizing	Cluster 40	01 - colonizing same strain
P0081	Pat40	01_007_Pat40	Cl01P03	2012-03-12	Rectum	colonizing	Cluster 1	01 - colonizing same strain
P0087	Pat40	01_007_Pat40	Cl01P03	2012-06-08	Rectum	colonizing	Cluster 1	01 - colonizing same strain
P0119	Pat40	01_007_Pat40	Cl01P03	2012-12-04	Rectum	colonizing	Cluster 1	01 - colonizing same strain
P0130	Pat40	01_007_Pat40	Cl01P03	2013-03-26	Rectum	colonizing	Cluster 1	01 - colonizing same strain
P1155	Pat40	01_007_Pat40	Cl01P03	2012-01-10	Urine	colonizing	Cluster 1	01 - colonizing same strain
P1115	Pat67	01_008_Pat67	Cl20P02	2014-02-01	Rectum	colonizing	Cluster 20	01 - colonizing same strain
P1121	Pat67	01_008_Pat67	sgCl03	2015-01-16	Rectum	colonizing	Cluster 3	01 - colonizing same strain
P0590	Pat67	01_008_Pat67	Cl20P02	2012-02-03	Lower respiratory tract	colonizing	Cluster 20	01 - colonizing same strain
P0595	Pat64	01_008a_Pat64	Cl29P01	2012-05-23	Upper respiratory tract	colonizing	Cluster 29	01 - colonizing same strain
P0128	Pat64	01_008a_Pat64	Cl29P01	2013-03-12	Rectum	colonizing	Cluster 29	01 - colonizing same strain
P0140	Pat64	01_008a_Pat64	Cl29P01	2015-01-10	Rectum	colonizing	Cluster 29	01 - colonizing same strain
P0616	Pat62	01_009_Pat62	sg31	2013-01-29	Superficial swab	colonizing	sg31	01 - colonizing same strain
P0124	Pat62	01_009_Pat62	Cl44P01	2013-01-29	Rectum	colonizing	Cluster 44	01 - colonizing same strain
P0142	Pat62	01_009_Pat62	Cl44P01	2014-03-03	Rectum	colonizing	Cluster 44	01 - colonizing same strain
P0125	Pat17	01_010_Pat17	Cl37P01	2013-01-31	Rectum	colonizing	Cluster 37	01 - colonizing same strain
P0107	Pat17	01_010_Pat17	Cl37P01	2013-10-15	Rectum	colonizing	Cluster 37	01 - colonizing same strain
P0112	Pat17	01_010_Pat17	Cl37P01	2014-01-03	Rectum	colonizing	Cluster 37	01 - colonizing same strain
P0111	Pat69	01_011_Pat69	Cl10P01	2014-01-13	Rectum	colonizing	Cluster 10	01 - colonizing same strain
P0144	Pat69	01_011_Pat69	Cl10P01	2014-04-23	Rectum	colonizing	Cluster 10	01 - colonizing same strain
P0169	Pat69	01_011_Pat69	Cl10P01	2017-02-01	Rectum	colonizing	Cluster 10	01 - colonizing same strain
P0845	Pat69	01_011_Pat69	Cl10P01	2018-01-31	Rectum	colonizing	Cluster 10	01 - colonizing same strain
P1090	Pat69	01_011_Pat69	Cl10P01	2018-01-31	Rectum	colonizing	Cluster 10	01 - colonizing same strain
P1118	Pat33	01_012_Pat33	Cl20P01	2014-02-25	Rectum	colonizing	Cluster 20	01 - colonizing same strain
P1119	Pat33	01_012_Pat33	Cl20P01	2014-06-20	Rectum	colonizing	Cluster 20	01 - colonizing same strain
P0148	Pat68	01_013_Pat68	Cl52P01	2014-06-10	Rectum	colonizing	Cluster 52	01 - colonizing same strain
P0155	Pat68	01_013_Pat68	Cl52P01	2014-10-01	Rectum	colonizing	Cluster 52	01 - colonizing same strain
P0141	Pat68	01_013_Pat68	sg22	2015-01-19	Rectum	colonizing	sg22	01 - colonizing same strain
P0151	Pat18	01_014_Pat18	Cl50P01	2014-08-22	Rectum	colonizing	Cluster 50	01 - colonizing same strain
P0164	Pat18	01_014_Pat18	Cl50P01	2014-11-24	Rectum	colonizing	Cluster 50	01 - colonizing same strain
P0157	Pat59	01_015_Pat59	Cl34P02	2014-10-10	Rectum	colonizing	Cluster 34	01 - colonizing same strain
P0162	Pat59	01_015_Pat59	Cl34P02	2014-11-11	Rectum	colonizing	Cluster 34	01 - colonizing same strain
P0967	Pat59	01_015_Pat59	sg39	2018-07-19	Rectum	colonizing	sg39	01 - colonizing same strain
P1120	Pat72	01_016_Pat72	Cl32P01	2014-11-05	Rectum	colonizing	Cluster 32	01 - colonizing same strain
P0340	Pat72	01_016_Pat72	Cl32P01	2017-08-15	Rectum	colonizing	Cluster 32	01 - colonizing same strain
P0339	Pat72	01_016_Pat72	Cl32P01	2017-08-15	Urine	colonizing	Cluster 32	01 - colonizing same strain
P0163	Pat71	01_017_Pat71	Cl43P01	2014-11-11	Rectum	colonizing	Cluster 43	01 - colonizing same strain
P0041	Pat71	01_017_Pat71	Cl43P01	2017-05-31	Rectum	colonizing	Cluster 43	01 - colonizing same strain
P0166	Pat38	01_018_Pat38	Cl26P01	2016-09-29	Rectum	colonizing	Cluster 26	01 - colonizing same strain
P0167	Pat38	01_018_Pat38	Cl26P01	2016-09-29	Rectum	colonizing	Cluster 26	01 - colonizing same strain
P0288	Pat38	01_018_Pat38	Cl26P01	2017-06-16	Rectum	colonizing	Cluster 26	01 - colonizing same strain
P0059	Pat38	01_018_Pat38	sg9	2017-09-14	Rectum	colonizing	sg9	01 - colonizing same strain
P0053	Pat37	01_019_Pat37	Cl53P01	2017-03-21	Rectum	colonizing	Cluster 53	01 - colonizing same strain
P0037	Pat37	01_019_Pat37	Cl53P01	2017-05-31	Rectum	colonizing	Cluster 53	01 - colonizing same strain
P0917	Pat36	01_020_Pat36	CL16P01	2018-04-18	Superficial swab	colonizing	Cluster 16	01 - colonizing same strain
P0919	Pat36	01_020_Pat36	CL16P01	2018-04-18	Rectum	colonizing	Cluster 16	01 - colonizing same strain
P0256	Pat36	01_020_Pat36	CL16P01	2017-05-11	Urine	colonizing	Cluster 16	01 - colonizing same strain
P0918	Pat36	01_020_Pat36	CL16P01	2018-04-18	Urine	colonizing	Cluster 16	01 - colonizing same strain
P0303	Pat21	01_021_Pat21	Cl35P01	2017-07-11	Rectum	colonizing	Cluster 35	01 - colonizing same strain
P0471	Pat21	01_021_Pat21	Cl35P01	2017-12-31	Rectum	colonizing	Cluster 35	01 - colonizing same strain
P0470	Pat21	01_021_Pat21	Cl35P01	2017-12-31	Urine	colonizing	Cluster 35	01 - colonizing same strain
P0928	Pat26	01_022_Pat26	Cl25P01	2018-04-24	Rectum	colonizing	Cluster 25	01 - colonizing same strain
P1012	Pat26	01_022_Pat26	Cl25P01	2018-09-25	Rectum	colonizing	Cluster 25	01 - colonizing same strain
P0323	Pat26	01_022_Pat26	Cl25P01	2017-08-07	Urine	colonizing	Cluster 25	01 - colonizing same strain
P0056	Pat73	01_023_Pat73	sg6	2017-08-10	Rectum	colonizing	sg6	01 - colonizing same strain
P0057	Pat73	01_023_Pat73	sg7	2017-08-10	Rectum	colonizing	sg7	01 - colonizing same strain
P0058	Pat73	01_023_Pat73	sg8	2017-08-10	Rectum	colonizing	sg8	01 - colonizing same strain
P0063	Pat73	01_023_Pat73	Cl09P01	2017-11-23	Rectum	colonizing	Cluster 9	01 - colonizing same strain
P0065	Pat73	01_023_Pat73	Cl09P01	2017-12-15	Rectum	colonizing	Cluster 9	01 - colonizing same strain
P0930	Pat73	01_023_Pat73	Cl09P01	2018-04-25	Rectum	colonizing	Cluster 9	01 - colonizing same strain
P1091	Pat73	01_023_Pat73	Cl09P01	2018-04-25	Rectum	colonizing	Cluster 9	01 - colonizing same strain
P0333	Pat73	01_023_Pat73	sg28	2017-08-10	Urine	colonizing	sg28	01 - colonizing same strain
P0440	Pat73	01_023_Pat73	Cl09P01	2017-11-23	Urine	colonizing	Cluster 9	01 - colonizing same strain
P0834	Pat29	01_024_Pat29	Cl27P01	2018-01-22	Upper respiratory tract	colonizing	Cluster 27	01 - colonizing same strain
P0367	Pat29	01_024_Pat29	Cl27P01	2017-09-15	Rectum	colonizing	Cluster 27	01 - colonizing same strain
P0886	Pat29	01_024_Pat29	Cl27P01	2018-03-22	Rectum	colonizing	Cluster 27	01 - colonizing same strain
P0398	Pat41	01_025_Pat41	Cl51P01	2017-10-11	Rectum	colonizing	Cluster 51	01 - colonizing same strain
P0908	Pat41	01_025_Pat41	Cl51P01	2018-04-06	Rectum	colonizing	Cluster 51	01 - colonizing same strain
P0843	Pat32	01_026_Pat32	Cl33P01	2018-01-26	Rectum	colonizing	Cluster 33	01 - colonizing same strain
P1036	Pat32	01_026_Pat32	Cl33P01	2018-10-09	Rectum	colonizing	Cluster 33	01 - colonizing same strain
P0844	Pat32	01_026_Pat32	Cl33P01	2018-01-26	Urine	colonizing	Cluster 33	01 - colonizing same strain
P0568	Pat02	02_001_Pat02	sg30	2010-10-26	Rectum	colonizing	sg30	02 - colonizing diff strains
P1227	Pat02	02_001_Pat02	sg51	2013-11-26	Rectum	colonizing	sg51	02 - colonizing diff strains
P0078	Pat57	02_001_Pat57	sg12	2011-05-04	Rectum	colonizing	sg12	02 - colonizing diff strains
P0092	Pat57	02_001_Pat57	sg15	2012-08-02	Rectum	colonizing	sg15	02 - colonizing diff strains
P0097	Pat05	02_002_Pat05	sg17	2011-07-21	Rectum	colonizing	sg17	02 - colonizing diff strains
P0052	Pat05	02_002_Pat05	sg5	2017-03-22	Rectum	colonizing	sg5	02 - colonizing diff strains
P0088	Pat55	02_003_Pat55	sg13	2012-05-31	Rectum	colonizing	sg13	02 - colonizing diff strains
P0089	Pat55	02_003_Pat55	sg14	2012-05-31	Rectum	colonizing	sg14	02 - colonizing diff strains
P0118	Pat55	02_003_Pat55	Cl08P01	2012-10-23	Rectum	colonizing	Cluster 8	02 - colonizing diff strains
P0132	Pat55	02_003_Pat55	Cl08P01	2013-03-21	Rectum	colonizing	Cluster 8	02 - colonizing diff strains
P0133	Pat55	02_003_Pat55	sg20	2013-03-21	Rectum	colonizing	sg20	02 - colonizing diff strains
P0152	Pat55	02_003_Pat55	sg24	2014-09-03	Rectum	colonizing	sg24	02 - colonizing diff strains
P0153	Pat55	02_003_Pat55	sg25	2014-09-03	Rectum	colonizing	sg25	02 - colonizing diff strains
P0040	Pat55	02_003_Pat55	Cl08P01	2017-05-19	Rectum	colonizing	Cluster 8	02 - colonizing diff strains
P0061	Pat55	02_003_Pat55	Cl08P01	2017-09-23	Rectum	colonizing	Cluster 8	02 - colonizing diff strains
P0060	Pat55	02_003_Pat55	sg10	2017-09-23	Rectum	colonizing	sg10	02 - colonizing diff strains
P1178	Pat55	02_003_Pat55	Cl08P01	2011-09-18	Urine	colonizing	Cluster 8	02 - colonizing diff strains
P0126	Pat54	02_004_Pat54	sg19	2013-03-05	Rectum	colonizing	sg19	02 - colonizing diff strains
P0150	Pat54	02_004_Pat54	sg23	2014-07-21	Rectum	colonizing	sg23	02 - colonizing diff strains
P0836	Pat54	02_004_Pat54	sg34	2018-01-23	Rectum	colonizing	sg34	02 - colonizing diff strains
P0156	Pat10	02_006_Pat10	sg26	2014-10-02	Rectum	colonizing	sg26	02 - colonizing diff strains
P0038	Pat10	02_006_Pat10	sg1	2017-06-02	Rectum	colonizing	sg1	02 - colonizing diff strains
P0220	Pat01	02_007_Pat01	sg27	2017-04-03	Rectum	colonizing	sg27	02 - colonizing diff strains
P0873	Pat01	02_007_Pat01	sg37	2018-03-07	Rectum	colonizing	sg37	02 - colonizing diff strains
P0833	Pat70	02_008_Pat70	sg33	2018-01-22	Rectum	colonizing	sg33	02 - colonizing diff strains
P0869	Pat70	02_008_Pat70	sg35	2018-02-27	Rectum	colonizing	sg35	02 - colonizing diff strains
P0870	Pat49	02_009_Pat49	sg36	2018-03-02	Rectum	colonizing	sg36	02 - colonizing diff strains
P0957	Pat49	02_009_Pat49	sg38	2018-05-27	Rectum	colonizing	sg38	02 - colonizing diff strains
P1189	Pat43	03_001_Pat43	sg47	2011-03-13	Superficial swab	colonizing	sg47	03 - same strain colonizing-infecting
P1190	Pat43	03_001_Pat43	Cl21P01	2012-06-27	Superficial swab	colonizing	Cluster 21	03 - same strain colonizing-infecting
P1191	Pat43	03_001_Pat43	Cl21P01	2013-02-17	Superficial swab	colonizing	Cluster 21	03 - same strain colonizing-infecting
P1192	Pat43	03_001_Pat43	sg48	2013-02-17	Superficial swab	colonizing	sg48	03 - same strain colonizing-infecting
P1159	Pat43	03_001_Pat43	Cl01P04	2011-11-16	Upper respiratory tract	colonizing	Cluster 1	03 - same strain colonizing-infecting
P0105	Pat43	03_001_Pat43	Cl21P01	2012-01-13	Rectum	colonizing	Cluster 21	03 - same strain colonizing-infecting
P0090	Pat43	03_001_Pat43	Cl21P01	2012-06-27	Rectum	colonizing	Cluster 21	03 - same strain colonizing-infecting
P0385	Pat43	03_001_Pat43	Cl01P04	2017-09-19	Urine	infecting	Cluster 1	03 - same strain colonizing-infecting
P1157	Pat43	03_001_Pat43	Cl01P04	2008-06-11	Urine	infecting	Cluster 1	03 - same strain colonizing-infecting
P1158	Pat43	03_001_Pat43	Cl01P04	2008-06-11	Urine	infecting	Cluster 1	03 - same strain colonizing-infecting
P0290	Pat43	03_001_Pat43	Cl01P04	2017-06-15	Urine	colonizing	Cluster 1	03 - same strain colonizing-infecting
P1169	Pat44	03_002_Pat44	Cl02P01	2014-04-22	Superficial swab	colonizing	Cluster 2	03 - same strain colonizing-infecting
P1168	Pat44	03_002_Pat44	Cl02P01	2014-04-22	Lower respiratory tract	colonizing	Cluster 2	03 - same strain colonizing-infecting
P0099	Pat44	03_002_Pat44	Cl02P01	2011-10-18	Upper respiratory tract	colonizing	Cluster 2	03 - same strain colonizing-infecting
P1161	Pat44	03_002_Pat44	Cl02P01	2011-07-14	Upper respiratory tract	colonizing	Cluster 2	03 - same strain colonizing-infecting
P1162	Pat44	03_002_Pat44	Cl02P01	2012-09-03	Upper respiratory tract	colonizing	Cluster 2	03 - same strain colonizing-infecting
P1165	Pat44	03_002_Pat44	Cl02P01	2013-06-19	Upper respiratory tract	colonizing	Cluster 2	03 - same strain colonizing-infecting
P1193	Pat44	03_002_Pat44	Cl02P01	2011-10-18	Upper respiratory tract	colonizing	Cluster 2	03 - same strain colonizing-infecting
P0066	Pat44	03_002_Pat44	Cl02P01	2010-01-12	Rectum	colonizing	Cluster 2	03 - same strain colonizing-infecting
P0104	Pat44	03_002_Pat44	Cl02P01	2012-01-13	Rectum	colonizing	Cluster 2	03 - same strain colonizing-infecting
P0083	Pat44	03_002_Pat44	Cl02P01	2012-05-15	Rectum	colonizing	Cluster 2	03 - same strain colonizing-infecting
P0563	Pat44	03_002_Pat44	Cl02P01	2009-09-14	Lower respiratory tract	infecting	Cluster 2	03 - same strain colonizing-infecting
P1160	Pat44	03_002_Pat44	Cl02P01	2010-12-27	Lower respiratory tract	infecting	Cluster 2	03 - same strain colonizing-infecting
P1163	Pat44	03_002_Pat44	Cl02P01	2012-11-21	Lower respiratory tract	infecting	Cluster 2	03 - same strain colonizing-infecting
P1164	Pat44	03_002_Pat44	Cl02P01	2013-05-10	Lower respiratory tract	colonizing	Cluster 2	03 - same strain colonizing-infecting
P1166	Pat44	03_002_Pat44	Cl02P01	2013-10-14	Lower respiratory tract	colonizing	Cluster 2	03 - same strain colonizing-infecting
P1167	Pat44	03_002_Pat44	Cl02P01	2014-02-12	Lower respiratory tract	colonizing	Cluster 2	03 - same strain colonizing-infecting
P0251	Pat44	03_002_Pat44	Cl02P01	2017-05-09	Lower respiratory tract	infecting	Cluster 2	03 - same strain colonizing-infecting
P0457	Pat44	03_002_Pat44	Cl02P01	2017-12-12	Lower respiratory tract	infecting	Cluster 2	03 - same strain colonizing-infecting
P1007	Pat44	03_002_Pat44	Cl02P01	2018-09-14	Lower respiratory tract	infecting	Cluster 2	03 - same strain colonizing-infecting
P0069	Pat52	03_003_Pat52	Cl36P01	2010-04-13	Rectum	colonizing	Cluster 36	03 - same strain colonizing-infecting
P0070	Pat52	03_003_Pat52	Cl36P01	2010-07-31	Rectum	colonizing	Cluster 36	03 - same strain colonizing-infecting
P1177	Pat52	03_003_Pat52	Cl36P01	2010-02-02	Urine	infecting	Cluster 36	03 - same strain colonizing-infecting
P1171	Pat45	03_004_Pat45	Cl03P01	2011-01-26	Superficial swab	colonizing	Cluster 3	03 - same strain colonizing-infecting
P1173	Pat45	03_004_Pat45	Cl03P01	2012-01-31	Superficial swab	colonizing	Cluster 3	03 - same strain colonizing-infecting
P1194	Pat45	03_004_Pat45	Cl03P01	2012-06-20	Superficial swab	colonizing	Cluster 3	03 - same strain colonizing-infecting
P1195	Pat45	03_004_Pat45	Cl03P01	2013-05-06	Superficial swab	colonizing	Cluster 3	03 - same strain colonizing-infecting
P0072	Pat45	03_004_Pat45	Cl03P01	2011-01-26	Rectum	colonizing	Cluster 3	03 - same strain colonizing-infecting
P0138	Pat45	03_004_Pat45	Cl03P01	2013-09-16	Rectum	colonizing	Cluster 3	03 - same strain colonizing-infecting
P0139	Pat45	03_004_Pat45	Cl03P01	2013-09-16	Rectum	colonizing	Cluster 3	03 - same strain colonizing-infecting
P0158	Pat45	03_004_Pat45	Cl03P01	2014-10-22	Rectum	colonizing	Cluster 3	03 - same strain colonizing-infecting
P0159	Pat45	03_004_Pat45	Cl03P01	2014-10-22	Rectum	colonizing	Cluster 3	03 - same strain colonizing-infecting
P0165	Pat45	03_004_Pat45	Cl03P01	2014-12-22	Rectum	colonizing	Cluster 3	03 - same strain colonizing-infecting
P0976	Pat45	03_004_Pat45	Cl03P01	2018-08-03	Rectum	colonizing	Cluster 3	03 - same strain colonizing-infecting
P1062	Pat45	03_004_Pat45	Cl03P01	2018-11-06	Rectum	colonizing	Cluster 3	03 - same strain colonizing-infecting
P1170	Pat45	03_004_Pat45	Cl03P01	2010-08-31	Urine	colonizing	Cluster 3	03 - same strain colonizing-infecting
P1172	Pat45	03_004_Pat45	Cl03P01	2011-03-27	Urine	infecting	Cluster 3	03 - same strain colonizing-infecting
P1174	Pat45	03_004_Pat45	Cl03P01	2012-04-16	Urine	infecting	Cluster 3	03 - same strain colonizing-infecting
P1156	Pat42	03_005_Pat42	Cl39P01	2010-11-10	Others	infecting	Cluster 39	03 - same strain colonizing-infecting
P0074	Pat42	03_005_Pat42	Cl39P01	2011-02-28	Rectum	colonizing	Cluster 39	03 - same strain colonizing-infecting
P0082	Pat42	03_005_Pat42	Cl24P01	2012-03-08	Rectum	colonizing	Cluster 24	03 - same strain colonizing-infecting
P0114	Pat42	03_005_Pat42	Cl24P01	2013-09-21	Rectum	colonizing	Cluster 24	03 - same strain colonizing-infecting
P0115	Pat42	03_005_Pat42	Cl24P01	2014-01-14	Rectum	colonizing	Cluster 24	03 - same strain colonizing-infecting
P1184	Pat63	03_006_Pat63	Cl07P01	2010-12-06	Blood	infecting	Cluster 7	03 - same strain colonizing-infecting
P0093	Pat63	03_006_Pat63	Cl07P01	2011-03-29	Rectum	colonizing	Cluster 7	03 - same strain colonizing-infecting
P0094	Pat63	03_006_Pat63	Cl07P01	2011-03-29	Rectum	colonizing	Cluster 7	03 - same strain colonizing-infecting
P0095	Pat63	03_006_Pat63	sg16	2011-06-29	Rectum	colonizing	sg16	03 - same strain colonizing-infecting
P0101	Pat63	03_006_Pat63	Cl07P01	2011-11-17	Rectum	colonizing	Cluster 7	03 - same strain colonizing-infecting
P1185	Pat63	03_006_Pat63	Cl07P01	2010-12-06	Urine	infecting	Cluster 7	03 - same strain colonizing-infecting
P1216	Pat63	03_006_Pat63	Cl07P01	2010-12-06	Urine	infecting	Cluster 7	03 - same strain colonizing-infecting
P1198	Pat60	03_007_Pat60	Cl17P01	2012-04-22	Upper respiratory tract	colonizing	Cluster 17	03 - same strain colonizing-infecting
P0098	Pat60	03_007_Pat60	Cl17P01	2011-08-11	Rectum	colonizing	Cluster 17	03 - same strain colonizing-infecting
P0121	Pat60	03_007_Pat60	Cl17P01	2012-12-04	Rectum	colonizing	Cluster 17	03 - same strain colonizing-infecting
P1181	Pat60	03_007_Pat60	Cl17P01	2011-04-18	Others	infecting	Cluster 17	03 - same strain colonizing-infecting
P0116	Pat28	03_008_Pat28	Cl01P01	2012-11-02	Rectum	colonizing	Cluster 1	03 - same strain colonizing-infecting
P1116	Pat28	03_008_Pat28	Cl01P01	2014-02-05	Rectum	colonizing	Cluster 1	03 - same strain colonizing-infecting
P1117	Pat28	03_008_Pat28	Cl01P01	2014-02-05	Rectum	colonizing	Cluster 1	03 - same strain colonizing-infecting
P0154	Pat28	03_008_Pat28	Cl01P01	2014-09-26	Rectum	colonizing	Cluster 1	03 - same strain colonizing-infecting
P0051	Pat28	03_008_Pat28	Cl41P01	2017-03-27	Rectum	colonizing	Cluster 41	03 - same strain colonizing-infecting
P0045	Pat28	03_008_Pat28	sg3	2017-07-28	Rectum	colonizing	sg3	03 - same strain colonizing-infecting
P1147	Pat28	03_008_Pat28	Cl01P01	2011-05-08	Urine	infecting	Cluster 1	03 - same strain colonizing-infecting
P0317	Pat28	03_008_Pat28	Cl41P01	2017-07-28	Urine	colonizing	Cluster 41	03 - same strain colonizing-infecting
P1148	Pat28	03_008_Pat28	Cl01P01	2012-11-02	Urine	colonizing	Cluster 1	03 - same strain colonizing-infecting
P1145	Pat22	03_009_Pat22	Cl04P01	2012-05-01	Superficial swab	colonizing	Cluster 4	03 - same strain colonizing-infecting
P0103	Pat22	03_009_Pat22	Cl04P01	2012-02-02	Rectum	colonizing	Cluster 4	03 - same strain colonizing-infecting
P0129	Pat22	03_009_Pat22	Cl04P01	2013-04-04	Rectum	colonizing	Cluster 4	03 - same strain colonizing-infecting
P0145	Pat22	03_009_Pat22	Cl04P01	2014-05-09	Rectum	colonizing	Cluster 4	03 - same strain colonizing-infecting
P1143	Pat22	03_009_Pat22	Cl04P01	2011-06-07	Urine	infecting	Cluster 4	03 - same strain colonizing-infecting
P1144	Pat22	03_009_Pat22	Cl04P01	2011-10-16	Urine	infecting	Cluster 4	03 - same strain colonizing-infecting
P1186	Pat23	03_010_Pat23	Cl30P01	2011-09-07	Superficial swab	colonizing	Cluster 30	03 - same strain colonizing-infecting
P0080	Pat23	03_010_Pat23	Cl30P01	2012-02-16	Rectum	colonizing	Cluster 30	03 - same strain colonizing-infecting
P0137	Pat23	03_010_Pat23	sg21	2013-09-02	Rectum	colonizing	sg21	03 - same strain colonizing-infecting
P0575	Pat23	03_010_Pat23	Cl30P01	2011-06-22	Urine	infecting	Cluster 30	03 - same strain colonizing-infecting
P1188	Pat35	03_011_Pat35	Cl05P01	2014-08-06	Superficial swab	colonizing	Cluster 5	03 - same strain colonizing-infecting
P0110	Pat35	03_011_Pat35	Cl05P01	2014-01-06	Rectum	colonizing	Cluster 5	03 - same strain colonizing-infecting
P0064	Pat35	03_011_Pat35	Cl05P01	2017-11-30	Rectum	colonizing	Cluster 5	03 - same strain colonizing-infecting
P0825	Pat35	03_011_Pat35	Cl05P01	2018-01-11	Rectum	colonizing	Cluster 5	03 - same strain colonizing-infecting
P0826	Pat35	03_011_Pat35	Cl05P01	2018-01-11	Urine	infecting	Cluster 5	03 - same strain colonizing-infecting
P0387	Pat35	03_011_Pat35	Cl05P01	2017-10-04	Urine	infecting	Cluster 5	03 - same strain colonizing-infecting
P0450	Pat35	03_011_Pat35	Cl05P01	2017-11-30	Superficial swab	colonizing	Cluster 5	03 - same strain colonizing-infecting
P0252	Pat35	03_011_Pat35	Cl05P01	2017-05-09	Superficial swab	infecting	Cluster 5	03 - same strain colonizing-infecting
P1154	Pat35	03_011_Pat35	sg45	2011-11-02	Others	infecting	sg45	03 - same strain colonizing-infecting
P1187	Pat24	03_012_Pat24	Cl13P01	2014-11-18	Superficial swab	colonizing	Cluster 13	03 - same strain colonizing-infecting
P0108	Pat24	03_012_Pat24	Cl13P01	2013-12-12	Rectum	colonizing	Cluster 13	03 - same strain colonizing-infecting
P0143	Pat24	03_012_Pat24	Cl13P01	2014-03-31	Rectum	colonizing	Cluster 13	03 - same strain colonizing-infecting
P0147	Pat24	03_012_Pat24	Cl13P01	2014-06-10	Rectum	colonizing	Cluster 13	03 - same strain colonizing-infecting
P0586	Pat24	03_012_Pat24	Cl13P01	2011-12-02	Urine	infecting	Cluster 13	03 - same strain colonizing-infecting
P1197	Pat51	03_013_Pat51	Cl04P02	2012-01-10	Superficial swab	colonizing	Cluster 4	03 - same strain colonizing-infecting
P0079	Pat51	03_013_Pat51	Cl04P02	2012-01-10	Rectum	colonizing	Cluster 4	03 - same strain colonizing-infecting
P0117	Pat51	03_013_Pat51	Cl04P02	2012-11-12	Rectum	colonizing	Cluster 4	03 - same strain colonizing-infecting
P0593	Pat51	03_013_Pat51	Cl04P02	2012-02-27	Urine	infecting	Cluster 4	03 - same strain colonizing-infecting
P1196	Pat46	03_014_Pat46	sg49	2014-09-06	Superficial swab	colonizing	sg49	03 - same strain colonizing-infecting
P0131	Pat46	03_014_Pat46	Cl18P01	2013-04-01	Rectum	colonizing	Cluster 18	03 - same strain colonizing-infecting
P0134	Pat46	03_014_Pat46	Cl18P01	2013-06-28	Rectum	colonizing	Cluster 18	03 - same strain colonizing-infecting
P0106	Pat46	03_014_Pat46	Cl18P01	2013-09-26	Rectum	colonizing	Cluster 18	03 - same strain colonizing-infecting
P0609	Pat46	03_014_Pat46	Cl18P01	2012-11-06	Urine	infecting	Cluster 18	03 - same strain colonizing-infecting
P0113	Pat34	03_015_Pat34	Cl01P02	2013-09-25	Rectum	colonizing	Cluster 1	03 - same strain colonizing-infecting
P0047	Pat34	03_015_Pat34	Cl01P02	2017-02-19	Rectum	colonizing	Cluster 1	03 - same strain colonizing-infecting
P0048	Pat34	03_015_Pat34	Cl01P02	2017-02-19	Rectum	colonizing	Cluster 1	03 - same strain colonizing-infecting
P0049	Pat34	03_015_Pat34	sg4	2017-02-19	Rectum	colonizing	sg4	03 - same strain colonizing-infecting
P1152	Pat34	03_015_Pat34	Cl01P02	2013-01-11	Urine	infecting	Cluster 1	03 - same strain colonizing-infecting
P0399	Pat34	03_015_Pat34	sg29	2017-10-12	Urine	colonizing	sg29	03 - same strain colonizing-infecting
P1153	Pat34	03_015_Pat34	Cl01P02	2014-06-17	Urine	colonizing	Cluster 1	03 - same strain colonizing-infecting
P0160	Pat20	03_016_Pat20	Cl34P01	2013-11-14	Rectum	colonizing	Cluster 34	03 - same strain colonizing-infecting
P0046	Pat20	03_016_Pat20	Cl38P01	2017-02-10	Rectum	colonizing	Cluster 38	03 - same strain colonizing-infecting
P0264	Pat20	03_016_Pat20	Cl38P01	2017-05-30	Urine	infecting	Cluster 38	03 - same strain colonizing-infecting
P0109	Pat31	03_017_Pat31	Cl19P01	2013-12-17	Rectum	colonizing	Cluster 19	03 - same strain colonizing-infecting
P0149	Pat31	03_017_Pat31	Cl19P01	2014-07-07	Rectum	colonizing	Cluster 19	03 - same strain colonizing-infecting
P0161	Pat31	03_017_Pat31	Cl19P01	2014-11-11	Rectum	colonizing	Cluster 19	03 - same strain colonizing-infecting
P0652	Pat31	03_017_Pat31	Cl19P01	2014-05-19	Urine	infecting	Cluster 19	03 - same strain colonizing-infecting
P1235	Pat13	03_018_Pat13	Cl46P01	2014-04-22	Rectum	colonizing	Cluster 46	03 - same strain colonizing-infecting
P0994	Pat13	03_018_Pat13	sg40	2018-08-13	Rectum	colonizing	sg40	03 - same strain colonizing-infecting
P0649	Pat13	03_018_Pat13	Cl46P01	2014-03-13	Urine	infecting	Cluster 46	03 - same strain colonizing-infecting
P0424	Pat27	03_019_Pat27	Cl14P01	2017-11-07	Blood	infecting	Cluster 14	03 - same strain colonizing-infecting
P0875	Pat27	03_019_Pat27	Cl14P01	2018-03-05	Blood	infecting	Cluster 14	03 - same strain colonizing-infecting
P1076	Pat27	03_019_Pat27	Cl14P01	2017-02-28	Rectum	colonizing	Cluster 14	03 - same strain colonizing-infecting
P0194	Pat27	03_019_Pat27	Cl28P01	2017-02-28	Rectum	colonizing	Cluster 28	03 - same strain colonizing-infecting
P0036	Pat27	03_019_Pat27	Cl14P01	2017-05-23	Rectum	colonizing	Cluster 14	03 - same strain colonizing-infecting
P0055	Pat27	03_019_Pat27	Cl28P01	2017-05-23	Rectum	colonizing	Cluster 28	03 - same strain colonizing-infecting
P0044	Pat27	03_019_Pat27	Cl14P01	2017-08-07	Rectum	colonizing	Cluster 14	03 - same strain colonizing-infecting
P0043	Pat27	03_019_Pat27	Cl28P01	2017-08-07	Rectum	colonizing	Cluster 28	03 - same strain colonizing-infecting
P0039	Pat47	03_020_Pat47	Cl11P01	2017-06-08	Rectum	colonizing	Cluster 11	03 - same strain colonizing-infecting
P0062	Pat47	03_020_Pat47	Cl11P01	2017-11-21	Rectum	colonizing	Cluster 11	03 - same strain colonizing-infecting
P0254	Pat47	03_020_Pat47	Cl11P01	2017-05-11	Urine	colonizing	Cluster 11	03 - same strain colonizing-infecting
P0273	Pat47	03_020_Pat47	Cl11P01	2017-06-08	Urine	infecting	Cluster 11	03 - same strain colonizing-infecting
P1175	Pat47	03_020_Pat47	Cl11P01	2017-06-08	Urine	colonizing	Cluster 11	03 - same strain colonizing-infecting
P0337	Pat48	03_021_Pat48	Cl31P01	2017-08-15	Lower respiratory tract	infecting	Cluster 31	03 - same strain colonizing-infecting
P0475	Pat48	03_021_Pat48	Cl31P01	2018-01-08	Rectum	colonizing	Cluster 31	03 - same strain colonizing-infecting
P1085	Pat48	03_021_Pat48	Cl12P01	2018-01-08	Rectum	colonizing	Cluster 12	03 - same strain colonizing-infecting
P1086	Pat48	03_021_Pat48	Cl12P01	2018-01-08	Rectum	colonizing	Cluster 12	03 - same strain colonizing-infecting
P1087	Pat48	03_021_Pat48	Cl12P01	2018-07-23	Rectum	colonizing	Cluster 12	03 - same strain colonizing-infecting
P1088	Pat48	03_021_Pat48	Cl31P01	2018-11-14	Rectum	colonizing	Cluster 31	03 - same strain colonizing-infecting
P1089	Pat48	03_021_Pat48	Cl12P01	2018-11-14	Rectum	colonizing	Cluster 12	03 - same strain colonizing-infecting
P1046	Pat48	03_021_Pat48	Cl12P01	2018-10-18	Lower respiratory tract	infecting	Cluster 12	03 - same strain colonizing-infecting
P0076	Pat25	04_001_Pat25	sg11	2011-05-04	Rectum	colonizing	sg11	04 - diff strains colonizing-infecting
P0042	Pat25	04_001_Pat25	sg2	2017-07-26	Rectum	colonizing	sg2	04 - diff strains colonizing-infecting
P1146	Pat25	04_001_Pat25	sg42	2008-11-07	Urine	infecting	sg42	04 - diff strains colonizing-infecting
P0071	Pat30	04_002_Pat30	Cl23P01corr	2011-01-20	Rectum	colonizing	Cluster 23	04 - diff strains colonizing-infecting
P0085	Pat30	04_002_Pat30	Cl23P01corr	2012-06-06	Rectum	colonizing	Cluster 23	04 - diff strains colonizing-infecting
P0086	Pat30	04_002_Pat30	Cl23P01corr	2012-06-06	Rectum	colonizing	Cluster 23	04 - diff strains colonizing-infecting
P0135	Pat30	04_002_Pat30	Cl47P01	2013-07-01	Rectum	colonizing	Cluster 47	04 - diff strains colonizing-infecting
P0136	Pat30	04_002_Pat30	Cl47P01	2013-07-01	Rectum	colonizing	Cluster 47	04 - diff strains colonizing-infecting
P1151	Pat30	04_002_Pat30	sg44	2013-10-09	Urine	infecting	sg44	04 - diff strains colonizing-infecting
P1149	Pat30	04_002_Pat30	Cl23P01corr	2011-11-21	Urine	colonizing	Cluster 23	04 - diff strains colonizing-infecting
P1150	Pat30	04_002_Pat30	sg43	2012-06-06	Urine	colonizing	sg43	04 - diff strains colonizing-infecting
P1215	Pat30	04_002_Pat30	sg50	2012-06-06	Urine	colonizing	sg50	04 - diff strains colonizing-infecting
P0620	Pat58	04_003_Pat58	sg32	2013-04-02	Rectum	colonizing	sg32	04 - diff strains colonizing-infecting
P1042	Pat58	04_003_Pat58	sg41	2018-10-15	Urine	infecting	sg41	04 - diff strains colonizing-infecting
P0146	Pat50	04_004_Pat50	Cl45P01	2016-06-05	Rectum	colonizing	Cluster 45	04 - diff strains colonizing-infecting
P0050	Pat50	04_004_Pat50	Cl45P01	2017-02-02	Rectum	colonizing	Cluster 45	04 - diff strains colonizing-infecting
P1176	Pat50	04_004_Pat50	sg46	2013-09-21	Urine	infecting	sg46	04 - diff strains colonizing-infecting
