# Supplementary material for: Within-host genetic diversity of extended-spectrum beta-lactamase-producing Enterobacterales in long-term colonized patients
Source: Nat Commun. 2023 Dec 21;14:8495. doi: 10.1038/s41467-023-44285-w (PMC10739949; doi:10.1038/s41467-023-44285-w)
Supplement: Supplementary file 11 — Source Data [file 41467_2023_44285_MOESM11_ESM.zip › SourceDataFile/FigS06/FigS06a_Kpneumoniae_SNPs_over_time.xlsx]

## Sheet: Sheet1
Patient_ID	CPP	snps	delta_time
Pat 01	Cl09P01	5	185
Pat 01	Cl09P01	5	523
Pat 02	Cl16P01	6	460
Pat 03	Cl07P01	0	115
Pat 03	Cl07P01	4	351		7	median
Pat 03	Cl07P01	0	445	snps	4.25	Q1
Pat 04	Cl08P01	9	213		9	Q3
Pat 05	Cl12P01	12	91
Pat 06	Cl17P01	0	73
Pat 07	Cl13P01	9	85
Pat 08	Cl01P01	9	315
Pat 09	Cl05P02	2	84
Pat 10	Cl04P02	1	234
Pat 10	Cl04P02	2	534
Pat 11	Cl03P01	9	29
Pat 11	Cl03P01	15	288
Pat 11	Cl03P01	14	424
Pat 11	Cl03P01	18	659
Pat 11	Cl03P01	9	659
Pat 12	Cl14P01	7	120
Pat 13	Cl02P02	7	333
Pat 14	Cl02P03	3	137
Pat 14	Cl02P03	5	525
Pat 14	Cl02P03	6	911
Pat 14	Cl02P03	7	1028
Pat 15	Cl01P02	9	108
Pat 15	Cl01P02	11	555
Pat 15	Cl01P02	10	682
Pat 15	Cl01P02	13	1068
Pat 16	Cl15P01	8	378
Pat 17	Cl11P01	1	80
Pat 18	Cl10P01	5	101
Pat 18	Cl10P01	13	208
Pat 19	Cl06P01	9	108
