# Supplementary material for: Within-host genetic diversity of extended-spectrum beta-lactamase-producing Enterobacterales in long-term colonized patients
Source: Nat Commun. 2023 Dec 21;14:8495. doi: 10.1038/s41467-023-44285-w (PMC10739949; doi:10.1038/s41467-023-44285-w)
Supplement: Supplementary file 11 — Source Data [file 41467_2023_44285_MOESM11_ESM.zip › SourceDataFile/FigS06/FigS06b_Ecoli_SNPs_over_time.xlsx]

## Sheet: Sheet1
Patient_ID	CPP	snps	delta_time
Pat21	Cl35P01	3	173
Pat22	Cl04P01	10	427
Pat22	Cl04P01	8	827
Pat24	Cl13P01	2	109
Pat24	Cl13P01	2	180		7	median
Pat26	Cl25P01	5	154	snps	4	Q1
Pat27	Cl14P01	4	84		12	Q3
Pat27	Cl14P01	7	160
Pat28	Cl01P01	14	460
Pat28	Cl01P01	15	460
Pat28	Cl01P01	10	693
Pat29	Cl27P01	10	188
Pat30	Cl23P01corr	11	503
Pat30	Cl23P01corr	11	503
Pat31	Cl19P01	8	202
Pat31	Cl19P01	14	329
Pat32	Cl33P01	3	256
Pat33	Cl20P01	9	115
Pat34	Cl01P02	6	1243
Pat34	Cl01P02	6	1243
Pat35	Cl05P01	11	1424
Pat35	Cl05P01	19	1466
Pat37	Cl53P01	8	71
Pat38	Cl26P01	5	0
Pat38	Cl26P01	5	260
Pat39	Cl42P01	3	58
Pat40	Cl01P03	1	88
Pat40	Cl01P03	2	267
Pat40	Cl01P03	2	379
Pat41	Cl51P01	1	177
Pat42	Cl24P01	11	562
Pat42	Cl24P01	12	677
Pat43	Cl21P01	11	166
Pat44	Cl02P01	2	731
Pat44	Cl02P01	4	854
Pat45	Cl03P01	5	964
Pat45	Cl03P01	6	964
Pat45	Cl03P01	15	1365
Pat45	Cl03P01	15	1365
Pat45	Cl03P01	17	1426
Pat45	Cl03P01	17	2746
Pat45	Cl03P01	14	2841
Pat46	Cl18P01	13	88
Pat46	Cl18P01	14	178
Pat47	Cl11P01	6	166
Pat48	Cl12P01	4	0
Pat48	Cl12P01	3	196
Pat48	Cl12P01	5	310
Pat50	Cl45P01	10	242
Pat51	Cl04P02	7	307
Pat52	Cl36P01	10	109
Pat53	Cl49P01	5	93
Pat55	Cl08P01	4	149
Pat55	Cl08P01	16	1669
Pat55	Cl08P01	18	1796
Pat56	Cl15P01	0	126
Pat56	Cl15P01	0	217
Pat59	Cl34P02	2	32
Pat60	Cl17P01	16	481
Pat61	Cl06P01	2	167
Pat62	Cl44P01	2	398
Pat63	Cl07P01	5	0
Pat63	Cl07P01	13	233
Pat64	Cl29P01	12	669
Pat65	Cl40P01	2	30
Pat66	Cl22P01	9	105
Pat17	Cl37P01	15	257
Pat17	Cl37P01	7	337
Pat68	Cl52P01	4	113
Pat69	Cl10P01	25	100
Pat69	Cl10P01	17	1115
Pat69	Cl10P01	16	1479
Pat69	Cl10P01	31	1479
Pat18	Cl50P01	5	94
Pat71	Cl43P01	9	932
Pat72	Cl32P01	7	1014
Pat73	Cl09P01	10	22
Pat73	Cl09P01	9	153
Pat73	Cl09P01	5	153
Pat27_2	Cl28P01	2	84
Pat27_2	Cl28P01	3	160
Pat30_2	Cl47P01	12	0
Pat48_2	Cl31P01	6	310
