# Supplementary material for: Within-host genetic diversity of extended-spectrum beta-lactamase-producing Enterobacterales in long-term colonized patients
Source: Nat Commun. 2023 Dec 21;14:8495. doi: 10.1038/s41467-023-44285-w (PMC10739949; doi:10.1038/s41467-023-44285-w)
Supplement: Supplementary file 11 — Source Data [file 41467_2023_44285_MOESM11_ESM.zip › SourceDataFile/Fig04/Fig04_Kpneumoniae_carriage_over_time.xlsx]

## Sheet: Sheet1
sample_name	Order_Patient_ID	Patient_ID	CPP	date	Classification	cluster	Group
P0001	01_03_Pat08	Pat08	Cl01P01	2013-12-24	colonizing	Cluster_01	01 - colonizing same strain
P0003	01_02_Pat17	Pat17	Cl04P03	2012-07-20	colonizing	Cluster_04	01 - colonizing same strain
P0005	01_01_Pat15	Pat15	Cl01P02	2012-11-05	colonizing	Cluster_01	01 - colonizing same strain
P0006	01_03_Pat08	Pat08	Cl01P01	2013-02-12	colonizing	Cluster_01	01 - colonizing same strain
P0007	01_01_Pat15	Pat15	Cl01P02	2013-02-21	colonizing	Cluster_01	01 - colonizing same strain
P0008	01_02_Pat17	Pat17	Cl11P01	2013-10-15	colonizing	Cluster_11	01 - colonizing same strain
P0010	01_11-Pat10	Pat10	Cl04P02	2016-10-11	colonizing	Cluster_04	01 - colonizing same strain
P0012	01_08_Pat14	Pat14	Cl02P03	2017-02-16	colonizing	Cluster_02	01 - colonizing same strain
P0013	01_09_Pat11	Pat11	Cl03P01	2017-03-03	colonizing	Cluster_03	01 - colonizing same strain
P0015	01_11-Pat10	Pat10	Cl04P02	2017-06-02	colonizing	Cluster_04	01 - colonizing same strain
P0016	01_09_Pat11	Pat11	Cl03P01	2017-07-17	colonizing	Cluster_03	01 - colonizing same strain
P0017	01_02_Pat17	Pat17	Cl11P01	2014-01-03	colonizing	Cluster_11	01 - colonizing same strain
P0019	01_01_Pat15	Pat15	Cl01P02	2014-05-14	colonizing	Cluster_01	01 - colonizing same strain
P0021	01_01_Pat15	Pat15	Cl01P02	2014-09-18	colonizing	Cluster_01	01 - colonizing same strain
P0022	01_05_Pat18	Pat18	Cl10P01	2014-08-22	colonizing	Cluster_10	01 - colonizing same strain
P0023	01_06_Pat07	Pat07	Cl13P01	2014-10-17	colonizing	Cluster_13	01 - colonizing same strain
P0025	01_05_Pat18	Pat18	Cl10P01	2014-12-01	colonizing	Cluster_10	01 - colonizing same strain
P0026	01_06_Pat07	Pat07	Cl13P01	2015-01-10	colonizing	Cluster_13	01 - colonizing same strain
P0029	01_08_Pat14	Pat14	Cl02P03	2015-09-10	colonizing	Cluster_02	01 - colonizing same strain
P0030	01_01_Pat15	Pat15	Cl01P02	2015-10-09	colonizing	Cluster_01	01 - colonizing same strain
P0032	01_08_Pat14	Pat14	Cl02P03	2016-01-25	colonizing	Cluster_02	01 - colonizing same strain
P0033	01_09_Pat11	Pat11	Cl03P01	2016-02-20	colonizing	Cluster_03	01 - colonizing same strain
P0034	01_09_Pat11	Pat11	Cl03P01	2016-05-19	colonizing	Cluster_03	01 - colonizing same strain
P0035	01_09_Pat11	Pat11	Cl03P01	2016-06-17	colonizing	Cluster_03	01 - colonizing same strain
P0408	01_13_Pat04	Pat04	Cl08P01	2017-10-19	colonizing	Cluster_08	01 - colonizing same strain
P0479	01_12_Pat16	Pat16	Cl15P01	2017-01-09	colonizing	Cluster_15	01 - colonizing same strain
P0482	01_11-Pat10	Pat10	Cl04P02	2017-01-26	colonizing	Cluster_04	01 - colonizing same strain
P0488	01_09_Pat11	Pat11	Cl03P01	2017-03-03	colonizing	Cluster_03	01 - colonizing same strain
P0495	01_13_Pat04	Pat04	Cl08P01	2017-03-20	colonizing	Cluster_08	01 - colonizing same strain
P0497	01_10-Pat01	Pat01	Cl09P01	2017-04-03	colonizing	Cluster_09	01 - colonizing same strain
P0501	01_14_Pat03	Pat03	Cl07P01	2017-05-02	colonizing	Cluster_07	01 - colonizing same strain
P0516	01_13_Pat04	Pat04	Cl08P01	2017-07-09	colonizing	Cluster_08	01 - colonizing same strain
P0530	01_14_Pat03	Pat03	Cl07P01	2017-08-25	colonizing	Cluster_07	01 - colonizing same strain
P0642	01_04_Pat12	Pat12	Cl14P01	2013-09-10	colonizing	Cluster_14	01 - colonizing same strain
P0675	01_07_Pat06	Pat06	Cl17P01	2015-03-02	colonizing	Cluster_17	01 - colonizing same strain
P0676	01_05_Pat18	Pat18	Cl10P01	2015-03-18	colonizing	Cluster_10	01 - colonizing same strain
P0681	01_07_Pat06	Pat06	Cl17P01	2015-05-14	colonizing	Cluster_17	01 - colonizing same strain
P0697	01_10-Pat01	Pat01	Cl09P01	2016-09-30	colonizing	Cluster_09	01 - colonizing same strain
P0712	01_12_Pat16	Pat16	Cl15P01	2018-01-22	colonizing	Cluster_15	01 - colonizing same strain
P0717	01_15_Pat19	Pat19	Cl06P01	2018-01-03	colonizing	Cluster_06	01 - colonizing same strain
P0725	01_10-Pat01	Pat01	Cl09P01	2018-03-07	colonizing	Cluster_09	01 - colonizing same strain
P0729	01_08_Pat14	Pat14	Cl02P03	2018-03-09	colonizing	Cluster_02	01 - colonizing same strain
P0730	01_09_Pat11	Pat11	Cl03P01	2018-03-09	colonizing	Cluster_03	01 - colonizing same strain
P0736	01_11-Pat10	Pat10	Cl04P02	2018-03-29	colonizing	Cluster_04	01 - colonizing same strain
P0739	01_14_Pat03	Pat03	Cl07P01	2018-04-18	colonizing	Cluster_07	01 - colonizing same strain
P0743	01_15_Pat19	Pat19	Cl06P01	2018-05-06	colonizing	Cluster_06	01 - colonizing same strain
P0744	01_15_Pat19	Pat19	Cl06P01	2018-05-06	colonizing	Cluster_06	01 - colonizing same strain
P0775	01_08_Pat14	Pat14	Cl02P03	2018-07-04	colonizing	Cluster_02	01 - colonizing same strain
P0783	01_14_Pat03	Pat03	Cl07P01	2018-07-21	colonizing	Cluster_07	01 - colonizing same strain
P0799	01_15_Pat19	Pat19	Cl06P01	2018-08-22	colonizing	Cluster_06	01 - colonizing same strain
P1122	01_09_Pat11	Pat11	Cl03P01	2018-03-09	colonizing	Cluster_03	01 - colonizing same strain
P1203	01_03_Pat08	Pat08	Cl01P01	2013-05-09	colonizing	Cluster_01	01 - colonizing same strain
P1209	01_11-Pat10	Pat10	Cl04P02	2018-12-10	colonizing	Cluster_04	01 - colonizing same strain
P1212	01_01_Pat15	Pat15	Cl01P02	2011-02-08	colonizing	Cluster_01	01 - colonizing same strain
P1213	01_01_Pat15	Pat15	Cl01P02	2012-01-31	colonizing	Cluster_01	01 - colonizing same strain
P1214	01_02_Pat17	Pat17	Cl04P03	2012-10-11	colonizing	Cluster_04	01 - colonizing same strain
P1229	01_04_Pat12	Pat12	Cl14P01	2014-01-08	colonizing	Cluster_14	01 - colonizing same strain
P0002	02_01_Pat02	Pat02	Cl16P01	2013-11-26	colonizing	Cluster_16	02 - colonizing diff strains
P0004	02_01_Pat02	Pat02	Cl16P01	2012-08-23	colonizing	Cluster_16	02 - colonizing diff strains
P0028	02_01_Pat02	Pat02	sg1	2015-06-30	colonizing	sg1	02 - colonizing diff strains
P0031	02_01_Pat02	Pat02	sg2	2015-10-20	colonizing	sg2	02 - colonizing diff strains
P0808	02_01_Pat02	Pat02	sg3	2018-09-12	colonizing	sg3	02 - colonizing diff strains
P0018	03_01_Pat13	Pat13	Cl02P02	2014-03-13	colonizing	Cluster_02	03 - same strain colonizing-infecting
P0020	03_02_Pat09	Pat09	Cl05P02	2014-08-16	colonizing	Cluster_05	03 - same strain colonizing-infecting
P0024	03_02_Pat09	Pat09	Cl05P02	2014-11-08	colonizing	Cluster_05	03 - same strain colonizing-infecting
P0027	03_01_Pat13	Pat13	Cl02P02	2015-02-09	colonizing	Cluster_02	03 - same strain colonizing-infecting
P0635	03_01_Pat13	Pat13	Cl02P02	2013-08-11	infecting	Cluster_02	03 - same strain colonizing-infecting
P0788	03_01_Pat13	Pat13	sg5	2018-08-13	colonizing	sg5	03 - same strain colonizing-infecting
P1206	03_02_Pat09	Pat09	Cl05P02	2014-06-10	colonizing	Cluster_05	03 - same strain colonizing-infecting
P1207	03_02_Pat09	Pat09	Cl05P02	2014-10-09	infecting	Cluster_05	03 - same strain colonizing-infecting
P1208	03_02_Pat09	Pat09	Cl05P02	2014-11-08	colonizing	Cluster_05	03 - same strain colonizing-infecting
P1210	03_01_Pat13	Pat13	Cl02P02	2014-09-22	infecting	Cluster_02	03 - same strain colonizing-infecting
P1211	03_01_Pat13	Pat13	Cl02P02	2014-04-22	colonizing	Cluster_02	03 - same strain colonizing-infecting
P0011	04_01_Pat05	Pat05	Cl12P01	2016-12-21	colonizing	Cluster_12	04 - diff strains colonizing-infecting
P0014	04_01_Pat05	Pat05	Cl12P01	2017-03-22	colonizing	Cluster_12	04 - diff strains colonizing-infecting
P0570	04_01_Pat05	Pat05	sg4	2011-04-15	infecting	sg4	04 - diff strains colonizing-infecting
