# Supplementary material for: Within-host genetic diversity of extended-spectrum beta-lactamase-producing Enterobacterales in long-term colonized patients
Source: Nat Commun. 2023 Dec 21;14:8495. doi: 10.1038/s41467-023-44285-w (PMC10739949; doi:10.1038/s41467-023-44285-w)
Supplement: Supplementary file 11 — Source Data [file 41467_2023_44285_MOESM11_ESM.zip › SourceDataFile/FigS01/FigS01_source_allisos.xlsx]

## Sheet: FigS01_source_allisos
sample_name	Source	Classification	Species
P1211	Superficial swab	colonizing	K. pneumoniae complex
P0788	Superficial swab	colonizing	K. pneumoniae complex
P1213	Superficial swab	colonizing	K. pneumoniae complex
P1214	Superficial swab	colonizing	K. pneumoniae complex
P0516	Superficial swab	colonizing	K. pneumoniae complex
P0570	Others	infecting	K. pneumoniae complex
P1207	Blood	infecting	K. pneumoniae complex
P0635	Superficial swab	infecting	K. pneumoniae complex
P1203	Upper respiratory tract	colonizing	K. pneumoniae complex
P1206	Upper respiratory tract	colonizing	K. pneumoniae complex
P1208	Upper respiratory tract	colonizing	K. pneumoniae complex
P0488	Upper respiratory tract	colonizing	K. pneumoniae complex
P0697	Rectum	colonizing	K. pneumoniae complex
P0497	Rectum	colonizing	K. pneumoniae complex
P0725	Rectum	colonizing	K. pneumoniae complex
P0004	Rectum	colonizing	K. pneumoniae complex
P0002	Rectum	colonizing	K. pneumoniae complex
P0028	Rectum	colonizing	K. pneumoniae complex
P0031	Rectum	colonizing	K. pneumoniae complex
P0808	Rectum	colonizing	K. pneumoniae complex
P0501	Rectum	colonizing	K. pneumoniae complex
P0530	Rectum	colonizing	K. pneumoniae complex
P0739	Rectum	colonizing	K. pneumoniae complex
P0783	Rectum	colonizing	K. pneumoniae complex
P0495	Rectum	colonizing	K. pneumoniae complex
P0408	Rectum	colonizing	K. pneumoniae complex
P0011	Rectum	colonizing	K. pneumoniae complex
P0014	Rectum	colonizing	K. pneumoniae complex
P0675	Rectum	colonizing	K. pneumoniae complex
P0681	Rectum	colonizing	K. pneumoniae complex
P0023	Rectum	colonizing	K. pneumoniae complex
P0026	Rectum	colonizing	K. pneumoniae complex
P0006	Rectum	colonizing	K. pneumoniae complex
P0001	Rectum	colonizing	K. pneumoniae complex
P0020	Rectum	colonizing	K. pneumoniae complex
P0024	Rectum	colonizing	K. pneumoniae complex
P0015	Rectum	colonizing	K. pneumoniae complex
P0736	Rectum	colonizing	K. pneumoniae complex
P0033	Rectum	colonizing	K. pneumoniae complex
P0034	Rectum	colonizing	K. pneumoniae complex
P0035	Rectum	colonizing	K. pneumoniae complex
P0013	Rectum	colonizing	K. pneumoniae complex
P0016	Rectum	colonizing	K. pneumoniae complex
P0730	Rectum	colonizing	K. pneumoniae complex
P1122	Rectum	colonizing	K. pneumoniae complex
P0642	Rectum	colonizing	K. pneumoniae complex
P1229	Rectum	colonizing	K. pneumoniae complex
P0018	Rectum	colonizing	K. pneumoniae complex
P0027	Rectum	colonizing	K. pneumoniae complex
P0029	Rectum	colonizing	K. pneumoniae complex
P0032	Rectum	colonizing	K. pneumoniae complex
P0012	Rectum	colonizing	K. pneumoniae complex
P0729	Rectum	colonizing	K. pneumoniae complex
P0775	Rectum	colonizing	K. pneumoniae complex
P0005	Rectum	colonizing	K. pneumoniae complex
P0007	Rectum	colonizing	K. pneumoniae complex
P0019	Rectum	colonizing	K. pneumoniae complex
P0021	Rectum	colonizing	K. pneumoniae complex
P0030	Rectum	colonizing	K. pneumoniae complex
P0479	Rectum	colonizing	K. pneumoniae complex
P0712	Rectum	colonizing	K. pneumoniae complex
P0003	Rectum	colonizing	K. pneumoniae complex
P0008	Rectum	colonizing	K. pneumoniae complex
P0017	Rectum	colonizing	K. pneumoniae complex
P0022	Rectum	colonizing	K. pneumoniae complex
P0025	Rectum	colonizing	K. pneumoniae complex
P0676	Rectum	colonizing	K. pneumoniae complex
P0744	Rectum	colonizing	K. pneumoniae complex
P0799	Rectum	colonizing	K. pneumoniae complex
P0010	Rectum	colonizing	K. pneumoniae complex
P0482	Urine	colonizing	K. pneumoniae complex
P1209	Urine	colonizing	K. pneumoniae complex
P1210	Urine	infecting	K. pneumoniae complex
P1212	Urine	colonizing	K. pneumoniae complex
P0717	Urine	colonizing	K. pneumoniae complex
P0743	Urine	colonizing	K. pneumoniae complex
P1156	Others	infecting	E. coli
P0424	Blood	infecting	E. coli
P0875	Blood	infecting	E. coli
P1184	Blood	infecting	E. coli
P0251	Lower respiratory tract	infecting	E. coli
P0337	Lower respiratory tract	infecting	E. coli
P0457	Lower respiratory tract	infecting	E. coli
P0563	Lower respiratory tract	infecting	E. coli
P1007	Lower respiratory tract	infecting	E. coli
P1046	Lower respiratory tract	infecting	E. coli
P1160	Lower respiratory tract	infecting	E. coli
P1163	Lower respiratory tract	infecting	E. coli
P1164	Lower respiratory tract	colonizing	E. coli
P1166	Lower respiratory tract	colonizing	E. coli
P1167	Lower respiratory tract	colonizing	E. coli
P1168	Lower respiratory tract	colonizing	E. coli
P0036	Rectum	colonizing	E. coli
P0037	Rectum	colonizing	E. coli
P0038	Rectum	colonizing	E. coli
P0039	Rectum	colonizing	E. coli
P0040	Rectum	colonizing	E. coli
P0041	Rectum	colonizing	E. coli
P0042	Rectum	colonizing	E. coli
P0043	Rectum	colonizing	E. coli
P0044	Rectum	colonizing	E. coli
P0045	Rectum	colonizing	E. coli
P0046	Rectum	colonizing	E. coli
P0047	Rectum	colonizing	E. coli
P0048	Rectum	colonizing	E. coli
P0049	Rectum	colonizing	E. coli
P0050	Rectum	colonizing	E. coli
P0051	Rectum	colonizing	E. coli
P0052	Rectum	colonizing	E. coli
P0053	Rectum	colonizing	E. coli
P0055	Rectum	colonizing	E. coli
P0056	Rectum	colonizing	E. coli
P0057	Rectum	colonizing	E. coli
P0058	Rectum	colonizing	E. coli
P0059	Rectum	colonizing	E. coli
P0060	Rectum	colonizing	E. coli
P0061	Rectum	colonizing	E. coli
P0062	Rectum	colonizing	E. coli
P0063	Rectum	colonizing	E. coli
P0064	Rectum	colonizing	E. coli
P0065	Rectum	colonizing	E. coli
P0066	Rectum	colonizing	E. coli
P0067	Rectum	colonizing	E. coli
P0068	Rectum	colonizing	E. coli
P0069	Rectum	colonizing	E. coli
P0070	Rectum	colonizing	E. coli
P0071	Rectum	colonizing	E. coli
P0072	Rectum	colonizing	E. coli
P0073	Rectum	colonizing	E. coli
P0074	Rectum	colonizing	E. coli
P0075	Rectum	colonizing	E. coli
P0076	Rectum	colonizing	E. coli
P0077	Rectum	colonizing	E. coli
P0078	Rectum	colonizing	E. coli
P0079	Rectum	colonizing	E. coli
P0080	Rectum	colonizing	E. coli
P0081	Rectum	colonizing	E. coli
P0082	Rectum	colonizing	E. coli
P0083	Rectum	colonizing	E. coli
P0084	Rectum	colonizing	E. coli
P0085	Rectum	colonizing	E. coli
P0086	Rectum	colonizing	E. coli
P0087	Rectum	colonizing	E. coli
P0088	Rectum	colonizing	E. coli
P0089	Rectum	colonizing	E. coli
P0090	Rectum	colonizing	E. coli
P0091	Rectum	colonizing	E. coli
P0092	Rectum	colonizing	E. coli
P0093	Rectum	colonizing	E. coli
P0094	Rectum	colonizing	E. coli
P0095	Rectum	colonizing	E. coli
P0096	Rectum	colonizing	E. coli
P0097	Rectum	colonizing	E. coli
P0098	Rectum	colonizing	E. coli
P0100	Rectum	colonizing	E. coli
P0101	Rectum	colonizing	E. coli
P0102	Rectum	colonizing	E. coli
P0103	Rectum	colonizing	E. coli
P0104	Rectum	colonizing	E. coli
P0105	Rectum	colonizing	E. coli
P0106	Rectum	colonizing	E. coli
P0107	Rectum	colonizing	E. coli
P0108	Rectum	colonizing	E. coli
P0109	Rectum	colonizing	E. coli
P0110	Rectum	colonizing	E. coli
P0111	Rectum	colonizing	E. coli
P0112	Rectum	colonizing	E. coli
P0113	Rectum	colonizing	E. coli
P0114	Rectum	colonizing	E. coli
P0115	Rectum	colonizing	E. coli
P0116	Rectum	colonizing	E. coli
P0117	Rectum	colonizing	E. coli
P0118	Rectum	colonizing	E. coli
P0119	Rectum	colonizing	E. coli
P0120	Rectum	colonizing	E. coli
P0121	Rectum	colonizing	E. coli
P0122	Rectum	colonizing	E. coli
P0123	Rectum	colonizing	E. coli
P0124	Rectum	colonizing	E. coli
P0125	Rectum	colonizing	E. coli
P0126	Rectum	colonizing	E. coli
P0127	Rectum	colonizing	E. coli
P0128	Rectum	colonizing	E. coli
P0129	Rectum	colonizing	E. coli
P0130	Rectum	colonizing	E. coli
P0131	Rectum	colonizing	E. coli
P0132	Rectum	colonizing	E. coli
P0133	Rectum	colonizing	E. coli
P0134	Rectum	colonizing	E. coli
P0135	Rectum	colonizing	E. coli
P0136	Rectum	colonizing	E. coli
P0137	Rectum	colonizing	E. coli
P0138	Rectum	colonizing	E. coli
P0139	Rectum	colonizing	E. coli
P0140	Rectum	colonizing	E. coli
P0141	Rectum	colonizing	E. coli
P0142	Rectum	colonizing	E. coli
P0143	Rectum	colonizing	E. coli
P0144	Rectum	colonizing	E. coli
P0145	Rectum	colonizing	E. coli
P0146	Rectum	colonizing	E. coli
P0147	Rectum	colonizing	E. coli
P0148	Rectum	colonizing	E. coli
P0149	Rectum	colonizing	E. coli
P0150	Rectum	colonizing	E. coli
P0151	Rectum	colonizing	E. coli
P0152	Rectum	colonizing	E. coli
P0153	Rectum	colonizing	E. coli
P0154	Rectum	colonizing	E. coli
P0155	Rectum	colonizing	E. coli
P0156	Rectum	colonizing	E. coli
P0157	Rectum	colonizing	E. coli
P0158	Rectum	colonizing	E. coli
P0159	Rectum	colonizing	E. coli
P0160	Rectum	colonizing	E. coli
P0161	Rectum	colonizing	E. coli
P0162	Rectum	colonizing	E. coli
P0163	Rectum	colonizing	E. coli
P0164	Rectum	colonizing	E. coli
P0165	Rectum	colonizing	E. coli
P0166	Rectum	colonizing	E. coli
P0167	Rectum	colonizing	E. coli
P0169	Rectum	colonizing	E. coli
P0194	Rectum	colonizing	E. coli
P0220	Rectum	colonizing	E. coli
P0288	Rectum	colonizing	E. coli
P0303	Rectum	colonizing	E. coli
P0340	Rectum	colonizing	E. coli
P0367	Rectum	colonizing	E. coli
P0398	Rectum	colonizing	E. coli
P0471	Rectum	colonizing	E. coli
P0475	Rectum	colonizing	E. coli
P0568	Rectum	colonizing	E. coli
P0620	Rectum	colonizing	E. coli
P0825	Rectum	colonizing	E. coli
P0833	Rectum	colonizing	E. coli
P0836	Rectum	colonizing	E. coli
P0843	Rectum	colonizing	E. coli
P0845	Rectum	colonizing	E. coli
P0869	Rectum	colonizing	E. coli
P0870	Rectum	colonizing	E. coli
P0873	Rectum	colonizing	E. coli
P0886	Rectum	colonizing	E. coli
P0908	Rectum	colonizing	E. coli
P0919	Rectum	colonizing	E. coli
P0928	Rectum	colonizing	E. coli
P0930	Rectum	colonizing	E. coli
P0957	Rectum	colonizing	E. coli
P0967	Rectum	colonizing	E. coli
P0976	Rectum	colonizing	E. coli
P0994	Rectum	colonizing	E. coli
P1012	Rectum	colonizing	E. coli
P1036	Rectum	colonizing	E. coli
P1062	Rectum	colonizing	E. coli
P1076	Rectum	colonizing	E. coli
P1085	Rectum	colonizing	E. coli
P1086	Rectum	colonizing	E. coli
P1087	Rectum	colonizing	E. coli
P1088	Rectum	colonizing	E. coli
P1089	Rectum	colonizing	E. coli
P1090	Rectum	colonizing	E. coli
P1091	Rectum	colonizing	E. coli
P1115	Rectum	colonizing	E. coli
P1116	Rectum	colonizing	E. coli
P1117	Rectum	colonizing	E. coli
P1118	Rectum	colonizing	E. coli
P1119	Rectum	colonizing	E. coli
P1120	Rectum	colonizing	E. coli
P1121	Rectum	colonizing	E. coli
P1227	Rectum	colonizing	E. coli
P1235	Rectum	colonizing	E. coli
P0450	Superficial swab	colonizing	E. coli
P0616	Superficial swab	colonizing	E. coli
P0917	Superficial swab	colonizing	E. coli
P1145	Superficial swab	colonizing	E. coli
P1169	Superficial swab	colonizing	E. coli
P1171	Superficial swab	colonizing	E. coli
P1173	Superficial swab	colonizing	E. coli
P1180	Superficial swab	colonizing	E. coli
P1186	Superficial swab	colonizing	E. coli
P1187	Superficial swab	colonizing	E. coli
P1188	Superficial swab	colonizing	E. coli
P1189	Superficial swab	colonizing	E. coli
P1190	Superficial swab	colonizing	E. coli
P1191	Superficial swab	colonizing	E. coli
P1192	Superficial swab	colonizing	E. coli
P1194	Superficial swab	colonizing	E. coli
P1195	Superficial swab	colonizing	E. coli
P1196	Superficial swab	colonizing	E. coli
P1197	Superficial swab	colonizing	E. coli
P1202	Superficial swab	colonizing	E. coli
P1217	Superficial swab	colonizing	E. coli
P0590	Lower respiratory tract	colonizing	E. coli
P0099	Upper respiratory tract	colonizing	E. coli
P0595	Upper respiratory tract	colonizing	E. coli
P0596	Upper respiratory tract	colonizing	E. coli
P0834	Upper respiratory tract	colonizing	E. coli
P1159	Upper respiratory tract	colonizing	E. coli
P1161	Upper respiratory tract	colonizing	E. coli
P1162	Upper respiratory tract	colonizing	E. coli
P1165	Upper respiratory tract	colonizing	E. coli
P1182	Upper respiratory tract	colonizing	E. coli
P1183	Upper respiratory tract	colonizing	E. coli
P1193	Upper respiratory tract	colonizing	E. coli
P1198	Upper respiratory tract	colonizing	E. coli
P1199	Upper respiratory tract	colonizing	E. coli
P1200	Upper respiratory tract	colonizing	E. coli
P1201	Upper respiratory tract	colonizing	E. coli
P1254	Upper respiratory tract	colonizing	E. coli
P0254	Urine	colonizing	E. coli
P0256	Urine	colonizing	E. coli
P0264	Urine	infecting	E. coli
P0273	Urine	infecting	E. coli
P0290	Urine	colonizing	E. coli
P0317	Urine	colonizing	E. coli
P0323	Urine	colonizing	E. coli
P0333	Urine	colonizing	E. coli
P0339	Urine	colonizing	E. coli
P0385	Urine	infecting	E. coli
P0387	Urine	infecting	E. coli
P0399	Urine	colonizing	E. coli
P0440	Urine	colonizing	E. coli
P0470	Urine	colonizing	E. coli
P0575	Urine	infecting	E. coli
P0586	Urine	infecting	E. coli
P0593	Urine	infecting	E. coli
P0609	Urine	infecting	E. coli
P0649	Urine	infecting	E. coli
P0652	Urine	infecting	E. coli
P0826	Urine	infecting	E. coli
P0844	Urine	colonizing	E. coli
P0918	Urine	colonizing	E. coli
P1042	Urine	infecting	E. coli
P1143	Urine	infecting	E. coli
P1144	Urine	infecting	E. coli
P1146	Urine	infecting	E. coli
P1147	Urine	infecting	E. coli
P1148	Urine	colonizing	E. coli
P1149	Urine	colonizing	E. coli
P1150	Urine	colonizing	E. coli
P1151	Urine	infecting	E. coli
P1152	Urine	infecting	E. coli
P1153	Urine	colonizing	E. coli
P1155	Urine	colonizing	E. coli
P1157	Urine	infecting	E. coli
P1158	Urine	infecting	E. coli
P1170	Urine	colonizing	E. coli
P1172	Urine	infecting	E. coli
P1174	Urine	infecting	E. coli
P1175	Urine	colonizing	E. coli
P1176	Urine	infecting	E. coli
P1177	Urine	infecting	E. coli
P1178	Urine	colonizing	E. coli
P1179	Urine	colonizing	E. coli
P1185	Urine	infecting	E. coli
P1215	Urine	colonizing	E. coli
P1216	Urine	infecting	E. coli
P0252	Superficial swab	infecting	E. coli
P1154	Others	infecting	E. coli
P1181	Others	infecting	E. coli
