# Supplementary material for: Within-host genetic diversity of extended-spectrum beta-lactamase-producing Enterobacterales in long-term colonized patients
Source: Nat Commun. 2023 Dec 21;14:8495. doi: 10.1038/s41467-023-44285-w (PMC10739949; doi:10.1038/s41467-023-44285-w)
Supplement: Supplementary file 11 — Source Data [file 41467_2023_44285_MOESM11_ESM.zip › SourceDataFile/Fig03/Fig03a_Ecoli_SNPs_over_time.xlsx]

## Sheet: Sheet1
sample_name	Patient_ID	CPP	snps_after_clonalframe	Cluster_info	Median_SNP_difference	Range	delta_time	Material	Classification
P0125	Pat 17	Cl37P01	0	Cluster 37			0	Rectum	colonizing
P0107	Pat 17	Cl37P01	15	Cluster 37			257	Rectum	colonizing
P0112	Pat 17	Cl37P01	7	Cluster 37	11	(7 - 15)	337	Rectum	colonizing
P0151	Pat 18	Cl50P01	0	Cluster 50			0	Rectum	colonizing
P0164	Pat 18	Cl50P01	5	Cluster 50	5*	NA	94	Rectum	colonizing
P0303	Pat 21	Cl35P01	0	Cluster 35			0	Rectum	colonizing
P0471	Pat 21	Cl35P01	3	Cluster 35	3*	NA	173	Rectum	colonizing
P0103	Pat 22	Cl04P01	0	Cluster 4			0	Rectum	colonizing
P0129	Pat 22	Cl04P01	10	Cluster 4			427	Rectum	colonizing
P0145	Pat 22	Cl04P01	8	Cluster 4	9	(8 - 10)	827	Rectum	colonizing
P0108	Pat 24	Cl13P01	0	Cluster 13			0	Rectum	colonizing
P0143	Pat 24	Cl13P01	2	Cluster 13			109	Rectum	colonizing
P0147	Pat 24	Cl13P01	2	Cluster 13	2	(2)*	180	Rectum	colonizing
P0928	Pat 26	Cl25P01	0	Cluster 25			0	Rectum	colonizing
P1012	Pat 26	Cl25P01	5	Cluster 25	5*	NA	154	Rectum	colonizing
P1076	Pat 27	Cl14P01	0	Cluster 14			0	Rectum	colonizing
P0036	Pat 27	Cl14P01	4	Cluster 14			84	Rectum	colonizing
P0044	Pat 27	Cl14P01	7	Cluster 14	5.5	(4 - 7)	160	Rectum	colonizing
P0194	Pat 27_2	Cl28P01	0	Cluster 28			0	Rectum	colonizing
P0055	Pat 27_2	Cl28P01	2	Cluster 28			84	Rectum	colonizing
P0043	Pat 27_2	Cl28P01	3	Cluster 28	2.5	(2 - 3)	160	Rectum	colonizing
P0116	Pat 28	Cl01P01	0	Cluster 1			0	Rectum	colonizing
P1116	Pat 28	Cl01P01	14	Cluster 1			460	Rectum	colonizing
P1117	Pat 28	Cl01P01	15	Cluster 1			460	Rectum	colonizing
P0154	Pat 28	Cl01P01	10	Cluster 1	14	(10 - 15)	693	Rectum	colonizing
P0367	Pat 29	Cl27P01	0	Cluster 27			0	Rectum	colonizing
P0886	Pat 29	Cl27P01	10	Cluster 27	10*	NA	188	Rectum	colonizing
P0071	Pat 30	Cl23P01corr	0	Cluster 23			0	Rectum	colonizing
P0085	Pat 30	Cl23P01corr	11	Cluster 23			503	Rectum	colonizing
P0086	Pat 30	Cl23P01corr	11	Cluster 23	11	(11*)	503	Rectum	colonizing
P0135	Pat 30_2	Cl47P01	0	Cluster 47			0	Rectum	colonizing
P0136	Pat 30_2	Cl47P01	12	Cluster 47	12*	NA	0	Rectum	colonizing
P0109	Pat 31	Cl19P01	0	Cluster 19			0	Rectum	colonizing
P0149	Pat 31	Cl19P01	8	Cluster 19			202	Rectum	colonizing
P0161	Pat 31	Cl19P01	14	Cluster 19	11	(8 - 14)	329	Rectum	colonizing
P0843	Pat 32	Cl33P01	0	Cluster 33			0	Rectum	colonizing
P1036	Pat 32	Cl33P01	3	Cluster 33	3*	NA	256	Rectum	colonizing
P1118	Pat 33	Cl20P01	0	Cluster 20			0	Rectum	colonizing
P1119	Pat 33	Cl20P01	9	Cluster 20	9*	NA	115	Rectum	colonizing
P0113	Pat 34	Cl01P02	0	Cluster 1			0	Rectum	colonizing
P0047	Pat 34	Cl01P02	6	Cluster 1			1243	Rectum	colonizing
P0048	Pat 34	Cl01P02	6	Cluster 1	6	(6)*	1243	Rectum	colonizing
P0110	Pat 35	Cl05P01	0	Cluster 5			0	Rectum	colonizing
P0064	Pat 35	Cl05P01	11	Cluster 5			1424	Rectum	colonizing
P0825	Pat 35	Cl05P01	19	Cluster 5	15	(11 - 19)	1466	Rectum	colonizing
P0053	Pat 37	Cl53P01	0	Cluster 53			0	Rectum	colonizing
P0037	Pat 37	Cl53P01	8	Cluster 53	8*	NA	71	Rectum	colonizing
P0166	Pat 38	Cl26P01	0	Cluster 26			0	Rectum	colonizing
P0167	Pat 38	Cl26P01	5	Cluster 26			0	Rectum	colonizing
P0288	Pat 38	Cl26P01	5	Cluster 26	5	(5*)	260	Rectum	colonizing
P0067	Pat 39	Cl42P01	0	Cluster 42			0	Rectum	colonizing
P0068	Pat 39	Cl42P01	3	Cluster 42	3*	NA	58	Rectum	colonizing
P0081	Pat 40	Cl01P03	0	Cluster 1			0	Rectum	colonizing
P0087	Pat 40	Cl01P03	1	Cluster 1			88	Rectum	colonizing
P0119	Pat 40	Cl01P03	2	Cluster 1			267	Rectum	colonizing
P0130	Pat 40	Cl01P03	2	Cluster 1	2	(1 - 2)	379	Rectum	colonizing
P0398	Pat 41	Cl51P01	0	Cluster 51			0	Rectum	colonizing
P0908	Pat 41	Cl51P01	1	Cluster 51	1*	NA	177	Rectum	colonizing
P0082	Pat 42	Cl24P01	0	Cluster 24			0	Rectum	colonizing
P0114	Pat 42	Cl24P01	11	Cluster 24			562	Rectum	colonizing
P0115	Pat 42	Cl24P01	12	Cluster 24	11.5	(11 - 12)	677	Rectum	colonizing
P0105	Pat 43	Cl21P01	0	Cluster 21			0	Rectum	colonizing
P0090	Pat 43	Cl21P01	11	Cluster 21	11*	NA	166	Rectum	colonizing
P0066	Pat 44	Cl02P01	0	Cluster 2			0	Rectum	colonizing
P0104	Pat 44	Cl02P01	2	Cluster 2			731	Rectum	colonizing
P0083	Pat 44	Cl02P01	4	Cluster 2	3	(2 -4)	854	Rectum	colonizing
P0072	Pat 45	Cl03P01	0	Cluster 3			0	Rectum	colonizing
P0138	Pat 45	Cl03P01	5	Cluster 3			964	Rectum	colonizing
P0139	Pat 45	Cl03P01	6	Cluster 3			964	Rectum	colonizing
P0158	Pat 45	Cl03P01	15	Cluster 3			1365	Rectum	colonizing
P0159	Pat 45	Cl03P01	15	Cluster 3			1365	Rectum	colonizing
P0165	Pat 45	Cl03P01	17	Cluster 3			1426	Rectum	colonizing
P0976	Pat 45	Cl03P01	17	Cluster 3			2746	Rectum	colonizing
P1062	Pat 45	Cl03P01	14	Cluster 3	15	(5 - 17)	2841	Rectum	colonizing
P0131	Pat 46	Cl18P01	0	Cluster 18			0	Rectum	colonizing
P0134	Pat 46	Cl18P01	13	Cluster 18			88	Rectum	colonizing
P0106	Pat 46	Cl18P01	14	Cluster 18	13.5	(13 -14)	178	Rectum	colonizing
P0039	Pat 47	Cl11P01	0	Cluster 11			0	Rectum	colonizing
P0062	Pat 47	Cl11P01	6	Cluster 11	6*	NA	166	Rectum	colonizing
P1085	Pat 48	Cl12P01	0	Cluster 12			0	Rectum	colonizing
P1086	Pat 48	Cl12P01	4	Cluster 12			0	Rectum	colonizing
P1087	Pat 48	Cl12P01	3	Cluster 12			196	Rectum	colonizing
P1089	Pat 48	Cl12P01	5	Cluster 12	4	(3 - 5)	310	Rectum	colonizing
P0475	Pat 48_2	Cl31P01	0	Cluster 31			0	Rectum	colonizing
P1088	Pat 48_2	Cl31P01	6	Cluster 31	6*	NA	310	Rectum	colonizing
P0146	Pat 50	Cl45P01	0	Cluster 45			0	Rectum	colonizing
P0050	Pat 50	Cl45P01	10	Cluster 45	10*	NA	242	Rectum	colonizing
P0079	Pat 51	Cl04P02	0	Cluster 4			0	Rectum	colonizing
P0117	Pat 51	Cl04P02	7	Cluster 4	7*	NA	307	Rectum	colonizing
P0069	Pat 52	Cl36P01	0	Cluster 36			0	Rectum	colonizing
P0070	Pat 52	Cl36P01	10	Cluster 36	10*	NA	109	Rectum	colonizing
P0073	Pat 53	Cl49P01	0	Cluster 49			0	Rectum	colonizing
P0077	Pat 53	Cl49P01	5	Cluster 49	5*	NA	93	Rectum	colonizing
P0118	Pat 55	Cl08P01	0	Cluster 8			0	Rectum	colonizing
P0132	Pat 55	Cl08P01	4	Cluster 8			149	Rectum	colonizing
P0040	Pat 55	Cl08P01	16	Cluster 8			1669	Rectum	colonizing
P0061	Pat 55	Cl08P01	18	Cluster 8	16	(4 - 18)	1796	Rectum	colonizing
P0091	Pat 56	Cl15P01	0	Cluster 15			0	Rectum	colonizing
P0120	Pat 56	Cl15P01	0	Cluster 15			126	Rectum	colonizing
P0127	Pat 56	Cl15P01	0	Cluster 15	0*	NA	217	Rectum	colonizing
P0157	Pat 59	Cl34P02	0	Cluster 34			0	Rectum	colonizing
P0162	Pat 59	Cl34P02	2	Cluster 34	2*	NA	32	Rectum	colonizing
P0098	Pat 60	Cl17P01	0	Cluster 17			0	Rectum	colonizing
P0121	Pat 60	Cl17P01	16	Cluster 17	16*	NA	481	Rectum	colonizing
P0100	Pat 61	Cl06P01	0	Cluster 6			0	Rectum	colonizing
P0084	Pat 61	Cl06P01	2	Cluster 6	2*	NA	167	Rectum	colonizing
P0124	Pat 62	Cl44P01	0	Cluster 44			0	Rectum	colonizing
P0142	Pat 62	Cl44P01	2	Cluster 44	2*	NA	398	Rectum	colonizing
P0093	Pat 63	Cl07P01	0	Cluster 7			0	Rectum	colonizing
P0094	Pat 63	Cl07P01	5	Cluster 7			0	Rectum	colonizing
P0101	Pat 63	Cl07P01	13	Cluster 7	9	(5 - 13)	233	Rectum	colonizing
P0128	Pat 64	Cl29P01	0	Cluster 29			0	Rectum	colonizing
P0140	Pat 64	Cl29P01	12	Cluster 29	12*	NA	669	Rectum	colonizing
P0122	Pat 65	Cl40P01	0	Cluster 40			0	Rectum	colonizing
P0123	Pat 65	Cl40P01	2	Cluster 40	2*	NA	30	Rectum	colonizing
P0075	Pat 66	Cl22P01	0	Cluster 22			0	Rectum	colonizing
P0096	Pat 66	Cl22P01	9	Cluster 22	9*	NA	105	Rectum	colonizing
P0148	Pat 68	Cl52P01	0	Cluster 52			0	Rectum	colonizing
P0155	Pat 68	Cl52P01	4	Cluster 52	4*	NA	113	Rectum	colonizing
P0111	Pat 69	Cl10P01	0	Cluster 10			0	Rectum	colonizing
P0144	Pat 69	Cl10P01	25	Cluster 10			100	Rectum	colonizing
P0169	Pat 69	Cl10P01	17	Cluster 10			1115	Rectum	colonizing
P0845	Pat 69	Cl10P01	16	Cluster 10			1479	Rectum	colonizing
P1090	Pat 69	Cl10P01	31	Cluster 10	21	(16 - 31)	1479	Rectum	colonizing
P0163	Pat 71	Cl43P01	0	Cluster 43			0	Rectum	colonizing
P0041	Pat 71	Cl43P01	9	Cluster 43	9*	NA	932	Rectum	colonizing
P1120	Pat 72	Cl32P01	0	Cluster 32			0	Rectum	colonizing
P0340	Pat 72	Cl32P01	7	Cluster 32	7*	NA	1014	Rectum	colonizing
P0063	Pat 73	Cl09P01	0	Cluster 9			0	Rectum	colonizing
P0065	Pat 73	Cl09P01	10	Cluster 9			22	Rectum	colonizing
P0930	Pat 73	Cl09P01	9	Cluster 9			153	Rectum	colonizing
P1091	Pat 73	Cl09P01	5	Cluster 9	9	(5 - 10)	153	Rectum	colonizing
					*only one value, then range cannot be calcultated
