# Supplementary material for: Within-host genetic diversity of extended-spectrum beta-lactamase-producing Enterobacterales in long-term colonized patients
Source: Nat Commun. 2023 Dec 21;14:8495. doi: 10.1038/s41467-023-44285-w (PMC10739949; doi:10.1038/s41467-023-44285-w)
Supplement: Supplementary file 11 — Source Data [file 41467_2023_44285_MOESM11_ESM.zip › SourceDataFile/Fig03/Fig03a_Kpneumoniae_SNPs_over_time.xlsx]

## Sheet: Sheet1
Patient_ID	sample_name	CPP	snps	Cluster_info	Median_SNP_difference	Range	delta_time	Material	Classification
Pat 01	P0697	Cl09P01	0	Cluster_09			0	Rectum	colonizing
Pat 01	P0497	Cl09P01	5	Cluster_09			185	Rectum	colonizing
Pat 01	P0725	Cl09P01	5	Cluster_09	5	(5)*	523	Rectum	colonizing
Pat 02	P0004	Cl16P01	0	Cluster_16			0	Rectum	colonizing
Pat 02	P0002	Cl16P01	6	Cluster_16	6*	NA	460	Rectum	colonizing
Pat 03	P0501	Cl07P01	0	Cluster_07			0	Rectum	colonizing
Pat 03	P0530	Cl07P01	0	Cluster_07			115	Rectum	colonizing
Pat 03	P0739	Cl07P01	4	Cluster_07			351	Rectum	colonizing
Pat 03	P0783	Cl07P01	0	Cluster_07	0	(0 - 4)	445	Rectum	colonizing
Pat 04	P0495	Cl08P01	0	Cluster_08			0	Rectum	colonizing
Pat 04	P0408	Cl08P01	9	Cluster_08	9*	NA	213	Rectum	colonizing
Pat 05	P0011	Cl12P01	0	Cluster_12			0	Rectum	colonizing
Pat 05	P0014	Cl12P01	12	Cluster_12	12*	NA	91	Rectum	colonizing
Pat 06	P0675	Cl17P01	0	Cluster_17			0	Rectum	colonizing
Pat 06	P0681	Cl17P01	0	Cluster_17	0*	NA	73	Rectum	colonizing
Pat 07	P0023	Cl13P01	0	Cluster_13			0	Rectum	colonizing
Pat 07	P0026	Cl13P01	9	Cluster_13	9*	NA	85	Rectum	colonizing
Pat 08	P0006	Cl01P01	0	Cluster_01			0	Rectum	colonizing
Pat 08	P0001	Cl01P01	9	Cluster_01	9*	NA	315	Rectum	colonizing
Pat 09	P0020	Cl05P02	0	Cluster_05			0	Rectum	colonizing
Pat 09	P0024	Cl05P02	2	Cluster_05	2*	NA	84	Rectum	colonizing
Pat 10	P0010	Cl04P02	0	Cluster_04			0	Rectum	colonizing
Pat 10	P0015	Cl04P02	1	Cluster_04			234	Rectum	colonizing
Pat 10	P0736	Cl04P02	2	Cluster_04	1.5	(1 - 2)	534	Rectum	colonizing
Pat 11	P0034	Cl03P01	0	Cluster_03			0	Rectum	colonizing
Pat 11	P0035	Cl03P01	9	Cluster_03			29	Rectum	colonizing
Pat 11	P0013	Cl03P01	15	Cluster_03			288	Rectum	colonizing
Pat 11	P0016	Cl03P01	14	Cluster_03			424	Rectum	colonizing
Pat 11	P0730	Cl03P01	18	Cluster_03			659	Rectum	colonizing
Pat 11	P1122	Cl03P01	9	Cluster_03	14	(9 - 18)	659	Rectum	colonizing
Pat 12	P0642	Cl14P01	0	Cluster_14			0	Rectum	colonizing
Pat 12	P1229	Cl14P01	7	Cluster_14	7*	NA	120	Rectum	colonizing
Pat 13	P0018	Cl02P02	0	Cluster_02			0	Rectum	colonizing
Pat 13	P0027	Cl02P02	7	Cluster_02	7*	NA	333	Rectum	colonizing
Pat 14	P0029	Cl02P03	0	Cluster_02			0	Rectum	colonizing
Pat 14	P0032	Cl02P03	3	Cluster_02			137	Rectum	colonizing
Pat 14	P0012	Cl02P03	5	Cluster_02			525	Rectum	colonizing
Pat 14	P0729	Cl02P03	6	Cluster_02			911	Rectum	colonizing
Pat 14	P0775	Cl02P03	7	Cluster_02	5.5	(3 - 7)	1028	Rectum	colonizing
Pat 15	P0005	Cl01P02	0	Cluster_01			0	Rectum	colonizing
Pat 15	P0007	Cl01P02	9	Cluster_01			108	Rectum	colonizing
Pat 15	P0019	Cl01P02	11	Cluster_01			555	Rectum	colonizing
Pat 15	P0021	Cl01P02	10	Cluster_01			682	Rectum	colonizing
Pat 15	P0030	Cl01P02	13	Cluster_01	10.5	(9 - 13)	1068	Rectum	colonizing
Pat 16	P0479	Cl15P01	0	Cluster_15			0	Rectum	colonizing
Pat 16	P0712	Cl15P01	8	Cluster_15	8*	NA	378	Rectum	colonizing
Pat 17	P0008	Cl11P01	0	Cluster_11			0	Rectum	colonizing
Pat 17	P0017	Cl11P01	1	Cluster_11	1*	NA	80	Rectum	colonizing
Pat 18	P0022	Cl10P01	0	Cluster_10			0	Rectum	colonizing
Pat 18	P0025	Cl10P01	5	Cluster_10			101	Rectum	colonizing
Pat 18	P0676	Cl10P01	13	Cluster_10	9	(5 - 13)	208	Rectum	colonizing
Pat 19	P0744	Cl06P01	0	Cluster_06			0	Rectum	colonizing
Pat 19	P0799	Cl06P01	9	Cluster_06	9*	NA	108	Rectum	colonizing
					*only one value, then range cannot be calcultated
