# Supplementary material for: Within-host genetic diversity of extended-spectrum beta-lactamase-producing Enterobacterales in long-term colonized patients
Source: Nat Commun. 2023 Dec 21;14:8495. doi: 10.1038/s41467-023-44285-w (PMC10739949; doi:10.1038/s41467-023-44285-w)
Supplement: Supplementary file 11 — Source Data [file 41467_2023_44285_MOESM11_ESM.zip › SourceDataFile/FigS03-FigS05a/FigS03-FigS05a_Kpneumoniae_allelic_diffrences.xlsx]

## Sheet: Sheet1
Patient_ID	delta_time	max_allelic_diff
Pat01	523	4
Pat02	460	7
Pat03	445	2
Pat04	213	4
Pat05	91	4
Pat06	73	0
Pat07	85	9
Pat08	315	3
Pat09	151	2
Pat10	790	2
Pat11	748	10
Pat12	120	1
Pat13	547	4
Pat14	1028	4
Pat15	1704	6
Pat16	378	7
Pat18	208	0
Pat19	231	3
Pat17_1	80	0
Pat17_2	83	1
