# Supplementary material for: Within-host genetic diversity of extended-spectrum beta-lactamase-producing Enterobacterales in long-term colonized patients
Source: Nat Commun. 2023 Dec 21;14:8495. doi: 10.1038/s41467-023-44285-w (PMC10739949; doi:10.1038/s41467-023-44285-w)
Supplement: Supplementary file 11 — Source Data [file 41467_2023_44285_MOESM11_ESM.zip › SourceDataFile/FigS03-FigS05a/FigS04-FigS05b_Ecoli_allelic_differences.xlsx]

## Sheet: Sheet1
Patient_ID	delta_time	max_allelic_diff
Pat20	109	8
Pat21	173	1
Pat22	1067	7
Pat23	239	4
Pat24	1082	5
Pat26	414	8
Pat29	188	4
Pat31	329	8
Pat32	256	1
Pat33	115	9
Pat34	1500	7
Pat35	1466	14
Pat36	342	14
Pat37	71	0
Pat38	260	9
Pat39	58	1
Pat40	441	1
Pat41	177	0
Pat42_1	677	9
Pat42_1	110	1
Pat44	3287	21
Pat45	2989	6
Pat46	324	3
Pat47	194	6
Pat50	242	1
Pat51	307	3
Pat52	179	1
Pat53	93	2
Pat13	40	4
Pat55	2197	12
Pat56	1089	1
Pat59	32	0
Pat60	596	7
Pat62	398	2
Pat63	346	6
Pat64	962	3
Pat65	30	1
Pat66	252	1
Pat67	729	2
Pat17	337	2
Pat68	113	0
Pat69	1479	12
Pat18	94	1
Pat71	932	5
Pat72	1014	8
Pat73	153	7
Pat27_1	370	2
Pat27_2	160	1
Pat28_1	1237	12
Pat28_2	123	5
Pat30_1	503	5
Pat30_2	0	8
Pat43_1	3387	5
Pat43_2	401	8
Pat48_1	310	4
Pat48_1	456	10
Pat61_1	0	2
Pat61_2	335	2
