# Supplementary material for: Within-host genetic diversity of extended-spectrum beta-lactamase-producing Enterobacterales in long-term colonized patients
Source: Nat Commun. 2023 Dec 21;14:8495. doi: 10.1038/s41467-023-44285-w (PMC10739949; doi:10.1038/s41467-023-44285-w)
Supplement: Supplementary file 11 — Source Data [file 41467_2023_44285_MOESM11_ESM.zip › SourceDataFile/ESBLpPlasmids/ESBLp_Kpneumoniae_hifi/P0024_ESBLp.resfinder]

#FILE	SEQUENCE	START	END	STRAND	GENE	COVERAGE	COVERAGE_MAP	GAPS	%COVERAGE	%IDENTITY	DATABASE	ACCESSION	PRODUCT	RESISTANCE
P0024_ESBLp.fasta	P0024_contig_1	86779	87639	+	blaTEM-1B_1	1-861/861	===============	0/0	100.00	100.00	resfinder	AY458016	blaTEM-1B	Amoxicillin;Ampicillin;Cephalothin;Piperacillin;Ticarcillin
P0024_ESBLp.fasta	P0024_contig_1	87904	88740	-	aph(6)-Id_1	1-837/837	===============	0/0	100.00	100.00	resfinder	M28829	aph(6)-Id	Streptomycin
P0024_ESBLp.fasta	P0024_contig_1	88740	89543	-	aph(3'')-Ib_5	1-804/804	===============	0/0	100.00	100.00	resfinder	AF321551	aph(3'')-Ib	Streptomycin
P0024_ESBLp.fasta	P0024_contig_1	89604	90419	-	sul2_2	1-816/816	===============	0/0	100.00	100.00	resfinder	AY034138	sul2	Sulfamethoxazole
P0024_ESBLp.fasta	P0024_contig_1	133229	134095	-	sul1_5	1-867/867	===============	0/0	100.00	99.89	resfinder	EU780013	sul1	Sulfamethoxazole
P0024_ESBLp.fasta	P0024_contig_1	135113	135586	-	dfrA1_8	1-474/474	===============	0/0	100.00	100.00	resfinder	X00926	dfrA1	Trimethoprim
P0024_ESBLp.fasta	P0024_contig_1	136744	137990	+	tet(A)_6	1-1247/1275	===============	0/0	97.80	100.00	resfinder	AF534183	tet(A)	Doxycycline;Tetracycline
P0024_ESBLp.fasta	P0024_contig_1	182260	183444	-	tet(D)_1	1-1185/1185	===============	0/0	100.00	100.00	resfinder	AF467077	tet(D)	Doxycycline;Tetracycline
P0024_ESBLp.fasta	P0024_contig_1	190742	191398	-	qnrS1_1	1-657/657	===============	0/0	100.00	100.00	resfinder	AB187515	qnrS1	Ciprofloxacin
P0024_ESBLp.fasta	P0024_contig_1	198739	199599	-	aac(3)-IId_1	1-861/861	===============	0/0	100.00	99.88	resfinder	EU022314	aac(3)-IId	Gentamicin;Tobramycin
P0024_ESBLp.fasta	P0024_contig_1	205724	206599	-	blaCTX-M-14_1	1-876/876	===============	0/0	100.00	100.00	resfinder	AF252622	blaCTX-M-14	Amoxicillin;Ampicillin;Aztreonam;Cefepime;Cefotaxime;Ceftazidime;Ceftriaxone;Piperacillin;Ticarcillin
P0024_ESBLp.fasta	P0024_contig_1	207967	208842	-	blaCTX-M-14_1	1-876/876	===============	0/0	100.00	100.00	resfinder	AF252622	blaCTX-M-14	Amoxicillin;Ampicillin;Aztreonam;Cefepime;Cefotaxime;Ceftazidime;Ceftriaxone;Piperacillin;Ticarcillin
