# Supplementary material for: Within-host genetic diversity of extended-spectrum beta-lactamase-producing Enterobacterales in long-term colonized patients
Source: Nat Commun. 2023 Dec 21;14:8495. doi: 10.1038/s41467-023-44285-w (PMC10739949; doi:10.1038/s41467-023-44285-w)
Supplement: Supplementary file 11 — Source Data [file 41467_2023_44285_MOESM11_ESM.zip › SourceDataFile/ESBLpPlasmids/ESBLp_Kpneumoniae_hifi/P0482_ESBLp.plasmidfinder]

#FILE	SEQUENCE	START	END	STRAND	GENE	COVERAGE	COVERAGE_MAP	GAPS	%COVERAGE	%IDENTITY	DATABASE	ACCESSION	PRODUCT	RESISTANCE
P0482_ESBLp.fasta	P0482_contig_2	99638	99875	-	IncFII_1_pKP91	1-230/230	========/======	3/8	100.00	86.97	plasmidfinder	CP000966	IncFII_1_pKP91_CP000966
P0482_ESBLp.fasta	P0482_contig_2	210849	211408	-	IncFIB(K)_1_Kpn3	1-560/560	===============	0/0	100.00	98.75	plasmidfinder	JN233704	IncFIB(K)_1_Kpn3_JN233704
