# Supplementary material for: Within-host genetic diversity of extended-spectrum beta-lactamase-producing Enterobacterales in long-term colonized patients
Source: Nat Commun. 2023 Dec 21;14:8495. doi: 10.1038/s41467-023-44285-w (PMC10739949; doi:10.1038/s41467-023-44285-w)
Supplement: Supplementary file 11 — Source Data [file 41467_2023_44285_MOESM11_ESM.zip › SourceDataFile/ESBLpPlasmids/ESBLp_Kpneumoniae_hifi/P0775_unicycler.resfinder]

#FILE	SEQUENCE	START	END	STRAND	GENE	COVERAGE	COVERAGE_MAP	GAPS	%COVERAGE	%IDENTITY	DATABASE	ACCESSION	PRODUCT	RESISTANCE
P0775_unicycler.fasta	1	1201249	1204401	-	oqxB_1	1-3153/3153	===============	0/0	100.00	98.57	resfinder	EU370913	oqxB	Nalidixic_acid;Ciprofloxacin
P0775_unicycler.fasta	1	1204425	1205600	-	oqxA_1	1-1176/1176	===============	0/0	100.00	99.23	resfinder	EU370913	oqxA	Nalidixic_acid;Ciprofloxacin
P0775_unicycler.fasta	1	2713868	2714728	+	blaSHV-145_1	1-861/861	===============	0/0	100.00	99.88	resfinder	JX013655	blaSHV-145
P0775_unicycler.fasta	1	4490720	4491139	-	fosA_5	1-420/420	===============	0/0	100.00	100.00	resfinder	AFBO01000747	fosA	Fosfomycin
P0775_unicycler.fasta	2	120695	121177	-	dfrA14_5	1-483/483	===============	0/0	100.00	99.59	resfinder	DQ388123	dfrA14	Trimethoprim
P0775_unicycler.fasta	2	128563	129207	+	qnrB1_1	1-645/645	===============	0/0	100.00	100.00	resfinder	DQ351241	qnrB1	Ciprofloxacin
P0775_unicycler.fasta	2	133342	133941	+	aac(6')-Ib-cr_1	1-600/600	===============	0/0	100.00	100.00	resfinder	DQ303918	aac(6')-Ib-cr	Ciprofloxacin
P0775_unicycler.fasta	2	134072	134902	+	blaOXA-1_1	1-831/831	===============	0/0	100.00	100.00	resfinder	HQ170510	blaOXA-1	Amoxicillin;Amoxicillin+Clavulanic_acid;Ampicillin;Ampicillin+Clavulanic_acid;Cefepime;Piperacillin;Piperacillin+Tazobactam
P0775_unicycler.fasta	2	136345	137205	+	aac(3)-IIa_1	1-861/861	===============	0/0	100.00	99.77	resfinder	X51534	aac(3)-IIa	Gentamicin;Tobramycin
P0775_unicycler.fasta	2	142359	143234	-	blaCTX-M-15_1	1-876/876	===============	0/0	100.00	100.00	resfinder	AY044436	blaCTX-M-15	Amoxicillin;Ampicillin;Aztreonam;Cefepime;Cefotaxime;Ceftazidime;Ceftriaxone;Piperacillin;Ticarcillin
