# Supplementary material for: Within-host genetic diversity of extended-spectrum beta-lactamase-producing Enterobacterales in long-term colonized patients
Source: Nat Commun. 2023 Dec 21;14:8495. doi: 10.1038/s41467-023-44285-w (PMC10739949; doi:10.1038/s41467-023-44285-w)
Supplement: Supplementary file 11 — Source Data [file 41467_2023_44285_MOESM11_ESM.zip › SourceDataFile/ESBLpPlasmids/ESBLp_Kpneumoniae_hifi/P0479_unicycler.resfinder]

#FILE	SEQUENCE	START	END	STRAND	GENE	COVERAGE	COVERAGE_MAP	GAPS	%COVERAGE	%IDENTITY	DATABASE	ACCESSION	PRODUCT	RESISTANCE
P0479_unicycler.fasta	1	210683	211929	-	tet(A)_6	1-1247/1275	===============	0/0	97.80	100.00	resfinder	AF534183	tet(A)	Doxycycline;Tetracycline
P0479_unicycler.fasta	1	228349	228993	+	qnrB1_1	1-645/645	===============	0/0	100.00	100.00	resfinder	DQ351241	qnrB1	Ciprofloxacin
P0479_unicycler.fasta	1	232276	232758	+	dfrA14_5	1-483/483	===============	0/0	100.00	99.59	resfinder	DQ388123	dfrA14	Trimethoprim
P0479_unicycler.fasta	1	241375	242250	-	blaCTX-M-15_1	1-876/876	===============	0/0	100.00	100.00	resfinder	AY044436	blaCTX-M-15	Amoxicillin;Ampicillin;Aztreonam;Cefepime;Cefotaxime;Ceftazidime;Ceftriaxone;Piperacillin;Ticarcillin
P0479_unicycler.fasta	1	245072	245932	+	blaTEM-1B_1	1-861/861	===============	0/0	100.00	100.00	resfinder	AY458016	blaTEM-1B	Amoxicillin;Ampicillin;Cephalothin;Piperacillin;Ticarcillin
P0479_unicycler.fasta	1	246653	247489	-	aph(6)-Id_1	1-837/837	===============	0/0	100.00	100.00	resfinder	M28829	aph(6)-Id	Streptomycin
P0479_unicycler.fasta	1	247489	248292	-	aph(3'')-Ib_5	1-804/804	===============	0/0	100.00	100.00	resfinder	AF321551	aph(3'')-Ib	Streptomycin
P0479_unicycler.fasta	1	248353	249168	-	sul2_2	1-816/816	===============	0/0	100.00	100.00	resfinder	AY034138	sul2	Sulfamethoxazole
P0479_unicycler.fasta	1	885237	886103	-	blaSHV-187_1	1-867/867	===============	0/0	100.00	99.31	resfinder	LN515533	blaSHV-187
P0479_unicycler.fasta	1	2334843	2336018	+	oqxA_1	1-1176/1176	===============	0/0	100.00	99.41	resfinder	EU370913	oqxA	Nalidixic_acid;Ciprofloxacin
P0479_unicycler.fasta	1	2336042	2339194	+	oqxB_1	1-3153/3153	===============	0/0	100.00	99.02	resfinder	EU370913	oqxB	Nalidixic_acid;Ciprofloxacin
P0479_unicycler.fasta	1	4123110	4123521	+	fosA_3	1-412/420	===============	0/0	98.10	100.00	resfinder	ACWO01000079	fosA	Fosfomycin
