# Supplementary material for: Within-host genetic diversity of extended-spectrum beta-lactamase-producing Enterobacterales in long-term colonized patients
Source: Nat Commun. 2023 Dec 21;14:8495. doi: 10.1038/s41467-023-44285-w (PMC10739949; doi:10.1038/s41467-023-44285-w)
Supplement: Supplementary file 11 — Source Data [file 41467_2023_44285_MOESM11_ESM.zip › SourceDataFile/ESBLpPlasmids/ESBLp_Kpneumoniae_hifi/P0003_ESBLp.resfinder]

#FILE	SEQUENCE	START	END	STRAND	GENE	COVERAGE	COVERAGE_MAP	GAPS	%COVERAGE	%IDENTITY	DATABASE	ACCESSION	PRODUCT	RESISTANCE
P0003_ESBLp.fasta	P0003_contig_2	38887	39717	-	blaOXA-1_1	1-831/831	===============	0/0	100.00	100.00	resfinder	HQ170510	blaOXA-1	Amoxicillin;Amoxicillin+Clavulanic_acid;Ampicillin;Ampicillin+Clavulanic_acid;Cefepime;Piperacillin;Piperacillin+Tazobactam
P0003_ESBLp.fasta	P0003_contig_2	39848	40447	-	aac(6')-Ib-cr_1	1-600/600	===============	0/0	100.00	100.00	resfinder	DQ303918	aac(6')-Ib-cr	Ciprofloxacin
P0003_ESBLp.fasta	P0003_contig_2	43951	44826	-	blaCTX-M-15_1	1-876/876	===============	0/0	100.00	100.00	resfinder	AY044436	blaCTX-M-15	Amoxicillin;Ampicillin;Aztreonam;Cefepime;Cefotaxime;Ceftazidime;Ceftriaxone;Piperacillin;Ticarcillin
P0003_ESBLp.fasta	P0003_contig_2	47648	48508	+	blaTEM-1B_1	1-861/861	===============	0/0	100.00	99.88	resfinder	AY458016	blaTEM-1B	Amoxicillin;Ampicillin;Cephalothin;Piperacillin;Ticarcillin
P0003_ESBLp.fasta	P0003_contig_2	49229	50065	-	aph(6)-Id_1	1-837/837	===============	0/0	100.00	100.00	resfinder	M28829	aph(6)-Id	Streptomycin
P0003_ESBLp.fasta	P0003_contig_2	50065	50868	-	aph(3'')-Ib_5	1-804/804	===============	0/0	100.00	100.00	resfinder	AF321551	aph(3'')-Ib	Streptomycin
P0003_ESBLp.fasta	P0003_contig_2	50929	51744	-	sul2_2	1-816/816	===============	0/0	100.00	100.00	resfinder	AY034138	sul2	Sulfamethoxazole
P0003_ESBLp.fasta	P0003_contig_2	61844	62326	-	dfrA14_5	1-483/483	===============	0/0	100.00	99.59	resfinder	DQ388123	dfrA14	Trimethoprim
P0003_ESBLp.fasta	P0003_contig_2	65609	66253	-	qnrB1_1	1-645/645	===============	0/0	100.00	100.00	resfinder	DQ351241	qnrB1	Ciprofloxacin
P0003_ESBLp.fasta	P0003_contig_2	74509	75755	-	tet(A)_6	1-1247/1275	===============	0/0	97.80	100.00	resfinder	AF534183	tet(A)	Doxycycline;Tetracycline
