# Supplementary material for: Within-host genetic diversity of extended-spectrum beta-lactamase-producing Enterobacterales in long-term colonized patients
Source: Nat Commun. 2023 Dec 21;14:8495. doi: 10.1038/s41467-023-44285-w (PMC10739949; doi:10.1038/s41467-023-44285-w)
Supplement: Supplementary file 11 — Source Data [file 41467_2023_44285_MOESM11_ESM.zip › SourceDataFile/ESBLpPlasmids/ESBLp_Kpneumoniae_hifi/P0788_ESBLp.resfinder]

#FILE	SEQUENCE	START	END	STRAND	GENE	COVERAGE	COVERAGE_MAP	GAPS	%COVERAGE	%IDENTITY	DATABASE	ACCESSION	PRODUCT	RESISTANCE
P0788_ESBLp.fasta	P0788_contig_2	493	1353	+	blaTEM-1B_1	1-861/861	===============	0/0	100.00	100.00	resfinder	AY458016	blaTEM-1B	Amoxicillin;Ampicillin;Cephalothin;Piperacillin;Ticarcillin
P0788_ESBLp.fasta	P0788_contig_2	2074	2910	-	aph(6)-Id_1	1-837/837	===============	0/0	100.00	100.00	resfinder	M28829	aph(6)-Id	Streptomycin
P0788_ESBLp.fasta	P0788_contig_2	2910	3713	-	aph(3'')-Ib_5	1-804/804	===============	0/0	100.00	100.00	resfinder	AF321551	aph(3'')-Ib	Streptomycin
P0788_ESBLp.fasta	P0788_contig_2	3774	4589	-	sul2_2	1-816/816	===============	0/0	100.00	100.00	resfinder	AY034138	sul2	Sulfamethoxazole
P0788_ESBLp.fasta	P0788_contig_2	142472	143347	+	blaCTX-M-15_1	1-876/876	===============	0/0	100.00	100.00	resfinder	AY044436	blaCTX-M-15	Amoxicillin;Ampicillin;Aztreonam;Cefepime;Cefotaxime;Ceftazidime;Ceftriaxone;Piperacillin;Ticarcillin
P0788_ESBLp.fasta	P0788_contig_2	148501	149361	-	aac(3)-IIa_1	1-861/861	===============	0/0	100.00	99.77	resfinder	X51534	aac(3)-IIa	Gentamicin;Tobramycin
P0788_ESBLp.fasta	P0788_contig_2	150804	151634	-	blaOXA-1_1	1-831/831	===============	0/0	100.00	100.00	resfinder	HQ170510	blaOXA-1	Amoxicillin;Amoxicillin+Clavulanic_acid;Ampicillin;Ampicillin+Clavulanic_acid;Cefepime;Piperacillin;Piperacillin+Tazobactam
P0788_ESBLp.fasta	P0788_contig_2	151765	152364	-	aac(6')-Ib-cr_1	1-600/600	===============	0/0	100.00	100.00	resfinder	DQ303918	aac(6')-Ib-cr	Ciprofloxacin
P0788_ESBLp.fasta	P0788_contig_2	155744	156990	+	tet(A)_6	1-1247/1275	===============	0/0	97.80	100.00	resfinder	AF534183	tet(A)	Doxycycline;Tetracycline
P0788_ESBLp.fasta	P0788_contig_2	165246	165890	+	qnrB1_1	1-645/645	===============	0/0	100.00	100.00	resfinder	DQ351241	qnrB1	Ciprofloxacin
P0788_ESBLp.fasta	P0788_contig_2	169173	169655	+	dfrA14_5	1-483/483	===============	0/0	100.00	99.59	resfinder	DQ388123	dfrA14	Trimethoprim
