# Supplementary material for: Within-host genetic diversity of extended-spectrum beta-lactamase-producing Enterobacterales in long-term colonized patients
Source: Nat Commun. 2023 Dec 21;14:8495. doi: 10.1038/s41467-023-44285-w (PMC10739949; doi:10.1038/s41467-023-44285-w)
Supplement: Supplementary file 11 — Source Data [file 41467_2023_44285_MOESM11_ESM.zip › SourceDataFile/ESBLpPlasmids/ESBLp_Kpneumoniae_hifi/P0031_ESBLp.resfinder]

#FILE	SEQUENCE	START	END	STRAND	GENE	COVERAGE	COVERAGE_MAP	GAPS	%COVERAGE	%IDENTITY	DATABASE	ACCESSION	PRODUCT	RESISTANCE
P0031_ESBLp.fasta	P0031_contig_3	1714	2313	+	aac(6')-Ib-cr_1	1-600/600	===============	0/0	100.00	100.00	resfinder	DQ303918	aac(6')-Ib-cr	Ciprofloxacin
P0031_ESBLp.fasta	P0031_contig_3	2370	2862	+	ARR-3_4	51-543/543	.==============	0/0	90.79	99.19	resfinder	FM207631	ARR-3
P0031_ESBLp.fasta	P0031_contig_3	2995	3468	+	dfrA27_1	1-474/474	===============	0/0	100.00	100.00	resfinder	FJ459817	dfrA27	Trimethoprim
P0031_ESBLp.fasta	P0031_contig_3	3649	4494	+	aadA16_1	1-846/846	===============	0/0	100.00	99.64	resfinder	EU675686	aadA16	Streptomycin
P0031_ESBLp.fasta	P0031_contig_3	4925	5791	+	sul1_5	1-867/867	===============	0/0	100.00	99.89	resfinder	EU780013	sul1	Sulfamethoxazole
P0031_ESBLp.fasta	P0031_contig_3	9202	9846	-	qnrB6_2	1-645/645	===============	0/0	100.00	100.00	resfinder	EF523819	qnrB6	Ciprofloxacin
P0031_ESBLp.fasta	P0031_contig_3	10391	11257	+	sul1_5	1-867/867	===============	0/0	100.00	99.89	resfinder	EU780013	sul1	Sulfamethoxazole
P0031_ESBLp.fasta	P0031_contig_3	16552	17473	-	mph(A)_2	1-921/921	========/======	1/1	100.00	99.67	resfinder	U36578	mph(A)	Erythromycin;Azithromycin;Spiramycin;Telithromycin
P0031_ESBLp.fasta	P0031_contig_3	19029	19670	+	catA2_1	1-642/642	===============	0/0	100.00	96.11	resfinder	X53796	catA2	Chloramphenicol
P0031_ESBLp.fasta	P0031_contig_3	20887	21747	-	aac(3)-IId_1	1-861/861	===============	0/0	100.00	99.88	resfinder	EU022314	aac(3)-IId	Gentamicin;Tobramycin
P0031_ESBLp.fasta	P0031_contig_3	22745	23581	-	aph(6)-Id_1	1-837/837	===============	0/0	100.00	100.00	resfinder	M28829	aph(6)-Id	Streptomycin
P0031_ESBLp.fasta	P0031_contig_3	23581	24384	-	aph(3'')-Ib_5	1-804/804	===============	0/0	100.00	100.00	resfinder	AF321551	aph(3'')-Ib	Streptomycin
P0031_ESBLp.fasta	P0031_contig_3	24445	25260	-	sul2_3	1-816/816	===============	0/0	100.00	100.00	resfinder	HQ840942	sul2	Sulfamethoxazole
P0031_ESBLp.fasta	P0031_contig_3	116760	117620	-	blaTEM-1C_1	1-861/861	===============	0/0	100.00	100.00	resfinder	FJ560503	blaTEM-1C	Amoxicillin;Ampicillin;Cephalothin;Piperacillin;Ticarcillin
P0031_ESBLp.fasta	P0031_contig_3	120442	121317	+	blaCTX-M-15_1	1-876/876	===============	0/0	100.00	100.00	resfinder	AY044436	blaCTX-M-15	Amoxicillin;Ampicillin;Aztreonam;Cefepime;Cefotaxime;Ceftazidime;Ceftriaxone;Piperacillin;Ticarcillin
P0031_ESBLp.fasta	P0031_contig_3	127887	129133	-	tet(A)_6	1-1247/1275	===============	0/0	97.80	99.92	resfinder	AF534183	tet(A)	Doxycycline;Tetracycline
