# Supplementary material for: Within-host genetic diversity of extended-spectrum beta-lactamase-producing Enterobacterales in long-term colonized patients
Source: Nat Commun. 2023 Dec 21;14:8495. doi: 10.1038/s41467-023-44285-w (PMC10739949; doi:10.1038/s41467-023-44285-w)
Supplement: Supplementary file 11 — Source Data [file 41467_2023_44285_MOESM11_ESM.zip › SourceDataFile/ESBLpPlasmids/ESBLp_Kpneumoniae_hifi/P0725_putESBLp.resfinder]

#FILE	SEQUENCE	START	END	STRAND	GENE	COVERAGE	COVERAGE_MAP	GAPS	%COVERAGE	%IDENTITY	DATABASE	ACCESSION	PRODUCT	RESISTANCE
P0725_putESBLp.fasta	P0725_putESBLp_contig_1	14910	15785	-	blaCTX-M-1_1	1-876/876	===============	0/0	100.00	100.00	resfinder	DQ915955	blaCTX-M-1	Amoxicillin;Ampicillin;Aztreonam;Cefepime;Cefotaxime;Ceftazidime;Ceftriaxone;Piperacillin;Ticarcillin
P0725_putESBLp.fasta	P0725_putESBLp_contig_1	26835	27695	-	blaTEM-210_1	1-861/861	===============	0/0	100.00	100.00	resfinder	KJ484630	blaTEM-210
