# Supplementary material for: Within-host genetic diversity of extended-spectrum beta-lactamase-producing Enterobacterales in long-term colonized patients
Source: Nat Commun. 2023 Dec 21;14:8495. doi: 10.1038/s41467-023-44285-w (PMC10739949; doi:10.1038/s41467-023-44285-w)
Supplement: Supplementary file 11 — Source Data [file 41467_2023_44285_MOESM11_ESM.zip › SourceDataFile/ESBLpPlasmids/ESBLp_Kpneumoniae_hifi/P0479_unicycler.plasmidfinder]

#FILE	SEQUENCE	START	END	STRAND	GENE	COVERAGE	COVERAGE_MAP	GAPS	%COVERAGE	%IDENTITY	DATABASE	ACCESSION	PRODUCT	RESISTANCE
P0479_unicycler.fasta	1	136195	136580	+	IncFIA(HI1)_1_HI1	3-388/388	===============	0/0	99.48	94.56	plasmidfinder	AF250878	IncFIA(HI1)_1_HI1_AF250878
P0479_unicycler.fasta	1	207463	207689	+	IncFII_1_pKP91	10-230/230	========/======	2/6	96.09	88.55	plasmidfinder	CP000966	IncFII_1_pKP91_CP000966
