# Supplementary material for: Within-host genetic diversity of extended-spectrum beta-lactamase-producing Enterobacterales in long-term colonized patients
Source: Nat Commun. 2023 Dec 21;14:8495. doi: 10.1038/s41467-023-44285-w (PMC10739949; doi:10.1038/s41467-023-44285-w)
Supplement: Supplementary file 11 — Source Data [file 41467_2023_44285_MOESM11_ESM.zip › SourceDataFile/ESBLpPlasmids/ESBLp_Ecoli_hifi/P0106_ESBLp.plasmidfinder]

#FILE	SEQUENCE	START	END	STRAND	GENE	COVERAGE	COVERAGE_MAP	GAPS	%COVERAGE	%IDENTITY	DATABASE	ACCESSION	PRODUCT	RESISTANCE
P0106_ESBLp.fasta	P0106_contig_3	43975	44358	-	IncFIA_1	5-388/388	===============	0/0	98.97	99.74	plasmidfinder	AP001918	IncFIA_1__AP001918
P0106_ESBLp.fasta	P0106_contig_3	50335	51016	+	IncFIB(AP001918)_1	1-682/682	===============	0/0	100.00	96.63	plasmidfinder	AP001918	IncFIB(AP001918)_1__AP001918
P0106_ESBLp.fasta	P0106_contig_3	126827	127327	+	IncFIC(FII)_1	1-499/499	========/======	4/4	99.80	84.06	plasmidfinder	AP001918	IncFIC(FII)_1__AP001918
