# Supplementary material for: Within-host genetic diversity of extended-spectrum beta-lactamase-producing Enterobacterales in long-term colonized patients
Source: Nat Commun. 2023 Dec 21;14:8495. doi: 10.1038/s41467-023-44285-w (PMC10739949; doi:10.1038/s41467-023-44285-w)
Supplement: Supplementary file 11 — Source Data [file 41467_2023_44285_MOESM11_ESM.zip › SourceDataFile/ESBLpPlasmids/ESBLp_Ecoli_hifi/P1189_ESBLp.resfinder]

#FILE	SEQUENCE	START	END	STRAND	GENE	COVERAGE	COVERAGE_MAP	GAPS	%COVERAGE	%IDENTITY	DATABASE	ACCESSION	PRODUCT	RESISTANCE
P1189_ESBLp.fasta	P1189_contig_4	68979	69854	-	blaCTX-M-14_1	1-876/876	===============	0/0	100.00	100.00	resfinder	AF252622	blaCTX-M-14	Amoxicillin;Ampicillin;Aztreonam;Cefepime;Cefotaxime;Ceftazidime;Ceftriaxone;Piperacillin;Ticarcillin
P1189_ESBLp.fasta	P1189_contig_4	75138	75926	+	aph(6)-Id_4	43-831/831	===============	0/0	94.95	100.00	resfinder	CP000971	aph(6)-Id	Streptomycin
P1189_ESBLp.fasta	P1189_contig_4	76905	78151	+	tet(A)_6	1-1247/1275	===============	0/0	97.80	100.00	resfinder	AF534183	tet(A)	Doxycycline;Tetracycline
P1189_ESBLp.fasta	P1189_contig_4	80462	81265	-	aph(3'')-Ib_5	1-804/804	===============	0/0	100.00	100.00	resfinder	AF321551	aph(3'')-Ib	Streptomycin
P1189_ESBLp.fasta	P1189_contig_4	81326	82141	-	sul2_2	1-816/816	===============	0/0	100.00	100.00	resfinder	AY034138	sul2	Sulfamethoxazole
