# Supplementary material for: Within-host genetic diversity of extended-spectrum beta-lactamase-producing Enterobacterales in long-term colonized patients
Source: Nat Commun. 2023 Dec 21;14:8495. doi: 10.1038/s41467-023-44285-w (PMC10739949; doi:10.1038/s41467-023-44285-w)
Supplement: Supplementary file 11 — Source Data [file 41467_2023_44285_MOESM11_ESM.zip › SourceDataFile/ESBLpPlasmids/ESBLp_Ecoli_hifi/P0088_putESBLp.resfinder]

#FILE	SEQUENCE	START	END	STRAND	GENE	COVERAGE	COVERAGE_MAP	GAPS	%COVERAGE	%IDENTITY	DATABASE	ACCESSION	PRODUCT	RESISTANCE
P0088_putESBLp.fasta	P0088_putESBLp_contig_3	236	1096	+	blaTEM-76_1	1-861/861	===============	0/0	100.00	100.00	resfinder	AF190694	blaTEM-76	Amoxicillin;Amoxicillin+Clavulanic_acid;Ampicillin;Ampicillin+Clavulanic_acid;Piperacillin;Piperacillin+Tazobactam;Ticarcillin;Ticarcillin+Clavulanic_acid
P0088_putESBLp.fasta	P0088_putESBLp_contig_3	48639	49402	+	erm(B)_18	1-762/762	========/======	2/2	100.00	98.95	resfinder	X66468	erm(B)	Erythromycin;Lincomycin;Clindamycin;Quinupristin;Pristinamycin_IA;Virginiamycin_S
P0088_putESBLp.fasta	P0088_putESBLp_contig_3	54005	54880	-	blaCTX-M-14_1	1-876/876	===============	0/0	100.00	100.00	resfinder	AF252622	blaCTX-M-14	Amoxicillin;Ampicillin;Aztreonam;Cefepime;Cefotaxime;Ceftazidime;Ceftriaxone;Piperacillin;Ticarcillin
P0088_putESBLp.fasta	P0088_putESBLp_contig_3	107071	107544	+	dfrA17_1	1-474/474	===============	0/0	100.00	100.00	resfinder	FJ460238	dfrA17	Trimethoprim
P0088_putESBLp.fasta	P0088_putESBLp_contig_3	107675	108463	+	aadA5_1	1-789/789	===============	0/0	100.00	100.00	resfinder	AF137361	aadA5	Streptomycin
P0088_putESBLp.fasta	P0088_putESBLp_contig_3	108983	109849	+	sul1_5	1-867/867	===============	0/0	100.00	99.77	resfinder	EU780013	sul1	Sulfamethoxazole
P0088_putESBLp.fasta	P0088_putESBLp_contig_3	115144	116065	-	mph(A)_2	1-921/921	========/======	1/1	100.00	99.67	resfinder	U36578	mph(A)	Erythromycin;Azithromycin;Spiramycin;Telithromycin
P0088_putESBLp.fasta	P0088_putESBLp_contig_3	117436	118251	+	sul2_2	1-816/816	===============	0/0	100.00	100.00	resfinder	AY034138	sul2	Sulfamethoxazole
P0088_putESBLp.fasta	P0088_putESBLp_contig_3	118312	119115	+	aph(3'')-Ib_5	1-804/804	===============	0/0	100.00	100.00	resfinder	AF321551	aph(3'')-Ib	Streptomycin
P0088_putESBLp.fasta	P0088_putESBLp_contig_3	119115	119951	+	aph(6)-Id_1	1-837/837	===============	0/0	100.00	99.88	resfinder	M28829	aph(6)-Id	Streptomycin
P0088_putESBLp.fasta	P0088_putESBLp_contig_3	120930	122176	+	tet(A)_6	1-1247/1275	===============	0/0	97.80	100.00	resfinder	AF534183	tet(A)	Doxycycline;Tetracycline
P0088_putESBLp.fasta	P0088_putESBLp_contig_3	125334	125807	+	dfrA17_1	1-474/474	===============	0/0	100.00	100.00	resfinder	FJ460238	dfrA17	Trimethoprim
