# Supplementary material for: Within-host genetic diversity of extended-spectrum beta-lactamase-producing Enterobacterales in long-term colonized patients
Source: Nat Commun. 2023 Dec 21;14:8495. doi: 10.1038/s41467-023-44285-w (PMC10739949; doi:10.1038/s41467-023-44285-w)
Supplement: Supplementary file 11 — Source Data [file 41467_2023_44285_MOESM11_ESM.zip › SourceDataFile/ESBLpPlasmids/ESBLp_Ecoli_hifi/P1120_ESBLp.resfinder]

#FILE	SEQUENCE	START	END	STRAND	GENE	COVERAGE	COVERAGE_MAP	GAPS	%COVERAGE	%IDENTITY	DATABASE	ACCESSION	PRODUCT	RESISTANCE
P1120_ESBLp.fasta	P1120_contig_2	31058	31933	+	blaCTX-M-15_1	1-876/876	===============	0/0	100.00	100.00	resfinder	AY044436	blaCTX-M-15	Amoxicillin;Ampicillin;Aztreonam;Cefepime;Cefotaxime;Ceftazidime;Ceftriaxone;Piperacillin;Ticarcillin
P1120_ESBLp.fasta	P1120_contig_2	33118	33978	+	aac(3)-IId_1	1-861/861	===============	0/0	100.00	99.88	resfinder	EU022314	aac(3)-IId	Gentamicin;Tobramycin
P1120_ESBLp.fasta	P1120_contig_2	38950	39810	+	blaTEM-1B_1	1-861/861	===============	0/0	100.00	100.00	resfinder	AY458016	blaTEM-1B	Amoxicillin;Ampicillin;Cephalothin;Piperacillin;Ticarcillin
