# Supplementary material for: Within-host genetic diversity of extended-spectrum beta-lactamase-producing Enterobacterales in long-term colonized patients
Source: Nat Commun. 2023 Dec 21;14:8495. doi: 10.1038/s41467-023-44285-w (PMC10739949; doi:10.1038/s41467-023-44285-w)
Supplement: Supplementary file 11 — Source Data [file 41467_2023_44285_MOESM11_ESM.zip › SourceDataFile/ESBLpPlasmids/ESBLp_Ecoli_hifi/P0616_ESBLp.resfinder]

#FILE	SEQUENCE	START	END	STRAND	GENE	COVERAGE	COVERAGE_MAP	GAPS	%COVERAGE	%IDENTITY	DATABASE	ACCESSION	PRODUCT	RESISTANCE
P0616_ESBLp.fasta	P0616_contig_2	86889	87488	+	aac(6')-Ib-cr_1	1-600/600	===============	0/0	100.00	100.00	resfinder	DQ303918	aac(6')-Ib-cr	Ciprofloxacin
P0616_ESBLp.fasta	P0616_contig_2	87619	88449	+	blaOXA-1_1	1-831/831	===============	0/0	100.00	100.00	resfinder	HQ170510	blaOXA-1	Amoxicillin;Amoxicillin+Clavulanic_acid;Ampicillin;Ampicillin+Clavulanic_acid;Cefepime;Piperacillin;Piperacillin+Tazobactam
P0616_ESBLp.fasta	P0616_contig_2	92486	93361	-	blaCTX-M-15_1	1-876/876	===============	0/0	100.00	100.00	resfinder	AY044436	blaCTX-M-15	Amoxicillin;Ampicillin;Aztreonam;Cefepime;Cefotaxime;Ceftazidime;Ceftriaxone;Piperacillin;Ticarcillin
P0616_ESBLp.fasta	P0616_contig_2	97044	97517	+	dfrA17_1	1-474/474	===============	0/0	100.00	100.00	resfinder	FJ460238	dfrA17	Trimethoprim
P0616_ESBLp.fasta	P0616_contig_2	97648	98436	+	aadA5_1	1-789/789	===============	0/0	100.00	100.00	resfinder	AF137361	aadA5	Streptomycin
P0616_ESBLp.fasta	P0616_contig_2	98956	99822	+	sul1_5	1-867/867	===============	0/0	100.00	99.89	resfinder	EU780013	sul1	Sulfamethoxazole
P0616_ESBLp.fasta	P0616_contig_2	101389	102310	+	mph(A)_2	1-921/921	========/======	1/1	100.00	99.67	resfinder	U36578	mph(A)	Erythromycin;Azithromycin;Spiramycin;Telithromycin
P0616_ESBLp.fasta	P0616_contig_2	108773	109978	+	tet(B)_2	1-1206/1206	===============	0/0	100.00	100.00	resfinder	AF326777	tet(B)	Doxycycline;Tetracycline;Minocycline
