# Supplementary material for: Within-host genetic diversity of extended-spectrum beta-lactamase-producing Enterobacterales in long-term colonized patients
Source: Nat Commun. 2023 Dec 21;14:8495. doi: 10.1038/s41467-023-44285-w (PMC10739949; doi:10.1038/s41467-023-44285-w)
Supplement: Supplementary file 11 — Source Data [file 41467_2023_44285_MOESM11_ESM.zip › SourceDataFile/ESBLpPlasmids/ESBLp_Ecoli_hifi/P0256_ESBLp.resfinder]

#FILE	SEQUENCE	START	END	STRAND	GENE	COVERAGE	COVERAGE_MAP	GAPS	%COVERAGE	%IDENTITY	DATABASE	ACCESSION	PRODUCT	RESISTANCE
P0256_ESBLp.fasta	P0256_contig_3	2687	3169	-	dfrA14_5	1-483/483	===============	0/0	100.00	99.59	resfinder	DQ388123	dfrA14	Trimethoprim
P0256_ESBLp.fasta	P0256_contig_3	6068	6943	+	blaCTX-M-15_1	1-876/876	===============	0/0	100.00	100.00	resfinder	AY044436	blaCTX-M-15	Amoxicillin;Ampicillin;Aztreonam;Cefepime;Cefotaxime;Ceftazidime;Ceftriaxone;Piperacillin;Ticarcillin
P0256_ESBLp.fasta	P0256_contig_3	33537	34010	+	dfrA17_1	1-474/474	===============	0/0	100.00	100.00	resfinder	FJ460238	dfrA17	Trimethoprim
P0256_ESBLp.fasta	P0256_contig_3	34141	34929	+	aadA5_1	1-789/789	===============	0/0	100.00	100.00	resfinder	AF137361	aadA5	Streptomycin
P0256_ESBLp.fasta	P0256_contig_3	35449	36315	+	sul1_5	1-867/867	===============	0/0	100.00	99.77	resfinder	EU780013	sul1	Sulfamethoxazole
P0256_ESBLp.fasta	P0256_contig_3	41610	42531	-	mph(A)_2	1-921/921	========/======	1/1	100.00	99.67	resfinder	U36578	mph(A)	Erythromycin;Azithromycin;Spiramycin;Telithromycin
P0256_ESBLp.fasta	P0256_contig_3	48842	49498	-	qnrS1_1	1-657/657	===============	0/0	100.00	100.00	resfinder	AB187515	qnrS1	Ciprofloxacin
