# Supplementary material for: Within-host genetic diversity of extended-spectrum beta-lactamase-producing Enterobacterales in long-term colonized patients
Source: Nat Commun. 2023 Dec 21;14:8495. doi: 10.1038/s41467-023-44285-w (PMC10739949; doi:10.1038/s41467-023-44285-w)
Supplement: Supplementary file 11 — Source Data [file 41467_2023_44285_MOESM11_ESM.zip › SourceDataFile/ESBLpPlasmids/ESBLp_Ecoli_hifi/P0062_ESBLp.plasmidfinder]

#FILE	SEQUENCE	START	END	STRAND	GENE	COVERAGE	COVERAGE_MAP	GAPS	%COVERAGE	%IDENTITY	DATABASE	ACCESSION	PRODUCT	RESISTANCE
P0062_ESBLp.fasta	P0062_contig_1	16915	17302	+	IncFIA_1	1-388/388	===============	0/0	100.00	99.74	plasmidfinder	AP001918	IncFIA_1__AP001918
P0062_ESBLp.fasta	P0062_contig_1	37044	37304	-	IncFII(pAMA1167-NDM-5)_1_pAMA1167-NDM-5	1-261/261	===============	0/0	100.00	100.00	plasmidfinder	CP024805.1	IncFII(pAMA1167-NDM-5)_1_pAMA1167-NDM-5_CP024805.1
P0062_ESBLp.fasta	P0062_contig_1	89624	90305	-	IncFIB(AP001918)_1	1-682/682	===============	0/0	100.00	98.39	plasmidfinder	AP001918	IncFIB(AP001918)_1__AP001918
