# Supplementary material for: Within-host genetic diversity of extended-spectrum beta-lactamase-producing Enterobacterales in long-term colonized patients
Source: Nat Commun. 2023 Dec 21;14:8495. doi: 10.1038/s41467-023-44285-w (PMC10739949; doi:10.1038/s41467-023-44285-w)
Supplement: Supplementary file 11 — Source Data [file 41467_2023_44285_MOESM11_ESM.zip › SourceDataFile/ESBLpPlasmids/ESBLp_Ecoli_hifi/P1088_ESBLp.resfinder]

#FILE	SEQUENCE	START	END	STRAND	GENE	COVERAGE	COVERAGE_MAP	GAPS	%COVERAGE	%IDENTITY	DATABASE	ACCESSION	PRODUCT	RESISTANCE
P1088_ESBLp.fasta	P1088_contig_3	8057	8932	+	blaCTX-M-1_1	1-876/876	===============	0/0	100.00	100.00	resfinder	DQ915955	blaCTX-M-1	Amoxicillin;Ampicillin;Aztreonam;Cefepime;Cefotaxime;Ceftazidime;Ceftriaxone;Piperacillin;Ticarcillin
P1088_ESBLp.fasta	P1088_contig_3	86180	87016	-	aph(6)-Id_1	1-837/837	===============	0/0	100.00	100.00	resfinder	M28829	aph(6)-Id	Streptomycin
P1088_ESBLp.fasta	P1088_contig_3	87016	87818	-	aph(3'')-Ib_2	2-804/804	===============	0/0	99.88	100.00	resfinder	AF024602	aph(3'')-Ib	Streptomycin
P1088_ESBLp.fasta	P1088_contig_3	94053	94837	+	aac(3)-IVa_1	1-786/786	========/======	1/1	99.87	99.87	resfinder	X01385	aac(3)-IVa	Gentamicin;Tobramycin
P1088_ESBLp.fasta	P1088_contig_3	95058	96083	+	aph(4)-Ia_1	1-1026/1026	===============	0/0	100.00	100.00	resfinder	V01499	aph(4)-Ia
