# Supplementary material for: Within-host genetic diversity of extended-spectrum beta-lactamase-producing Enterobacterales in long-term colonized patients
Source: Nat Commun. 2023 Dec 21;14:8495. doi: 10.1038/s41467-023-44285-w (PMC10739949; doi:10.1038/s41467-023-44285-w)
Supplement: Supplementary file 11 — Source Data [file 41467_2023_44285_MOESM11_ESM.zip › SourceDataFile/ESBLpPlasmids/ESBLp_Ecoli_hifi/P0575_ESBLp.resfinder]

#FILE	SEQUENCE	START	END	STRAND	GENE	COVERAGE	COVERAGE_MAP	GAPS	%COVERAGE	%IDENTITY	DATABASE	ACCESSION	PRODUCT	RESISTANCE
P0575_ESBLp.fasta	P0575_contig_3	55577	56392	-	aph(3')-Ia_1	1-816/816	===============	0/0	100.00	100.00	resfinder	V00359	aph(3')-Ia
P0575_ESBLp.fasta	P0575_contig_3	57665	58501	-	aph(6)-Id_1	1-837/837	===============	0/0	100.00	99.88	resfinder	M28829	aph(6)-Id	Streptomycin
P0575_ESBLp.fasta	P0575_contig_3	58501	59304	-	aph(3'')-Ib_5	1-804/804	===============	0/0	100.00	99.88	resfinder	AF321551	aph(3'')-Ib	Streptomycin
P0575_ESBLp.fasta	P0575_contig_3	59365	60180	-	sul2_2	1-816/816	===============	0/0	100.00	100.00	resfinder	AY034138	sul2	Sulfamethoxazole
P0575_ESBLp.fasta	P0575_contig_3	63333	64208	-	blaCTX-M-14b_1	1-876/876	===============	0/0	100.00	100.00	resfinder	DQ359215	blaCTX-M-14b	Amoxicillin;Ampicillin;Aztreonam;Cefepime;Cefotaxime;Ceftazidime;Ceftriaxone;Piperacillin;Ticarcillin
