# Supplementary material for: Within-host genetic diversity of extended-spectrum beta-lactamase-producing Enterobacterales in long-term colonized patients
Source: Nat Commun. 2023 Dec 21;14:8495. doi: 10.1038/s41467-023-44285-w (PMC10739949; doi:10.1038/s41467-023-44285-w)
Supplement: Supplementary file 11 — Source Data [file 41467_2023_44285_MOESM11_ESM.zip › SourceDataFile/ESBLpPlasmids/ESBLp_Ecoli_hifi/P1151_ESBLp.plasmidfinder]

#FILE	SEQUENCE	START	END	STRAND	GENE	COVERAGE	COVERAGE_MAP	GAPS	%COVERAGE	%IDENTITY	DATABASE	ACCESSION	PRODUCT	RESISTANCE
P1151_ESBLp.fasta	P1151_contig_3	23656	23797	+	IncI1_1_Alpha	1-142/142	===============	0/0	100.00	99.30	plasmidfinder	AP005147	IncI1_1_Alpha_AP005147	
