# Supplementary material for: Within-host genetic diversity of extended-spectrum beta-lactamase-producing Enterobacterales in long-term colonized patients
Source: Nat Commun. 2023 Dec 21;14:8495. doi: 10.1038/s41467-023-44285-w (PMC10739949; doi:10.1038/s41467-023-44285-w)
Supplement: Supplementary file 11 — Source Data [file 41467_2023_44285_MOESM11_ESM.zip › SourceDataFile/ESBLpPlasmids/ESBLp_Ecoli_hifi/P1215_ESBLp.resfinder]

#FILE	SEQUENCE	START	END	STRAND	GENE	COVERAGE	COVERAGE_MAP	GAPS	%COVERAGE	%IDENTITY	DATABASE	ACCESSION	PRODUCT	RESISTANCE
P1215_ESBLp.fasta	P1215_contig_3	25010	25825	+	sul2_2	1-816/816	===============	0/0	100.00	99.88	resfinder	AY034138	sul2	Sulfamethoxazole
P1215_ESBLp.fasta	P1215_contig_3	105688	106563	+	blaCTX-M-1_1	1-876/876	===============	0/0	100.00	100.00	resfinder	DQ915955	blaCTX-M-1	Amoxicillin;Ampicillin;Aztreonam;Cefepime;Cefotaxime;Ceftazidime;Ceftriaxone;Piperacillin;Ticarcillin
