# Supplementary material for: Within-host genetic diversity of extended-spectrum beta-lactamase-producing Enterobacterales in long-term colonized patients
Source: Nat Commun. 2023 Dec 21;14:8495. doi: 10.1038/s41467-023-44285-w (PMC10739949; doi:10.1038/s41467-023-44285-w)
Supplement: Supplementary file 11 — Source Data [file 41467_2023_44285_MOESM11_ESM.zip › SourceDataFile/ESBLpPlasmids/ESBLp_Ecoli_hifi/P1042_ESBLp.resfinder]

#FILE	SEQUENCE	START	END	STRAND	GENE	COVERAGE	COVERAGE_MAP	GAPS	%COVERAGE	%IDENTITY	DATABASE	ACCESSION	PRODUCT	RESISTANCE
P1042_ESBLp.fasta	P1042_contig_6	2707	3953	+	tet(A)_6	1-1247/1275	===============	0/0	97.80	100.00	resfinder	AF534183	tet(A)	Doxycycline;Tetracycline
P1042_ESBLp.fasta	P1042_contig_6	112035	112956	+	mph(A)_2	1-921/921	========/======	1/1	100.00	99.67	resfinder	U36578	mph(A)	Erythromycin;Azithromycin;Spiramycin;Telithromycin
P1042_ESBLp.fasta	P1042_contig_6	118251	119117	-	sul1_5	1-867/867	===============	0/0	100.00	99.89	resfinder	EU780013	sul1	Sulfamethoxazole
P1042_ESBLp.fasta	P1042_contig_6	119637	120425	-	aadA5_1	1-789/789	===============	0/0	100.00	100.00	resfinder	AF137361	aadA5	Streptomycin
P1042_ESBLp.fasta	P1042_contig_6	120556	121029	-	dfrA17_1	1-474/474	===============	0/0	100.00	100.00	resfinder	FJ460238	dfrA17	Trimethoprim
P1042_ESBLp.fasta	P1042_contig_6	123939	124814	+	blaCTX-M-15_1	1-876/876	===============	0/0	100.00	100.00	resfinder	AY044436	blaCTX-M-15	Amoxicillin;Ampicillin;Aztreonam;Cefepime;Cefotaxime;Ceftazidime;Ceftriaxone;Piperacillin;Ticarcillin
P1042_ESBLp.fasta	P1042_contig_6	128851	129681	-	blaOXA-1_1	1-831/831	===============	0/0	100.00	100.00	resfinder	HQ170510	blaOXA-1	Amoxicillin;Amoxicillin+Clavulanic_acid;Ampicillin;Ampicillin+Clavulanic_acid;Cefepime;Piperacillin;Piperacillin+Tazobactam
P1042_ESBLp.fasta	P1042_contig_6	129812	130411	-	aac(6')-Ib-cr_1	1-600/600	===============	0/0	100.00	100.00	resfinder	DQ303918	aac(6')-Ib-cr	Ciprofloxacin
P1042_ESBLp.fasta	P1042_contig_6	131350	132225	+	blaCTX-M-15_1	1-876/876	===============	0/0	100.00	100.00	resfinder	AY044436	blaCTX-M-15	Amoxicillin;Ampicillin;Aztreonam;Cefepime;Cefotaxime;Ceftazidime;Ceftriaxone;Piperacillin;Ticarcillin
P1042_ESBLp.fasta	P1042_contig_6	136262	137092	-	blaOXA-1_1	1-831/831	===============	0/0	100.00	100.00	resfinder	HQ170510	blaOXA-1	Amoxicillin;Amoxicillin+Clavulanic_acid;Ampicillin;Ampicillin+Clavulanic_acid;Cefepime;Piperacillin;Piperacillin+Tazobactam
P1042_ESBLp.fasta	P1042_contig_6	137223	137822	-	aac(6')-Ib-cr_1	1-600/600	===============	0/0	100.00	100.00	resfinder	DQ303918	aac(6')-Ib-cr	Ciprofloxacin
