# Supplementary material for: Within-host genetic diversity of extended-spectrum beta-lactamase-producing Enterobacterales in long-term colonized patients
Source: Nat Commun. 2023 Dec 21;14:8495. doi: 10.1038/s41467-023-44285-w (PMC10739949; doi:10.1038/s41467-023-44285-w)
Supplement: Supplementary file 11 — Source Data [file 41467_2023_44285_MOESM11_ESM.zip › SourceDataFile/ESBLpPlasmids/ESBLp_Ecoli_hifi/P0140_ESBLp.resfinder]

#FILE	SEQUENCE	START	END	STRAND	GENE	COVERAGE	COVERAGE_MAP	GAPS	%COVERAGE	%IDENTITY	DATABASE	ACCESSION	PRODUCT	RESISTANCE
P0140_ESBLp.fasta	P0140_contig_6	3816	4691	+	blaCTX-M-14_1	1-876/876	===============	0/0	100.00	100.00	resfinder	AF252622	blaCTX-M-14	Amoxicillin;Ampicillin;Aztreonam;Cefepime;Cefotaxime;Ceftazidime;Ceftriaxone;Piperacillin;Ticarcillin
