# Supplementary material for: Within-host genetic diversity of extended-spectrum beta-lactamase-producing Enterobacterales in long-term colonized patients
Source: Nat Commun. 2023 Dec 21;14:8495. doi: 10.1038/s41467-023-44285-w (PMC10739949; doi:10.1038/s41467-023-44285-w)
Supplement: Supplementary file 11 — Source Data [file 41467_2023_44285_MOESM11_ESM.zip › SourceDataFile/ESBLpPlasmids/ESBLp_Ecoli_hifi/P0056_ESBLp.resfinder]

#FILE	SEQUENCE	START	END	STRAND	GENE	COVERAGE	COVERAGE_MAP	GAPS	%COVERAGE	%IDENTITY	DATABASE	ACCESSION	PRODUCT	RESISTANCE
P0056_ESBLp.fasta	P0056_contig_3	2096	3301	+	tet(B)_2	1-1206/1206	===============	0/0	100.00	100.00	resfinder	AF326777	tet(B)	Doxycycline;Tetracycline;Minocycline
P0056_ESBLp.fasta	P0056_contig_3	11535	12350	-	aph(3')-Ia_1	1-816/816	===============	0/0	100.00	100.00	resfinder	V00359	aph(3')-Ia
P0056_ESBLp.fasta	P0056_contig_3	13266	14102	-	aph(6)-Id_1	1-837/837	===============	0/0	100.00	100.00	resfinder	M28829	aph(6)-Id	Streptomycin
P0056_ESBLp.fasta	P0056_contig_3	14102	14905	-	aph(3'')-Ib_5	1-804/804	===============	0/0	100.00	100.00	resfinder	AF321551	aph(3'')-Ib	Streptomycin
P0056_ESBLp.fasta	P0056_contig_3	14966	15781	-	sul2_3	1-816/816	===============	0/0	100.00	100.00	resfinder	HQ840942	sul2	Sulfamethoxazole
P0056_ESBLp.fasta	P0056_contig_3	18758	19633	+	blaCTX-M-1_1	1-876/876	===============	0/0	100.00	100.00	resfinder	DQ915955	blaCTX-M-1	Amoxicillin;Ampicillin;Aztreonam;Cefepime;Cefotaxime;Ceftazidime;Ceftriaxone;Piperacillin;Ticarcillin
P0056_ESBLp.fasta	P0056_contig_3	21188	22109	-	mph(A)_2	1-921/921	========/======	1/1	100.00	99.67	resfinder	U36578	mph(A)	Erythromycin;Azithromycin;Spiramycin;Telithromycin
P0056_ESBLp.fasta	P0056_contig_3	25605	26465	-	aac(3)-IId_1	1-861/861	===============	0/0	100.00	99.88	resfinder	EU022314	aac(3)-IId	Gentamicin;Tobramycin
P0056_ESBLp.fasta	P0056_contig_3	30511	31371	+	blaTEM-1B_1	1-861/861	===============	0/0	100.00	100.00	resfinder	AY458016	blaTEM-1B	Amoxicillin;Ampicillin;Cephalothin;Piperacillin;Ticarcillin
P0056_ESBLp.fasta	P0056_contig_3	34535	35401	-	sul1_5	1-867/867	===============	0/0	100.00	99.89	resfinder	EU780013	sul1	Sulfamethoxazole
P0056_ESBLp.fasta	P0056_contig_3	35921	36709	-	aadA5_1	1-789/789	===============	0/0	100.00	100.00	resfinder	AF137361	aadA5	Streptomycin
P0056_ESBLp.fasta	P0056_contig_3	36840	37313	-	dfrA17_1	1-474/474	===============	0/0	100.00	100.00	resfinder	FJ460238	dfrA17	Trimethoprim
P0056_ESBLp.fasta	P0056_contig_3	43337	43996	-	catA1_1	1-660/660	===============	0/0	100.00	99.85	resfinder	V00622	catA1	Chloramphenicol
