# Supplementary material for: Within-host genetic diversity of extended-spectrum beta-lactamase-producing Enterobacterales in long-term colonized patients
Source: Nat Commun. 2023 Dec 21;14:8495. doi: 10.1038/s41467-023-44285-w (PMC10739949; doi:10.1038/s41467-023-44285-w)
Supplement: Supplementary file 11 — Source Data [file 41467_2023_44285_MOESM11_ESM.zip › SourceDataFile/ESBLpPlasmids/ESBLp_Ecoli_hifi/P0152_putESBLp.plasmidfinder]

#FILE	SEQUENCE	START	END	STRAND	GENE	COVERAGE	COVERAGE_MAP	GAPS	%COVERAGE	%IDENTITY	DATABASE	ACCESSION	PRODUCT	RESISTANCE
P0152_putESBLp.fasta	P0152_putESBLp_contig_4	6100	6360	+	IncFII(pRSB107)_1_pRSB107	1-261/261	===============	0/0	100.00	100.00	plasmidfinder	AJ851089	IncFII(pRSB107)_1_pRSB107_AJ851089
P0152_putESBLp.fasta	P0152_putESBLp_contig_4	27636	28317	-	IncFIB(AP001918)_1	1-682/682	===============	0/0	100.00	97.95	plasmidfinder	AP001918	IncFIB(AP001918)_1__AP001918
