# Supplementary material for: Within-host genetic diversity of extended-spectrum beta-lactamase-producing Enterobacterales in long-term colonized patients
Source: Nat Commun. 2023 Dec 21;14:8495. doi: 10.1038/s41467-023-44285-w (PMC10739949; doi:10.1038/s41467-023-44285-w)
Supplement: Supplementary file 11 — Source Data [file 41467_2023_44285_MOESM11_ESM.zip › SourceDataFile/ESBLpPlasmids/ESBLp_Ecoli_hifi/P0133_putESBLp.resfinder]

#FILE	SEQUENCE	START	END	STRAND	GENE	COVERAGE	COVERAGE_MAP	GAPS	%COVERAGE	%IDENTITY	DATABASE	ACCESSION	PRODUCT	RESISTANCE
P0133_putESBLp.fasta	P0133_putESBL_contig_5	50472	51347	+	blaCTX-M-14_1	1-876/876	===============	0/0	100.00	100.00	resfinder	AF252622	blaCTX-M-14	Amoxicillin;Ampicillin;Aztreonam;Cefepime;Cefotaxime;Ceftazidime;Ceftriaxone;Piperacillin;Ticarcillin
P0133_putESBLp.fasta	P0133_putESBL_contig_5	55950	56713	-	erm(B)_18	1-762/762	========/======	2/2	100.00	98.95	resfinder	X66468	erm(B)	Erythromycin;Lincomycin;Clindamycin;Quinupristin;Pristinamycin_IA;Virginiamycin_S
P0133_putESBLp.fasta	P0133_putESBL_contig_5	104257	105117	-	blaTEM-76_1	1-861/861	===============	0/0	100.00	100.00	resfinder	AF190694	blaTEM-76	Amoxicillin;Amoxicillin+Clavulanic_acid;Ampicillin;Ampicillin+Clavulanic_acid;Piperacillin;Piperacillin+Tazobactam;Ticarcillin;Ticarcillin+Clavulanic_acid
P0133_putESBLp.fasta	P0133_putESBL_contig_5	107608	108854	-	tet(A)_6	1-1247/1275	===============	0/0	97.80	100.00	resfinder	AF534183	tet(A)	Doxycycline;Tetracycline
P0133_putESBLp.fasta	P0133_putESBL_contig_5	109834	110670	-	aph(6)-Id_1	1-837/837	===============	0/0	100.00	99.88	resfinder	M28829	aph(6)-Id	Streptomycin
P0133_putESBLp.fasta	P0133_putESBL_contig_5	110670	111473	-	aph(3'')-Ib_5	1-804/804	===============	0/0	100.00	100.00	resfinder	AF321551	aph(3'')-Ib	Streptomycin
P0133_putESBLp.fasta	P0133_putESBL_contig_5	111534	112349	-	sul2_2	1-816/816	===============	0/0	100.00	100.00	resfinder	AY034138	sul2	Sulfamethoxazole
P0133_putESBLp.fasta	P0133_putESBL_contig_5	113720	114641	+	mph(A)_2	1-921/921	========/======	1/1	100.00	99.67	resfinder	U36578	mph(A)	Erythromycin;Azithromycin;Spiramycin;Telithromycin
P0133_putESBLp.fasta	P0133_putESBL_contig_5	119936	120802	-	sul1_5	1-867/867	===============	0/0	100.00	99.89	resfinder	EU780013	sul1	Sulfamethoxazole
P0133_putESBLp.fasta	P0133_putESBL_contig_5	121322	122110	-	aadA5_1	1-789/789	===============	0/0	100.00	100.00	resfinder	AF137361	aadA5	Streptomycin
P0133_putESBLp.fasta	P0133_putESBL_contig_5	122241	122714	-	dfrA17_1	1-474/474	===============	0/0	100.00	100.00	resfinder	FJ460238	dfrA17	Trimethoprim
