# Supplementary material for: Within-host genetic diversity of extended-spectrum beta-lactamase-producing Enterobacterales in long-term colonized patients
Source: Nat Commun. 2023 Dec 21;14:8495. doi: 10.1038/s41467-023-44285-w (PMC10739949; doi:10.1038/s41467-023-44285-w)
Supplement: Supplementary file 11 — Source Data [file 41467_2023_44285_MOESM11_ESM.zip › SourceDataFile/ESBLpPlasmids/ESBLp_Ecoli_hifi/P0061_ESBLp.resfinder]

#FILE	SEQUENCE	START	END	STRAND	GENE	COVERAGE	COVERAGE_MAP	GAPS	%COVERAGE	%IDENTITY	DATABASE	ACCESSION	PRODUCT	RESISTANCE
P0061_ESBLp.fasta	P0061_contig_1	53250	54013	+	erm(B)_18	1-762/762	========/======	2/2	100.00	98.95	resfinder	X66468	erm(B)	Erythromycin;Lincomycin;Clindamycin;Quinupristin;Pristinamycin_IA;Virginiamycin_S
P0061_ESBLp.fasta	P0061_contig_1	58616	59491	-	blaCTX-M-14_1	1-876/876	===============	0/0	100.00	100.00	resfinder	AF252622	blaCTX-M-14	Amoxicillin;Ampicillin;Aztreonam;Cefepime;Cefotaxime;Ceftazidime;Ceftriaxone;Piperacillin;Ticarcillin
P0061_ESBLp.fasta	P0061_contig_1	105941	106801	-	blaTEM-1B_1	1-861/861	===============	0/0	100.00	100.00	resfinder	AY458016	blaTEM-1B	Amoxicillin;Ampicillin;Cephalothin;Piperacillin;Ticarcillin
P0061_ESBLp.fasta	P0061_contig_1	109829	110665	-	aph(6)-Id_1	1-837/837	===============	0/0	100.00	99.88	resfinder	M28829	aph(6)-Id	Streptomycin
P0061_ESBLp.fasta	P0061_contig_1	110665	111468	-	aph(3'')-Ib_5	1-804/804	===============	0/0	100.00	100.00	resfinder	AF321551	aph(3'')-Ib	Streptomycin
P0061_ESBLp.fasta	P0061_contig_1	111529	112344	-	sul2_2	1-816/816	===============	0/0	100.00	100.00	resfinder	AY034138	sul2	Sulfamethoxazole
P0061_ESBLp.fasta	P0061_contig_1	113715	114645	+	mph(A)_2	1-921/921	========/======	2/10	100.00	98.71	resfinder	U36578	mph(A)	Erythromycin;Azithromycin;Spiramycin;Telithromycin
P0061_ESBLp.fasta	P0061_contig_1	119940	120806	-	sul1_5	1-867/867	===============	0/0	100.00	99.89	resfinder	EU780013	sul1	Sulfamethoxazole
P0061_ESBLp.fasta	P0061_contig_1	121326	122114	-	aadA5_1	1-789/789	===============	0/0	100.00	100.00	resfinder	AF137361	aadA5	Streptomycin
P0061_ESBLp.fasta	P0061_contig_1	122245	122718	-	dfrA17_1	1-474/474	===============	0/0	100.00	100.00	resfinder	FJ460238	dfrA17	Trimethoprim
P0061_ESBLp.fasta	P0061_contig_1	125876	127122	-	tet(A)_6	1-1247/1275	===============	0/0	97.80	100.00	resfinder	AF534183	tet(A)	Doxycycline;Tetracycline
P0061_ESBLp.fasta	P0061_contig_1	128101	128937	-	aph(6)-Id_1	1-837/837	===============	0/0	100.00	99.88	resfinder	M28829	aph(6)-Id	Streptomycin
P0061_ESBLp.fasta	P0061_contig_1	128937	129740	-	aph(3'')-Ib_5	1-804/804	===============	0/0	100.00	100.00	resfinder	AF321551	aph(3'')-Ib	Streptomycin
P0061_ESBLp.fasta	P0061_contig_1	129801	130616	-	sul2_2	1-816/816	===============	0/0	100.00	100.00	resfinder	AY034138	sul2	Sulfamethoxazole
P0061_ESBLp.fasta	P0061_contig_1	131987	132917	+	mph(A)_2	1-921/921	========/======	2/10	100.00	98.71	resfinder	U36578	mph(A)	Erythromycin;Azithromycin;Spiramycin;Telithromycin
P0061_ESBLp.fasta	P0061_contig_1	138212	139078	-	sul1_5	1-867/867	===============	0/0	100.00	99.89	resfinder	EU780013	sul1	Sulfamethoxazole
P0061_ESBLp.fasta	P0061_contig_1	139598	140386	-	aadA5_1	1-789/789	===============	0/0	100.00	100.00	resfinder	AF137361	aadA5	Streptomycin
P0061_ESBLp.fasta	P0061_contig_1	140517	140990	-	dfrA17_1	1-474/474	===============	0/0	100.00	100.00	resfinder	FJ460238	dfrA17	Trimethoprim
