# Supplementary material for: Within-host genetic diversity of extended-spectrum beta-lactamase-producing Enterobacterales in long-term colonized patients
Source: Nat Commun. 2023 Dec 21;14:8495. doi: 10.1038/s41467-023-44285-w (PMC10739949; doi:10.1038/s41467-023-44285-w)
Supplement: Supplementary file 11 — Source Data [file 41467_2023_44285_MOESM11_ESM.zip › SourceDataFile/ESBLpPlasmids/ESBLp_Ecoli_hifi/P0875_ESBLp.resfinder]

#FILE	SEQUENCE	START	END	STRAND	GENE	COVERAGE	COVERAGE_MAP	GAPS	%COVERAGE	%IDENTITY	DATABASE	ACCESSION	PRODUCT	RESISTANCE
P0875_ESBLp.fasta	P0875_contig_6	47019	47940	+	mph(A)_2	1-921/921	========/======	1/1	100.00	99.67	resfinder	U36578	mph(A)	Erythromycin;Azithromycin;Spiramycin;Telithromycin
P0875_ESBLp.fasta	P0875_contig_6	53235	54101	-	sul1_5	1-867/867	===============	0/0	100.00	99.89	resfinder	EU780013	sul1	Sulfamethoxazole
P0875_ESBLp.fasta	P0875_contig_6	54621	55409	-	aadA5_1	1-789/789	===============	0/0	100.00	100.00	resfinder	AF137361	aadA5	Streptomycin
P0875_ESBLp.fasta	P0875_contig_6	55540	56013	-	dfrA17_1	1-474/474	===============	0/0	100.00	100.00	resfinder	FJ460238	dfrA17	Trimethoprim
P0875_ESBLp.fasta	P0875_contig_6	58923	59798	+	blaCTX-M-15_1	1-876/876	===============	0/0	100.00	100.00	resfinder	AY044436	blaCTX-M-15	Amoxicillin;Ampicillin;Aztreonam;Cefepime;Cefotaxime;Ceftazidime;Ceftriaxone;Piperacillin;Ticarcillin
P0875_ESBLp.fasta	P0875_contig_6	63835	64665	-	blaOXA-1_1	1-831/831	===============	0/0	100.00	100.00	resfinder	HQ170510	blaOXA-1	Amoxicillin;Amoxicillin+Clavulanic_acid;Ampicillin;Ampicillin+Clavulanic_acid;Cefepime;Piperacillin;Piperacillin+Tazobactam
P0875_ESBLp.fasta	P0875_contig_6	64796	65395	-	aac(6')-Ib-cr_1	1-600/600	===============	0/0	100.00	100.00	resfinder	DQ303918	aac(6')-Ib-cr	Ciprofloxacin
P0875_ESBLp.fasta	P0875_contig_6	68775	70021	+	tet(A)_6	1-1247/1275	===============	0/0	97.80	100.00	resfinder	AF534183	tet(A)	Doxycycline;Tetracycline
